# Supplementary material for: Comparative transcriptome analysis of gene responses of salt-tolerant and salt-sensitive rice cultivars to salt stress
Source: Sci Rep. 2023 Nov 4;13:19065. doi: 10.1038/s41598-023-46389-1 (PMC10625528; doi:10.1038/s41598-023-46389-1)
Supplement: Supplementary file 1 — Supplementary Information. [file 41598_2023_46389_MOESM1_ESM.zip]

Archive with 10 entries (9 files):
- Supplementary materials-revised/
- Supplementary materials-revised/Supplementary table legends.docx
- Supplementary materials-revised/Table S1-revised.xlsx
- Supplementary materials-revised/Table S2.xlsx
- Supplementary materials-revised/Table S3.xlsx
- Supplementary materials-revised/Table S4.xlsx
- Supplementary materials-revised/Table S5.xlsx
- Supplementary materials-revised/Table S6.xlsx
- Supplementary materials-revised/Table S7.xlsx
- Supplementary materials-revised/Table S8.xlsx
