# Supplementary material for: Comparative transcriptome analysis of gene responses of salt-tolerant and salt-sensitive rice cultivars to salt stress
Source: Sci Rep. 2023 Nov 4;13:19065. doi: 10.1038/s41598-023-46389-1 (PMC10625528; doi:10.1038/s41598-023-46389-1)
Supplement: Supplementary file 1 — Supplementary Information. [file 41598_2023_46389_MOESM1_ESM.zip › Supplementary materials-revised/Table S1-revised.xlsx]

## Sheet: Sheet1
Table S1 Primer sequences for qRT-PCR.
Gene name/ID	Forward primer（5’-3’）	Reverse primer（5’-3’）
LOC_Os10g38740	GTACGCGATCAGGGTCCG	GATGACCTGCGACTCGTTCA
LOC_Os01g49720	GAGAGCTGAGGCGTTCAAGA	GAGAGCTGAGGCGTTCAAGA
LOC_Os06g12290	GATGGAGGCCGGGTTTGAGAG	GGCGCAGGAGCCCAGTATCA
LOC_Os10g38350	TACGTGAGCCCATTCCCACT	TCGACGTACTCGAAGCTCAG
LOC_Os01g72150	AGTTGCCTACGAGCTCATCC	TTCTTGTGGACAGGGTTGCT
LOC_Os01g72140	TGACCGGAGTGAGCTTGATG	ACGGTCTCATCCGTGGTGTA
LOC_Os08g36910	TTGTGTTTGCTGCTCCTCGT	ACGACTCCCAGTTGAAACCC
LOC_Os02g48200	AGGAAGATCCCAGGTTTGCC	TCGTCGAAGTTGTTCGTCCC
LOC_Os03g60810	TTGCCGGAGGACCTAGAATG	CAACTGAACACAGCCAACCAG
LOC_Os07g34520	GCCAACTTCTACGACAGGGT	TTTGGCAAGAACATGGCTGC
LOC_Os03g27280	TCATCGAGAGGGGACTCAAG	TGTGTGGGAGTTAGCACGA
LOC_Os06g40180	TCTTCTGCTTGGGGAACAGG	AGTCTGTGTCTTGATCCGGG
Actin	GGAAGTACAGTGTCTGGATTGGAG	TCTTGGCTTAGCATTCTTGGGT
