# Supplementary material for: Comparative transcriptome analysis of gene responses of salt-tolerant and salt-sensitive rice cultivars to salt stress
Source: Sci Rep. 2023 Nov 4;13:19065. doi: 10.1038/s41598-023-46389-1 (PMC10625528; doi:10.1038/s41598-023-46389-1)
Supplement: Supplementary file 1 — Supplementary Information. [file 41598_2023_46389_MOESM1_ESM.zip › Supplementary materials-revised/Table S2.xlsx]

## Sheet: Sheet1
Table S2 RNA-seq data quality.
Samples	Clean reads	Clean bases	GC Content	%≥Q30	Total Reads	Mapped Reads
H0-1	25546448	7649594026	0.5214	0.9224	51092896	45,205,346 (88.48%)
H0-2	28526080	8539887360	0.5213	0.9171	57052160	50,233,421 (88.05%)
H0-3	25432787	7616485212	0.5179	0.9291	50865574	45,418,186 (89.29%)
H6-1	24903774	7455348952	0.5221	0.9141	49807548	44,035,290 (88.41%)
H6-2	23301184	6978939610	0.5206	0.9131	46602368	41,512,534 (89.08%)
H6-3	27176726	8136251916	0.5184	0.9223	54353452	48,765,038 (89.72%)
H24-1	23207869	6947469332	0.5274	0.8961	46415738	39,893,585 (85.95%)
H24-2	22777970	6820317534	0.523	0.9095	45555940	40,073,516 (87.97%)
H24-3	21434778	6418962730	0.5204	0.9137	42869556	37,765,420 (88.09%)
H48-1	20690364	6187709064	0.5308	0.9012	41380728	35,543,302 (85.89%)
H48-2	20610911	6171643458	0.5221	0.9221	41221822	37,133,568 (90.08%)
H48-3	21278509	6367976992	0.5235	0.9288	42557018	34,598,685 (81.30%)
I0-1	24095949	7212413306	0.5263	0.9188	48191898	42,665,306 (88.53%)
I0-2	26372863	7894642670	0.5284	0.9162	52745726	46,658,348 (88.46%)
I0-3	21465072	6428656326	0.5248	0.9111	42930144	37,633,869 (87.66%)
I6-1	20578506	6146819158	0.5175	0.9321	41157012	36,603,417 (88.94%)
I6-2	24024451	7183272542	0.5119	0.9394	48048902	42,957,244 (89.40%)
I6-3	29754301	8895017682	0.5195	0.9321	59508602	53,008,401 (89.08%)
I24-1	25433154	7612955450	0.5257	0.9162	50866308	44,931,497 (88.33%)
I24-2	27389123	8200952970	0.5254	0.9218	54778246	48,744,557 (88.99%)
I24-3	25279324	7569265346	0.5219	0.917	50558648	45,211,973 (89.42%)
I48-1	25953222	7760222360	0.5227	0.9336	51906444	46,371,900 (89.34%)
I48-2	24014279	7183152212	0.5258	0.9346	48028558	42,962,780 (89.45%)
I48-3	21836753	6538397106	0.5244	0.9108	43673506	38,808,819 (88.86%)
