# Supplementary material for: Comparative transcriptome analysis of gene responses of salt-tolerant and salt-sensitive rice cultivars to salt stress
Source: Sci Rep. 2023 Nov 4;13:19065. doi: 10.1038/s41598-023-46389-1 (PMC10625528; doi:10.1038/s41598-023-46389-1)
Supplement: Supplementary file 1 — Supplementary Information. [file 41598_2023_46389_MOESM1_ESM.zip › Supplementary materials-revised/Table S3.xlsx]

## Sheet: DEGs
Table S3 Number of DEGs in comparisons of different groups.
Compared group	Number of DEGs	Number of up-regulated DEGs	Number of down-regulated DEGs
H0-H6	7462	3590	3872
H0-H24	6363	3001	3362
H0-H48	6636	3362	3274
I0-I6	7566	3659	3907
I0-I24	6075	2800	3275
I0-I48	6136	3141	2995
