# Supplementary material for: Comparative transcriptome analysis of gene responses of salt-tolerant and salt-sensitive rice cultivars to salt stress
Source: Sci Rep. 2023 Nov 4;13:19065. doi: 10.1038/s41598-023-46389-1 (PMC10625528; doi:10.1038/s41598-023-46389-1)
Supplement: Supplementary file 1 — Supplementary Information. [file 41598_2023_46389_MOESM1_ESM.zip › Supplementary materials-revised/Table S4.xlsx]

## Sheet: H0_vs_H6_Biological_Process_enr
ID	Description	GeneRatio	BgRatio	enrich_factor	pvalue	qvalue	-log10(qvalue)	geneID
GO:0005975	carbohydrate metabolic process	0.0527	0.0253	2.08	9.64e-19	2.1e-15	14.6778	LOC_Os01g04300;LOC_Os01g19170;LOC_Os01g19220;LOC_Os01g32364;LOC_Os01g33230;LOC_Os01g36090;LOC_Os01g39830;LOC_Os01g43220;LOC_Os01g46950;LOC_Os01g51570;LOC_Os01g51754;LOC_Os01g54300;LOC_Os01g58740;LOC_Os01g59819;LOC_Os01g59840;LOC_Os01g61380;LOC_Os01g63270;LOC_Os01g64110;LOC_Os01g64750;LOC_Os01g65460;LOC_Os01g66710;LOC_Os01g71350;LOC_Os01g71680;LOC_Os01g71690;LOC_Os01g71820;LOC_Os01g71830;LOC_Os01g…
GO:0009451	RNA modification	0.0419	0.019	2.21	3.04e-17	3.31e-14	13.4802	LOC_Os01g06000;LOC_Os01g10090;LOC_Os01g12810;LOC_Os01g15530;LOC_Os01g27650;LOC_Os01g32090;LOC_Os01g36600;LOC_Os01g37870;LOC_Os01g42280;LOC_Os01g48140;LOC_Os01g48380;LOC_Os01g54380;LOC_Os01g55070;LOC_Os01g55290;LOC_Os01g57630;LOC_Os01g58080;LOC_Os01g59890;LOC_Os01g60010;LOC_Os01g61630;LOC_Os01g71180;LOC_Os01g73950;LOC_Os02g01610;LOC_Os02g02770;LOC_Os02g03930;LOC_Os02g07050;LOC_Os02g07360;LOC_Os02g…
GO:0090305	nucleic acid phosphodiester bond hydrolysis	0.0335	0.0161	2.08	2.56e-12	1.86e-09	8.73049	LOC_Os01g04200;LOC_Os01g06000;LOC_Os01g10090;LOC_Os01g12810;LOC_Os01g15530;LOC_Os01g27650;LOC_Os01g32090;LOC_Os01g36600;LOC_Os01g36840;LOC_Os01g37870;LOC_Os01g42280;LOC_Os01g48140;LOC_Os01g48380;LOC_Os01g54380;LOC_Os01g55070;LOC_Os01g55290;LOC_Os01g57630;LOC_Os01g58080;LOC_Os01g60010;LOC_Os01g61630;LOC_Os01g71180;LOC_Os01g73950;LOC_Os02g02770;LOC_Os02g03930;LOC_Os02g07050;LOC_Os02g07360;LOC_Os02g…
GO:0016070	RNA metabolic process	0.0381	0.0197	1.93	1.03e-11	5.64e-09	8.24872	LOC_Os01g04200;LOC_Os01g06000;LOC_Os01g08770;LOC_Os01g10090;LOC_Os01g12810;LOC_Os01g15530;LOC_Os01g27650;LOC_Os01g32090;LOC_Os01g36600;LOC_Os01g36840;LOC_Os01g37870;LOC_Os01g42280;LOC_Os01g48140;LOC_Os01g48380;LOC_Os01g54380;LOC_Os01g55070;LOC_Os01g55290;LOC_Os01g57630;LOC_Os01g58080;LOC_Os01g60010;LOC_Os01g61630;LOC_Os01g71180;LOC_Os01g73950;LOC_Os02g02770;LOC_Os02g03930;LOC_Os02g07050;LOC_Os02g…
GO:1901360	organic cyclic compound metabolic process	0.0446	0.0247	1.8	2.88e-11	1.18e-08	7.92812	LOC_Os01g04200;LOC_Os01g06000;LOC_Os01g07260;LOC_Os01g08770;LOC_Os01g10090;LOC_Os01g12810;LOC_Os01g15530;LOC_Os01g27650;LOC_Os01g32090;LOC_Os01g36600;LOC_Os01g36840;LOC_Os01g37870;LOC_Os01g42280;LOC_Os01g48140;LOC_Os01g48380;LOC_Os01g54380;LOC_Os01g55070;LOC_Os01g55290;LOC_Os01g57610;LOC_Os01g57630;LOC_Os01g57770;LOC_Os01g58080;LOC_Os01g60010;LOC_Os01g61630;LOC_Os01g65350;LOC_Os01g71180;LOC_Os01g…
GO:0046483	heterocycle metabolic process	0.0431	0.0237	1.82	3.25e-11	1.18e-08	7.92812	LOC_Os01g04200;LOC_Os01g06000;LOC_Os01g07260;LOC_Os01g08770;LOC_Os01g10090;LOC_Os01g12810;LOC_Os01g15530;LOC_Os01g27650;LOC_Os01g32090;LOC_Os01g36600;LOC_Os01g36840;LOC_Os01g37870;LOC_Os01g42280;LOC_Os01g48140;LOC_Os01g48380;LOC_Os01g54380;LOC_Os01g55070;LOC_Os01g55290;LOC_Os01g57610;LOC_Os01g57630;LOC_Os01g58080;LOC_Os01g60010;LOC_Os01g61630;LOC_Os01g65350;LOC_Os01g71180;LOC_Os01g73950;LOC_Os02g…
GO:0006725	cellular aromatic compound metabolic process	0.0439	0.0245	1.79	8.25e-11	2.22e-08	7.65365	LOC_Os01g04200;LOC_Os01g06000;LOC_Os01g07260;LOC_Os01g08770;LOC_Os01g10090;LOC_Os01g12810;LOC_Os01g15530;LOC_Os01g27650;LOC_Os01g32090;LOC_Os01g36600;LOC_Os01g36840;LOC_Os01g37870;LOC_Os01g42280;LOC_Os01g48140;LOC_Os01g48380;LOC_Os01g54380;LOC_Os01g55070;LOC_Os01g55290;LOC_Os01g57610;LOC_Os01g57630;LOC_Os01g57770;LOC_Os01g58080;LOC_Os01g60010;LOC_Os01g61630;LOC_Os01g65350;LOC_Os01g65680;LOC_Os01g…
GO:0090304	nucleic acid metabolic process	0.04	0.0217	1.84	8.43e-11	2.22e-08	7.65365	LOC_Os01g04200;LOC_Os01g06000;LOC_Os01g07260;LOC_Os01g08770;LOC_Os01g10090;LOC_Os01g12810;LOC_Os01g15530;LOC_Os01g27650;LOC_Os01g32090;LOC_Os01g36600;LOC_Os01g36840;LOC_Os01g37870;LOC_Os01g42280;LOC_Os01g48140;LOC_Os01g48380;LOC_Os01g54380;LOC_Os01g55070;LOC_Os01g55290;LOC_Os01g57630;LOC_Os01g58080;LOC_Os01g60010;LOC_Os01g61630;LOC_Os01g71180;LOC_Os01g73950;LOC_Os02g02770;LOC_Os02g03930;LOC_Os02g…
GO:0006139	nucleobase-containing compound metabolic process	0.0416	0.0229	1.82	9.15e-11	2.22e-08	7.65365	LOC_Os01g04200;LOC_Os01g06000;LOC_Os01g07260;LOC_Os01g08770;LOC_Os01g10090;LOC_Os01g12810;LOC_Os01g15530;LOC_Os01g27650;LOC_Os01g32090;LOC_Os01g36600;LOC_Os01g36840;LOC_Os01g37870;LOC_Os01g42280;LOC_Os01g48140;LOC_Os01g48380;LOC_Os01g54380;LOC_Os01g55070;LOC_Os01g55290;LOC_Os01g57630;LOC_Os01g58080;LOC_Os01g60010;LOC_Os01g61630;LOC_Os01g65350;LOC_Os01g71180;LOC_Os01g73950;LOC_Os02g02770;LOC_Os02g…
GO:0034641	cellular nitrogen compound metabolic process	0.0439	0.0261	1.68	4.27e-09	9.31e-07	6.03105	LOC_Os01g04200;LOC_Os01g06000;LOC_Os01g07260;LOC_Os01g08770;LOC_Os01g10090;LOC_Os01g12810;LOC_Os01g15530;LOC_Os01g27650;LOC_Os01g32090;LOC_Os01g36600;LOC_Os01g36840;LOC_Os01g37870;LOC_Os01g42280;LOC_Os01g48140;LOC_Os01g48380;LOC_Os01g54380;LOC_Os01g55070;LOC_Os01g55290;LOC_Os01g57610;LOC_Os01g57630;LOC_Os01g58080;LOC_Os01g60010;LOC_Os01g61630;LOC_Os01g65350;LOC_Os01g71180;LOC_Os01g73950;LOC_Os02g…
GO:0015979	photosynthesis	0.0154	0.0062	2.48	7.37e-09	1.46e-06	5.83565	LOC_Os01g17170;LOC_Os01g43070;LOC_Os01g56680;LOC_Os01g59090;LOC_Os01g59920;LOC_Os01g71190;LOC_Os02g05830;LOC_Os02g36850;LOC_Os02g48360;LOC_Os02g51080;LOC_Os03g22370;LOC_Os03g36540;LOC_Os03g56670;LOC_Os03g59640;LOC_Os04g44200;LOC_Os04g44650;LOC_Os04g58200;LOC_Os05g43310;LOC_Os05g49610;LOC_Os06g22060;LOC_Os07g04840;LOC_Os07g05360;LOC_Os07g05365;LOC_Os07g05480;LOC_Os07g17390;LOC_Os07g25430;LOC_Os07g…
GO:0015995	chlorophyll biosynthetic process	0.005	0.0011	4.6	8.76e-08	1.59e-05	4.7986	LOC_Os01g17170;LOC_Os02g51080;LOC_Os03g20700;LOC_Os03g21370;LOC_Os03g22780;LOC_Os03g36540;LOC_Os03g59640;LOC_Os04g58200;LOC_Os05g28200;LOC_Os06g04150;LOC_Os07g07310;LOC_Os10g35370;LOC_Os11g16550
GO:0030244	cellulose biosynthetic process	0.0073	0.0026	2.86	5.43e-06	0.000912028	3.03999	LOC_Os01g54620;LOC_Os02g49332;LOC_Os03g18120;LOC_Os05g08370;LOC_Os06g11990;LOC_Os07g10770;LOC_Os07g24190;LOC_Os07g36610;LOC_Os07g36630;LOC_Os07g36690;LOC_Os07g36700;LOC_Os08g06380;LOC_Os09g25490;LOC_Os09g30105;LOC_Os10g20090;LOC_Os10g32980;LOC_Os11g08090;LOC_Os12g36890;LOC_Os12g44090
GO:0071555	cell wall organization	0.0212	0.012	1.76	9.99e-06	0.00155728	2.80763	LOC_Os01g19170;LOC_Os01g21630;LOC_Os01g42090;LOC_Os01g52710;LOC_Os01g54620;LOC_Os01g61760;LOC_Os01g66710;LOC_Os01g66840;LOC_Os02g25630;LOC_Os02g29530;LOC_Os02g46910;LOC_Os02g49332;LOC_Os02g52560;LOC_Os02g52590;LOC_Os02g52640;LOC_Os02g54030;LOC_Os03g01800;LOC_Os03g57910;LOC_Os03g63060;LOC_Os03g63760;LOC_Os04g51460;LOC_Os04g51520;LOC_Os05g03174;LOC_Os05g08370;LOC_Os05g33690;LOC_Os05g40720;LOC_Os05g…
GO:0006629	lipid metabolic process	0.0189	0.0105	1.79	1.92e-05	0.00279907	2.55299	LOC_Os01g08760;LOC_Os01g15000;LOC_Os01g46240;LOC_Os01g46290;LOC_Os01g51360;LOC_Os01g55780;LOC_Os01g67420;LOC_Os02g11720;LOC_Os02g28040;LOC_Os02g37700;LOC_Os02g37770;LOC_Os02g37800;LOC_Os02g43700;LOC_Os02g48560;LOC_Os02g52830;LOC_Os03g07140;LOC_Os03g13030;LOC_Os03g30130;LOC_Os03g32170;LOC_Os03g40670;LOC_Os03g57080;LOC_Os03g59610;LOC_Os04g28520;LOC_Os04g28620;LOC_Os04g32320;LOC_Os04g35100;LOC_Os04g…
GO:0006979	response to oxidative stress	0.0242	0.0147	1.65	2.37e-05	0.00287812	2.54089	LOC_Os01g07530;LOC_Os01g07770;LOC_Os01g18210;LOC_Os01g22249;LOC_Os01g22352;LOC_Os01g22370;LOC_Os02g02400;LOC_Os02g06610;LOC_Os02g11720;LOC_Os02g14170;LOC_Os02g14440;LOC_Os02g21350;LOC_Os02g33460;LOC_Os02g44500;LOC_Os02g53400;LOC_Os02g56880;LOC_Os02g58720;LOC_Os03g22010;LOC_Os03g24380;LOC_Os03g32230;LOC_Os03g44150;LOC_Os03g50870;LOC_Os03g55820;LOC_Os04g51300;LOC_Os04g53640;LOC_Os04g55740;LOC_Os04g…
GO:0009765	photosynthesis, light harvesting	0.0027	0.0005	5.27	2.37e-05	0.00287812	2.54089	LOC_Os01g41710;LOC_Os03g39610;LOC_Os04g38410;LOC_Os06g21590;LOC_Os07g37550;LOC_Os09g17740;LOC_Os11g13890
GO:0015969	guanosine tetraphosphate metabolic process	0.0027	0.0005	5.27	2.37e-05	0.00287812	2.54089	LOC_Os02g47120;LOC_Os05g06890;LOC_Os05g06920;LOC_Os05g06940;LOC_Os07g42160;LOC_Os08g35620;LOC_Os09g27050
GO:0030001	metal ion transport	0.0115	0.0056	2.05	4.83e-05	0.0055475	2.2559	LOC_Os01g09660;LOC_Os01g20830;LOC_Os01g32330;LOC_Os01g61070;LOC_Os01g74490;LOC_Os02g10290;LOC_Os02g30650;LOC_Os02g37320;LOC_Os03g02070;LOC_Os03g02860;LOC_Os03g25610;LOC_Os03g54050;LOC_Os03g60480;LOC_Os03g64340;LOC_Os04g17100;LOC_Os04g32030;LOC_Os04g45130;LOC_Os04g51820;LOC_Os04g52530;LOC_Os05g27100;LOC_Os06g35060;LOC_Os06g42030;LOC_Os08g31140;LOC_Os09g09830;LOC_Os09g09930;LOC_Os09g20000;LOC_Os10g…
GO:0009414	response to water deprivation	0.0096	0.0045	2.15	8.53e-05	0.00887584	2.05179	LOC_Os01g07530;LOC_Os01g58420;LOC_Os01g58470;LOC_Os01g58850;LOC_Os01g64000;LOC_Os01g69920;LOC_Os02g08230;LOC_Os02g56880;LOC_Os02g56920;LOC_Os03g03910;LOC_Os03g32230;LOC_Os03g44150;LOC_Os03g59610;LOC_Os04g51610;LOC_Os05g12260;LOC_Os05g46480;LOC_Os05g51510;LOC_Os06g06050;LOC_Os06g11990;LOC_Os06g51150;LOC_Os08g32930;LOC_Os09g02270;LOC_Os09g04790;LOC_Os09g25850;LOC_Os11g11000
GO:0006002	fructose 6-phosphate metabolic process	0.0035	0.0009	3.87	8.54e-05	0.00887584	2.05179	LOC_Os01g09570;LOC_Os01g53680;LOC_Os04g39420;LOC_Os05g10650;LOC_Os05g44922;LOC_Os06g05860;LOC_Os06g22060;LOC_Os06g45370;LOC_Os08g34050
GO:0009734	auxin-activated signaling pathway	0.0115	0.0058	1.98	9.76e-05	0.00968482	2.01391	LOC_Os01g09450;LOC_Os01g18360;LOC_Os01g45550;LOC_Os01g57610;LOC_Os02g04810;LOC_Os02g41800;LOC_Os02g47230;LOC_Os02g49160;LOC_Os02g50960;LOC_Os02g56120;LOC_Os02g57250;LOC_Os03g07920;LOC_Os03g43400;LOC_Os03g43410;LOC_Os04g36054;LOC_Os04g57610;LOC_Os05g05800;LOC_Os05g09480;LOC_Os05g11990;LOC_Os05g14180;LOC_Os05g42150;LOC_Os05g44810;LOC_Os05g48870;LOC_Os05g50990;LOC_Os06g07040;LOC_Os06g09660;LOC_Os06g…
GO:0009116	nucleoside metabolic process	0.0054	0.0019	2.81	0.000120111	0.0113954	1.94327	ChrSy.fgenesh.gene.83;LOC_Os01g65260;LOC_Os01g65350;LOC_Os01g72240;LOC_Os01g72250;LOC_Os02g17320;LOC_Os02g48390;LOC_Os03g01018;LOC_Os05g13970;LOC_Os05g35520;LOC_Os05g35580;LOC_Os05g38170;LOC_Os06g41360;LOC_Os08g44370
GO:0045893	positive regulation of transcription, DNA-templated	0.0119	0.0062	1.92	0.000144149	0.0131062	1.88252	LOC_Os01g09800;LOC_Os01g56350;LOC_Os01g57720;LOC_Os01g64000;LOC_Os01g64730;LOC_Os01g66120;LOC_Os01g69110;LOC_Os01g72490;LOC_Os02g01940;LOC_Os02g03730;LOC_Os02g03960;LOC_Os02g58670;LOC_Os03g18840;LOC_Os03g29980;LOC_Os03g40100;LOC_Os04g32110;LOC_Os04g32510;LOC_Os04g51130;LOC_Os06g10880;LOC_Os07g48630;LOC_Os07g48660;LOC_Os07g48820;LOC_Os08g14450;LOC_Os08g36790;LOC_Os08g41030;LOC_Os08g42100;LOC_Os09g…
GO:0009737	response to abscisic acid	0.0119	0.0063	1.88	0.000218144	0.0190406	1.72032	LOC_Os01g07530;LOC_Os01g18210;LOC_Os01g20940;LOC_Os01g45860;LOC_Os01g58420;LOC_Os01g58850;LOC_Os02g08230;LOC_Os02g15660;LOC_Os02g47230;LOC_Os03g03910;LOC_Os03g11380;LOC_Os03g44150;LOC_Os03g46260;LOC_Os03g48010;LOC_Os03g59070;LOC_Os03g62790;LOC_Os05g11990;LOC_Os05g25850;LOC_Os05g28210;LOC_Os05g47850;LOC_Os05g47890;LOC_Os05g49440;LOC_Os05g50690;LOC_Os05g50990;LOC_Os06g30370;LOC_Os06g51150;LOC_Os07g…
GO:0006364	rRNA processing	0.0073	0.0033	2.24	0.000315577	0.0264855	1.57699	LOC_Os01g08770;LOC_Os01g40110;LOC_Os01g62440;LOC_Os02g57590;LOC_Os03g18840;LOC_Os03g22320;LOC_Os03g42770;LOC_Os03g63720;LOC_Os04g49580;LOC_Os05g44320;LOC_Os05g49130;LOC_Os06g04610;LOC_Os06g43690;LOC_Os07g12320;LOC_Os07g41190;LOC_Os10g40650;LOC_Os11g37080;LOC_Os12g04010;LOC_Os12g23180
GO:0008610	lipid biosynthetic process	0.0065	0.0028	2.33	0.000392118	0.0316905	1.49907	LOC_Os01g08760;LOC_Os01g52400;LOC_Os02g08230;LOC_Os02g40784;LOC_Os02g56920;LOC_Os03g56820;LOC_Os03g59040;LOC_Os03g59610;LOC_Os04g40730;LOC_Os06g12250;LOC_Os06g44300;LOC_Os06g44840;LOC_Os07g07310;LOC_Os09g25850;LOC_Os10g38940;LOC_Os10g39810;LOC_Os11g48020
GO:0019748	secondary metabolic process	0.0042	0.0015	2.88	0.000498345	0.0388372	1.41075	LOC_Os01g57610;LOC_Os03g13600;LOC_Os04g25560;LOC_Os05g42150;LOC_Os06g12290;LOC_Os11g24180;LOC_Os11g24510;LOC_Os11g27329;LOC_Os11g37730;LOC_Os12g16240;LOC_Os12g16250
GO:0010207	photosystem II assembly	0.0019	0.0004	5.02	0.000652497	0.046098	1.33632	LOC_Os01g31690;LOC_Os03g21560;LOC_Os03g53640;LOC_Os03g57840;LOC_Os07g07540
GO:0010215	cellulose microfibril organization	0.0031	0.0009	3.44	0.00066797	0.046098	1.33632	LOC_Os03g30250;LOC_Os03g54750;LOC_Os03g63060;LOC_Os05g32110;LOC_Os06g11990;LOC_Os07g41310;LOC_Os07g41320;LOC_Os07g49080
GO:0043622	cortical microtubule organization	0.0031	0.0009	3.44	0.00066797	0.046098	1.33632	LOC_Os01g20940;LOC_Os01g61760;LOC_Os02g40430;LOC_Os02g57120;LOC_Os04g48870;LOC_Os05g36960;LOC_Os06g11990;LOC_Os11g41150
GO:0009793	embryo development ending in seed dormancy	0.0115	0.0065	1.79	0.000738913	0.046098	1.33632	LOC_Os01g47690;LOC_Os01g48380;LOC_Os02g15900;LOC_Os02g33500;LOC_Os02g56820;LOC_Os03g43670;LOC_Os03g61560;LOC_Os04g40730;LOC_Os04g49580;LOC_Os04g49980;LOC_Os04g50660;LOC_Os05g12130;LOC_Os05g22920;LOC_Os05g33500;LOC_Os05g43470;LOC_Os05g49440;LOC_Os06g02040;LOC_Os06g09880;LOC_Os06g30420;LOC_Os06g41990;LOC_Os07g06940;LOC_Os07g11280;LOC_Os07g38300;LOC_Os08g23870;LOC_Os08g33140;LOC_Os09g10620;LOC_Os11g…
GO:0042744	hydrogen peroxide catabolic process	0.015	0.0091	1.65	0.000743448	0.046098	1.33632	LOC_Os01g07770;LOC_Os01g22249;LOC_Os01g22352;LOC_Os01g22370;LOC_Os02g02400;LOC_Os02g14170;LOC_Os02g14440;LOC_Os02g58720;LOC_Os03g03910;LOC_Os03g22010;LOC_Os04g53640;LOC_Os04g55740;LOC_Os04g59210;LOC_Os05g04500;LOC_Os05g42000;LOC_Os06g20150;LOC_Os06g32990;LOC_Os06g33100;LOC_Os06g35520;LOC_Os06g48000;LOC_Os06g48020;LOC_Os06g51150;LOC_Os07g06190;LOC_Os07g06300;LOC_Os07g47990;LOC_Os07g48010;LOC_Os07g…
GO:0018175	protein nucleotidylation	0.0015	0.0003	6.02	0.000760516	0.046098	1.33632	LOC_Os03g29980;LOC_Os03g40100;LOC_Os04g32110;LOC_Os08g42100
GO:0018177	protein uridylylation	0.0015	0.0003	6.02	0.000760516	0.046098	1.33632	LOC_Os03g29980;LOC_Os03g40100;LOC_Os04g32110;LOC_Os08g42100
GO:0090293	nitrogen catabolite regulation of transcription	0.0015	0.0003	6.02	0.000760516	0.046098	1.33632	LOC_Os03g29980;LOC_Os03g40100;LOC_Os04g32110;LOC_Os08g42100
GO:0042546	cell wall biogenesis	0.0065	0.003	2.18	0.000951316	0.0561046	1.251	LOC_Os01g06580;LOC_Os02g25630;LOC_Os02g46910;LOC_Os02g52560;LOC_Os02g52590;LOC_Os02g52640;LOC_Os03g01800;LOC_Os03g63060;LOC_Os03g63760;LOC_Os04g51460;LOC_Os04g51520;LOC_Os06g11990;LOC_Os06g22919;LOC_Os06g48200;LOC_Os08g13920;LOC_Os10g42670;LOC_Os11g08090
GO:0009658	chloroplast organization	0.0088	0.0046	1.92	0.000998895	0.0573604	1.24139	LOC_Os01g01302;LOC_Os01g49740;LOC_Os01g58470;LOC_Os01g61320;LOC_Os01g61630;LOC_Os01g62440;LOC_Os02g12790;LOC_Os02g15900;LOC_Os03g11670;LOC_Os03g57840;LOC_Os04g02580;LOC_Os04g43420;LOC_Os04g49350;LOC_Os05g43040;LOC_Os05g43470;LOC_Os05g44330;LOC_Os06g04530;LOC_Os07g36390;LOC_Os07g38300;LOC_Os07g48080;LOC_Os11g01439;LOC_Os11g10040;LOC_Os12g01449
GO:0000373	Group II intron splicing	0.0023	0.0006	4.01	0.00111199	0.0622175	1.20609	LOC_Os01g31110;LOC_Os03g04970;LOC_Os05g49610;LOC_Os08g27150;LOC_Os10g41790;LOC_Os11g37990
GO:0009773	photosynthetic electron transport in photosystem I	0.0031	0.001	3.21	0.00122337	0.0651103	1.18635	LOC_Os02g51020;LOC_Os03g06230;LOC_Os03g16050;LOC_Os03g64020;LOC_Os05g02010;LOC_Os08g41460;LOC_Os08g45190;LOC_Os09g13600
GO:0009834	plant-type secondary cell wall biogenesis	0.0031	0.001	3.21	0.00122337	0.0651103	1.18635	LOC_Os01g06580;LOC_Os01g54620;LOC_Os02g06380;LOC_Os02g20560;LOC_Os03g57910;LOC_Os09g25490;LOC_Os10g32980;LOC_Os12g10320
GO:0006541	glutamine metabolic process	0.0038	0.0014	2.74	0.00146798	0.0762689	1.11765	LOC_Os01g04620;LOC_Os01g46570;LOC_Os01g66500;LOC_Os02g08270;LOC_Os03g18130;LOC_Os03g48060;LOC_Os03g50880;LOC_Os05g49770;LOC_Os08g23730;LOC_Os12g36950
GO:0019252	starch biosynthetic process	0.0035	0.0012	2.85	0.00177833	0.0877066	1.05697	LOC_Os01g52250;LOC_Os02g04330;LOC_Os02g51070;LOC_Os03g52460;LOC_Os05g50380;LOC_Os06g04200;LOC_Os06g06560;LOC_Os08g25734;LOC_Os10g30156
GO:0055085	transmembrane transport	0.0142	0.0089	1.6	0.00184774	0.0877066	1.05697	LOC_Os01g12680;LOC_Os01g19770;LOC_Os01g28840;LOC_Os01g42090;LOC_Os01g45550;LOC_Os02g04630;LOC_Os02g14980;LOC_Os02g21350;LOC_Os02g43370;LOC_Os02g43410;LOC_Os02g45690;LOC_Os02g46850;LOC_Os02g46860;LOC_Os02g50960;LOC_Os03g02670;LOC_Os03g31839;LOC_Os03g45370;LOC_Os03g64200;LOC_Os04g12499;LOC_Os04g12530;LOC_Os04g32050;LOC_Os04g45860;LOC_Os04g47320;LOC_Os04g51820;LOC_Os05g31910;LOC_Os05g50770;LOC_Os06g…
GO:0009611	response to wounding	0.0073	0.0037	1.97	0.00191768	0.0877066	1.05697	LOC_Os01g08760;LOC_Os01g09800;LOC_Os01g42860;LOC_Os01g57770;LOC_Os01g58420;LOC_Os02g02000;LOC_Os02g56880;LOC_Os03g08330;LOC_Os03g32170;LOC_Os03g50870;LOC_Os03g52860;LOC_Os03g55800;LOC_Os06g50930;LOC_Os07g07540;LOC_Os07g37400;LOC_Os07g42370;LOC_Os08g33160;LOC_Os09g26780;LOC_Os12g36210
GO:0006779	porphyrin-containing compound biosynthetic process	0.0019	0.0004	4.3	0.00196948	0.0877066	1.05697	LOC_Os03g22060;LOC_Os04g52130;LOC_Os06g49110;LOC_Os07g07310;LOC_Os11g16550
GO:0006865	amino acid transport	0.0019	0.0004	4.3	0.00196948	0.0877066	1.05697	LOC_Os01g19770;LOC_Os04g12499;LOC_Os04g12530;LOC_Os04g35540;LOC_Os12g42850
GO:0042538	hyperosmotic salinity response	0.0019	0.0004	4.3	0.00196948	0.0877066	1.05697	LOC_Os01g45860;LOC_Os01g58470;LOC_Os03g44150;LOC_Os06g13650;LOC_Os09g25090
GO:0043455	regulation of secondary metabolic process	0.0019	0.0004	4.3	0.00196948	0.0877066	1.05697	LOC_Os01g57610;LOC_Os02g35530;LOC_Os03g59610;LOC_Os05g42150;LOC_Os05g43040
GO:0005978	glycogen biosynthetic process	0.0023	0.0006	3.61	0.002389	0.102216	0.990479	LOC_Os02g32660;LOC_Os03g52460;LOC_Os05g50380;LOC_Os06g26234;LOC_Os06g51084;LOC_Os08g25734
GO:0006012	galactose metabolic process	0.0023	0.0006	3.61	0.002389	0.102216	0.990479	LOC_Os02g04840;LOC_Os03g61710;LOC_Os05g51670;LOC_Os07g04690;LOC_Os09g15420;LOC_Os09g35800
GO:0048856	anatomical structure development	0.0289	0.0212	1.36	0.00269297	0.111783	0.951626	LOC_Os01g42090;LOC_Os01g47050;LOC_Os01g48380;LOC_Os01g57610;LOC_Os01g57720;LOC_Os01g58850;LOC_Os01g62380;LOC_Os01g63980;LOC_Os01g72020;LOC_Os02g06410;LOC_Os02g10240;LOC_Os02g38040;LOC_Os02g38340;LOC_Os02g40430;LOC_Os02g43590;LOC_Os02g47230;LOC_Os02g47880;LOC_Os02g49680;LOC_Os02g52370;LOC_Os02g53530;LOC_Os02g54720;LOC_Os02g56820;LOC_Os02g56880;LOC_Os02g57120;LOC_Os03g06360;LOC_Os03g11060;LOC_Os03g…
GO:0018298	protein-chromophore linkage	0.0046	0.002	2.33	0.00271503	0.111783	0.951626	LOC_Os01g41710;LOC_Os02g10390;LOC_Os02g52650;LOC_Os03g39610;LOC_Os04g38410;LOC_Os06g21590;LOC_Os07g37550;LOC_Os07g38960;LOC_Os08g33820;LOC_Os08g35420;LOC_Os09g17740;LOC_Os11g13890
GO:0006520	cellular amino acid metabolic process	0.0058	0.0027	2.1	0.00281207	0.113634	0.944491	LOC_Os01g55540;LOC_Os01g56380;LOC_Os02g14110;LOC_Os02g19924;LOC_Os02g19970;LOC_Os03g58040;LOC_Os03g59610;LOC_Os04g45970;LOC_Os05g47640;LOC_Os06g04630;LOC_Os06g23684;LOC_Os08g15030;LOC_Os08g40110;LOC_Os11g42510;LOC_Os11g48080
GO:0007017	microtubule-based process	0.0069	0.0036	1.93	0.00315362	0.124072	0.906327	LOC_Os01g18050;LOC_Os01g37490;LOC_Os01g57720;LOC_Os01g59150;LOC_Os01g61760;LOC_Os02g40430;LOC_Os02g47880;LOC_Os02g57120;LOC_Os03g01530;LOC_Os03g11970;LOC_Os03g14250;LOC_Os03g45920;LOC_Os03g51600;LOC_Os04g56970;LOC_Os05g34170;LOC_Os06g11990;LOC_Os07g05470;LOC_Os11g14220
GO:0006808	regulation of nitrogen utilization	0.0015	0.0003	4.82	0.00329781	0.124072	0.906327	LOC_Os03g29980;LOC_Os03g40100;LOC_Os04g32110;LOC_Os08g42100
GO:0009768	photosynthesis, light harvesting in photosystem I	0.0015	0.0003	4.82	0.00329781	0.124072	0.906327	LOC_Os02g10390;LOC_Os02g52650;LOC_Os07g38960;LOC_Os08g33820
GO:0010206	photosystem II repair	0.0015	0.0003	4.82	0.00329781	0.124072	0.906327	LOC_Os05g33280;LOC_Os06g49160;LOC_Os07g07540;LOC_Os12g42210
GO:0016226	iron-sulfur cluster assembly	0.0031	0.0011	2.83	0.00338042	0.125024	0.903005	LOC_Os01g52170;LOC_Os01g61400;LOC_Os04g57810;LOC_Os05g49300;LOC_Os06g04380;LOC_Os06g47940;LOC_Os11g07916;LOC_Os12g30030
GO:0031667	response to nutrient levels	0.0035	0.0013	2.58	0.00412623	0.145493	0.837157	LOC_Os01g01650;LOC_Os01g57720;LOC_Os03g29980;LOC_Os03g40100;LOC_Os03g58040;LOC_Os04g32110;LOC_Os05g43040;LOC_Os07g07310;LOC_Os08g42100
GO:0009755	hormone-mediated signaling pathway	0.0073	0.004	1.84	0.00446114	0.145493	0.837157	LOC_Os01g57610;LOC_Os01g58850;LOC_Os01g72020;LOC_Os02g01940;LOC_Os02g12420;LOC_Os02g17710;LOC_Os02g47230;LOC_Os02g53530;LOC_Os03g62790;LOC_Os05g11990;LOC_Os05g42150;LOC_Os05g50990;LOC_Os08g33160;LOC_Os08g36110;LOC_Os09g27320;LOC_Os10g32990;LOC_Os10g33040;LOC_Os11g12620;LOC_Os11g48000
GO:0034427	nuclear-transcribed mRNA catabolic process, exonucleolytic, 3'-5'	0.0019	0.0005	3.76	0.00453265	0.145493	0.837157	LOC_Os01g47256;LOC_Os02g51780;LOC_Os03g63720;LOC_Os08g02360;LOC_Os11g20689
GO:0030187	melatonin biosynthetic process	0.0012	0.0002	6.02	0.00458185	0.145493	0.837157	LOC_Os08g01170;LOC_Os08g06100;LOC_Os09g17560
GO:0030388	fructose 1,6-bisphosphate metabolic process	0.0012	0.0002	6.02	0.00458185	0.145493	0.837157	LOC_Os03g16050;LOC_Os06g45370;LOC_Os08g02700
GO:0043062	extracellular structure organization	0.0012	0.0002	6.02	0.00458185	0.145493	0.837157	LOC_Os01g42090;LOC_Os03g63060;LOC_Os06g11990
GO:0051176	positive regulation of sulfur metabolic process	0.0012	0.0002	6.02	0.00458185	0.145493	0.837157	LOC_Os01g57610;LOC_Os05g42150;LOC_Os12g19304
GO:1900376	regulation of secondary metabolite biosynthetic process	0.0012	0.0002	6.02	0.00458185	0.145493	0.837157	LOC_Os01g57610;LOC_Os05g42150;LOC_Os05g43040
GO:0009856	pollination	0.0038	0.0016	2.41	0.00460062	0.145493	0.837157	LOC_Os02g06410;LOC_Os02g10240;LOC_Os03g21120;LOC_Os03g42710;LOC_Os03g63060;LOC_Os04g53580;LOC_Os06g11990;LOC_Os06g14810;LOC_Os06g46754;LOC_Os12g40260
GO:0044706	multi-multicellular organism process	0.0038	0.0016	2.41	0.00460062	0.145493	0.837157	LOC_Os02g06410;LOC_Os02g10240;LOC_Os03g21120;LOC_Os03g42710;LOC_Os03g63060;LOC_Os04g53580;LOC_Os06g11990;LOC_Os06g14810;LOC_Os06g46754;LOC_Os12g40260
GO:0009735	response to cytokinin	0.0031	0.0012	2.68	0.00520743	0.160044	0.795759	LOC_Os01g58420;LOC_Os02g02520;LOC_Os02g12790;LOC_Os02g47230;LOC_Os02g53530;LOC_Os06g12630;LOC_Os08g36110;LOC_Os09g27320
GO:0010027	thylakoid membrane organization	0.0031	0.0012	2.68	0.00520743	0.160044	0.795759	LOC_Os01g01302;LOC_Os02g05890;LOC_Os02g15900;LOC_Os03g48000;LOC_Os03g57840;LOC_Os05g32390;LOC_Os08g36140;LOC_Os11g11000
GO:0032502	developmental process	0.0304	0.0231	1.31	0.00546604	0.163861	0.785526	LOC_Os01g42090;LOC_Os01g47050;LOC_Os01g48380;LOC_Os01g57610;LOC_Os01g57720;LOC_Os01g58850;LOC_Os01g62380;LOC_Os01g72020;LOC_Os02g06410;LOC_Os02g10240;LOC_Os02g38040;LOC_Os02g38340;LOC_Os02g40430;LOC_Os02g43590;LOC_Os02g47230;LOC_Os02g47880;LOC_Os02g49680;LOC_Os02g52370;LOC_Os02g53530;LOC_Os02g53690;LOC_Os02g54720;LOC_Os02g56820;LOC_Os02g56880;LOC_Os02g57120;LOC_Os03g06360;LOC_Os03g11060;LOC_Os03g…
GO:0042742	defense response to bacterium	0.0081	0.0046	1.76	0.00548178	0.163861	0.785526	LOC_Os01g18210;LOC_Os01g45200;LOC_Os01g69920;LOC_Os01g72020;LOC_Os01g74320;LOC_Os03g10880;LOC_Os03g46440;LOC_Os03g61740;LOC_Os03g62790;LOC_Os04g35240;LOC_Os05g01970;LOC_Os05g33690;LOC_Os06g11990;LOC_Os07g38300;LOC_Os07g47590;LOC_Os07g48820;LOC_Os09g16540;LOC_Os09g16950;LOC_Os09g25000;LOC_Os11g08090;LOC_Os11g37950
GO:0003333	amino acid transmembrane transport	0.0035	0.0014	2.46	0.00596656	0.173596	0.760462	LOC_Os01g19770;LOC_Os01g65660;LOC_Os01g65670;LOC_Os03g60260;LOC_Os04g12499;LOC_Os04g12530;LOC_Os12g08130;LOC_Os12g09300;LOC_Os12g30040
GO:0042026	protein refolding	0.0035	0.0014	2.46	0.00596656	0.173596	0.760462	ChrSy.fgenesh.gene.28;LOC_Os01g62290;LOC_Os02g08490;LOC_Os03g04970;LOC_Os05g46290;LOC_Os06g02380;LOC_Os09g38980;LOC_Os12g17910;Oryza_sativa_newGene_1460
GO:0006270	DNA replication initiation	0.0027	0.001	2.81	0.00646118	0.184922	0.733012	LOC_Os01g36390;LOC_Os02g55410;LOC_Os05g14590;LOC_Os05g38850;LOC_Os05g39850;LOC_Os11g29380;LOC_Os12g37400
GO:0042221	response to chemical	0.0265	0.0199	1.33	0.00654537	0.184922	0.733012	LOC_Os01g57610;LOC_Os01g57720;LOC_Os01g58194;LOC_Os01g58850;LOC_Os01g72020;LOC_Os02g01220;LOC_Os02g01940;LOC_Os02g02520;LOC_Os02g06410;LOC_Os02g11720;LOC_Os02g21350;LOC_Os02g33460;LOC_Os02g43770;LOC_Os02g47230;LOC_Os02g49680;LOC_Os02g52150;LOC_Os02g53400;LOC_Os02g53530;LOC_Os02g54720;LOC_Os02g56880;LOC_Os03g06360;LOC_Os03g11380;LOC_Os03g17470;LOC_Os03g29980;LOC_Os03g40100;LOC_Os03g46260;LOC_Os03g…
GO:0006355	regulation of transcription, DNA-templated	0.0743	0.0631	1.18	0.0066241	0.184922	0.733012	LOC_Os01g06550;LOC_Os01g09450;LOC_Os01g09930;LOC_Os01g17000;LOC_Os01g18360;LOC_Os01g32890;LOC_Os01g36840;LOC_Os01g38610;LOC_Os01g45860;LOC_Os01g46970;LOC_Os01g48446;LOC_Os01g50960;LOC_Os01g51140;LOC_Os01g57720;LOC_Os01g61320;LOC_Os01g64310;LOC_Os01g65970;LOC_Os01g66420;LOC_Os01g68020;LOC_Os01g68700;LOC_Os01g71790;LOC_Os01g74540;LOC_Os02g01940;LOC_Os02g03580;LOC_Os02g03730;LOC_Os02g04810;LOC_Os02g…
GO:0009416	response to light stimulus	0.0104	0.0065	1.61	0.00669482	0.184922	0.733012	LOC_Os01g49740;LOC_Os01g57610;LOC_Os02g10390;LOC_Os02g33460;LOC_Os02g49680;LOC_Os02g52650;LOC_Os03g03910;LOC_Os03g50870;LOC_Os03g57840;LOC_Os03g58040;LOC_Os03g62790;LOC_Os04g43420;LOC_Os05g28040;LOC_Os05g39500;LOC_Os05g42150;LOC_Os06g06050;LOC_Os06g14810;LOC_Os06g44160;LOC_Os06g44500;LOC_Os07g38960;LOC_Os07g41564;LOC_Os08g33820;LOC_Os09g04790;LOC_Os09g33850;LOC_Os10g22430;LOC_Os10g33780;LOC_Os10g…
GO:0048544	recognition of pollen	0.0115	0.0074	1.56	0.00735766	0.20069	0.697475	LOC_Os01g12420;LOC_Os01g12430;LOC_Os01g34350;LOC_Os01g47840;LOC_Os01g47900;LOC_Os01g57480;LOC_Os01g57560;LOC_Os01g65010;LOC_Os01g65030;LOC_Os01g65060;LOC_Os04g23700;LOC_Os04g28780;LOC_Os04g34250;LOC_Os04g34270;LOC_Os04g34290;LOC_Os04g34320;LOC_Os04g34330;LOC_Os04g34370;LOC_Os05g07300;LOC_Os05g07420;LOC_Os05g07450;LOC_Os05g42210;LOC_Os06g06930;LOC_Os06g37670;LOC_Os06g40030;LOC_Os07g36590;LOC_Os07g…
GO:0006006	glucose metabolic process	0.0031	0.0012	2.53	0.00770132	0.202032	0.69458	LOC_Os02g38920;LOC_Os03g03720;LOC_Os03g29950;LOC_Os04g38600;LOC_Os04g40874;LOC_Os04g40950;LOC_Os07g43390;LOC_Os08g03290
GO:0031669	cellular response to nutrient levels	0.0031	0.0012	2.53	0.00770132	0.202032	0.69458	LOC_Os01g01650;LOC_Os03g29980;LOC_Os03g40100;LOC_Os03g58040;LOC_Os04g32110;LOC_Os05g43040;LOC_Os07g07310;LOC_Os08g42100
GO:0009165	nucleotide biosynthetic process	0.0023	0.0008	3.01	0.00777721	0.202032	0.69458	ChrSy.fgenesh.gene.83;LOC_Os01g65350;LOC_Os02g48390;LOC_Os03g01018;LOC_Os05g35520;LOC_Os06g41360
GO:0006096	glycolytic process	0.005	0.0025	2.01	0.00810227	0.208	0.681936	LOC_Os01g09460;LOC_Os01g62420;LOC_Os01g67860;LOC_Os01g71320;LOC_Os02g51590;LOC_Os05g09500;LOC_Os05g41640;LOC_Os06g04510;LOC_Os06g14510;LOC_Os06g45710;LOC_Os08g02700;LOC_Os09g36450;LOC_Os10g42100
GO:0006782	protoporphyrinogen IX biosynthetic process	0.0015	0.0004	4.01	0.00858843	0.212964	0.671693	LOC_Os01g18320;LOC_Os01g43390;LOC_Os03g21900;LOC_Os10g35840
GO:0009404	toxin metabolic process	0.0015	0.0004	4.01	0.00858843	0.212964	0.671693	LOC_Os01g57610;LOC_Os05g42150;LOC_Os06g12290;LOC_Os11g37730
GO:0030259	lipid glycosylation	0.0015	0.0004	4.01	0.00858843	0.212964	0.671693	LOC_Os01g33230;LOC_Os01g64750;LOC_Os03g48010;LOC_Os07g23740
GO:1901657	glycosyl compound metabolic process	0.0019	0.0006	3.34	0.00880848	0.215967	0.665613	LOC_Os01g57770;LOC_Os01g65350;LOC_Os03g13600;LOC_Os05g35520;LOC_Os08g44370
GO:0009415	response to water	0.0054	0.0028	1.92	0.00960065	0.232774	0.633066	LOC_Os01g50700;LOC_Os01g58850;LOC_Os02g44870;LOC_Os02g56880;LOC_Os03g59610;LOC_Os05g46480;LOC_Os06g11990;LOC_Os08g32930;LOC_Os09g04790;LOC_Os11g26570;LOC_Os11g26750;LOC_Os11g26760;LOC_Os11g26780;LOC_Os11g26790
GO:0009691	cytokinin biosynthetic process	0.0027	0.001	2.63	0.00985936	0.236419	0.626317	LOC_Os01g40630;LOC_Os01g51210;LOC_Os03g01880;LOC_Os04g43840;LOC_Os05g24660;LOC_Os05g46360;LOC_Os10g33900
GO:0051493	regulation of cytoskeleton organization	0.0031	0.0013	2.41	0.0109952	0.260789	0.583711	LOC_Os01g57720;LOC_Os02g38040;LOC_Os02g40430;LOC_Os02g43590;LOC_Os02g57120;LOC_Os03g20670;LOC_Os03g63060;LOC_Os06g11990
GO:0007623	circadian rhythm	0.0035	0.0015	2.26	0.0114647	0.263454	0.579295	LOC_Os01g01340;LOC_Os02g54720;LOC_Os03g03910;LOC_Os05g22614;LOC_Os06g51150;LOC_Os11g05080;LOC_Os11g34460;LOC_Os12g05080;LOC_Os12g07880
GO:0006631	fatty acid metabolic process	0.0038	0.0018	2.15	0.011488	0.263454	0.579295	LOC_Os01g58380;LOC_Os01g65830;LOC_Os02g17390;LOC_Os02g21520;LOC_Os03g53010;LOC_Os04g40730;LOC_Os06g44840;LOC_Os08g03630;LOC_Os08g09950;LOC_Os08g10010
GO:0006396	RNA processing	0.0108	0.007	1.53	0.0117009	0.263454	0.579295	LOC_Os01g08770;LOC_Os01g53890;LOC_Os01g59510;LOC_Os01g61630;LOC_Os01g69120;LOC_Os01g71180;LOC_Os01g73950;LOC_Os02g34570;LOC_Os02g40460;LOC_Os02g45590;LOC_Os03g18840;LOC_Os03g48050;LOC_Os03g63720;LOC_Os03g63740;LOC_Os04g48370;LOC_Os05g04940;LOC_Os05g18850;LOC_Os05g37520;LOC_Os05g44320;LOC_Os05g49610;LOC_Os06g47950;LOC_Os07g07310;LOC_Os07g41190;LOC_Os08g23430;LOC_Os09g14610;LOC_Os10g30100;LOC_Os10g…
GO:0009651	response to salt stress	0.0077	0.0046	1.67	0.0117292	0.263454	0.579295	LOC_Os01g06550;LOC_Os01g18210;LOC_Os01g58420;LOC_Os01g58850;LOC_Os01g62380;LOC_Os01g64000;LOC_Os01g69920;LOC_Os02g56920;LOC_Os03g48010;LOC_Os03g58040;LOC_Os04g45970;LOC_Os04g51820;LOC_Os05g11990;LOC_Os05g12260;LOC_Os05g50990;LOC_Os07g37400;LOC_Os08g32930;LOC_Os09g02270;LOC_Os09g25850;LOC_Os10g41400
GO:0044085	cellular component biogenesis	0.0115	0.0077	1.5	0.0120581	0.263454	0.579295	LOC_Os01g06580;LOC_Os01g08770;LOC_Os01g42090;LOC_Os01g70780;LOC_Os02g13810;LOC_Os02g38040;LOC_Os02g40430;LOC_Os02g47880;LOC_Os02g57120;LOC_Os03g14250;LOC_Os03g18840;LOC_Os03g22350;LOC_Os03g46600;LOC_Os03g55820;LOC_Os03g63060;LOC_Os03g63720;LOC_Os05g07710;LOC_Os05g25850;LOC_Os05g44320;LOC_Os05g47890;LOC_Os05g49440;LOC_Os06g11990;LOC_Os07g05470;LOC_Os07g41190;LOC_Os08g07060;LOC_Os08g36140;LOC_Os10g…
GO:0009653	anatomical structure morphogenesis	0.0127	0.0086	1.47	0.0123568	0.263454	0.579295	LOC_Os01g42090;LOC_Os01g57610;LOC_Os01g57720;LOC_Os01g72020;LOC_Os02g10240;LOC_Os02g38040;LOC_Os02g38340;LOC_Os02g40430;LOC_Os02g47880;LOC_Os02g53530;LOC_Os02g57120;LOC_Os03g14250;LOC_Os03g41330;LOC_Os03g41600;LOC_Os03g63060;LOC_Os04g53580;LOC_Os05g28040;LOC_Os05g33690;LOC_Os05g39500;LOC_Os05g42150;LOC_Os06g11990;LOC_Os06g14810;LOC_Os06g46754;LOC_Os06g49100;LOC_Os07g05470;LOC_Os08g15840;LOC_Os08g…
GO:0006857	oligopeptide transport	0.0023	0.0008	2.78	0.0124356	0.263454	0.579295	LOC_Os01g04950;LOC_Os01g65169;LOC_Os01g65210;LOC_Os03g13250;LOC_Os06g15370;LOC_Os08g05910
GO:0009853	photorespiration	0.0023	0.0008	2.78	0.0124356	0.263454	0.579295	LOC_Os01g48990;LOC_Os02g05830;LOC_Os07g08950;LOC_Os12g17600;LOC_Os12g19381;LOC_Os12g19470
GO:0009903	chloroplast avoidance movement	0.0023	0.0008	2.78	0.0124356	0.263454	0.579295	LOC_Os01g49740;LOC_Os03g22040;LOC_Os04g02580;LOC_Os05g39840;LOC_Os05g47680;LOC_Os07g48080
GO:0031425	chloroplast RNA processing	0.0023	0.0008	2.78	0.0124356	0.263454	0.579295	LOC_Os01g61630;LOC_Os01g71180;LOC_Os03g11670;LOC_Os03g58100;LOC_Os07g06450;LOC_Os07g07310
GO:0042594	response to starvation	0.0023	0.0008	2.78	0.0124356	0.263454	0.579295	LOC_Os01g01650;LOC_Os01g57720;LOC_Os03g58040;LOC_Os05g33610;LOC_Os05g43040;LOC_Os07g07310
GO:0006004	fucose metabolic process	0.0042	0.0021	2.01	0.0143601	0.282369	0.549184	LOC_Os01g63230;LOC_Os02g06400;LOC_Os02g49460;LOC_Os04g47520;LOC_Os06g17390;LOC_Os06g35410;LOC_Os08g42550;LOC_Os09g29940;LOC_Os09g32320;LOC_Os11g07510;LOC_Os12g23760
GO:0009845	seed germination	0.0042	0.0021	2.01	0.0143601	0.282369	0.549184	LOC_Os01g64000;LOC_Os01g72350;LOC_Os02g54720;LOC_Os02g56880;LOC_Os03g06360;LOC_Os03g16170;LOC_Os03g48010;LOC_Os05g12260;LOC_Os05g47890;LOC_Os06g23350;LOC_Os08g41090
GO:0032482	Rab protein signal transduction	0.0027	0.0011	2.48	0.0143946	0.282369	0.549184	LOC_Os01g62950;LOC_Os02g37420;LOC_Os04g39440;LOC_Os05g44050;LOC_Os05g46000;LOC_Os09g35860;LOC_Os10g30520
GO:0045489	pectin biosynthetic process	0.0027	0.0011	2.48	0.0143946	0.282369	0.549184	LOC_Os01g52710;LOC_Os02g29530;LOC_Os03g18120;LOC_Os05g40720;LOC_Os06g12280;LOC_Os07g48370;LOC_Os11g37980
GO:0098869	cellular oxidant detoxification	0.0027	0.0011	2.48	0.0143946	0.282369	0.549184	LOC_Os01g58194;LOC_Os02g03710;LOC_Os02g53400;LOC_Os03g55820;LOC_Os05g25850;LOC_Os06g12630;LOC_Os10g36580
GO:0008299	isoprenoid biosynthetic process	0.0038	0.0019	2.08	0.0149788	0.282369	0.549184	LOC_Os01g50050;LOC_Os03g02710;LOC_Os03g59610;LOC_Os04g56230;LOC_Os05g46580;LOC_Os07g07310;LOC_Os08g09370;LOC_Os08g40180;LOC_Os09g31970;LOC_Os12g17320
GO:0009791	post-embryonic development	0.0142	0.01	1.42	0.015176	0.282369	0.549184	LOC_Os01g48380;LOC_Os01g58850;LOC_Os01g62380;LOC_Os01g72020;LOC_Os02g06410;LOC_Os02g10240;LOC_Os02g47230;LOC_Os02g49680;LOC_Os02g54720;LOC_Os02g56820;LOC_Os02g56880;LOC_Os03g06360;LOC_Os03g11060;LOC_Os03g41600;LOC_Os03g46260;LOC_Os03g62170;LOC_Os04g40730;LOC_Os05g05600;LOC_Os05g33690;LOC_Os05g47890;LOC_Os05g49440;LOC_Os06g09880;LOC_Os06g11990;LOC_Os06g23350;LOC_Os06g30420;LOC_Os07g05470;LOC_Os07g…
GO:0006790	sulfur compound metabolic process	0.0031	0.0013	2.29	0.0152222	0.282369	0.549184	LOC_Os01g57610;LOC_Os03g13600;LOC_Os03g17470;LOC_Os05g42150;LOC_Os06g12290;LOC_Os06g12630;LOC_Os11g37730;LOC_Os12g08270
GO:0098754	detoxification	0.0031	0.0013	2.29	0.0152222	0.282369	0.549184	LOC_Os01g58194;LOC_Os02g01220;LOC_Os02g53400;LOC_Os03g55820;LOC_Os05g25850;LOC_Os06g12290;LOC_Os06g12630;LOC_Os11g37730
GO:0006090	pyruvate metabolic process	0.0019	0.0006	3.01	0.015228	0.282369	0.549184	LOC_Os01g54030;LOC_Os03g31750;LOC_Os05g33570;LOC_Os06g01630;LOC_Os10g35960
GO:0000160	phosphorelay signal transduction system	0.005	0.0027	1.86	0.0157048	0.282369	0.549184	LOC_Os02g35180;LOC_Os02g40510;LOC_Os02g55320;LOC_Os03g17570;LOC_Os04g28160;LOC_Os04g36070;LOC_Os05g44570;LOC_Os07g49460;LOC_Os08g44350;LOC_Os09g36220;LOC_Os09g39400;LOC_Os11g04720;LOC_Os11g05930
GO:0006000	fructose metabolic process	0.0012	0.0003	4.51	0.0160458	0.282369	0.549184	LOC_Os05g07130;LOC_Os06g12600;LOC_Os06g45370
GO:0009099	valine biosynthetic process	0.0012	0.0003	4.51	0.0160458	0.282369	0.549184	LOC_Os02g30630;LOC_Os04g32010;LOC_Os05g49800
GO:0009395	phospholipid catabolic process	0.0012	0.0003	4.51	0.0160458	0.282369	0.549184	LOC_Os01g72520;LOC_Os06g40170;LOC_Os09g37100
GO:0010043	response to zinc ion	0.0012	0.0003	4.51	0.0160458	0.282369	0.549184	LOC_Os02g11720;LOC_Os08g40110;LOC_Os09g07460
GO:0010190	cytochrome b6f complex assembly	0.0012	0.0003	4.51	0.0160458	0.282369	0.549184	LOC_Os03g55820;LOC_Os04g55690;LOC_Os10g37840
GO:0010192	mucilage biosynthetic process	0.0012	0.0003	4.51	0.0160458	0.282369	0.549184	LOC_Os01g62380;LOC_Os03g03164;LOC_Os05g38500
GO:0019747	regulation of isoprenoid metabolic process	0.0012	0.0003	4.51	0.0160458	0.282369	0.549184	LOC_Os01g01160;LOC_Os03g59610;LOC_Os07g07310
GO:0030198	extracellular matrix organization	0.0012	0.0003	4.51	0.0160458	0.282369	0.549184	LOC_Os01g42090;LOC_Os03g63060;LOC_Os06g11990
GO:0055129	L-proline biosynthetic process	0.0012	0.0003	4.51	0.0160458	0.282369	0.549184	LOC_Os01g62900;LOC_Os03g44150;LOC_Os05g38150
GO:0009719	response to endogenous stimulus	0.015	0.0107	1.4	0.0164703	0.285703	0.544085	LOC_Os01g57610;LOC_Os01g58850;LOC_Os01g72020;LOC_Os02g01940;LOC_Os02g02520;LOC_Os02g47230;LOC_Os02g53530;LOC_Os02g54720;LOC_Os02g56880;LOC_Os03g11380;LOC_Os03g29980;LOC_Os03g40100;LOC_Os03g46260;LOC_Os03g60210;LOC_Os03g62790;LOC_Os04g32110;LOC_Os05g11990;LOC_Os05g25850;LOC_Os05g42150;LOC_Os05g47890;LOC_Os05g49440;LOC_Os05g50690;LOC_Os05g50990;LOC_Os06g12630;LOC_Os06g30370;LOC_Os06g40360;LOC_Os06g…
GO:0071840	cellular component organization or biogenesis	0.0281	0.0222	1.27	0.0172145	0.285703	0.544085	LOC_Os01g01302;LOC_Os01g06580;LOC_Os01g07260;LOC_Os01g08770;LOC_Os01g19770;LOC_Os01g42090;LOC_Os01g44394;LOC_Os01g49740;LOC_Os01g57610;LOC_Os01g57720;LOC_Os01g61320;LOC_Os01g61630;LOC_Os01g61760;LOC_Os01g70780;LOC_Os02g01940;LOC_Os02g10240;LOC_Os02g13810;LOC_Os02g38040;LOC_Os02g38340;LOC_Os02g40430;LOC_Os02g43590;LOC_Os02g47880;LOC_Os02g53530;LOC_Os02g57120;LOC_Os03g11380;LOC_Os03g14250;LOC_Os03g…
GO:0006995	cellular response to nitrogen starvation	0.0015	0.0004	3.44	0.0174137	0.285703	0.544085	LOC_Os03g44200;LOC_Os03g58040;LOC_Os04g45970;LOC_Os11g11000
GO:0010286	heat acclimation	0.0015	0.0004	3.44	0.0174137	0.285703	0.544085	LOC_Os01g58470;LOC_Os05g33690;LOC_Os06g10230;LOC_Os06g46900
GO:0016051	carbohydrate biosynthetic process	0.0015	0.0004	3.44	0.0174137	0.285703	0.544085	LOC_Os02g04330;LOC_Os06g11990;LOC_Os06g12600;LOC_Os11g08090
GO:0019915	lipid storage	0.0015	0.0004	3.44	0.0174137	0.285703	0.544085	LOC_Os05g49440;LOC_Os09g36350;LOC_Os09g36360;LOC_Os12g05330
GO:0034475	U4 snRNA 3'-end processing	0.0015	0.0004	3.44	0.0174137	0.285703	0.544085	LOC_Os01g47256;LOC_Os03g63720;LOC_Os08g02360;LOC_Os11g20689
GO:0042762	regulation of sulfur metabolic process	0.0015	0.0004	3.44	0.0174137	0.285703	0.544085	LOC_Os01g57610;LOC_Os05g42150;LOC_Os05g43040;LOC_Os08g15840
GO:0071417	cellular response to organonitrogen compound	0.0015	0.0004	3.44	0.0174137	0.285703	0.544085	LOC_Os03g29980;LOC_Os03g40100;LOC_Os04g32110;LOC_Os08g42100
GO:0071495	cellular response to endogenous stimulus	0.0073	0.0045	1.63	0.0176651	0.287665	0.541113	LOC_Os01g57610;LOC_Os01g58850;LOC_Os01g72020;LOC_Os02g01940;LOC_Os02g47230;LOC_Os02g53530;LOC_Os03g29980;LOC_Os03g40100;LOC_Os03g62790;LOC_Os04g32110;LOC_Os05g11990;LOC_Os05g42150;LOC_Os05g47890;LOC_Os05g50990;LOC_Os08g33160;LOC_Os08g36110;LOC_Os08g42100;LOC_Os09g27320;LOC_Os11g48000
GO:0009904	chloroplast accumulation movement	0.0023	0.0009	2.58	0.0187497	0.296628	0.527787	LOC_Os01g49740;LOC_Os03g22040;LOC_Os04g02580;LOC_Os05g39840;LOC_Os05g47680;LOC_Os07g48080
GO:0048527	lateral root development	0.0023	0.0009	2.58	0.0187497	0.296628	0.527787	LOC_Os02g47230;LOC_Os03g11060;LOC_Os07g05470;LOC_Os08g15840;LOC_Os09g36300;LOC_Os10g41360
GO:0034622	cellular macromolecular complex assembly	0.005	0.0027	1.82	0.0191743	0.296628	0.527787	LOC_Os02g40430;LOC_Os02g57120;LOC_Os03g14250;LOC_Os03g22350;LOC_Os03g46600;LOC_Os03g55820;LOC_Os05g43470;LOC_Os05g44320;LOC_Os08g07060;LOC_Os08g36140;LOC_Os10g30870;LOC_Os10g37840;LOC_Os11g18830
GO:0016556	mRNA modification	0.0027	0.0012	2.34	0.020241	0.296628	0.527787	LOC_Os01g15530;LOC_Os01g42280;LOC_Os04g35610;LOC_Os04g51350;LOC_Os05g36350;LOC_Os05g50690;LOC_Os09g24680
GO:0009058	biosynthetic process	0.0215	0.0166	1.3	0.0204147	0.296628	0.527787	LOC_Os01g07260;LOC_Os01g08760;LOC_Os01g55540;LOC_Os01g57610;LOC_Os01g62380;LOC_Os01g65350;LOC_Os01g70780;LOC_Os02g01940;LOC_Os02g04330;LOC_Os02g10240;LOC_Os02g14110;LOC_Os02g19924;LOC_Os02g19970;LOC_Os03g09910;LOC_Os03g16150;LOC_Os03g51740;LOC_Os03g53950;LOC_Os03g59610;LOC_Os04g40730;LOC_Os04g48850;LOC_Os05g01470;LOC_Os05g07710;LOC_Os05g28040;LOC_Os05g35520;LOC_Os05g37190;LOC_Os05g39500;LOC_Os05g…
GO:0000902	cell morphogenesis	0.0069	0.0043	1.62	0.0227685	0.296628	0.527787	LOC_Os01g57610;LOC_Os02g10240;LOC_Os02g38340;LOC_Os02g40430;LOC_Os02g53530;LOC_Os02g57120;LOC_Os03g14250;LOC_Os03g51250;LOC_Os03g63060;LOC_Os04g53580;LOC_Os05g42150;LOC_Os06g14810;LOC_Os06g46754;LOC_Os06g49100;LOC_Os08g34780;LOC_Os08g36110;LOC_Os09g27320;LOC_Os11g08090
GO:0032989	cellular component morphogenesis	0.0069	0.0043	1.62	0.0227685	0.296628	0.527787	LOC_Os01g42090;LOC_Os01g57610;LOC_Os02g10240;LOC_Os02g38340;LOC_Os02g40430;LOC_Os02g53530;LOC_Os02g57120;LOC_Os03g14250;LOC_Os03g63060;LOC_Os04g53580;LOC_Os05g42150;LOC_Os06g11990;LOC_Os06g14810;LOC_Os06g46754;LOC_Os06g49100;LOC_Os08g36110;LOC_Os09g27320;LOC_Os11g08090
GO:0009736	cytokinin-activated signaling pathway	0.0019	0.0007	2.74	0.0241518	0.296628	0.527787	LOC_Os02g47230;LOC_Os02g53530;LOC_Os08g36110;LOC_Os08g44510;LOC_Os09g27320
GO:0010087	phloem or xylem histogenesis	0.0019	0.0007	2.74	0.0241518	0.296628	0.527787	LOC_Os01g10800;LOC_Os01g69920;LOC_Os04g51130;LOC_Os05g33690;LOC_Os08g36920
GO:0048528	post-embryonic root development	0.0019	0.0007	2.74	0.0241518	0.296628	0.527787	LOC_Os02g47230;LOC_Os03g11060;LOC_Os07g05470;LOC_Os08g15840;LOC_Os10g41360
GO:0043933	macromolecular complex subunit organization	0.0062	0.0037	1.66	0.0241668	0.296628	0.527787	LOC_Os01g42090;LOC_Os02g40430;LOC_Os02g57120;LOC_Os03g14250;LOC_Os03g22350;LOC_Os03g42710;LOC_Os03g46600;LOC_Os03g55820;LOC_Os05g25850;LOC_Os05g44320;LOC_Os08g07060;LOC_Os08g36140;LOC_Os10g30870;LOC_Os10g37840;LOC_Os11g18830;LOC_Os12g40260
GO:0016049	cell growth	0.0054	0.0031	1.72	0.0251691	0.296628	0.527787	LOC_Os01g57610;LOC_Os01g62380;LOC_Os02g10240;LOC_Os02g38340;LOC_Os02g40430;LOC_Os02g57120;LOC_Os03g63060;LOC_Os04g53580;LOC_Os05g42150;LOC_Os06g11990;LOC_Os06g14810;LOC_Os06g46754;LOC_Os06g49100;LOC_Os11g08090
GO:0065003	macromolecular complex assembly	0.0054	0.0031	1.72	0.0251691	0.296628	0.527787	LOC_Os01g42090;LOC_Os02g40430;LOC_Os02g57120;LOC_Os03g14250;LOC_Os03g22350;LOC_Os03g46600;LOC_Os03g55820;LOC_Os05g25850;LOC_Os05g44320;LOC_Os08g07060;LOC_Os08g36140;LOC_Os10g30870;LOC_Os10g37840;LOC_Os11g18830
GO:0006633	fatty acid biosynthetic process	0.0069	0.0043	1.59	0.0263001	0.296628	0.527787	LOC_Os02g30060;LOC_Os02g43090;LOC_Os03g08360;LOC_Os03g26530;LOC_Os04g20280;LOC_Os04g36800;LOC_Os04g40730;LOC_Os05g49900;LOC_Os06g12600;LOC_Os06g15170;LOC_Os06g44840;LOC_Os09g10600;LOC_Os09g19650;LOC_Os09g32760;LOC_Os10g07010;LOC_Os10g33370;LOC_Os11g31900;LOC_Os12g34890
GO:0016042	lipid catabolic process	0.0058	0.0035	1.67	0.0268266	0.296628	0.527787	LOC_Os01g20860;LOC_Os01g55650;LOC_Os01g67310;LOC_Os03g43880;LOC_Os03g50030;LOC_Os03g59620;LOC_Os05g03610;LOC_Os05g29050;LOC_Os06g40180;LOC_Os07g15680;LOC_Os07g49330;LOC_Os08g37210;LOC_Os08g41780;LOC_Os11g34370;LOC_Os11g43760
GO:0097435	supramolecular fiber organization	0.0023	0.001	2.41	0.026942	0.296628	0.527787	LOC_Os01g61760;LOC_Os02g38340;LOC_Os02g40430;LOC_Os02g57120;LOC_Os03g14250;LOC_Os06g11990
GO:0000012	single strand break repair	0.0008	0.0001	6.02	0.0275952	0.296628	0.527787	LOC_Os04g33050;LOC_Os07g34598
GO:0000495	box H/ACA snoRNA 3'-end processing	0.0008	0.0001	6.02	0.0275952	0.296628	0.527787	LOC_Os03g25450;LOC_Os07g44190
GO:0002143	tRNA wobble position uridine thiolation	0.0008	0.0001	6.02	0.0275952	0.296628	0.527787	LOC_Os02g56050;LOC_Os02g56080
GO:0006177	GMP biosynthetic process	0.0008	0.0001	6.02	0.0275952	0.296628	0.527787	LOC_Os03g56800;LOC_Os08g23730
GO:0006572	tyrosine catabolic process	0.0008	0.0001	6.02	0.0275952	0.296628	0.527787	LOC_Os02g10310;LOC_Os06g01360
GO:0009124	nucleoside monophosphate biosynthetic process	0.0008	0.0001	6.02	0.0275952	0.296628	0.527787	LOC_Os01g65350;LOC_Os05g35520
GO:0009157	deoxyribonucleoside monophosphate biosynthetic process	0.0008	0.0001	6.02	0.0275952	0.296628	0.527787	LOC_Os01g65350;LOC_Os05g35520
GO:0009162	deoxyribonucleoside monophosphate metabolic process	0.0008	0.0001	6.02	0.0275952	0.296628	0.527787	LOC_Os01g65350;LOC_Os05g35520
GO:0009163	nucleoside biosynthetic process	0.0008	0.0001	6.02	0.0275952	0.296628	0.527787	LOC_Os01g65350;LOC_Os05g35520
GO:0009403	toxin biosynthetic process	0.0008	0.0001	6.02	0.0275952	0.296628	0.527787	LOC_Os01g57610;LOC_Os05g42150
GO:0009643	photosynthetic acclimation	0.0008	0.0001	6.02	0.0275952	0.296628	0.527787	LOC_Os01g59920;LOC_Os03g48920
GO:0009700	indole phytoalexin biosynthetic process	0.0008	0.0001	6.02	0.0275952	0.296628	0.527787	LOC_Os01g57610;LOC_Os05g42150
GO:0010019	chloroplast-nucleus signaling pathway	0.0008	0.0001	6.02	0.0275952	0.296628	0.527787	LOC_Os11g16550;LOC_Os12g37550
GO:0010120	camalexin biosynthetic process	0.0008	0.0001	6.02	0.0275952	0.296628	0.527787	LOC_Os01g57610;LOC_Os05g42150
GO:0010205	photoinhibition	0.0008	0.0001	6.02	0.0275952	0.296628	0.527787	LOC_Os09g04790;Oryza_sativa_newGene_633
GO:0010310	regulation of hydrogen peroxide metabolic process	0.0008	0.0001	6.02	0.0275952	0.296628	0.527787	LOC_Os01g06550;LOC_Os01g59920
GO:0010337	regulation of salicylic acid metabolic process	0.0008	0.0001	6.02	0.0275952	0.296628	0.527787	LOC_Os01g58420;LOC_Os07g47590
GO:0015976	carbon utilization	0.0008	0.0001	6.02	0.0275952	0.296628	0.527787	LOC_Os01g45274;LOC_Os09g28910
GO:0016119	carotene metabolic process	0.0008	0.0001	6.02	0.0275952	0.296628	0.527787	LOC_Os03g03370;LOC_Os07g07310
GO:0016578	histone deubiquitination	0.0008	0.0001	6.02	0.0275952	0.296628	0.527787	LOC_Os01g69110;LOC_Os05g46490
GO:0018192	enzyme active site formation via cysteine modification to L-cysteine persulfide	0.0008	0.0001	6.02	0.0275952	0.296628	0.527787	LOC_Os02g56050;LOC_Os02g56080
GO:0033540	fatty acid beta-oxidation using acyl-CoA oxidase	0.0008	0.0001	6.02	0.0275952	0.296628	0.527787	LOC_Os06g24704;LOC_Os11g39220
GO:0033614	chloroplast proton-transporting ATP synthase complex assembly	0.0008	0.0001	6.02	0.0275952	0.296628	0.527787	LOC_Os01g48300;LOC_Os02g05890
GO:0034404	nucleobase-containing small molecule biosynthetic process	0.0008	0.0001	6.02	0.0275952	0.296628	0.527787	LOC_Os01g65350;LOC_Os05g35520
GO:0042183	formate catabolic process	0.0008	0.0001	6.02	0.0275952	0.296628	0.527787	LOC_Os06g29180;LOC_Os06g29220
GO:0042276	error-prone translesion synthesis	0.0008	0.0001	6.02	0.0275952	0.296628	0.527787	LOC_Os06g47580;LOC_Os07g47280
GO:0043097	pyrimidine nucleoside salvage	0.0008	0.0001	6.02	0.0275952	0.296628	0.527787	LOC_Os01g65350;LOC_Os05g35520
GO:0043101	purine-containing compound salvage	0.0008	0.0001	6.02	0.0275952	0.296628	0.527787	LOC_Os01g65350;LOC_Os05g35520
GO:0043174	nucleoside salvage	0.0008	0.0001	6.02	0.0275952	0.296628	0.527787	LOC_Os01g65350;LOC_Os05g35520
GO:0043953	protein transport by the Tat complex	0.0008	0.0001	6.02	0.0275952	0.296628	0.527787	LOC_Os03g43430;LOC_Os11g37130
GO:0046134	pyrimidine nucleoside biosynthetic process	0.0008	0.0001	6.02	0.0275952	0.296628	0.527787	LOC_Os01g65350;LOC_Os05g35520
GO:0046217	indole phytoalexin metabolic process	0.0008	0.0001	6.02	0.0275952	0.296628	0.527787	LOC_Os01g57610;LOC_Os05g42150
GO:0048017	inositol lipid-mediated signaling	0.0008	0.0001	6.02	0.0275952	0.296628	0.527787	LOC_Os01g20860;LOC_Os05g29050
GO:0052314	phytoalexin metabolic process	0.0008	0.0001	6.02	0.0275952	0.296628	0.527787	LOC_Os01g57610;LOC_Os05g42150
GO:0052315	phytoalexin biosynthetic process	0.0008	0.0001	6.02	0.0275952	0.296628	0.527787	LOC_Os01g57610;LOC_Os05g42150
GO:0052317	camalexin metabolic process	0.0008	0.0001	6.02	0.0275952	0.296628	0.527787	LOC_Os01g57610;LOC_Os05g42150
GO:0052318	regulation of phytoalexin metabolic process	0.0008	0.0001	6.02	0.0275952	0.296628	0.527787	LOC_Os01g57610;LOC_Os05g42150
GO:0052319	regulation of phytoalexin biosynthetic process	0.0008	0.0001	6.02	0.0275952	0.296628	0.527787	LOC_Os01g57610;LOC_Os05g42150
GO:0052320	positive regulation of phytoalexin metabolic process	0.0008	0.0001	6.02	0.0275952	0.296628	0.527787	LOC_Os01g57610;LOC_Os05g42150
GO:0052322	positive regulation of phytoalexin biosynthetic process	0.0008	0.0001	6.02	0.0275952	0.296628	0.527787	LOC_Os01g57610;LOC_Os05g42150
GO:0061013	regulation of mRNA catabolic process	0.0008	0.0001	6.02	0.0275952	0.296628	0.527787	LOC_Os07g47370;LOC_Os10g10170
GO:0070726	cell wall assembly	0.0008	0.0001	6.02	0.0275952	0.296628	0.527787	LOC_Os03g63060;LOC_Os06g11990
GO:0071668	plant-type cell wall assembly	0.0008	0.0001	6.02	0.0275952	0.296628	0.527787	LOC_Os03g63060;LOC_Os06g11990
GO:0072697	protein localization to cell cortex	0.0008	0.0001	6.02	0.0275952	0.296628	0.527787	LOC_Os06g11990;LOC_Os11g08090
GO:0072699	protein localization to cortical microtubule cytoskeleton	0.0008	0.0001	6.02	0.0275952	0.296628	0.527787	LOC_Os06g11990;LOC_Os11g08090
GO:0080027	response to herbivore	0.0008	0.0001	6.02	0.0275952	0.296628	0.527787	LOC_Os01g09800;LOC_Os01g58420
GO:0085029	extracellular matrix assembly	0.0008	0.0001	6.02	0.0275952	0.296628	0.527787	LOC_Os01g42090;LOC_Os06g11990
GO:1900378	positive regulation of secondary metabolite biosynthetic process	0.0008	0.0001	6.02	0.0275952	0.296628	0.527787	LOC_Os01g57610;LOC_Os05g42150
GO:1901182	regulation of camalexin biosynthetic process	0.0008	0.0001	6.02	0.0275952	0.296628	0.527787	LOC_Os01g57610;LOC_Os05g42150
GO:1902000	homogentisate catabolic process	0.0008	0.0001	6.02	0.0275952	0.296628	0.527787	LOC_Os02g10310;LOC_Os06g01360
GO:1903311	regulation of mRNA metabolic process	0.0008	0.0001	6.02	0.0275952	0.296628	0.527787	LOC_Os07g47370;LOC_Os10g10170
GO:1990481	mRNA pseudouridine synthesis	0.0008	0.0001	6.02	0.0275952	0.296628	0.527787	LOC_Os03g25450;LOC_Os07g44190
GO:2000232	regulation of rRNA processing	0.0008	0.0001	6.02	0.0275952	0.296628	0.527787	LOC_Os03g18840;LOC_Os03g49210
GO:0006777	Mo-molybdopterin cofactor biosynthetic process	0.0015	0.0005	3.01	0.0302947	0.317819	0.497821	LOC_Os02g04740;LOC_Os02g15870;LOC_Os02g56050;LOC_Os02g56080
GO:0009097	isoleucine biosynthetic process	0.0015	0.0005	3.01	0.0302947	0.317819	0.497821	LOC_Os02g30630;LOC_Os03g55280;LOC_Os04g32010;LOC_Os05g49800
GO:0019509	L-methionine salvage from methylthioadenosine	0.0015	0.0005	3.01	0.0302947	0.317819	0.497821	LOC_Os01g01115;LOC_Os01g01120;LOC_Os10g28350;LOC_Os11g11050
GO:0030490	maturation of SSU-rRNA	0.0015	0.0005	3.01	0.0302947	0.317819	0.497821	LOC_Os01g08770;LOC_Os03g05720;LOC_Os05g44320;LOC_Os07g41190
GO:0046034	ATP metabolic process	0.0015	0.0005	3.01	0.0302947	0.317819	0.497821	LOC_Os01g51380;LOC_Os02g07870;LOC_Os06g37180;LOC_Os06g45120
GO:0071554	cell wall organization or biogenesis	0.0046	0.0026	1.76	0.0306498	0.320006	0.494842	LOC_Os01g06580;LOC_Os01g42090;LOC_Os01g61760;LOC_Os03g63060;LOC_Os05g33690;LOC_Os06g11990;LOC_Os06g33330;LOC_Os06g44840;LOC_Os07g40940;LOC_Os11g05080;LOC_Os11g08090;LOC_Os12g05080
GO:0010411	xyloglucan metabolic process	0.0035	0.0018	1.93	0.0325339	0.33429	0.475876	LOC_Os02g46910;LOC_Os03g01800;LOC_Os03g63760;LOC_Os04g51460;LOC_Os04g51520;LOC_Os06g22919;LOC_Os06g48200;LOC_Os08g13920;LOC_Os10g42670
GO:0009636	response to toxic substance	0.0042	0.0024	1.79	0.0337303	0.33429	0.475876	LOC_Os01g58194;LOC_Os02g01220;LOC_Os02g11720;LOC_Os02g33460;LOC_Os02g53400;LOC_Os02g56880;LOC_Os03g55820;LOC_Os05g25850;LOC_Os06g12290;LOC_Os06g12630;LOC_Os11g37730
GO:0046777	protein autophosphorylation	0.0042	0.0024	1.79	0.0337303	0.33429	0.475876	LOC_Os03g42710;LOC_Os03g43670;LOC_Os04g43710;LOC_Os04g52640;LOC_Os05g25450;LOC_Os05g41100;LOC_Os07g05370;LOC_Os08g10330;LOC_Os10g39010;LOC_Os12g40260;LOC_Os12g44090
GO:0032501	multicellular organismal process	0.0239	0.0191	1.25	0.0344977	0.33429	0.475876	LOC_Os01g42090;LOC_Os01g47050;LOC_Os01g48380;LOC_Os01g57720;LOC_Os01g58850;LOC_Os01g62380;LOC_Os01g72020;LOC_Os02g06410;LOC_Os02g10240;LOC_Os02g38040;LOC_Os02g47230;LOC_Os02g47880;LOC_Os02g49680;LOC_Os02g52370;LOC_Os02g54720;LOC_Os02g56820;LOC_Os02g56880;LOC_Os03g06360;LOC_Os03g11060;LOC_Os03g21120;LOC_Os03g32170;LOC_Os03g41330;LOC_Os03g41600;LOC_Os03g42710;LOC_Os03g46260;LOC_Os03g63060;LOC_Os04g…
GO:0000375	RNA splicing, via transesterification reactions	0.0012	0.0003	3.61	0.0351679	0.33429	0.475876	LOC_Os05g49610;LOC_Os06g47950;LOC_Os11g18830
GO:0006213	pyrimidine nucleoside metabolic process	0.0012	0.0003	3.61	0.0351679	0.33429	0.475876	LOC_Os01g65350;LOC_Os05g35520;LOC_Os08g44370
GO:0006751	glutathione catabolic process	0.0012	0.0003	3.61	0.0351679	0.33429	0.475876	LOC_Os01g05810;LOC_Os01g05820;LOC_Os04g37580
GO:0009113	purine nucleobase biosynthetic process	0.0012	0.0003	3.61	0.0351679	0.33429	0.475876	LOC_Os01g65260;LOC_Os05g35580;LOC_Os12g09540
GO:0010089	xylem development	0.0012	0.0003	3.61	0.0351679	0.33429	0.475876	LOC_Os03g03164;LOC_Os04g51130;LOC_Os07g34020
GO:0015936	coenzyme A metabolic process	0.0012	0.0003	3.61	0.0351679	0.33429	0.475876	LOC_Os02g48330;LOC_Os08g40180;LOC_Os09g31970
GO:0016559	peroxisome fission	0.0012	0.0003	3.61	0.0351679	0.33429	0.475876	LOC_Os03g19010;LOC_Os06g03660;LOC_Os12g07880
GO:0031109	microtubule polymerization or depolymerization	0.0012	0.0003	3.61	0.0351679	0.33429	0.475876	LOC_Os02g40430;LOC_Os02g57120;LOC_Os03g14250
GO:0042128	nitrate assimilation	0.0012	0.0003	3.61	0.0351679	0.33429	0.475876	LOC_Os02g38230;LOC_Os08g36480;LOC_Os08g36500
GO:0042761	very long-chain fatty acid biosynthetic process	0.0012	0.0003	3.61	0.0351679	0.33429	0.475876	LOC_Os01g05744;LOC_Os04g40730;LOC_Os08g30340
GO:0046785	microtubule polymerization	0.0012	0.0003	3.61	0.0351679	0.33429	0.475876	LOC_Os02g40430;LOC_Os02g57120;LOC_Os03g14250
GO:0046890	regulation of lipid biosynthetic process	0.0012	0.0003	3.61	0.0351679	0.33429	0.475876	LOC_Os01g01160;LOC_Os03g59610;LOC_Os07g07310
GO:0051258	protein polymerization	0.0012	0.0003	3.61	0.0351679	0.33429	0.475876	LOC_Os02g40430;LOC_Os02g57120;LOC_Os03g14250
GO:0071028	nuclear mRNA surveillance	0.0012	0.0003	3.61	0.0351679	0.33429	0.475876	LOC_Os03g63720;LOC_Os08g02360;LOC_Os11g20689
GO:0072527	pyrimidine-containing compound metabolic process	0.0012	0.0003	3.61	0.0351679	0.33429	0.475876	LOC_Os01g65350;LOC_Os05g35520;LOC_Os08g44370
GO:0006189	'de novo' IMP biosynthetic process	0.0019	0.0008	2.51	0.0358479	0.33429	0.475876	LOC_Os01g65260;LOC_Os01g66500;LOC_Os03g61600;LOC_Os05g18790;LOC_Os05g35580
GO:0007584	response to nutrient	0.0019	0.0008	2.51	0.0358479	0.33429	0.475876	LOC_Os03g29980;LOC_Os03g40100;LOC_Os04g32110;LOC_Os07g07470;LOC_Os08g42100
GO:0016117	carotenoid biosynthetic process	0.0019	0.0008	2.51	0.0358479	0.33429	0.475876	LOC_Os02g09750;LOC_Os04g57320;LOC_Os06g51290;LOC_Os07g07310;LOC_Os10g39930
GO:0046470	phosphatidylcholine metabolic process	0.0019	0.0008	2.51	0.0358479	0.33429	0.475876	LOC_Os01g08760;LOC_Os06g40170;LOC_Os06g40180;LOC_Os07g15680;LOC_Os09g37100
GO:1902903	regulation of supramolecular fiber organization	0.0019	0.0008	2.51	0.0358479	0.33429	0.475876	LOC_Os02g40430;LOC_Os02g43590;LOC_Os02g57120;LOC_Os03g20670;LOC_Os03g63060
GO:0009644	response to high light intensity	0.0027	0.0013	2.11	0.0364731	0.337238	0.472064	LOC_Os01g64960;LOC_Os02g33460;LOC_Os02g52650;LOC_Os03g03990;LOC_Os07g07540;LOC_Os08g45190;LOC_Os09g04790
GO:0009788	negative regulation of abscisic acid-activated signaling pathway	0.0027	0.0013	2.11	0.0364731	0.337238	0.472064	LOC_Os02g53530;LOC_Os03g13600;LOC_Os05g49730;LOC_Os05g51510;LOC_Os08g36110;LOC_Os09g26400;LOC_Os09g27320
GO:0006108	malate metabolic process	0.0023	0.001	2.26	0.0371916	0.34243	0.465428	LOC_Os01g54030;LOC_Os01g61380;LOC_Os03g56280;LOC_Os05g49880;LOC_Os10g35960;LOC_Os12g43630
GO:0070887	cellular response to chemical stimulus	0.0119	0.0088	1.36	0.0411309	0.377109	0.423534	LOC_Os01g57610;LOC_Os01g57720;LOC_Os01g58194;LOC_Os01g58850;LOC_Os01g72020;LOC_Os02g01940;LOC_Os02g43770;LOC_Os02g47230;LOC_Os02g49680;LOC_Os02g53400;LOC_Os02g53530;LOC_Os03g29980;LOC_Os03g40100;LOC_Os03g55820;LOC_Os03g59610;LOC_Os03g62790;LOC_Os04g32110;LOC_Os04g35610;LOC_Os04g48370;LOC_Os05g05600;LOC_Os05g11990;LOC_Os05g25850;LOC_Os05g42150;LOC_Os05g47890;LOC_Os05g50990;LOC_Os06g12630;LOC_Os08g…
GO:0097305	response to alcohol	0.0062	0.004	1.55	0.0432791	0.395144	0.403244	LOC_Os01g58850;LOC_Os02g47230;LOC_Os02g56880;LOC_Os03g11380;LOC_Os03g46260;LOC_Os03g62790;LOC_Os05g11990;LOC_Os05g25850;LOC_Os05g47890;LOC_Os05g49440;LOC_Os05g50690;LOC_Os05g50990;LOC_Os06g30370;LOC_Os07g37400;LOC_Os09g04790;LOC_Os09g26400
GO:0010228	vegetative to reproductive phase transition of meristem	0.0031	0.0016	1.93	0.043876	0.398925	0.399108	LOC_Os01g58850;LOC_Os03g51550;LOC_Os05g05600;LOC_Os05g32390;LOC_Os06g05090;LOC_Os06g19630;LOC_Os09g33850;LOC_Os10g33240
GO:0016071	mRNA metabolic process	0.0054	0.0034	1.59	0.0472399	0.407931	0.389413	LOC_Os01g15530;LOC_Os01g42280;LOC_Os03g63720;LOC_Os04g35610;LOC_Os04g51350;LOC_Os05g28040;LOC_Os05g36350;LOC_Os05g39500;LOC_Os05g50690;LOC_Os06g47950;LOC_Os09g24680;LOC_Os10g33240;LOC_Os10g33780;LOC_Os11g18830
GO:0000077	DNA damage checkpoint	0.0015	0.0006	2.68	0.0474837	0.407931	0.389413	LOC_Os01g01689;LOC_Os03g59650;LOC_Os05g46490;LOC_Os06g04190
GO:0006094	gluconeogenesis	0.0015	0.0006	2.68	0.0474837	0.407931	0.389413	LOC_Os01g62420;LOC_Os06g14510;LOC_Os06g45370;LOC_Os10g13700
GO:0006109	regulation of carbohydrate metabolic process	0.0015	0.0006	2.68	0.0474837	0.407931	0.389413	LOC_Os01g01160;LOC_Os02g04330;LOC_Os05g43040;LOC_Os07g07310
GO:0006207	'de novo' pyrimidine nucleobase biosynthetic process	0.0015	0.0006	2.68	0.0474837	0.407931	0.389413	LOC_Os01g72240;LOC_Os01g72250;LOC_Os06g02000;LOC_Os08g15030
GO:0010212	response to ionizing radiation	0.0015	0.0006	2.68	0.0474837	0.407931	0.389413	LOC_Os01g01689;LOC_Os05g46490;LOC_Os09g10850;LOC_Os12g31370
GO:0010565	regulation of cellular ketone metabolic process	0.0015	0.0006	2.68	0.0474837	0.407931	0.389413	LOC_Os01g01160;LOC_Os03g59610;LOC_Os07g07310;LOC_Os08g15840
GO:0010675	regulation of cellular carbohydrate metabolic process	0.0015	0.0006	2.68	0.0474837	0.407931	0.389413	LOC_Os01g01160;LOC_Os02g04330;LOC_Os05g43040;LOC_Os07g07310
GO:0030042	actin filament depolymerization	0.0015	0.0006	2.68	0.0474837	0.407931	0.389413	LOC_Os01g03510;LOC_Os02g44470;LOC_Os03g13950;LOC_Os03g60580
GO:0031670	cellular response to nutrient	0.0015	0.0006	2.68	0.0474837	0.407931	0.389413	LOC_Os03g29980;LOC_Os03g40100;LOC_Os04g32110;LOC_Os08g42100
GO:0032543	mitochondrial translation	0.0015	0.0006	2.68	0.0474837	0.407931	0.389413	LOC_Os03g16874;LOC_Os04g55050;LOC_Os06g30420;LOC_Os11g34210
GO:0044550	secondary metabolite biosynthetic process	0.0015	0.0006	2.68	0.0474837	0.407931	0.389413	LOC_Os01g57610;LOC_Os05g42150;LOC_Os12g16240;LOC_Os12g16250
GO:0071368	cellular response to cytokinin stimulus	0.0015	0.0006	2.68	0.0474837	0.407931	0.389413	LOC_Os02g47230;LOC_Os02g53530;LOC_Os08g36110;LOC_Os09g27320
GO:0080142	regulation of salicylic acid biosynthetic process	0.0015	0.0006	2.68	0.0474837	0.407931	0.389413	LOC_Os01g04280;LOC_Os09g13890;LOC_Os11g44600;LOC_Os12g36920
GO:0006914	autophagy	0.0042	0.0025	1.7	0.0483261	0.411924	0.385183	LOC_Os01g10290;LOC_Os01g42850;LOC_Os01g70780;LOC_Os02g57600;LOC_Os04g53240;LOC_Os04g58560;LOC_Os05g07710;LOC_Os07g32800;LOC_Os08g09240;LOC_Os10g41110;LOC_Os11g01010
GO:0060560	developmental growth involved in morphogenesis	0.0042	0.0025	1.7	0.0483261	0.411924	0.385183	LOC_Os01g57610;LOC_Os02g10240;LOC_Os02g40430;LOC_Os02g57120;LOC_Os03g63060;LOC_Os04g53580;LOC_Os05g42150;LOC_Os06g14810;LOC_Os06g46754;LOC_Os06g49100;LOC_Os11g08090
GO:0009965	leaf morphogenesis	0.0023	0.0011	2.12	0.0496263	0.414113	0.382882	LOC_Os01g72020;LOC_Os03g41330;LOC_Os03g41600;LOC_Os05g33690;LOC_Os11g01550;LOC_Os12g01550
GO:0071482	cellular response to light stimulus	0.0023	0.0011	2.12	0.0496263	0.414113	0.382882	LOC_Os01g01340;LOC_Os03g62790;LOC_Os06g44500;LOC_Os07g41564;LOC_Os08g06630;LOC_Os10g22430
GO:0090696	post-embryonic plant organ development	0.0023	0.0011	2.12	0.0496263	0.414113	0.382882	LOC_Os02g47230;LOC_Os03g11060;LOC_Os07g05470;LOC_Os08g15840;LOC_Os10g41360;LOC_Os11g48000
GO:1900864	mitochondrial RNA modification	0.0023	0.0011	2.12	0.0496263	0.414113	0.382882	LOC_Os01g15530;LOC_Os04g35610;LOC_Os04g51350;LOC_Os05g36350;LOC_Os05g50690;LOC_Os09g24680
GO:0001101	response to acid chemical	0.0115	0.0086	1.35	0.0497639	0.414113	0.382882	LOC_Os01g58850;LOC_Os01g72020;LOC_Os02g43770;LOC_Os02g47230;LOC_Os02g53530;LOC_Os02g56880;LOC_Os03g11380;LOC_Os03g46260;LOC_Os03g50870;LOC_Os03g59610;LOC_Os03g60210;LOC_Os03g62790;LOC_Os05g11990;LOC_Os05g25850;LOC_Os05g46480;LOC_Os05g47890;LOC_Os05g49440;LOC_Os05g50690;LOC_Os05g50990;LOC_Os06g11990;LOC_Os06g30370;LOC_Os06g50930;LOC_Os07g37400;LOC_Os07g49114;LOC_Os08g32930;LOC_Os08g33160;LOC_Os08g…
GO:0000079	regulation of cyclin-dependent protein serine/threonine kinase activity	0.0019	0.0008	2.31	0.0504806	0.414113	0.382882	LOC_Os02g03294;LOC_Os02g43550;LOC_Os05g26020;LOC_Os06g21560;LOC_Os09g25550
GO:0042274	ribosomal small subunit biogenesis	0.0019	0.0008	2.31	0.0504806	0.414113	0.382882	LOC_Os01g08770;LOC_Os04g35760;LOC_Os05g44320;LOC_Os07g41190;Oryza_sativa_newGene_4126
GO:0045492	xylan biosynthetic process	0.0019	0.0008	2.31	0.0504806	0.414113	0.382882	LOC_Os02g06380;LOC_Os03g18120;LOC_Os05g03174;LOC_Os06g47310;LOC_Os12g10320
GO:1901420	negative regulation of response to alcohol	0.0019	0.0008	2.31	0.0504806	0.414113	0.382882	LOC_Os02g53530;LOC_Os03g13600;LOC_Os08g36110;LOC_Os09g26400;LOC_Os09g27320
GO:1905958	negative regulation of cellular response to alcohol	0.0019	0.0008	2.31	0.0504806	0.414113	0.382882	LOC_Os02g53530;LOC_Os03g13600;LOC_Os08g36110;LOC_Os09g26400;LOC_Os09g27320
GO:0009725	response to hormone	0.0139	0.0106	1.31	0.0519795	0.424812	0.371803	LOC_Os01g57610;LOC_Os01g58850;LOC_Os01g72020;LOC_Os02g01940;LOC_Os02g02520;LOC_Os02g47230;LOC_Os02g53530;LOC_Os02g54720;LOC_Os02g56880;LOC_Os03g10300;LOC_Os03g11380;LOC_Os03g46260;LOC_Os03g60210;LOC_Os03g62790;LOC_Os05g11990;LOC_Os05g25850;LOC_Os05g42150;LOC_Os05g47890;LOC_Os05g49440;LOC_Os05g50690;LOC_Os05g50990;LOC_Os06g12630;LOC_Os06g30370;LOC_Os06g40360;LOC_Os06g50930;LOC_Os07g05470;LOC_Os07g…
GO:0009617	response to bacterium	0.005	0.0031	1.6	0.0529349	0.429403	0.367135	LOC_Os01g72020;LOC_Os01g74320;LOC_Os02g56880;LOC_Os03g03910;LOC_Os03g10880;LOC_Os03g61740;LOC_Os03g62790;LOC_Os05g33690;LOC_Os06g11990;LOC_Os07g37400;LOC_Os08g43510;LOC_Os09g25000;LOC_Os11g08090
GO:0031328	positive regulation of cellular biosynthetic process	0.005	0.0031	1.6	0.0529349	0.429403	0.367135	LOC_Os01g57610;LOC_Os01g57720;LOC_Os02g01940;LOC_Os02g03730;LOC_Os02g33460;LOC_Os03g18840;LOC_Os03g29980;LOC_Os03g40100;LOC_Os04g32110;LOC_Os04g32510;LOC_Os04g51130;LOC_Os05g42150;LOC_Os08g42100
GO:0006749	glutathione metabolic process	0.0038	0.0022	1.72	0.0538147	0.434924	0.361587	LOC_Os01g47690;LOC_Os01g72140;LOC_Os02g56850;LOC_Os03g04240;LOC_Os03g17470;LOC_Os06g12290;LOC_Os06g12630;LOC_Os07g07320;LOC_Os10g38140;LOC_Os11g37730
GO:0010033	response to organic substance	0.0177	0.0141	1.26	0.0543991	0.436902	0.359616	LOC_Os01g57610;LOC_Os01g58850;LOC_Os01g72020;LOC_Os02g01940;LOC_Os02g02520;LOC_Os02g47230;LOC_Os02g53530;LOC_Os02g54720;LOC_Os02g56880;LOC_Os03g11380;LOC_Os03g29980;LOC_Os03g40100;LOC_Os03g46260;LOC_Os03g59610;LOC_Os03g60210;LOC_Os03g62790;LOC_Os04g32110;LOC_Os04g35610;LOC_Os04g48370;LOC_Os05g11990;LOC_Os05g25850;LOC_Os05g42150;LOC_Os05g44320;LOC_Os05g47890;LOC_Os05g49440;LOC_Os05g50690;LOC_Os05g…
GO:0007015	actin filament organization	0.0031	0.0017	1.85	0.0544599	0.436902	0.359616	LOC_Os01g40200;LOC_Os01g59130;LOC_Os02g38340;LOC_Os03g48140;LOC_Os03g53660;LOC_Os06g29350;LOC_Os10g22520;LOC_Os10g25560
GO:0009409	response to cold	0.0069	0.0047	1.46	0.056608	0.439614	0.356929	LOC_Os01g09750;LOC_Os01g58420;LOC_Os01g64000;LOC_Os01g66120;LOC_Os02g15900;LOC_Os02g52650;LOC_Os02g56920;LOC_Os03g16050;LOC_Os04g45970;LOC_Os04g51610;LOC_Os05g46480;LOC_Os06g14810;LOC_Os08g32930;LOC_Os09g02270;LOC_Os09g04790;LOC_Os09g25850;LOC_Os09g37100;LOC_Os10g41550
GO:0051254	positive regulation of RNA metabolic process	0.0042	0.0026	1.66	0.0570198	0.439614	0.356929	LOC_Os01g57720;LOC_Os02g01940;LOC_Os02g03730;LOC_Os03g18840;LOC_Os03g29980;LOC_Os03g40100;LOC_Os04g32110;LOC_Os04g32510;LOC_Os04g51130;LOC_Os07g47370;LOC_Os08g42100
GO:0016043	cellular component organization	0.0254	0.0211	1.2	0.0578323	0.439614	0.356929	LOC_Os01g01302;LOC_Os01g07260;LOC_Os01g19770;LOC_Os01g42090;LOC_Os01g44394;LOC_Os01g49740;LOC_Os01g57610;LOC_Os01g57720;LOC_Os01g61320;LOC_Os01g61630;LOC_Os01g61760;LOC_Os01g70780;LOC_Os02g01940;LOC_Os02g10240;LOC_Os02g13810;LOC_Os02g38040;LOC_Os02g38340;LOC_Os02g40430;LOC_Os02g43590;LOC_Os02g47880;LOC_Os02g53530;LOC_Os02g57120;LOC_Os03g11380;LOC_Os03g14250;LOC_Os03g20670;LOC_Os03g22350;LOC_Os03g…
GO:0046856	phosphatidylinositol dephosphorylation	0.0027	0.0014	1.92	0.059506	0.439614	0.356929	LOC_Os01g59880;LOC_Os03g13520;LOC_Os03g46090;LOC_Os03g57950;LOC_Os05g45900;LOC_Os08g32960;LOC_Os08g41270
GO:0048868	pollen tube development	0.0027	0.0014	1.92	0.059506	0.439614	0.356929	LOC_Os02g06410;LOC_Os02g10240;LOC_Os03g63060;LOC_Os04g53580;LOC_Os06g11990;LOC_Os06g14810;LOC_Os06g46754
GO:0009991	response to extracellular stimulus	0.0035	0.002	1.75	0.0598834	0.439614	0.356929	LOC_Os01g01650;LOC_Os01g57720;LOC_Os03g29980;LOC_Os03g40100;LOC_Os03g58040;LOC_Os04g32110;LOC_Os05g43040;LOC_Os07g07310;LOC_Os08g42100
GO:0000271	polysaccharide biosynthetic process	0.0012	0.0004	3.01	0.0617473	0.439614	0.356929	LOC_Os02g04330;LOC_Os06g11990;LOC_Os11g08090
GO:0009250	glucan biosynthetic process	0.0012	0.0004	3.01	0.0617473	0.439614	0.356929	LOC_Os02g04330;LOC_Os06g11990;LOC_Os11g08090
GO:0009635	response to herbicide	0.0012	0.0004	3.01	0.0617473	0.439614	0.356929	LOC_Os04g41530;LOC_Os05g25850;LOC_Os08g35420
GO:0010239	chloroplast mRNA processing	0.0012	0.0004	3.01	0.0617473	0.439614	0.356929	LOC_Os03g62170;LOC_Os07g11280;LOC_Os07g36390
GO:0010476	gibberellin mediated signaling pathway	0.0012	0.0004	3.01	0.0617473	0.439614	0.356929	LOC_Os02g53530;LOC_Os08g36110;LOC_Os09g27320
GO:0033692	cellular polysaccharide biosynthetic process	0.0012	0.0004	3.01	0.0617473	0.439614	0.356929	LOC_Os02g04330;LOC_Os06g11990;LOC_Os11g08090
GO:0034637	cellular carbohydrate biosynthetic process	0.0012	0.0004	3.01	0.0617473	0.439614	0.356929	LOC_Os02g04330;LOC_Os06g11990;LOC_Os11g08090
GO:0044210	'de novo' CTP biosynthetic process	0.0012	0.0004	3.01	0.0617473	0.439614	0.356929	LOC_Os01g46570;LOC_Os05g49770;LOC_Os12g36950
GO:0051560	mitochondrial calcium ion homeostasis	0.0012	0.0004	3.01	0.0617473	0.439614	0.356929	LOC_Os01g60110;LOC_Os06g09260;LOC_Os12g02880
GO:0071051	polyadenylation-dependent snoRNA 3'-end processing	0.0012	0.0004	3.01	0.0617473	0.439614	0.356929	LOC_Os01g47256;LOC_Os03g63720;LOC_Os08g02360
GO:0071370	cellular response to gibberellin stimulus	0.0012	0.0004	3.01	0.0617473	0.439614	0.356929	LOC_Os02g53530;LOC_Os08g36110;LOC_Os09g27320
GO:0080113	regulation of seed growth	0.0012	0.0004	3.01	0.0617473	0.439614	0.356929	LOC_Os01g58420;LOC_Os03g07920;LOC_Os05g04740
GO:1903825	organic acid transmembrane transport	0.0012	0.0004	3.01	0.0617473	0.439614	0.356929	LOC_Os01g19770;LOC_Os04g12499;LOC_Os04g12530
GO:1905039	carboxylic acid transmembrane transport	0.0012	0.0004	3.01	0.0617473	0.439614	0.356929	LOC_Os01g19770;LOC_Os04g12499;LOC_Os04g12530
GO:0040007	growth	0.0054	0.0035	1.53	0.0622342	0.439614	0.356929	LOC_Os01g57610;LOC_Os01g62380;LOC_Os02g10240;LOC_Os02g38340;LOC_Os02g40430;LOC_Os02g57120;LOC_Os03g63060;LOC_Os04g53580;LOC_Os05g42150;LOC_Os06g11990;LOC_Os06g14810;LOC_Os06g46754;LOC_Os06g49100;LOC_Os11g08090
GO:0042254	ribosome biogenesis	0.0038	0.0023	1.67	0.0638428	0.439614	0.356929	LOC_Os01g08770;LOC_Os03g17580;LOC_Os03g18840;LOC_Os03g22350;LOC_Os03g63720;LOC_Os05g42300;LOC_Os05g44320;LOC_Os05g47890;LOC_Os07g41190;LOC_Os10g03540
GO:0006812	cation transport	0.0023	0.0012	2.01	0.0643189	0.439614	0.356929	LOC_Os02g39600;LOC_Os04g51820;LOC_Os06g42030;LOC_Os09g09930;LOC_Os10g30070;LOC_Os12g07650
GO:0019725	cellular homeostasis	0.0023	0.0012	2.01	0.0643189	0.439614	0.356929	LOC_Os02g53400;LOC_Os03g06360;LOC_Os03g55820;LOC_Os06g23350;LOC_Os09g02710;LOC_Os09g09930
GO:0034599	cellular response to oxidative stress	0.0023	0.0012	2.01	0.0643189	0.439614	0.356929	LOC_Os02g53400;LOC_Os03g55820;LOC_Os05g05600;LOC_Os05g25850;LOC_Os06g07760;LOC_Os07g25700
GO:1901699	cellular response to nitrogen compound	0.0023	0.0012	2.01	0.0643189	0.439614	0.356929	LOC_Os02g43770;LOC_Os03g29980;LOC_Os03g40100;LOC_Os04g32110;LOC_Os04g48370;LOC_Os08g42100
GO:0048731	system development	0.0158	0.0125	1.26	0.0657816	0.439614	0.356929	LOC_Os01g47050;LOC_Os01g48380;LOC_Os01g58850;LOC_Os01g62380;LOC_Os01g72020;LOC_Os02g06410;LOC_Os02g10240;LOC_Os02g38040;LOC_Os02g47230;LOC_Os02g47880;LOC_Os02g52370;LOC_Os02g56820;LOC_Os02g56880;LOC_Os03g11060;LOC_Os03g41330;LOC_Os03g41600;LOC_Os03g46260;LOC_Os04g40730;LOC_Os04g56370;LOC_Os05g05600;LOC_Os05g33690;LOC_Os05g47890;LOC_Os05g49440;LOC_Os06g09880;LOC_Os06g11990;LOC_Os06g30420;LOC_Os06g…
GO:0030245	cellulose catabolic process	0.0031	0.0017	1.78	0.0665402	0.439614	0.356929	LOC_Os02g05744;LOC_Os03g21210;LOC_Os03g52630;LOC_Os04g57860;LOC_Os06g13830;LOC_Os08g02220;LOC_Os09g36060;LOC_Os09g36350
GO:0022607	cellular component assembly	0.0085	0.0061	1.38	0.0676441	0.439614	0.356929	LOC_Os01g42090;LOC_Os01g70780;LOC_Os02g13810;LOC_Os02g38040;LOC_Os02g40430;LOC_Os02g47880;LOC_Os02g57120;LOC_Os03g14250;LOC_Os03g22350;LOC_Os03g46600;LOC_Os03g55820;LOC_Os03g63060;LOC_Os05g07710;LOC_Os05g25850;LOC_Os05g44320;LOC_Os06g11990;LOC_Os07g05470;LOC_Os08g07060;LOC_Os08g36140;LOC_Os10g30870;LOC_Os10g37840;LOC_Os11g18830
GO:0071310	cellular response to organic substance	0.0085	0.0061	1.38	0.0676441	0.439614	0.356929	LOC_Os01g57610;LOC_Os01g58850;LOC_Os01g72020;LOC_Os02g01940;LOC_Os02g47230;LOC_Os02g53530;LOC_Os03g29980;LOC_Os03g40100;LOC_Os03g59610;LOC_Os03g62790;LOC_Os04g32110;LOC_Os04g35610;LOC_Os04g48370;LOC_Os05g11990;LOC_Os05g42150;LOC_Os05g47890;LOC_Os05g50990;LOC_Os08g33160;LOC_Os08g36110;LOC_Os08g42100;LOC_Os09g27320;LOC_Os11g48000
GO:0097237	cellular response to toxic substance	0.0019	0.0009	2.15	0.0681089	0.439614	0.356929	LOC_Os01g58194;LOC_Os02g53400;LOC_Os03g55820;LOC_Os05g25850;LOC_Os06g12630
GO:1990748	cellular detoxification	0.0019	0.0009	2.15	0.0681089	0.439614	0.356929	LOC_Os01g58194;LOC_Os02g53400;LOC_Os03g55820;LOC_Os05g25850;LOC_Os06g12630
GO:0006575	cellular modified amino acid metabolic process	0.0015	0.0006	2.41	0.0689875	0.439614	0.356929	LOC_Os03g17470;LOC_Os06g12290;LOC_Os06g12630;LOC_Os11g37730
GO:0009267	cellular response to starvation	0.0015	0.0006	2.41	0.0689875	0.439614	0.356929	LOC_Os01g01650;LOC_Os03g58040;LOC_Os05g43040;LOC_Os07g07310
GO:0009809	lignin biosynthetic process	0.0015	0.0006	2.41	0.0689875	0.439614	0.356929	LOC_Os01g45200;LOC_Os02g09490;LOC_Os06g24180;LOC_Os08g06100
GO:0016104	triterpenoid biosynthetic process	0.0015	0.0006	2.41	0.0689875	0.439614	0.356929	LOC_Os02g04690;LOC_Os02g04750;LOC_Os02g04760;LOC_Os11g08569
GO:0030833	regulation of actin filament polymerization	0.0015	0.0006	2.41	0.0689875	0.439614	0.356929	LOC_Os02g43590;LOC_Os03g05020;LOC_Os03g20670;LOC_Os03g63060
GO:0048653	anther development	0.0015	0.0006	2.41	0.0689875	0.439614	0.356929	LOC_Os05g46220;LOC_Os06g11990;LOC_Os07g37920;LOC_Os08g03682
GO:0051494	negative regulation of cytoskeleton organization	0.0015	0.0006	2.41	0.0689875	0.439614	0.356929	LOC_Os02g40430;LOC_Os02g43590;LOC_Os02g57120;LOC_Os03g20670
GO:1902904	negative regulation of supramolecular fiber organization	0.0015	0.0006	2.41	0.0689875	0.439614	0.356929	LOC_Os02g40430;LOC_Os02g43590;LOC_Os02g57120;LOC_Os03g20670
GO:0008150	biological_process	0.1197	0.1111	1.08	0.0695399	0.439614	0.356929	LOC_Os01g01160;LOC_Os01g01302;LOC_Os01g01650;LOC_Os01g04200;LOC_Os01g06000;LOC_Os01g06580;LOC_Os01g07260;LOC_Os01g08760;LOC_Os01g08770;LOC_Os01g10090;LOC_Os01g12810;LOC_Os01g15530;LOC_Os01g19770;LOC_Os01g27650;LOC_Os01g32090;LOC_Os01g36600;LOC_Os01g36840;LOC_Os01g37870;LOC_Os01g42090;LOC_Os01g42280;LOC_Os01g44394;LOC_Os01g45800;LOC_Os01g47050;LOC_Os01g47262;LOC_Os01g48140;LOC_Os01g48380;LOC_Os01g…
GO:0010628	positive regulation of gene expression	0.005	0.0033	1.53	0.0700045	0.439614	0.356929	LOC_Os01g57720;LOC_Os02g01940;LOC_Os02g03730;LOC_Os02g33460;LOC_Os03g18840;LOC_Os03g29980;LOC_Os03g40100;LOC_Os03g45270;LOC_Os04g32110;LOC_Os04g32510;LOC_Os04g51130;LOC_Os08g42100;LOC_Os10g10170
GO:0002949	tRNA threonylcarbamoyladenosine modification	0.0008	0.0002	4.01	0.0736218	0.439614	0.356929	LOC_Os01g19140;LOC_Os12g29990
GO:0006007	glucose catabolic process	0.0008	0.0002	4.01	0.0736218	0.439614	0.356929	LOC_Os01g60190;LOC_Os03g21260
GO:0006220	pyrimidine nucleotide metabolic process	0.0008	0.0002	4.01	0.0736218	0.439614	0.356929	LOC_Os01g65350;LOC_Os05g35520
GO:0006546	glycine catabolic process	0.0008	0.0002	4.01	0.0736218	0.439614	0.356929	LOC_Os04g53230;LOC_Os06g40940
GO:0006809	nitric oxide biosynthetic process	0.0008	0.0002	4.01	0.0736218	0.439614	0.356929	LOC_Os08g36480;LOC_Os08g36500
GO:0007026	negative regulation of microtubule depolymerization	0.0008	0.0002	4.01	0.0736218	0.439614	0.356929	LOC_Os02g40430;LOC_Os02g57120
GO:0008655	pyrimidine-containing compound salvage	0.0008	0.0002	4.01	0.0736218	0.439614	0.356929	LOC_Os01g65350;LOC_Os05g35520
GO:0009052	pentose-phosphate shunt, non-oxidative branch	0.0008	0.0002	4.01	0.0736218	0.439614	0.356929	LOC_Os03g56869;LOC_Os07g08030
GO:0010115	regulation of abscisic acid biosynthetic process	0.0008	0.0002	4.01	0.0736218	0.439614	0.356929	LOC_Os03g59610;LOC_Os10g18340
GO:0010208	pollen wall assembly	0.0008	0.0002	4.01	0.0736218	0.439614	0.356929	LOC_Os01g42090;LOC_Os06g11990
GO:0010336	gibberellic acid homeostasis	0.0008	0.0002	4.01	0.0736218	0.439614	0.356929	LOC_Os04g44150;LOC_Os06g15370
GO:0010438	cellular response to sulfur starvation	0.0008	0.0002	4.01	0.0736218	0.439614	0.356929	LOC_Os01g01650;LOC_Os05g43040
GO:0030178	negative regulation of Wnt signaling pathway	0.0008	0.0002	4.01	0.0736218	0.439614	0.356929	LOC_Os02g47880;LOC_Os06g08250
GO:0031033	myosin filament organization	0.0008	0.0002	4.01	0.0736218	0.439614	0.356929	LOC_Os03g42710;LOC_Os12g40260
GO:0031035	myosin filament disassembly	0.0008	0.0002	4.01	0.0736218	0.439614	0.356929	LOC_Os03g42710;LOC_Os12g40260
GO:0031037	myosin II filament disassembly	0.0008	0.0002	4.01	0.0736218	0.439614	0.356929	LOC_Os03g42710;LOC_Os12g40260
GO:0031038	myosin II filament organization	0.0008	0.0002	4.01	0.0736218	0.439614	0.356929	LOC_Os03g42710;LOC_Os12g40260
GO:0031110	regulation of microtubule polymerization or depolymerization	0.0008	0.0002	4.01	0.0736218	0.439614	0.356929	LOC_Os02g40430;LOC_Os02g57120
GO:0031111	negative regulation of microtubule polymerization or depolymerization	0.0008	0.0002	4.01	0.0736218	0.439614	0.356929	LOC_Os02g40430;LOC_Os02g57120
GO:0031114	regulation of microtubule depolymerization	0.0008	0.0002	4.01	0.0736218	0.439614	0.356929	LOC_Os02g40430;LOC_Os02g57120
GO:0031118	rRNA pseudouridine synthesis	0.0008	0.0002	4.01	0.0736218	0.439614	0.356929	LOC_Os03g25450;LOC_Os07g44190
GO:0031120	snRNA pseudouridine synthesis	0.0008	0.0002	4.01	0.0736218	0.439614	0.356929	LOC_Os03g25450;LOC_Os07g44190
GO:0031167	rRNA methylation	0.0008	0.0002	4.01	0.0736218	0.439614	0.356929	LOC_Os05g08360;LOC_Os05g49230
GO:0031930	mitochondria-nucleus signaling pathway	0.0008	0.0002	4.01	0.0736218	0.439614	0.356929	LOC_Os01g10090;LOC_Os12g37550
GO:0032264	IMP salvage	0.0008	0.0002	4.01	0.0736218	0.439614	0.356929	LOC_Os05g28180;LOC_Os07g49270
GO:0034453	microtubule anchoring	0.0008	0.0002	4.01	0.0736218	0.439614	0.356929	LOC_Os02g40430;LOC_Os02g57120
GO:0035336	long-chain fatty-acyl-CoA metabolic process	0.0008	0.0002	4.01	0.0736218	0.439614	0.356929	LOC_Os04g28620;LOC_Os08g20200
GO:0042157	lipoprotein metabolic process	0.0008	0.0002	4.01	0.0736218	0.439614	0.356929	LOC_Os01g70780;LOC_Os05g07710
GO:0042158	lipoprotein biosynthetic process	0.0008	0.0002	4.01	0.0736218	0.439614	0.356929	LOC_Os01g70780;LOC_Os05g07710
GO:0043562	cellular response to nitrogen levels	0.0008	0.0002	4.01	0.0736218	0.439614	0.356929	LOC_Os02g50350;LOC_Os03g58040
GO:0043624	cellular protein complex disassembly	0.0008	0.0002	4.01	0.0736218	0.439614	0.356929	LOC_Os03g42710;LOC_Os12g40260
GO:0044205	'de novo' UMP biosynthetic process	0.0008	0.0002	4.01	0.0736218	0.439614	0.356929	LOC_Os01g72240;LOC_Os01g72250
GO:0044208	'de novo' AMP biosynthetic process	0.0008	0.0002	4.01	0.0736218	0.439614	0.356929	LOC_Os03g07840;LOC_Os03g49220
GO:0048830	adventitious root development	0.0008	0.0002	4.01	0.0736218	0.439614	0.356929	LOC_Os02g50960;LOC_Os04g36070
GO:0051592	response to calcium ion	0.0008	0.0002	4.01	0.0736218	0.439614	0.356929	LOC_Os02g49680;LOC_Os06g11990
GO:0070681	glutaminyl-tRNAGln biosynthesis via transamidation	0.0008	0.0002	4.01	0.0736218	0.439614	0.356929	LOC_Os04g55050;LOC_Os11g34210
GO:0071071	regulation of phospholipid biosynthetic process	0.0008	0.0002	4.01	0.0736218	0.439614	0.356929	LOC_Os01g01160;LOC_Os07g07310
GO:0072528	pyrimidine-containing compound biosynthetic process	0.0008	0.0002	4.01	0.0736218	0.439614	0.356929	LOC_Os01g65350;LOC_Os05g35520
GO:0080038	positive regulation of cytokinin-activated signaling pathway	0.0008	0.0002	4.01	0.0736218	0.439614	0.356929	LOC_Os08g44350;LOC_Os09g39400
GO:0080143	regulation of amino acid export	0.0008	0.0002	4.01	0.0736218	0.439614	0.356929	LOC_Os02g08170;LOC_Os02g09850
GO:0090090	negative regulation of canonical Wnt signaling pathway	0.0008	0.0002	4.01	0.0736218	0.439614	0.356929	LOC_Os02g47880;LOC_Os06g08250
GO:0090175	regulation of establishment of planar polarity	0.0008	0.0002	4.01	0.0736218	0.439614	0.356929	LOC_Os02g47880;LOC_Os06g08250
GO:1901183	positive regulation of camalexin biosynthetic process	0.0008	0.0002	4.01	0.0736218	0.439614	0.356929	LOC_Os01g57610;LOC_Os05g42150
GO:1901658	glycosyl compound catabolic process	0.0008	0.0002	4.01	0.0736218	0.439614	0.356929	LOC_Os01g57770;LOC_Os08g44370
GO:1901659	glycosyl compound biosynthetic process	0.0008	0.0002	4.01	0.0736218	0.439614	0.356929	LOC_Os01g65350;LOC_Os05g35520
GO:1904029	regulation of cyclin-dependent protein kinase activity	0.0008	0.0002	4.01	0.0736218	0.439614	0.356929	LOC_Os06g21560;LOC_Os09g25550
GO:1905421	regulation of plant organ morphogenesis	0.0008	0.0002	4.01	0.0736218	0.439614	0.356929	LOC_Os05g33690;LOC_Os06g11990
GO:2000050	regulation of non-canonical Wnt signaling pathway	0.0008	0.0002	4.01	0.0736218	0.439614	0.356929	LOC_Os02g47880;LOC_Os06g08250
GO:2000904	regulation of starch metabolic process	0.0008	0.0002	4.01	0.0736218	0.439614	0.356929	LOC_Os02g04330;LOC_Os04g08740
GO:0046274	lignin catabolic process	0.0027	0.0015	1.83	0.0737355	0.439614	0.356929	LOC_Os01g62480;LOC_Os01g62490;LOC_Os01g62600;LOC_Os01g63190;LOC_Os03g16610;LOC_Os05g38410;LOC_Os05g38420
GO:0009657	plastid organization	0.0042	0.0027	1.58	0.0773556	0.45994	0.337299	LOC_Os01g01302;LOC_Os01g49740;LOC_Os01g61320;LOC_Os01g61630;LOC_Os04g02580;LOC_Os05g43040;LOC_Os05g44330;LOC_Os07g08970;LOC_Os07g48080;LOC_Os08g29110;LOC_Os08g36140
GO:0048608	reproductive structure development	0.0092	0.0069	1.34	0.07838	0.464765	0.332767	LOC_Os01g48380;LOC_Os01g58850;LOC_Os01g62380;LOC_Os01g72020;LOC_Os02g06410;LOC_Os02g10240;LOC_Os02g56820;LOC_Os02g56880;LOC_Os03g41600;LOC_Os03g46260;LOC_Os04g40730;LOC_Os05g05600;LOC_Os05g33690;LOC_Os05g49440;LOC_Os06g09880;LOC_Os06g11990;LOC_Os06g30420;LOC_Os08g33140;LOC_Os09g33850;LOC_Os10g33240;LOC_Os10g33780;LOC_Os11g24570;LOC_Os11g48000;LOC_Os12g42120
GO:0045935	positive regulation of nucleobase-containing compound metabolic process	0.0046	0.003	1.54	0.0788734	0.465264	0.3323	LOC_Os01g57720;LOC_Os02g01940;LOC_Os02g03730;LOC_Os03g18840;LOC_Os03g29980;LOC_Os03g40100;LOC_Os04g32110;LOC_Os04g32510;LOC_Os04g51130;LOC_Os05g46490;LOC_Os07g47370;LOC_Os08g42100
GO:0009891	positive regulation of biosynthetic process	0.005	0.0033	1.5	0.0797473	0.465264	0.3323	LOC_Os01g57610;LOC_Os01g57720;LOC_Os02g01940;LOC_Os02g03730;LOC_Os02g33460;LOC_Os03g18840;LOC_Os03g29980;LOC_Os03g40100;LOC_Os04g32110;LOC_Os04g32510;LOC_Os04g51130;LOC_Os05g42150;LOC_Os08g42100
GO:0006869	lipid transport	0.0062	0.0043	1.44	0.0797973	0.465264	0.3323	LOC_Os01g60340;LOC_Os01g60740;LOC_Os02g58230;LOC_Os03g02050;LOC_Os04g55220;LOC_Os05g47700;LOC_Os05g47730;LOC_Os06g47130;LOC_Os06g49190;LOC_Os07g07790;LOC_Os07g43290;LOC_Os11g02350;LOC_Os11g02369;LOC_Os11g02389;LOC_Os11g24070;LOC_Os12g02310
GO:0051173	positive regulation of nitrogen compound metabolic process	0.0062	0.0043	1.44	0.0797973	0.465264	0.3323	LOC_Os01g57610;LOC_Os01g57720;LOC_Os02g01940;LOC_Os02g03730;LOC_Os02g33460;LOC_Os03g18840;LOC_Os03g29980;LOC_Os03g40100;LOC_Os04g32110;LOC_Os04g32510;LOC_Os04g51130;LOC_Os05g42150;LOC_Os05g46490;LOC_Os05g47890;LOC_Os07g47370;LOC_Os08g42100
GO:0000003	reproduction	0.0139	0.011	1.26	0.0798339	0.465264	0.3323	LOC_Os01g48380;LOC_Os01g58850;LOC_Os01g62380;LOC_Os01g72020;LOC_Os02g06410;LOC_Os02g10240;LOC_Os02g13810;LOC_Os02g56820;LOC_Os02g56880;LOC_Os03g21120;LOC_Os03g41600;LOC_Os03g42710;LOC_Os03g46260;LOC_Os03g63060;LOC_Os04g40730;LOC_Os04g53580;LOC_Os05g02820;LOC_Os05g05600;LOC_Os05g33690;LOC_Os05g49440;LOC_Os06g09880;LOC_Os06g11990;LOC_Os06g14810;LOC_Os06g27860;LOC_Os06g30420;LOC_Os06g46754;LOC_Os07g…
GO:0022414	reproductive process	0.0139	0.011	1.26	0.0798339	0.465264	0.3323	LOC_Os01g48380;LOC_Os01g58850;LOC_Os01g62380;LOC_Os01g72020;LOC_Os02g06410;LOC_Os02g10240;LOC_Os02g13810;LOC_Os02g56820;LOC_Os02g56880;LOC_Os03g21120;LOC_Os03g41600;LOC_Os03g42710;LOC_Os03g46260;LOC_Os03g63060;LOC_Os04g40730;LOC_Os04g53580;LOC_Os05g02820;LOC_Os05g05600;LOC_Os05g33690;LOC_Os05g49440;LOC_Os06g09880;LOC_Os06g11990;LOC_Os06g14810;LOC_Os06g27860;LOC_Os06g30420;LOC_Os06g46754;LOC_Os07g…
GO:0045229	external encapsulating structure organization	0.0031	0.0018	1.72	0.0801428	0.465264	0.3323	LOC_Os01g42090;LOC_Os01g61760;LOC_Os03g63060;LOC_Os05g33690;LOC_Os06g11990;LOC_Os06g44840;LOC_Os07g40940;LOC_Os11g08090
GO:2000022	regulation of jasmonic acid mediated signaling pathway	0.0023	0.0012	1.9	0.0812865	0.465264	0.3323	LOC_Os01g09800;LOC_Os01g63420;LOC_Os03g08330;LOC_Os07g42370;LOC_Os08g33160;LOC_Os09g26780
GO:0061458	reproductive system development	0.0092	0.007	1.33	0.0853398	0.465264	0.3323	LOC_Os01g48380;LOC_Os01g58850;LOC_Os01g62380;LOC_Os01g72020;LOC_Os02g06410;LOC_Os02g10240;LOC_Os02g56820;LOC_Os02g56880;LOC_Os03g41600;LOC_Os03g46260;LOC_Os04g40730;LOC_Os05g05600;LOC_Os05g33690;LOC_Os05g49440;LOC_Os06g09880;LOC_Os06g11990;LOC_Os06g30420;LOC_Os08g33140;LOC_Os09g33850;LOC_Os10g33240;LOC_Os10g33780;LOC_Os11g24570;LOC_Os11g48000;LOC_Os12g42120
GO:0006457	protein folding	0.0104	0.008	1.3	0.0864739	0.465264	0.3323	ChrSy.fgenesh.gene.28;LOC_Os01g01160;LOC_Os01g18210;LOC_Os01g65480;LOC_Os01g66980;LOC_Os02g01520;LOC_Os02g03600;LOC_Os02g48780;LOC_Os03g45270;LOC_Os05g03630;LOC_Os05g43170;LOC_Os05g43670;LOC_Os05g48810;LOC_Os06g06790;LOC_Os06g11320;LOC_Os07g32950;LOC_Os07g38230;LOC_Os08g25090;LOC_Os08g28700;LOC_Os08g32930;LOC_Os08g38086;LOC_Os08g44520;LOC_Os09g29840;LOC_Os10g06630;LOC_Os10g41710;LOC_Os12g17910;Or…
GO:0009605	response to external stimulus	0.0123	0.0097	1.27	0.0884879	0.465264	0.3323	LOC_Os01g01650;LOC_Os01g57720;LOC_Os01g57770;LOC_Os01g72020;LOC_Os01g74320;LOC_Os02g06410;LOC_Os02g56880;LOC_Os03g10880;LOC_Os03g11380;LOC_Os03g29980;LOC_Os03g40100;LOC_Os03g58040;LOC_Os03g60210;LOC_Os03g61740;LOC_Os03g62790;LOC_Os04g32110;LOC_Os04g59130;LOC_Os05g33690;LOC_Os05g41100;LOC_Os05g43040;LOC_Os06g11990;LOC_Os06g44500;LOC_Os07g07310;LOC_Os07g37400;LOC_Os07g49114;LOC_Os08g36920;LOC_Os08g…
GO:0006075	(1->3)-beta-D-glucan biosynthetic process	0.0019	0.001	2.01	0.0886923	0.465264	0.3323	LOC_Os01g34880;LOC_Os01g34890;LOC_Os01g55040;LOC_Os02g58554;LOC_Os02g58560
GO:0006559	L-phenylalanine catabolic process	0.0019	0.001	2.01	0.0886923	0.465264	0.3323	LOC_Os02g10310;LOC_Os02g41630;LOC_Os02g41680;LOC_Os04g43800;LOC_Os06g01360
GO:0009846	pollen germination	0.0019	0.001	2.01	0.0886923	0.465264	0.3323	LOC_Os02g55340;LOC_Os03g07480;LOC_Os03g21120;LOC_Os03g42710;LOC_Os12g40260
GO:0016072	rRNA metabolic process	0.0019	0.001	2.01	0.0886923	0.465264	0.3323	LOC_Os01g08770;LOC_Os03g18840;LOC_Os03g63720;LOC_Os05g44320;LOC_Os07g41190
GO:0016126	sterol biosynthetic process	0.0019	0.001	2.01	0.0886923	0.465264	0.3323	LOC_Os01g04260;LOC_Os03g01820;LOC_Os03g02710;LOC_Os03g12900;LOC_Os11g32240
GO:0006970	response to osmotic stress	0.0042	0.0027	1.54	0.0890333	0.465264	0.3323	LOC_Os01g58850;LOC_Os01g62380;LOC_Os02g52150;LOC_Os03g58040;LOC_Os04g51820;LOC_Os05g11990;LOC_Os05g25850;LOC_Os05g50990;LOC_Os07g37400;LOC_Os08g32930;LOC_Os11g03660
GO:0009408	response to heat	0.0058	0.004	1.43	0.0897142	0.465264	0.3323	LOC_Os01g09800;LOC_Os02g08490;LOC_Os02g33460;LOC_Os02g52150;LOC_Os02g54140;LOC_Os03g04970;LOC_Os03g15960;LOC_Os03g44150;LOC_Os03g59610;LOC_Os04g43420;LOC_Os05g33690;LOC_Os06g51150;LOC_Os07g33350;LOC_Os07g40940;LOC_Os10g18340
GO:1901135	carbohydrate derivative metabolic process	0.0027	0.0015	1.76	0.0897925	0.465264	0.3323	LOC_Os01g57770;LOC_Os01g65350;LOC_Os02g06360;LOC_Os03g13600;LOC_Os04g48020;LOC_Os05g35520;LOC_Os08g44370
GO:1901419	regulation of response to alcohol	0.0027	0.0015	1.76	0.0897925	0.465264	0.3323	LOC_Os02g53530;LOC_Os03g13600;LOC_Os05g11990;LOC_Os05g50990;LOC_Os08g36110;LOC_Os09g26400;LOC_Os09g27320
GO:1905957	regulation of cellular response to alcohol	0.0027	0.0015	1.76	0.0897925	0.465264	0.3323	LOC_Os02g53530;LOC_Os03g13600;LOC_Os05g11990;LOC_Os05g50990;LOC_Os08g36110;LOC_Os09g26400;LOC_Os09g27320
GO:1901700	response to oxygen-containing compound	0.0146	0.0118	1.24	0.0919344	0.465264	0.3323	LOC_Os01g58850;LOC_Os01g72020;LOC_Os02g11720;LOC_Os02g21350;LOC_Os02g33460;LOC_Os02g43770;LOC_Os02g47230;LOC_Os02g53530;LOC_Os02g54720;LOC_Os02g56880;LOC_Os03g11380;LOC_Os03g46260;LOC_Os03g50870;LOC_Os03g59610;LOC_Os03g60210;LOC_Os03g62790;LOC_Os04g35610;LOC_Os05g11990;LOC_Os05g25850;LOC_Os05g44320;LOC_Os05g46480;LOC_Os05g47890;LOC_Os05g49440;LOC_Os05g50690;LOC_Os05g50990;LOC_Os06g11990;LOC_Os06g…
GO:0009628	response to abiotic stimulus	0.0154	0.0125	1.23	0.0925782	0.465264	0.3323	LOC_Os01g49740;LOC_Os01g57610;LOC_Os01g58850;LOC_Os01g62380;LOC_Os02g33460;LOC_Os02g49680;LOC_Os02g52150;LOC_Os02g54720;LOC_Os02g56880;LOC_Os03g11380;LOC_Os03g50870;LOC_Os03g58040;LOC_Os03g59610;LOC_Os03g62790;LOC_Os04g51820;LOC_Os05g11990;LOC_Os05g25850;LOC_Os05g28040;LOC_Os05g33690;LOC_Os05g39500;LOC_Os05g42150;LOC_Os05g46480;LOC_Os05g46490;LOC_Os05g50990;LOC_Os06g11990;LOC_Os06g14810;LOC_Os06g…
GO:0009832	plant-type cell wall biogenesis	0.0015	0.0007	2.19	0.094608	0.465264	0.3323	LOC_Os01g06580;LOC_Os03g63060;LOC_Os06g11990;LOC_Os11g08090
GO:0009902	chloroplast relocation	0.0015	0.0007	2.19	0.094608	0.465264	0.3323	LOC_Os01g49740;LOC_Os04g02580;LOC_Os07g48080;LOC_Os09g38090
GO:0031122	cytoplasmic microtubule organization	0.0015	0.0007	2.19	0.094608	0.465264	0.3323	LOC_Os01g61760;LOC_Os02g40430;LOC_Os02g57120;LOC_Os06g11990
GO:0032970	regulation of actin filament-based process	0.0015	0.0007	2.19	0.094608	0.465264	0.3323	LOC_Os01g57720;LOC_Os02g43590;LOC_Os03g20670;LOC_Os03g63060
GO:0098656	anion transmembrane transport	0.0015	0.0007	2.19	0.094608	0.465264	0.3323	LOC_Os01g19770;LOC_Os04g12499;LOC_Os04g12530;LOC_Os09g31130
GO:1901002	positive regulation of response to salt stress	0.0015	0.0007	2.19	0.094608	0.465264	0.3323	LOC_Os01g66120;LOC_Os03g20680;LOC_Os03g60080;LOC_Os11g08210
GO:1902584	positive regulation of response to water deprivation	0.0015	0.0007	2.19	0.094608	0.465264	0.3323	LOC_Os01g66120;LOC_Os03g20680;LOC_Os03g60080;LOC_Os06g06050
GO:1902600	hydrogen ion transmembrane transport	0.0015	0.0007	2.19	0.094608	0.465264	0.3323	LOC_Os01g51380;LOC_Os02g47320;LOC_Os03g48310;LOC_Os06g37180
GO:0005983	starch catabolic process	0.0012	0.0004	2.58	0.0949976	0.465264	0.3323	LOC_Os07g43390;LOC_Os08g29160;LOC_Os10g41550
GO:0006813	potassium ion transport	0.0012	0.0004	2.58	0.0949976	0.465264	0.3323	LOC_Os04g51820;LOC_Os06g42030;LOC_Os12g42300
GO:0009955	adaxial/abaxial pattern specification	0.0012	0.0004	2.58	0.0949976	0.465264	0.3323	LOC_Os01g72020;LOC_Os02g56880;LOC_Os05g33690
GO:0010143	cutin biosynthetic process	0.0012	0.0004	2.58	0.0949976	0.465264	0.3323	LOC_Os03g61720;LOC_Os05g37600;LOC_Os11g45400
GO:0010182	sugar mediated signaling pathway	0.0012	0.0004	2.58	0.0949976	0.465264	0.3323	LOC_Os03g59610;LOC_Os04g35610;LOC_Os05g05280
GO:0010431	seed maturation	0.0012	0.0004	2.58	0.0949976	0.465264	0.3323	LOC_Os03g46260;LOC_Os07g08970;LOC_Os08g41090
GO:0015849	organic acid transport	0.0012	0.0004	2.58	0.0949976	0.465264	0.3323	LOC_Os01g19770;LOC_Os04g12499;LOC_Os04g12530
GO:0018026	peptidyl-lysine monomethylation	0.0012	0.0004	2.58	0.0949976	0.465264	0.3323	LOC_Os02g49326;LOC_Os09g24530;LOC_Os12g13460
GO:0031023	microtubule organizing center organization	0.0012	0.0004	2.58	0.0949976	0.465264	0.3323	LOC_Os01g57720;LOC_Os02g40430;LOC_Os02g57120
GO:0033014	tetrapyrrole biosynthetic process	0.0012	0.0004	2.58	0.0949976	0.465264	0.3323	LOC_Os07g07310;LOC_Os08g41990;LOC_Os11g16550
GO:0045017	glycerolipid biosynthetic process	0.0012	0.0004	2.58	0.0949976	0.465264	0.3323	LOC_Os01g08760;LOC_Os01g48874;LOC_Os01g56370
GO:0045727	positive regulation of translation	0.0012	0.0004	2.58	0.0949976	0.465264	0.3323	LOC_Os02g06300;LOC_Os02g33460;LOC_Os03g11670
GO:0045943	positive regulation of transcription from RNA polymerase I promoter	0.0012	0.0004	2.58	0.0949976	0.465264	0.3323	LOC_Os02g03730;LOC_Os03g18840;LOC_Os07g12320
GO:0046942	carboxylic acid transport	0.0012	0.0004	2.58	0.0949976	0.465264	0.3323	LOC_Os01g19770;LOC_Os04g12499;LOC_Os04g12530
GO:0048015	phosphatidylinositol-mediated signaling	0.0012	0.0004	2.58	0.0949976	0.465264	0.3323	LOC_Os02g55340;LOC_Os05g08810;LOC_Os07g49330
GO:1900865	chloroplast RNA modification	0.0012	0.0004	2.58	0.0949976	0.465264	0.3323	LOC_Os01g10800;LOC_Os04g51350;LOC_Os08g04450
GO:1902074	response to salt	0.0012	0.0004	2.58	0.0949976	0.465264	0.3323	LOC_Os02g56880;LOC_Os03g03910;LOC_Os06g51150
GO:0031668	cellular response to extracellular stimulus	0.0031	0.0019	1.66	0.0952701	0.465264	0.3323	LOC_Os01g01650;LOC_Os03g29980;LOC_Os03g40100;LOC_Os03g58040;LOC_Os04g32110;LOC_Os05g43040;LOC_Os07g07310;LOC_Os08g42100
GO:0008643	carbohydrate transport	0.0035	0.0022	1.59	0.0987071	0.465264	0.3323	LOC_Os01g42090;LOC_Os01g42110;LOC_Os02g30910;LOC_Os03g22200;LOC_Os05g50280;LOC_Os06g44840;LOC_Os08g42350;LOC_Os10g42830;LOC_Os12g29220
GO:0009968	negative regulation of signal transduction	0.0035	0.0022	1.59	0.0987071	0.465264	0.3323	LOC_Os02g35530;LOC_Os02g47880;LOC_Os02g53530;LOC_Os03g13600;LOC_Os06g08250;LOC_Os06g40360;LOC_Os08g36110;LOC_Os09g26400;LOC_Os09g27320
GO:0071396	cellular response to lipid	0.0035	0.0022	1.59	0.0987071	0.465264	0.3323	LOC_Os01g58850;LOC_Os02g01940;LOC_Os02g53530;LOC_Os03g62790;LOC_Os05g11990;LOC_Os05g47890;LOC_Os05g50990;LOC_Os08g36110;LOC_Os09g27320
GO:0071496	cellular response to external stimulus	0.0035	0.0022	1.59	0.0987071	0.465264	0.3323	LOC_Os01g01650;LOC_Os02g56880;LOC_Os03g29980;LOC_Os03g40100;LOC_Os03g58040;LOC_Os04g32110;LOC_Os05g43040;LOC_Os07g07310;LOC_Os08g42100
GO:0031325	positive regulation of cellular metabolic process	0.0062	0.0044	1.4	0.0987799	0.465264	0.3323	LOC_Os01g57610;LOC_Os01g57720;LOC_Os02g01940;LOC_Os02g03730;LOC_Os02g33460;LOC_Os03g18840;LOC_Os03g29980;LOC_Os03g40100;LOC_Os04g32110;LOC_Os04g32510;LOC_Os04g51130;LOC_Os05g42150;LOC_Os05g46490;LOC_Os05g47890;LOC_Os07g47370;LOC_Os08g42100
GO:0000959	mitochondrial RNA metabolic process	0.0023	0.0013	1.81	0.100492	0.465264	0.3323	LOC_Os01g15530;LOC_Os04g35610;LOC_Os04g51350;LOC_Os05g36350;LOC_Os05g50690;LOC_Os09g24680
GO:0034220	ion transmembrane transport	0.0023	0.0013	1.81	0.100492	0.465264	0.3323	LOC_Os01g19770;LOC_Os03g19290;LOC_Os04g12499;LOC_Os04g12530;LOC_Os04g51820;LOC_Os06g42030
GO:0051186	cofactor metabolic process	0.0023	0.0013	1.81	0.100492	0.465264	0.3323	LOC_Os03g17470;LOC_Os06g12290;LOC_Os06g12630;LOC_Os07g07310;LOC_Os11g16550;LOC_Os11g37730
GO:1902680	positive regulation of RNA biosynthetic process	0.0038	0.0025	1.54	0.100724	0.465264	0.3323	LOC_Os01g57720;LOC_Os02g01940;LOC_Os02g03730;LOC_Os03g18840;LOC_Os03g29980;LOC_Os03g40100;LOC_Os04g32110;LOC_Os04g32510;LOC_Os04g51130;LOC_Os08g42100
GO:1903508	positive regulation of nucleic acid-templated transcription	0.0038	0.0025	1.54	0.100724	0.465264	0.3323	LOC_Os01g57720;LOC_Os02g01940;LOC_Os02g03730;LOC_Os03g18840;LOC_Os03g29980;LOC_Os03g40100;LOC_Os04g32110;LOC_Os04g32510;LOC_Os04g51130;LOC_Os08g42100
GO:0033993	response to lipid	0.0077	0.0058	1.34	0.101193	0.465264	0.3323	LOC_Os01g58850;LOC_Os02g01940;LOC_Os02g47230;LOC_Os02g53530;LOC_Os02g54720;LOC_Os03g11380;LOC_Os03g46260;LOC_Os03g62790;LOC_Os05g11990;LOC_Os05g25850;LOC_Os05g47890;LOC_Os05g49440;LOC_Os05g50690;LOC_Os05g50990;LOC_Os06g30370;LOC_Os07g37400;LOC_Os08g36110;LOC_Os09g04790;LOC_Os09g26400;LOC_Os09g27320
GO:0009753	response to jasmonic acid	0.0027	0.0016	1.69	0.107649	0.465264	0.3323	LOC_Os01g58420;LOC_Os01g72020;LOC_Os03g44150;LOC_Os03g55800;LOC_Os06g50930;LOC_Os07g37400;LOC_Os08g33160
GO:0032870	cellular response to hormone stimulus	0.0058	0.0042	1.39	0.111006	0.465264	0.3323	LOC_Os01g57610;LOC_Os01g58850;LOC_Os01g72020;LOC_Os02g01940;LOC_Os02g47230;LOC_Os02g53530;LOC_Os03g62790;LOC_Os05g11990;LOC_Os05g42150;LOC_Os05g47890;LOC_Os05g50990;LOC_Os08g33160;LOC_Os08g36110;LOC_Os09g27320;LOC_Os11g48000
GO:0009314	response to radiation	0.0073	0.0055	1.33	0.11291	0.465264	0.3323	LOC_Os01g49740;LOC_Os01g57610;LOC_Os02g33460;LOC_Os02g49680;LOC_Os03g50870;LOC_Os03g58040;LOC_Os03g62790;LOC_Os05g28040;LOC_Os05g39500;LOC_Os05g42150;LOC_Os05g46490;LOC_Os06g14810;LOC_Os06g44160;LOC_Os06g44500;LOC_Os07g41564;LOC_Os09g04790;LOC_Os09g33850;LOC_Os10g22430;LOC_Os10g33780
GO:0006950	response to stress	0.0208	0.0177	1.17	0.113019	0.465264	0.3323	LOC_Os01g01650;LOC_Os01g07260;LOC_Os01g08760;LOC_Os01g57720;LOC_Os01g57770;LOC_Os01g58850;LOC_Os01g62380;LOC_Os01g72020;LOC_Os01g74320;LOC_Os02g11720;LOC_Os02g21350;LOC_Os02g33460;LOC_Os02g52150;LOC_Os02g53400;LOC_Os02g56880;LOC_Os03g08330;LOC_Os03g10880;LOC_Os03g32170;LOC_Os03g50870;LOC_Os03g55820;LOC_Os03g58040;LOC_Os03g59610;LOC_Os03g60210;LOC_Os03g61740;LOC_Os03g62790;LOC_Os04g51820;LOC_Os05g…
GO:0010648	negative regulation of cell communication	0.0035	0.0022	1.55	0.114247	0.465264	0.3323	LOC_Os02g35530;LOC_Os02g47880;LOC_Os02g53530;LOC_Os03g13600;LOC_Os06g08250;LOC_Os06g40360;LOC_Os08g36110;LOC_Os09g26400;LOC_Os09g27320
GO:0023057	negative regulation of signaling	0.0035	0.0022	1.55	0.114247	0.465264	0.3323	LOC_Os02g35530;LOC_Os02g47880;LOC_Os02g53530;LOC_Os03g13600;LOC_Os06g08250;LOC_Os06g40360;LOC_Os08g36110;LOC_Os09g26400;LOC_Os09g27320
GO:0000226	microtubule cytoskeleton organization	0.0046	0.0032	1.44	0.114909	0.465264	0.3323	LOC_Os01g57720;LOC_Os01g61760;LOC_Os02g03400;LOC_Os02g40430;LOC_Os02g57120;LOC_Os03g13460;LOC_Os03g14250;LOC_Os03g50970;LOC_Os06g11990;LOC_Os06g40720;LOC_Os07g05470;Oryza_sativa_newGene_2458
GO:0051707	response to other organism	0.0081	0.0062	1.3	0.117145	0.465264	0.3323	LOC_Os01g57770;LOC_Os01g72020;LOC_Os01g74320;LOC_Os02g56880;LOC_Os03g10880;LOC_Os03g11380;LOC_Os03g52860;LOC_Os03g60210;LOC_Os03g61740;LOC_Os03g62790;LOC_Os04g59130;LOC_Os05g33690;LOC_Os05g41100;LOC_Os06g11990;LOC_Os07g37400;LOC_Os07g49114;LOC_Os08g36920;LOC_Os08g43510;LOC_Os09g25000;LOC_Os11g08090;LOC_Os12g06630
GO:0007275	multicellular organism development	0.0219	0.0189	1.16	0.119679	0.465264	0.3323	LOC_Os01g03300;LOC_Os01g42090;LOC_Os01g47050;LOC_Os01g48380;LOC_Os01g57720;LOC_Os01g58850;LOC_Os01g62380;LOC_Os01g72020;LOC_Os02g06410;LOC_Os02g10240;LOC_Os02g38040;LOC_Os02g47230;LOC_Os02g47880;LOC_Os02g49680;LOC_Os02g52370;LOC_Os02g54720;LOC_Os02g56820;LOC_Os02g56880;LOC_Os03g06360;LOC_Os03g11060;LOC_Os03g24040;LOC_Os03g32170;LOC_Os03g41330;LOC_Os03g41600;LOC_Os03g46260;LOC_Os04g40730;LOC_Os05g…
GO:0000302	response to reactive oxygen species	0.0023	0.0013	1.72	0.12185	0.465264	0.3323	LOC_Os02g11720;LOC_Os02g21350;LOC_Os02g33460;LOC_Os03g50870;LOC_Os05g25850;LOC_Os07g49114
GO:0080156	mitochondrial mRNA modification	0.0023	0.0013	1.72	0.12185	0.465264	0.3323	LOC_Os01g15530;LOC_Os04g35610;LOC_Os04g51350;LOC_Os05g36350;LOC_Os05g50690;LOC_Os09g24680
GO:0090351	seedling development	0.0023	0.0013	1.72	0.12185	0.465264	0.3323	LOC_Os02g54720;LOC_Os02g56880;LOC_Os03g06360;LOC_Os05g47890;LOC_Os06g23350;LOC_Os08g14450
GO:0016554	cytidine to uridine editing	0.0015	0.0008	2.01	0.123988	0.465264	0.3323	LOC_Os01g46230;LOC_Os02g49820;LOC_Os04g51280;LOC_Os08g04450
GO:0030865	cortical cytoskeleton organization	0.0015	0.0008	2.01	0.123988	0.465264	0.3323	LOC_Os01g61760;LOC_Os02g40430;LOC_Os02g57120;LOC_Os06g11990
GO:0032886	regulation of microtubule-based process	0.0015	0.0008	2.01	0.123988	0.465264	0.3323	LOC_Os02g40430;LOC_Os02g57120;LOC_Os03g05820;LOC_Os06g11990
GO:0032956	regulation of actin cytoskeleton organization	0.0015	0.0008	2.01	0.123988	0.465264	0.3323	LOC_Os01g57720;LOC_Os02g43590;LOC_Os03g20670;LOC_Os03g63060
GO:2000280	regulation of root development	0.0015	0.0008	2.01	0.123988	0.465264	0.3323	LOC_Os01g14670;LOC_Os01g15340;LOC_Os01g45760;LOC_Os06g11990
GO:0098542	defense response to other organism	0.0054	0.0039	1.38	0.124918	0.465264	0.3323	LOC_Os01g57770;LOC_Os01g72020;LOC_Os01g74320;LOC_Os02g30100;LOC_Os03g10880;LOC_Os03g60210;LOC_Os03g61740;LOC_Os03g62790;LOC_Os05g33690;LOC_Os06g11990;LOC_Os08g36920;LOC_Os09g25000;LOC_Os11g08090;LOC_Os12g39310
GO:0005992	trehalose biosynthetic process	0.0027	0.0017	1.62	0.127245	0.465264	0.3323	LOC_Os01g53000;LOC_Os02g44230;LOC_Os02g54820;LOC_Os03g26910;LOC_Os05g44210;LOC_Os08g31980;LOC_Os09g20990
GO:0009723	response to ethylene	0.0027	0.0017	1.62	0.127245	0.465264	0.3323	LOC_Os01g45860;LOC_Os01g58420;LOC_Os03g57840;LOC_Os05g46240;LOC_Os06g40360;LOC_Os08g04840;LOC_Os08g43510
GO:0009787	regulation of abscisic acid-activated signaling pathway	0.0027	0.0017	1.62	0.127245	0.465264	0.3323	LOC_Os02g53530;LOC_Os03g13600;LOC_Os05g11990;LOC_Os05g50990;LOC_Os08g36110;LOC_Os09g26400;LOC_Os09g27320
GO:0046677	response to antibiotic	0.0027	0.0017	1.62	0.127245	0.465264	0.3323	LOC_Os02g11720;LOC_Os02g33460;LOC_Os02g56880;LOC_Os03g50870;LOC_Os03g60210;LOC_Os07g37400;LOC_Os07g49114
GO:0099402	plant organ development	0.0088	0.007	1.27	0.129716	0.465264	0.3323	LOC_Os01g47050;LOC_Os01g72020;LOC_Os02g06410;LOC_Os02g12790;LOC_Os02g47230;LOC_Os03g11060;LOC_Os03g41330;LOC_Os03g41600;LOC_Os05g05600;LOC_Os05g33690;LOC_Os05g47890;LOC_Os06g11990;LOC_Os06g49100;LOC_Os07g05470;LOC_Os07g49114;LOC_Os08g15840;LOC_Os09g07350;LOC_Os09g25330;LOC_Os10g33780;LOC_Os10g41360;LOC_Os11g01550;LOC_Os11g48000;LOC_Os12g01550
GO:0022613	ribonucleoprotein complex biogenesis	0.0031	0.002	1.55	0.129995	0.465264	0.3323	LOC_Os01g08770;LOC_Os03g18840;LOC_Os03g22350;LOC_Os03g63720;LOC_Os05g44320;LOC_Os05g47890;LOC_Os07g41190;LOC_Os11g18830
GO:0006021	inositol biosynthetic process	0.0008	0.0003	3.01	0.131198	0.465264	0.3323	LOC_Os02g07350;LOC_Os03g09250
GO:0006428	isoleucyl-tRNA aminoacylation	0.0008	0.0003	3.01	0.131198	0.465264	0.3323	LOC_Os02g09100;LOC_Os02g53770
GO:0006536	glutamate metabolic process	0.0008	0.0003	3.01	0.131198	0.465264	0.3323	LOC_Os04g37500;LOC_Os08g36320
GO:0006537	glutamate biosynthetic process	0.0008	0.0003	3.01	0.131198	0.465264	0.3323	LOC_Os01g48960;LOC_Os05g48200
GO:0006654	phosphatidic acid biosynthetic process	0.0008	0.0003	3.01	0.131198	0.465264	0.3323	LOC_Os01g20860;LOC_Os05g29050
GO:0006659	phosphatidylserine biosynthetic process	0.0008	0.0003	3.01	0.131198	0.465264	0.3323	LOC_Os01g02890;LOC_Os05g48060
GO:0006778	porphyrin-containing compound metabolic process	0.0008	0.0003	3.01	0.131198	0.465264	0.3323	LOC_Os07g07310;LOC_Os11g16550
GO:0006814	sodium ion transport	0.0008	0.0003	3.01	0.131198	0.465264	0.3323	LOC_Os04g51820;LOC_Os09g25090
GO:0009098	leucine biosynthetic process	0.0008	0.0003	3.01	0.131198	0.465264	0.3323	LOC_Os11g04670;LOC_Os12g04440
GO:0009123	nucleoside monophosphate metabolic process	0.0008	0.0003	3.01	0.131198	0.465264	0.3323	LOC_Os01g65350;LOC_Os05g35520
GO:0009407	toxin catabolic process	0.0008	0.0003	3.01	0.131198	0.465264	0.3323	LOC_Os06g12290;LOC_Os11g37730
GO:0009625	response to insect	0.0008	0.0003	3.01	0.131198	0.465264	0.3323	LOC_Os01g09800;LOC_Os01g58420
GO:0009668	plastid membrane organization	0.0008	0.0003	3.01	0.131198	0.465264	0.3323	LOC_Os01g01302;LOC_Os08g36140
GO:0009704	de-etiolation	0.0008	0.0003	3.01	0.131198	0.465264	0.3323	LOC_Os01g72350;LOC_Os02g49680
GO:0009851	auxin biosynthetic process	0.0008	0.0003	3.01	0.131198	0.465264	0.3323	LOC_Os01g07500;LOC_Os01g45760
GO:0010187	negative regulation of seed germination	0.0008	0.0003	3.01	0.131198	0.465264	0.3323	LOC_Os01g45860;LOC_Os06g06050
GO:0010731	protein glutathionylation	0.0008	0.0003	3.01	0.131198	0.465264	0.3323	LOC_Os03g17470;LOC_Os06g12630
GO:0015994	chlorophyll metabolic process	0.0008	0.0003	3.01	0.131198	0.465264	0.3323	LOC_Os07g07310;LOC_Os11g16550
GO:0019464	glycine decarboxylation via glycine cleavage system	0.0008	0.0003	3.01	0.131198	0.465264	0.3323	LOC_Os02g07410;LOC_Os10g37180
GO:0030111	regulation of Wnt signaling pathway	0.0008	0.0003	3.01	0.131198	0.465264	0.3323	LOC_Os02g47880;LOC_Os06g08250
GO:0030497	fatty acid elongation	0.0008	0.0003	3.01	0.131198	0.465264	0.3323	LOC_Os01g05744;LOC_Os08g30340
GO:0033013	tetrapyrrole metabolic process	0.0008	0.0003	3.01	0.131198	0.465264	0.3323	LOC_Os07g07310;LOC_Os11g16550
GO:0033037	polysaccharide localization	0.0008	0.0003	3.01	0.131198	0.465264	0.3323	LOC_Os01g42090;LOC_Os07g40940
GO:0043335	protein unfolding	0.0008	0.0003	3.01	0.131198	0.465264	0.3323	LOC_Os02g33460;LOC_Os06g20320
GO:0044272	sulfur compound biosynthetic process	0.0008	0.0003	3.01	0.131198	0.465264	0.3323	LOC_Os01g57610;LOC_Os05g42150
GO:0044380	protein localization to cytoskeleton	0.0008	0.0003	3.01	0.131198	0.465264	0.3323	LOC_Os06g11990;LOC_Os11g08090
GO:0045491	xylan metabolic process	0.0008	0.0003	3.01	0.131198	0.465264	0.3323	LOC_Os02g06380;LOC_Os12g10320
GO:0045841	negative regulation of mitotic metaphase/anaphase transition	0.0008	0.0003	3.01	0.131198	0.465264	0.3323	LOC_Os01g15340;LOC_Os03g33580
GO:0048354	mucilage biosynthetic process involved in seed coat development	0.0008	0.0003	3.01	0.131198	0.465264	0.3323	LOC_Os01g62380;LOC_Os05g38500
GO:0048439	flower morphogenesis	0.0008	0.0003	3.01	0.131198	0.465264	0.3323	LOC_Os01g72020;LOC_Os03g43670
GO:0051274	beta-glucan biosynthetic process	0.0008	0.0003	3.01	0.131198	0.465264	0.3323	LOC_Os06g11990;LOC_Os11g08090
GO:0052386	cell wall thickening	0.0008	0.0003	3.01	0.131198	0.465264	0.3323	LOC_Os01g42090;LOC_Os07g40940
GO:0052543	callose deposition in cell wall	0.0008	0.0003	3.01	0.131198	0.465264	0.3323	LOC_Os01g42090;LOC_Os07g40940
GO:0052545	callose localization	0.0008	0.0003	3.01	0.131198	0.465264	0.3323	LOC_Os01g42090;LOC_Os07g40940
GO:0060828	regulation of canonical Wnt signaling pathway	0.0008	0.0003	3.01	0.131198	0.465264	0.3323	LOC_Os02g47880;LOC_Os06g08250
GO:0072698	protein localization to microtubule cytoskeleton	0.0008	0.0003	3.01	0.131198	0.465264	0.3323	LOC_Os06g11990;LOC_Os11g08090
GO:0090069	regulation of ribosome biogenesis	0.0008	0.0003	3.01	0.131198	0.465264	0.3323	LOC_Os03g18840;LOC_Os09g32030
GO:1901136	carbohydrate derivative catabolic process	0.0008	0.0003	3.01	0.131198	0.465264	0.3323	LOC_Os01g57770;LOC_Os08g44370
GO:1901293	nucleoside phosphate biosynthetic process	0.0008	0.0003	3.01	0.131198	0.465264	0.3323	LOC_Os01g65350;LOC_Os05g35520
GO:1904668	positive regulation of ubiquitin protein ligase activity	0.0008	0.0003	3.01	0.131198	0.465264	0.3323	LOC_Os01g74146;LOC_Os02g47180
GO:1905330	regulation of morphogenesis of an epithelium	0.0008	0.0003	3.01	0.131198	0.465264	0.3323	LOC_Os02g47880;LOC_Os06g08250
GO:2000377	regulation of reactive oxygen species metabolic process	0.0008	0.0003	3.01	0.131198	0.465264	0.3323	LOC_Os01g45860;LOC_Os08g44510
GO:0045454	cell redox homeostasis	0.0062	0.0046	1.34	0.132087	0.465264	0.3323	LOC_Os01g07376;LOC_Os02g35900;LOC_Os02g53400;LOC_Os02g56850;LOC_Os03g03910;LOC_Os03g21000;LOC_Os03g55820;LOC_Os03g58630;LOC_Os04g35600;LOC_Os04g44830;LOC_Os05g11990;LOC_Os06g06790;LOC_Os08g02630;LOC_Os08g29110;LOC_Os09g02710;LOC_Os10g28000
GO:0000105	histidine biosynthetic process	0.0012	0.0005	2.26	0.133819	0.465264	0.3323	LOC_Os01g16940;LOC_Os02g47940;LOC_Os03g04169
GO:0006596	polyamine biosynthetic process	0.0012	0.0005	2.26	0.133819	0.465264	0.3323	LOC_Os02g14190;LOC_Os02g15550;LOC_Os02g28110
GO:0006656	phosphatidylcholine biosynthetic process	0.0012	0.0005	2.26	0.133819	0.465264	0.3323	LOC_Os01g08760;LOC_Os01g40280;LOC_Os05g47540
GO:0007186	G-protein coupled receptor signaling pathway	0.0012	0.0005	2.26	0.133819	0.465264	0.3323	LOC_Os06g02120;LOC_Os09g26999;LOC_Os10g02814
GO:0007205	protein kinase C-activating G-protein coupled receptor signaling pathway	0.0012	0.0005	2.26	0.133819	0.465264	0.3323	LOC_Os02g54650;LOC_Os03g31180;LOC_Os12g12260
GO:0009435	NAD biosynthetic process	0.0012	0.0005	2.26	0.133819	0.465264	0.3323	LOC_Os02g04170;LOC_Os04g35070;LOC_Os12g19304
GO:0009817	defense response to fungus, incompatible interaction	0.0012	0.0005	2.26	0.133819	0.465264	0.3323	LOC_Os01g57770;LOC_Os01g66000;LOC_Os07g38300
GO:0009943	adaxial/abaxial axis specification	0.0012	0.0005	2.26	0.133819	0.465264	0.3323	LOC_Os01g72020;LOC_Os02g56880;LOC_Os05g33690
GO:0010091	trichome branching	0.0012	0.0005	2.26	0.133819	0.465264	0.3323	LOC_Os02g53530;LOC_Os08g36110;LOC_Os09g27320
GO:0016075	rRNA catabolic process	0.0012	0.0005	2.26	0.133819	0.465264	0.3323	LOC_Os03g63720;LOC_Os08g02360;LOC_Os11g20689
GO:0030148	sphingolipid biosynthetic process	0.0012	0.0005	2.26	0.133819	0.465264	0.3323	LOC_Os01g05744;LOC_Os05g21180;LOC_Os08g30340
GO:0031647	regulation of protein stability	0.0012	0.0005	2.26	0.133819	0.465264	0.3323	LOC_Os02g40430;LOC_Os02g57120;LOC_Os05g46480
GO:0034497	protein localization to pre-autophagosomal structure	0.0012	0.0005	2.26	0.133819	0.465264	0.3323	LOC_Os01g70780;LOC_Os03g14380;LOC_Os05g07710
GO:0048564	photosystem I assembly	0.0012	0.0005	2.26	0.133819	0.465264	0.3323	LOC_Os01g58470;LOC_Os03g57840;LOC_Os08g36140
GO:0055082	cellular chemical homeostasis	0.0012	0.0005	2.26	0.133819	0.465264	0.3323	LOC_Os03g06360;LOC_Os06g23350;LOC_Os09g09930
GO:0065001	specification of axis polarity	0.0012	0.0005	2.26	0.133819	0.465264	0.3323	LOC_Os01g72020;LOC_Os02g56880;LOC_Os05g33690
GO:0070507	regulation of microtubule cytoskeleton organization	0.0012	0.0005	2.26	0.133819	0.465264	0.3323	LOC_Os02g40430;LOC_Os02g57120;LOC_Os06g11990
GO:0009637	response to blue light	0.0019	0.0011	1.77	0.138133	0.465264	0.3323	LOC_Os01g49740;LOC_Os01g56350;LOC_Os03g62790;LOC_Os11g11000;LOC_Os11g34460
GO:0010639	negative regulation of organelle organization	0.0019	0.0011	1.77	0.138133	0.465264	0.3323	LOC_Os02g40430;LOC_Os02g43590;LOC_Os02g57120;LOC_Os03g20670;LOC_Os03g33580
GO:0030036	actin cytoskeleton organization	0.0019	0.0011	1.77	0.138133	0.465264	0.3323	LOC_Os02g38340;LOC_Os03g42710;LOC_Os04g53770;LOC_Os07g49140;LOC_Os12g40260
GO:0048523	negative regulation of cellular process	0.0123	0.0102	1.21	0.13886	0.465264	0.3323	LOC_Os01g57720;LOC_Os02g35530;LOC_Os02g40430;LOC_Os02g43590;LOC_Os02g47880;LOC_Os02g52550;LOC_Os02g53530;LOC_Os02g56880;LOC_Os02g57120;LOC_Os03g08330;LOC_Os03g13600;LOC_Os03g20670;LOC_Os03g33580;LOC_Os03g62790;LOC_Os05g46490;LOC_Os06g08250;LOC_Os06g11990;LOC_Os06g40360;LOC_Os07g07310;LOC_Os07g42370;LOC_Os08g15840;LOC_Os08g33160;LOC_Os08g36110;LOC_Os09g04790;LOC_Os09g25000;LOC_Os09g26400;LOC_Os09g…
GO:1901698	response to nitrogen compound	0.005	0.0036	1.37	0.140791	0.465264	0.3323	LOC_Os02g12790;LOC_Os02g43770;LOC_Os02g56880;LOC_Os03g29980;LOC_Os03g40100;LOC_Os03g58040;LOC_Os04g32110;LOC_Os04g45970;LOC_Os04g48370;LOC_Os07g37400;LOC_Os08g36920;LOC_Os08g42100;LOC_Os11g31590
GO:0007010	cytoskeleton organization	0.0046	0.0033	1.39	0.143419	0.465264	0.3323	LOC_Os01g57720;LOC_Os01g61760;LOC_Os02g38340;LOC_Os02g40430;LOC_Os02g50320;LOC_Os02g57120;LOC_Os03g14250;LOC_Os03g42710;LOC_Os06g11990;LOC_Os07g05470;LOC_Os08g34780;LOC_Os12g40260
GO:0009826	unidimensional cell growth	0.0046	0.0033	1.39	0.143419	0.465264	0.3323	LOC_Os01g57610;LOC_Os02g10240;LOC_Os02g40430;LOC_Os02g57120;LOC_Os03g12660;LOC_Os03g63060;LOC_Os04g53580;LOC_Os05g42150;LOC_Os06g14810;LOC_Os06g46754;LOC_Os06g49100;LOC_Os11g08090
GO:0007131	reciprocal meiotic recombination	0.0023	0.0014	1.64	0.145229	0.465264	0.3323	LOC_Os02g13810;LOC_Os05g02820;LOC_Os09g10850;LOC_Os10g42640;LOC_Os12g04980;LOC_Os12g31370
GO:0051129	negative regulation of cellular component organization	0.0023	0.0014	1.64	0.145229	0.465264	0.3323	LOC_Os01g57720;LOC_Os02g40430;LOC_Os02g43590;LOC_Os02g57120;LOC_Os03g20670;LOC_Os03g33580
GO:0010557	positive regulation of macromolecule biosynthetic process	0.0042	0.003	1.41	0.145775	0.465264	0.3323	LOC_Os01g57720;LOC_Os02g01940;LOC_Os02g03730;LOC_Os02g33460;LOC_Os03g18840;LOC_Os03g29980;LOC_Os03g40100;LOC_Os04g32110;LOC_Os04g32510;LOC_Os04g51130;LOC_Os08g42100
GO:0006260	DNA replication	0.005	0.0037	1.35	0.155409	0.465264	0.3323	LOC_Os01g07260;LOC_Os01g49010;LOC_Os01g72049;LOC_Os02g42230;LOC_Os02g56130;LOC_Os03g11540;LOC_Os03g43420;LOC_Os03g55200;LOC_Os04g48060;LOC_Os06g07210;LOC_Os06g45980;LOC_Os08g02670;LOC_Os11g13990
GO:0000272	polysaccharide catabolic process	0.0015	0.0008	1.85	0.156658	0.465264	0.3323	LOC_Os03g04770;LOC_Os03g22790;LOC_Os07g35940;LOC_Os10g32810
GO:0006694	steroid biosynthetic process	0.0015	0.0008	1.85	0.156658	0.465264	0.3323	LOC_Os01g45200;LOC_Os03g29150;LOC_Os04g53860;LOC_Os07g10600
GO:0007018	microtubule-based movement	0.0058	0.0044	1.31	0.161821	0.465264	0.3323	LOC_Os01g14090;LOC_Os01g43580;LOC_Os02g47880;LOC_Os03g05820;LOC_Os03g17164;LOC_Os03g18980;LOC_Os03g56260;LOC_Os04g36570;LOC_Os04g53760;LOC_Os05g02670;LOC_Os05g44560;LOC_Os06g36080;LOC_Os07g01490;LOC_Os08g43400;LOC_Os11g42800
GO:0009893	positive regulation of metabolic process	0.0065	0.0051	1.28	0.166075	0.465264	0.3323	LOC_Os01g57610;LOC_Os01g57720;LOC_Os02g01940;LOC_Os02g03730;LOC_Os02g33460;LOC_Os03g18840;LOC_Os03g29980;LOC_Os03g40100;LOC_Os04g32110;LOC_Os04g32510;LOC_Os04g51130;LOC_Os05g42150;LOC_Os05g46490;LOC_Os05g47890;LOC_Os07g47370;LOC_Os08g42100;LOC_Os10g10170
GO:0000024	maltose biosynthetic process	0.0004	0.0001	6.02	0.166145	0.465264	0.3323	LOC_Os10g41550
GO:0000038	very long-chain fatty acid metabolic process	0.0004	0.0001	6.02	0.166145	0.465264	0.3323	LOC_Os04g40730
GO:0000493	box H/ACA snoRNP assembly	0.0004	0.0001	6.02	0.166145	0.465264	0.3323	LOC_Os05g42300
GO:0000494	box C/D snoRNA 3'-end processing	0.0004	0.0001	6.02	0.166145	0.465264	0.3323	LOC_Os05g08360
GO:0000719	photoreactive repair	0.0004	0.0001	6.02	0.166145	0.465264	0.3323	LOC_Os06g45100
GO:0000960	regulation of mitochondrial RNA catabolic process	0.0004	0.0001	6.02	0.166145	0.465264	0.3323	LOC_Os07g47370
GO:0000962	positive regulation of mitochondrial RNA catabolic process	0.0004	0.0001	6.02	0.166145	0.465264	0.3323	LOC_Os07g47370
GO:0001895	retina homeostasis	0.0004	0.0001	6.02	0.166145	0.465264	0.3323	LOC_Os02g47880
GO:0002244	hematopoietic progenitor cell differentiation	0.0004	0.0001	6.02	0.166145	0.465264	0.3323	LOC_Os02g52370
GO:0002933	lipid hydroxylation	0.0004	0.0001	6.02	0.166145	0.465264	0.3323	LOC_Os08g03682
GO:0002940	tRNA N2-guanine methylation	0.0004	0.0001	6.02	0.166145	0.465264	0.3323	LOC_Os10g21360
GO:0003230	cardiac atrium development	0.0004	0.0001	6.02	0.166145	0.465264	0.3323	LOC_Os02g47880
GO:0003279	cardiac septum development	0.0004	0.0001	6.02	0.166145	0.465264	0.3323	LOC_Os02g47880
GO:0003283	atrial septum development	0.0004	0.0001	6.02	0.166145	0.465264	0.3323	LOC_Os02g47880
GO:0003351	epithelial cilium movement	0.0004	0.0001	6.02	0.166145	0.465264	0.3323	LOC_Os02g47880
GO:0005993	trehalose catabolic process	0.0004	0.0001	6.02	0.166145	0.465264	0.3323	LOC_Os10g37660
GO:0006020	inositol metabolic process	0.0004	0.0001	6.02	0.166145	0.465264	0.3323	LOC_Os02g07350
GO:0006044	N-acetylglucosamine metabolic process	0.0004	0.0001	6.02	0.166145	0.465264	0.3323	LOC_Os12g41780
GO:0006097	glyoxylate cycle	0.0004	0.0001	6.02	0.166145	0.465264	0.3323	LOC_Os04g40990
GO:0006212	uracil catabolic process	0.0004	0.0001	6.02	0.166145	0.465264	0.3323	LOC_Os02g50350
GO:0006223	uracil salvage	0.0004	0.0001	6.02	0.166145	0.465264	0.3323	LOC_Os05g38170
GO:0006226	dUMP biosynthetic process	0.0004	0.0001	6.02	0.166145	0.465264	0.3323	LOC_Os03g46640
GO:0006560	proline metabolic process	0.0004	0.0001	6.02	0.166145	0.465264	0.3323	LOC_Os03g59610
GO:0006561	proline biosynthetic process	0.0004	0.0001	6.02	0.166145	0.465264	0.3323	LOC_Os03g59610
GO:0006566	threonine metabolic process	0.0004	0.0001	6.02	0.166145	0.465264	0.3323	LOC_Os02g58510
GO:0006593	ornithine catabolic process	0.0004	0.0001	6.02	0.166145	0.465264	0.3323	LOC_Os03g44150
GO:0006636	unsaturated fatty acid biosynthetic process	0.0004	0.0001	6.02	0.166145	0.465264	0.3323	LOC_Os06g44840
GO:0006679	glucosylceramide biosynthetic process	0.0004	0.0001	6.02	0.166145	0.465264	0.3323	LOC_Os01g67870
GO:0006775	fat-soluble vitamin metabolic process	0.0004	0.0001	6.02	0.166145	0.465264	0.3323	LOC_Os06g44840
GO:0006792	regulation of sulfur utilization	0.0004	0.0001	6.02	0.166145	0.465264	0.3323	LOC_Os05g43040
GO:0008154	actin polymerization or depolymerization	0.0004	0.0001	6.02	0.166145	0.465264	0.3323	LOC_Os03g51250
GO:0009051	pentose-phosphate shunt, oxidative branch	0.0004	0.0001	6.02	0.166145	0.465264	0.3323	LOC_Os03g29950
GO:0009083	branched-chain amino acid catabolic process	0.0004	0.0001	6.02	0.166145	0.465264	0.3323	LOC_Os07g07470
GO:0009263	deoxyribonucleotide biosynthetic process	0.0004	0.0001	6.02	0.166145	0.465264	0.3323	LOC_Os06g14620
GO:0009264	deoxyribonucleotide catabolic process	0.0004	0.0001	6.02	0.166145	0.465264	0.3323	LOC_Os06g09320
GO:0009303	rRNA transcription	0.0004	0.0001	6.02	0.166145	0.465264	0.3323	LOC_Os05g22920
GO:0009446	putrescine biosynthetic process	0.0004	0.0001	6.02	0.166145	0.465264	0.3323	LOC_Os04g39210
GO:0009645	response to low light intensity stimulus	0.0004	0.0001	6.02	0.166145	0.465264	0.3323	LOC_Os02g52650
GO:0009650	UV protection	0.0004	0.0001	6.02	0.166145	0.465264	0.3323	LOC_Os08g01130
GO:0009687	abscisic acid metabolic process	0.0004	0.0001	6.02	0.166145	0.465264	0.3323	LOC_Os03g59610
GO:0009697	salicylic acid biosynthetic process	0.0004	0.0001	6.02	0.166145	0.465264	0.3323	LOC_Os07g47590
GO:0009833	plant-type primary cell wall biogenesis	0.0004	0.0001	6.02	0.166145	0.465264	0.3323	LOC_Os06g11990
GO:0009852	auxin catabolic process	0.0004	0.0001	6.02	0.166145	0.465264	0.3323	LOC_Os04g39980
GO:0009877	nodulation	0.0004	0.0001	6.02	0.166145	0.465264	0.3323	LOC_Os05g41100
GO:0009915	phloem sucrose loading	0.0004	0.0001	6.02	0.166145	0.465264	0.3323	LOC_Os06g44840
GO:0009961	response to 1-aminocyclopropane-1-carboxylic acid	0.0004	0.0001	6.02	0.166145	0.465264	0.3323	LOC_Os07g37400
GO:0010077	maintenance of inflorescence meristem identity	0.0004	0.0001	6.02	0.166145	0.465264	0.3323	LOC_Os01g27730
GO:0010113	negative regulation of systemic acquired resistance	0.0004	0.0001	6.02	0.166145	0.465264	0.3323	LOC_Os02g20870
GO:0010148	transpiration	0.0004	0.0001	6.02	0.166145	0.465264	0.3323	LOC_Os05g33690
GO:0010165	response to X-ray	0.0004	0.0001	6.02	0.166145	0.465264	0.3323	LOC_Os03g53000
GO:0010166	wax metabolic process	0.0004	0.0001	6.02	0.166145	0.465264	0.3323	LOC_Os06g14810
GO:0010189	vitamin E biosynthetic process	0.0004	0.0001	6.02	0.166145	0.465264	0.3323	LOC_Os06g44840
GO:0010196	nonphotochemical quenching	0.0004	0.0001	6.02	0.166145	0.465264	0.3323	LOC_Os01g64960
GO:0010220	positive regulation of vernalization response	0.0004	0.0001	6.02	0.166145	0.465264	0.3323	LOC_Os02g04660
GO:0010266	response to vitamin B1	0.0004	0.0001	6.02	0.166145	0.465264	0.3323	LOC_Os03g47610
GO:0010271	regulation of chlorophyll catabolic process	0.0004	0.0001	6.02	0.166145	0.465264	0.3323	LOC_Os01g69920
GO:0010344	seed oilbody biogenesis	0.0004	0.0001	6.02	0.166145	0.465264	0.3323	LOC_Os05g49440
GO:0010358	leaf shaping	0.0004	0.0001	6.02	0.166145	0.465264	0.3323	LOC_Os03g12660
GO:0010417	glucuronoxylan biosynthetic process	0.0004	0.0001	6.02	0.166145	0.465264	0.3323	LOC_Os03g57910
GO:0010439	regulation of glucosinolate biosynthetic process	0.0004	0.0001	6.02	0.166145	0.465264	0.3323	LOC_Os05g43040
GO:0010478	chlororespiration	0.0004	0.0001	6.02	0.166145	0.465264	0.3323	LOC_Os03g38950
GO:0010555	response to mannitol	0.0004	0.0001	6.02	0.166145	0.465264	0.3323	LOC_Os01g18210
GO:0010595	positive regulation of endothelial cell migration	0.0004	0.0001	6.02	0.166145	0.465264	0.3323	LOC_Os01g57720
GO:0010597	green leaf volatile biosynthetic process	0.0004	0.0001	6.02	0.166145	0.465264	0.3323	LOC_Os02g02000
GO:0010634	positive regulation of epithelial cell migration	0.0004	0.0001	6.02	0.166145	0.465264	0.3323	LOC_Os01g57720
GO:0010677	negative regulation of cellular carbohydrate metabolic process	0.0004	0.0001	6.02	0.166145	0.465264	0.3323	LOC_Os07g07310
GO:0010728	regulation of hydrogen peroxide biosynthetic process	0.0004	0.0001	6.02	0.166145	0.465264	0.3323	LOC_Os01g58420
GO:0010869	regulation of receptor biosynthetic process	0.0004	0.0001	6.02	0.166145	0.465264	0.3323	LOC_Os07g32790
GO:0015766	disaccharide transport	0.0004	0.0001	6.02	0.166145	0.465264	0.3323	LOC_Os06g44840
GO:0015770	sucrose transport	0.0004	0.0001	6.02	0.166145	0.465264	0.3323	LOC_Os06g44840
GO:0015772	oligosaccharide transport	0.0004	0.0001	6.02	0.166145	0.465264	0.3323	LOC_Os06g44840
GO:0015866	ADP transport	0.0004	0.0001	6.02	0.166145	0.465264	0.3323	LOC_Os05g32630
GO:0016137	glycoside metabolic process	0.0004	0.0001	6.02	0.166145	0.465264	0.3323	LOC_Os01g57770
GO:0016139	glycoside catabolic process	0.0004	0.0001	6.02	0.166145	0.465264	0.3323	LOC_Os01g57770
GO:0016572	histone phosphorylation	0.0004	0.0001	6.02	0.166145	0.465264	0.3323	LOC_Os01g01689
GO:0017014	protein nitrosylation	0.0004	0.0001	6.02	0.166145	0.465264	0.3323	LOC_Os03g03910
GO:0018142	protein-DNA covalent cross-linking	0.0004	0.0001	6.02	0.166145	0.465264	0.3323	LOC_Os06g27650
GO:0019265	glycine biosynthetic process, by transamination of glyoxylate	0.0004	0.0001	6.02	0.166145	0.465264	0.3323	LOC_Os08g39300
GO:0019310	inositol catabolic process	0.0004	0.0001	6.02	0.166145	0.465264	0.3323	LOC_Os06g36560
GO:0019344	cysteine biosynthetic process	0.0004	0.0001	6.02	0.166145	0.465264	0.3323	LOC_Os01g18210
GO:0019419	sulfate reduction	0.0004	0.0001	6.02	0.166145	0.465264	0.3323	LOC_Os07g32570
GO:0019544	arginine catabolic process to glutamate	0.0004	0.0001	6.02	0.166145	0.465264	0.3323	LOC_Os03g44150
GO:0019628	urate catabolic process	0.0004	0.0001	6.02	0.166145	0.465264	0.3323	LOC_Os01g64520
GO:0030149	sphingolipid catabolic process	0.0004	0.0001	6.02	0.166145	0.465264	0.3323	LOC_Os01g01080
GO:0030836	positive regulation of actin filament depolymerization	0.0004	0.0001	6.02	0.166145	0.465264	0.3323	LOC_Os01g03510
GO:0031054	pre-miRNA processing	0.0004	0.0001	6.02	0.166145	0.465264	0.3323	LOC_Os03g63740
GO:0031126	snoRNA 3'-end processing	0.0004	0.0001	6.02	0.166145	0.465264	0.3323	LOC_Os03g63720
GO:0031346	positive regulation of cell projection organization	0.0004	0.0001	6.02	0.166145	0.465264	0.3323	LOC_Os01g57720
GO:0031534	minus-end directed microtubule sliding	0.0004	0.0001	6.02	0.166145	0.465264	0.3323	LOC_Os12g36100
GO:0031572	G2 DNA damage checkpoint	0.0004	0.0001	6.02	0.166145	0.465264	0.3323	LOC_Os05g46490
GO:0032790	ribosome disassembly	0.0004	0.0001	6.02	0.166145	0.465264	0.3323	LOC_Os02g01110
GO:0032801	receptor catabolic process	0.0004	0.0001	6.02	0.166145	0.465264	0.3323	LOC_Os06g08250
GO:0032963	collagen metabolic process	0.0004	0.0001	6.02	0.166145	0.465264	0.3323	LOC_Os03g13550
GO:0033316	meiotic spindle assembly checkpoint	0.0004	0.0001	6.02	0.166145	0.465264	0.3323	LOC_Os03g49750
GO:0033353	S-adenosylmethionine cycle	0.0004	0.0001	6.02	0.166145	0.465264	0.3323	LOC_Os11g26850
GO:0033355	ascorbate glutathione cycle	0.0004	0.0001	6.02	0.166145	0.465264	0.3323	LOC_Os05g02530
GO:0033484	nitric oxide homeostasis	0.0004	0.0001	6.02	0.166145	0.465264	0.3323	LOC_Os03g03910
GO:0033530	raffinose metabolic process	0.0004	0.0001	6.02	0.166145	0.465264	0.3323	LOC_Os12g36870
GO:0033542	fatty acid beta-oxidation, unsaturated, even number	0.0004	0.0001	6.02	0.166145	0.465264	0.3323	LOC_Os09g37280
GO:0034260	negative regulation of GTPase activity	0.0004	0.0001	6.02	0.166145	0.465264	0.3323	LOC_Os01g57720
GO:0034484	raffinose catabolic process	0.0004	0.0001	6.02	0.166145	0.465264	0.3323	LOC_Os12g36870
GO:0034501	protein localization to kinetochore	0.0004	0.0001	6.02	0.166145	0.465264	0.3323	LOC_Os03g49750
GO:0034757	negative regulation of iron ion transport	0.0004	0.0001	6.02	0.166145	0.465264	0.3323	LOC_Os01g69920
GO:0034982	mitochondrial protein processing	0.0004	0.0001	6.02	0.166145	0.465264	0.3323	LOC_Os04g40650
GO:0036172	thiamine salvage	0.0004	0.0001	6.02	0.166145	0.465264	0.3323	Oryza_sativa_newGene_765
GO:0036529	protein deglycation, glyoxal removal	0.0004	0.0001	6.02	0.166145	0.465264	0.3323	LOC_Os01g11860
GO:0038018	Wnt receptor catabolic process	0.0004	0.0001	6.02	0.166145	0.465264	0.3323	LOC_Os06g08250
GO:0042214	terpene metabolic process	0.0004	0.0001	6.02	0.166145	0.465264	0.3323	LOC_Os07g07310
GO:0042360	vitamin E metabolic process	0.0004	0.0001	6.02	0.166145	0.465264	0.3323	LOC_Os06g44840
GO:0042362	fat-soluble vitamin biosynthetic process	0.0004	0.0001	6.02	0.166145	0.465264	0.3323	LOC_Os06g44840
GO:0042407	cristae formation	0.0004	0.0001	6.02	0.166145	0.465264	0.3323	LOC_Os09g38420
GO:0042770	signal transduction in response to DNA damage	0.0004	0.0001	6.02	0.166145	0.465264	0.3323	LOC_Os05g46490
GO:0042794	rRNA transcription from plastid promoter	0.0004	0.0001	6.02	0.166145	0.465264	0.3323	LOC_Os05g33500
GO:0042821	pyridoxal biosynthetic process	0.0004	0.0001	6.02	0.166145	0.465264	0.3323	LOC_Os10g37330
GO:0043112	receptor metabolic process	0.0004	0.0001	6.02	0.166145	0.465264	0.3323	LOC_Os06g08250
GO:0043132	NAD transport	0.0004	0.0001	6.02	0.166145	0.465264	0.3323	LOC_Os03g15860
GO:0043155	negative regulation of photosynthesis, light reaction	0.0004	0.0001	6.02	0.166145	0.465264	0.3323	LOC_Os09g04790
GO:0043157	response to cation stress	0.0004	0.0001	6.02	0.166145	0.465264	0.3323	LOC_Os03g57840
GO:0043288	apocarotenoid metabolic process	0.0004	0.0001	6.02	0.166145	0.465264	0.3323	LOC_Os03g59610
GO:0043289	apocarotenoid biosynthetic process	0.0004	0.0001	6.02	0.166145	0.465264	0.3323	LOC_Os03g59610
GO:0043447	alkane biosynthetic process	0.0004	0.0001	6.02	0.166145	0.465264	0.3323	LOC_Os02g08230
GO:0043448	alkane catabolic process	0.0004	0.0001	6.02	0.166145	0.465264	0.3323	LOC_Os08g23410
GO:0043487	regulation of RNA stability	0.0004	0.0001	6.02	0.166145	0.465264	0.3323	LOC_Os10g10170
GO:0043489	RNA stabilization	0.0004	0.0001	6.02	0.166145	0.465264	0.3323	LOC_Os10g10170
GO:0044375	regulation of peroxisome size	0.0004	0.0001	6.02	0.166145	0.465264	0.3323	LOC_Os03g15860
GO:0044788	modulation by host of viral process	0.0004	0.0001	6.02	0.166145	0.465264	0.3323	LOC_Os01g74580
GO:0044794	positive regulation by host of viral process	0.0004	0.0001	6.02	0.166145	0.465264	0.3323	LOC_Os01g74580
GO:0045038	protein import into chloroplast thylakoid membrane	0.0004	0.0001	6.02	0.166145	0.465264	0.3323	LOC_Os03g03990
GO:0045338	farnesyl diphosphate metabolic process	0.0004	0.0001	6.02	0.166145	0.465264	0.3323	LOC_Os03g59040
GO:0045494	photoreceptor cell maintenance	0.0004	0.0001	6.02	0.166145	0.465264	0.3323	LOC_Os02g47880
GO:0045604	regulation of epidermal cell differentiation	0.0004	0.0001	6.02	0.166145	0.465264	0.3323	LOC_Os01g27730
GO:0045721	negative regulation of gluconeogenesis	0.0004	0.0001	6.02	0.166145	0.465264	0.3323	LOC_Os05g06760
GO:0045761	regulation of adenylate cyclase activity	0.0004	0.0001	6.02	0.166145	0.465264	0.3323	LOC_Os03g51250
GO:0045827	negative regulation of isoprenoid metabolic process	0.0004	0.0001	6.02	0.166145	0.465264	0.3323	LOC_Os07g07310
GO:0045833	negative regulation of lipid metabolic process	0.0004	0.0001	6.02	0.166145	0.465264	0.3323	LOC_Os07g07310
GO:0045900	negative regulation of translational elongation	0.0004	0.0001	6.02	0.166145	0.465264	0.3323	LOC_Os03g63950
GO:0045912	negative regulation of carbohydrate metabolic process	0.0004	0.0001	6.02	0.166145	0.465264	0.3323	LOC_Os07g07310
GO:0046081	dUTP catabolic process	0.0004	0.0001	6.02	0.166145	0.465264	0.3323	LOC_Os03g46640
GO:0046084	adenine biosynthetic process	0.0004	0.0001	6.02	0.166145	0.465264	0.3323	LOC_Os03g61600
GO:0046166	glyceraldehyde-3-phosphate biosynthetic process	0.0004	0.0001	6.02	0.166145	0.465264	0.3323	LOC_Os01g62420
GO:0046246	terpene biosynthetic process	0.0004	0.0001	6.02	0.166145	0.465264	0.3323	LOC_Os07g07310
GO:0046496	nicotinamide nucleotide metabolic process	0.0004	0.0001	6.02	0.166145	0.465264	0.3323	LOC_Os11g17610
GO:0046916	cellular transition metal ion homeostasis	0.0004	0.0001	6.02	0.166145	0.465264	0.3323	LOC_Os09g09930
GO:0046951	ketone body biosynthetic process	0.0004	0.0001	6.02	0.166145	0.465264	0.3323	LOC_Os01g16350
GO:0048250	mitochondrial iron ion transport	0.0004	0.0001	6.02	0.166145	0.465264	0.3323	LOC_Os03g18550
GO:0048255	mRNA stabilization	0.0004	0.0001	6.02	0.166145	0.465264	0.3323	LOC_Os10g10170
GO:0048496	maintenance of animal organ identity	0.0004	0.0001	6.02	0.166145	0.465264	0.3323	LOC_Os02g47880
GO:0048524	positive regulation of viral process	0.0004	0.0001	6.02	0.166145	0.465264	0.3323	LOC_Os01g74580
GO:0050665	hydrogen peroxide biosynthetic process	0.0004	0.0001	6.02	0.166145	0.465264	0.3323	LOC_Os03g03910
GO:0051055	negative regulation of lipid biosynthetic process	0.0004	0.0001	6.02	0.166145	0.465264	0.3323	LOC_Os07g07310
GO:0051083	'de novo' cotranslational protein folding	0.0004	0.0001	6.02	0.166145	0.465264	0.3323	LOC_Os06g20320
GO:0051211	anisotropic cell growth	0.0004	0.0001	6.02	0.166145	0.465264	0.3323	LOC_Os06g11990
GO:0051289	protein homotetramerization	0.0004	0.0001	6.02	0.166145	0.465264	0.3323	LOC_Os05g25850
GO:0051351	positive regulation of ligase activity	0.0004	0.0001	6.02	0.166145	0.465264	0.3323	LOC_Os03g53000
GO:0051391	tRNA acetylation	0.0004	0.0001	6.02	0.166145	0.465264	0.3323	Oryza_sativa_newGene_4126
GO:0051489	regulation of filopodium assembly	0.0004	0.0001	6.02	0.166145	0.465264	0.3323	LOC_Os01g57720
GO:0051491	positive regulation of filopodium assembly	0.0004	0.0001	6.02	0.166145	0.465264	0.3323	LOC_Os01g57720
GO:0051601	exocyst localization	0.0004	0.0001	6.02	0.166145	0.465264	0.3323	LOC_Os11g17600
GO:0051646	mitochondrion localization	0.0004	0.0001	6.02	0.166145	0.465264	0.3323	LOC_Os03g44150
GO:0051702	interaction with symbiont	0.0004	0.0001	6.02	0.166145	0.465264	0.3323	LOC_Os01g74580
GO:0051792	medium-chain fatty acid biosynthetic process	0.0004	0.0001	6.02	0.166145	0.465264	0.3323	LOC_Os08g03682
GO:0051851	modification by host of symbiont morphology or physiology	0.0004	0.0001	6.02	0.166145	0.465264	0.3323	LOC_Os01g74580
GO:0051893	regulation of focal adhesion assembly	0.0004	0.0001	6.02	0.166145	0.465264	0.3323	LOC_Os01g57720
GO:0051895	negative regulation of focal adhesion assembly	0.0004	0.0001	6.02	0.166145	0.465264	0.3323	LOC_Os01g57720
GO:0060026	convergent extension	0.0004	0.0001	6.02	0.166145	0.465264	0.3323	LOC_Os02g47880
GO:0060027	convergent extension involved in gastrulation	0.0004	0.0001	6.02	0.166145	0.465264	0.3323	LOC_Os02g47880
GO:0060071	Wnt signaling pathway, planar cell polarity pathway	0.0004	0.0001	6.02	0.166145	0.465264	0.3323	LOC_Os06g08250
GO:0060287	epithelial cilium movement involved in determination of left/right asymmetry	0.0004	0.0001	6.02	0.166145	0.465264	0.3323	LOC_Os02g47880
GO:0060359	response to ammonium ion	0.0004	0.0001	6.02	0.166145	0.465264	0.3323	LOC_Os03g57840
GO:0060491	regulation of cell projection assembly	0.0004	0.0001	6.02	0.166145	0.465264	0.3323	LOC_Os01g57720
GO:0060733	regulation of eIF2 alpha phosphorylation by amino acid starvation	0.0004	0.0001	6.02	0.166145	0.465264	0.3323	LOC_Os08g37310
GO:0061014	positive regulation of mRNA catabolic process	0.0004	0.0001	6.02	0.166145	0.465264	0.3323	LOC_Os07g47370
GO:0061866	negative regulation of histone H3-S10 phosphorylation	0.0004	0.0001	6.02	0.166145	0.465264	0.3323	LOC_Os03g58600
GO:0070208	protein heterotrimerization	0.0004	0.0001	6.02	0.166145	0.465264	0.3323	LOC_Os03g03990
GO:0070370	cellular heat acclimation	0.0004	0.0001	6.02	0.166145	0.465264	0.3323	LOC_Os05g33690
GO:0070537	histone H2A K63-linked deubiquitination	0.0004	0.0001	6.02	0.166145	0.465264	0.3323	LOC_Os05g46490
GO:0070813	hydrogen sulfide metabolic process	0.0004	0.0001	6.02	0.166145	0.465264	0.3323	LOC_Os01g47690
GO:0071027	nuclear RNA surveillance	0.0004	0.0001	6.02	0.166145	0.465264	0.3323	LOC_Os03g63720
GO:0071072	negative regulation of phospholipid biosynthetic process	0.0004	0.0001	6.02	0.166145	0.465264	0.3323	LOC_Os07g07310
GO:0071211	protein targeting to vacuole involved in autophagy	0.0004	0.0001	6.02	0.166145	0.465264	0.3323	LOC_Os02g57600
GO:0071244	cellular response to carbon dioxide	0.0004	0.0001	6.02	0.166145	0.465264	0.3323	LOC_Os03g64150
GO:0071264	positive regulation of translational initiation in response to starvation	0.0004	0.0001	6.02	0.166145	0.465264	0.3323	LOC_Os08g37310
GO:0071391	cellular response to estrogen stimulus	0.0004	0.0001	6.02	0.166145	0.465264	0.3323	LOC_Os01g57720
GO:0071461	cellular response to redox state	0.0004	0.0001	6.02	0.166145	0.465264	0.3323	LOC_Os08g06630
GO:0071908	determination of intestine left/right asymmetry	0.0004	0.0001	6.02	0.166145	0.465264	0.3323	LOC_Os02g47880
GO:0071909	determination of stomach left/right asymmetry	0.0004	0.0001	6.02	0.166145	0.465264	0.3323	LOC_Os02g47880
GO:0071951	conversion of methionyl-tRNA to N-formyl-methionyl-tRNA	0.0004	0.0001	6.02	0.166145	0.465264	0.3323	LOC_Os01g49330
GO:0072089	stem cell proliferation	0.0004	0.0001	6.02	0.166145	0.465264	0.3323	LOC_Os06g08250
GO:0072189	ureter development	0.0004	0.0001	6.02	0.166145	0.465264	0.3323	LOC_Os02g47880
GO:0072395	signal transduction involved in cell cycle checkpoint	0.0004	0.0001	6.02	0.166145	0.465264	0.3323	LOC_Os05g46490
GO:0072401	signal transduction involved in DNA integrity checkpoint	0.0004	0.0001	6.02	0.166145	0.465264	0.3323	LOC_Os05g46490
GO:0072422	signal transduction involved in DNA damage checkpoint	0.0004	0.0001	6.02	0.166145	0.465264	0.3323	LOC_Os05g46490
GO:0072425	signal transduction involved in G2 DNA damage checkpoint	0.0004	0.0001	6.02	0.166145	0.465264	0.3323	LOC_Os05g46490
GO:0080021	response to benzoic acid	0.0004	0.0001	6.02	0.166145	0.465264	0.3323	LOC_Os07g47590
GO:0080117	secondary growth	0.0004	0.0001	6.02	0.166145	0.465264	0.3323	LOC_Os01g69920
GO:0080151	positive regulation of salicylic acid mediated signaling pathway	0.0004	0.0001	6.02	0.166145	0.465264	0.3323	LOC_Os06g12630
GO:0080153	negative regulation of reductive pentose-phosphate cycle	0.0004	0.0001	6.02	0.166145	0.465264	0.3323	LOC_Os01g19740
GO:0080177	plastoglobule organization	0.0004	0.0001	6.02	0.166145	0.465264	0.3323	LOC_Os11g11000
GO:0080182	histone H3-K4 trimethylation	0.0004	0.0001	6.02	0.166145	0.465264	0.3323	LOC_Os05g46570
GO:0090070	positive regulation of ribosome biogenesis	0.0004	0.0001	6.02	0.166145	0.465264	0.3323	LOC_Os03g18840
GO:0090109	regulation of cell-substrate junction assembly	0.0004	0.0001	6.02	0.166145	0.465264	0.3323	LOC_Os01g57720
GO:0090178	regulation of establishment of planar polarity involved in neural tube closure	0.0004	0.0001	6.02	0.166145	0.465264	0.3323	LOC_Os02g47880
GO:0090228	positive regulation of red or far-red light signaling pathway	0.0004	0.0001	6.02	0.166145	0.465264	0.3323	LOC_Os01g56350
GO:0090229	negative regulation of red or far-red light signaling pathway	0.0004	0.0001	6.02	0.166145	0.465264	0.3323	Oryza_sativa_newGene_326
GO:0090322	regulation of superoxide metabolic process	0.0004	0.0001	6.02	0.166145	0.465264	0.3323	LOC_Os01g59920
GO:0090677	reversible differentiation	0.0004	0.0001	6.02	0.166145	0.465264	0.3323	LOC_Os07g08970
GO:0097009	energy homeostasis	0.0004	0.0001	6.02	0.166145	0.465264	0.3323	LOC_Os08g01770
GO:0120032	regulation of plasma membrane bounded cell projection assembly	0.0004	0.0001	6.02	0.166145	0.465264	0.3323	LOC_Os01g57720
GO:0120034	positive regulation of plasma membrane bounded cell projection assembly	0.0004	0.0001	6.02	0.166145	0.465264	0.3323	LOC_Os01g57720
GO:1900459	positive regulation of brassinosteroid mediated signaling pathway	0.0004	0.0001	6.02	0.166145	0.465264	0.3323	LOC_Os06g03710
GO:1901562	response to paraquat	0.0004	0.0001	6.02	0.166145	0.465264	0.3323	LOC_Os11g11000
GO:1901570	fatty acid derivative biosynthetic process	0.0004	0.0001	6.02	0.166145	0.465264	0.3323	LOC_Os06g14810
GO:1901695	tyramine biosynthetic process	0.0004	0.0001	6.02	0.166145	0.465264	0.3323	LOC_Os01g56380
GO:1901888	regulation of cell junction assembly	0.0004	0.0001	6.02	0.166145	0.465264	0.3323	LOC_Os01g57720
GO:1901889	negative regulation of cell junction assembly	0.0004	0.0001	6.02	0.166145	0.465264	0.3323	LOC_Os01g57720
GO:1902171	regulation of tocopherol cyclase activity	0.0004	0.0001	6.02	0.166145	0.465264	0.3323	LOC_Os11g11000
GO:1902369	negative regulation of RNA catabolic process	0.0004	0.0001	6.02	0.166145	0.465264	0.3323	LOC_Os10g10170
GO:1902373	negative regulation of mRNA catabolic process	0.0004	0.0001	6.02	0.166145	0.465264	0.3323	LOC_Os10g10170
GO:1902456	regulation of stomatal opening	0.0004	0.0001	6.02	0.166145	0.465264	0.3323	LOC_Os03g64150
GO:1902478	negative regulation of defense response to bacterium, incompatible interaction	0.0004	0.0001	6.02	0.166145	0.465264	0.3323	LOC_Os05g32390
GO:1902644	tertiary alcohol metabolic process	0.0004	0.0001	6.02	0.166145	0.465264	0.3323	LOC_Os03g59610
GO:1902645	tertiary alcohol biosynthetic process	0.0004	0.0001	6.02	0.166145	0.465264	0.3323	LOC_Os03g59610
GO:1902930	regulation of alcohol biosynthetic process	0.0004	0.0001	6.02	0.166145	0.465264	0.3323	LOC_Os03g59610
GO:1903034	regulation of response to wounding	0.0004	0.0001	6.02	0.166145	0.465264	0.3323	LOC_Os07g48630
GO:1903312	negative regulation of mRNA metabolic process	0.0004	0.0001	6.02	0.166145	0.465264	0.3323	LOC_Os10g10170
GO:1903313	positive regulation of mRNA metabolic process	0.0004	0.0001	6.02	0.166145	0.465264	0.3323	LOC_Os07g47370
GO:1903343	positive regulation of meiotic DNA double-strand break formation	0.0004	0.0001	6.02	0.166145	0.465264	0.3323	LOC_Os03g58600
GO:1903391	regulation of adherens junction organization	0.0004	0.0001	6.02	0.166145	0.465264	0.3323	LOC_Os01g57720
GO:1903392	negative regulation of adherens junction organization	0.0004	0.0001	6.02	0.166145	0.465264	0.3323	LOC_Os01g57720
GO:1903726	negative regulation of phospholipid metabolic process	0.0004	0.0001	6.02	0.166145	0.465264	0.3323	LOC_Os07g07310
GO:1904962	plastid to vacuole vesicle-mediated transport	0.0004	0.0001	6.02	0.166145	0.465264	0.3323	LOC_Os02g57600
GO:1905156	negative regulation of photosynthesis	0.0004	0.0001	6.02	0.166145	0.465264	0.3323	LOC_Os09g04790
GO:1905276	regulation of epithelial tube formation	0.0004	0.0001	6.02	0.166145	0.465264	0.3323	LOC_Os02g47880
GO:1905637	regulation of mitochondrial mRNA catabolic process	0.0004	0.0001	6.02	0.166145	0.465264	0.3323	LOC_Os07g47370
GO:1905639	positive regulation of mitochondrial mRNA catabolic process	0.0004	0.0001	6.02	0.166145	0.465264	0.3323	LOC_Os07g47370
GO:1905775	negative regulation of DNA helicase activity	0.0004	0.0001	6.02	0.166145	0.465264	0.3323	LOC_Os11g29380
GO:1990258	histone glutamine methylation	0.0004	0.0001	6.02	0.166145	0.465264	0.3323	LOC_Os05g08360
GO:2000051	negative regulation of non-canonical Wnt signaling pathway	0.0004	0.0001	6.02	0.166145	0.465264	0.3323	LOC_Os06g08250
GO:2000068	regulation of defense response to insect	0.0004	0.0001	6.02	0.166145	0.465264	0.3323	LOC_Os01g58420
GO:2000167	regulation of planar cell polarity pathway involved in neural tube closure	0.0004	0.0001	6.02	0.166145	0.465264	0.3323	LOC_Os02g47880
GO:2000209	regulation of anoikis	0.0004	0.0001	6.02	0.166145	0.465264	0.3323	LOC_Os07g32790
GO:2000234	positive regulation of rRNA processing	0.0004	0.0001	6.02	0.166145	0.465264	0.3323	LOC_Os03g18840
GO:2000249	regulation of actin cytoskeleton reorganization	0.0004	0.0001	6.02	0.166145	0.465264	0.3323	LOC_Os01g57720
GO:2000251	positive regulation of actin cytoskeleton reorganization	0.0004	0.0001	6.02	0.166145	0.465264	0.3323	LOC_Os01g57720
GO:2000652	regulation of secondary cell wall biogenesis	0.0004	0.0001	6.02	0.166145	0.465264	0.3323	LOC_Os03g03164
GO:2001007	negative regulation of cellulose biosynthetic process	0.0004	0.0001	6.02	0.166145	0.465264	0.3323	LOC_Os11g34460
GO:2001025	positive regulation of response to drug	0.0004	0.0001	6.02	0.166145	0.465264	0.3323	LOC_Os06g12630
GO:2001040	positive regulation of cellular response to drug	0.0004	0.0001	6.02	0.166145	0.465264	0.3323	LOC_Os06g12630
GO:0006535	cysteine biosynthetic process from serine	0.0019	0.0012	1.67	0.166523	0.465264	0.3323	LOC_Os01g52260;LOC_Os01g59920;LOC_Os02g12900;LOC_Os05g45710;LOC_Os06g36840
GO:0010090	trichome morphogenesis	0.0019	0.0012	1.67	0.166523	0.465264	0.3323	LOC_Os02g38340;LOC_Os02g53530;LOC_Os03g14250;LOC_Os08g36110;LOC_Os09g27320
GO:0090501	RNA phosphodiester bond hydrolysis	0.0019	0.0012	1.67	0.166523	0.465264	0.3323	LOC_Os01g04200;LOC_Os03g63720;LOC_Os07g07310;LOC_Os10g33240;LOC_Os11g07050
GO:0044087	regulation of cellular component biogenesis	0.0023	0.0015	1.57	0.170461	0.475658	0.322705	LOC_Os01g57720;LOC_Os02g43590;LOC_Os03g18840;LOC_Os03g20670;LOC_Os03g63060;LOC_Os09g32030
GO:0048585	negative regulation of response to stimulus	0.0046	0.0035	1.34	0.175321	0.482756	0.316273	LOC_Os02g35530;LOC_Os02g47880;LOC_Os02g53530;LOC_Os03g13600;LOC_Os06g08250;LOC_Os06g11990;LOC_Os06g40360;LOC_Os08g36110;LOC_Os09g25000;LOC_Os09g26400;LOC_Os09g27320;LOC_Os11g08090
GO:0043207	response to external biotic stimulus	0.0077	0.0062	1.24	0.175881	0.482756	0.316273	LOC_Os01g57770;LOC_Os01g72020;LOC_Os01g74320;LOC_Os02g56880;LOC_Os03g10880;LOC_Os03g11380;LOC_Os03g60210;LOC_Os03g61740;LOC_Os03g62790;LOC_Os04g59130;LOC_Os05g33690;LOC_Os05g41100;LOC_Os06g11990;LOC_Os07g37400;LOC_Os07g49114;LOC_Os08g36920;LOC_Os08g43510;LOC_Os09g25000;LOC_Os11g08090;LOC_Os12g06630
GO:0010604	positive regulation of macromolecule metabolic process	0.0058	0.0045	1.29	0.176161	0.482756	0.316273	LOC_Os01g57720;LOC_Os02g01940;LOC_Os02g03730;LOC_Os02g33460;LOC_Os03g18840;LOC_Os03g29980;LOC_Os03g40100;LOC_Os04g32110;LOC_Os04g32510;LOC_Os04g51130;LOC_Os05g46490;LOC_Os05g47890;LOC_Os07g47370;LOC_Os08g42100;LOC_Os10g10170
GO:0005987	sucrose catabolic process	0.0012	0.0006	2.01	0.176987	0.482756	0.316273	LOC_Os03g20020;LOC_Os04g33490;LOC_Os04g35280
GO:0006873	cellular ion homeostasis	0.0012	0.0006	2.01	0.176987	0.482756	0.316273	LOC_Os03g06360;LOC_Os06g23350;LOC_Os09g09930
GO:0008064	regulation of actin polymerization or depolymerization	0.0012	0.0006	2.01	0.176987	0.482756	0.316273	LOC_Os02g43590;LOC_Os03g20670;LOC_Os03g63060
GO:0009740	gibberellic acid mediated signaling pathway	0.0012	0.0006	2.01	0.176987	0.482756	0.316273	LOC_Os02g53530;LOC_Os08g36110;LOC_Os09g27320
GO:0009800	cinnamic acid biosynthetic process	0.0012	0.0006	2.01	0.176987	0.482756	0.316273	LOC_Os02g41630;LOC_Os02g41680;LOC_Os04g43800
GO:0009944	polarity specification of adaxial/abaxial axis	0.0012	0.0006	2.01	0.176987	0.482756	0.316273	LOC_Os01g72020;LOC_Os02g56880;LOC_Os05g33690
GO:0019750	chloroplast localization	0.0012	0.0006	2.01	0.176987	0.482756	0.316273	LOC_Os01g49740;LOC_Os04g02580;LOC_Os07g48080
GO:0030832	regulation of actin filament length	0.0012	0.0006	2.01	0.176987	0.482756	0.316273	LOC_Os02g43590;LOC_Os03g20670;LOC_Os03g63060
GO:0032271	regulation of protein polymerization	0.0012	0.0006	2.01	0.176987	0.482756	0.316273	LOC_Os02g43590;LOC_Os03g20670;LOC_Os03g63060
GO:0045995	regulation of embryonic development	0.0012	0.0006	2.01	0.176987	0.482756	0.316273	LOC_Os01g27730;LOC_Os02g47880;LOC_Os02g56880
GO:0046855	inositol phosphate dephosphorylation	0.0012	0.0006	2.01	0.176987	0.482756	0.316273	LOC_Os02g07350;LOC_Os07g37230;LOC_Os12g08270
GO:0050777	negative regulation of immune response	0.0012	0.0006	2.01	0.176987	0.482756	0.316273	LOC_Os06g11990;LOC_Os09g25000;LOC_Os11g08090
GO:0051644	plastid localization	0.0012	0.0006	2.01	0.176987	0.482756	0.316273	LOC_Os01g49740;LOC_Os04g02580;LOC_Os07g48080
GO:0051667	establishment of plastid localization	0.0012	0.0006	2.01	0.176987	0.482756	0.316273	LOC_Os01g49740;LOC_Os04g02580;LOC_Os07g48080
GO:0097428	protein maturation by iron-sulfur cluster transfer	0.0012	0.0006	2.01	0.176987	0.482756	0.316273	LOC_Os06g47940;LOC_Os07g08050;LOC_Os12g30030
GO:0048589	developmental growth	0.0042	0.0031	1.35	0.179841	0.489639	0.310124	LOC_Os01g57610;LOC_Os02g10240;LOC_Os02g40430;LOC_Os02g57120;LOC_Os03g63060;LOC_Os04g53580;LOC_Os05g42150;LOC_Os06g14810;LOC_Os06g46754;LOC_Os06g49100;LOC_Os11g08090
GO:1901362	organic cyclic compound biosynthetic process	0.0054	0.0042	1.3	0.181443	0.489639	0.310124	LOC_Os01g57610;LOC_Os01g65350;LOC_Os03g59610;LOC_Os05g28040;LOC_Os05g35520;LOC_Os05g39500;LOC_Os05g42150;LOC_Os06g44840;LOC_Os07g07310;LOC_Os10g33780;LOC_Os11g16550;LOC_Os12g16240;LOC_Os12g16250;LOC_Os12g34854
GO:0055114	oxidation-reduction process	0.0092	0.0077	1.2	0.188381	0.489639	0.310124	LOC_Os01g58194;LOC_Os02g01220;LOC_Os02g02000;LOC_Os02g53400;LOC_Os03g08999;LOC_Os03g21000;LOC_Os03g32170;LOC_Os03g50040;LOC_Os03g55820;LOC_Os03g58040;LOC_Os03g59610;LOC_Os04g40730;LOC_Os04g41810;LOC_Os04g41875;LOC_Os05g25850;LOC_Os05g38980;LOC_Os05g48270;LOC_Os06g12630;LOC_Os07g30950;LOC_Os08g36140;LOC_Os09g32470;LOC_Os10g38900;LOC_Os12g16240;LOC_Os12g16250
GO:0006298	mismatch repair	0.0015	0.0009	1.72	0.192078	0.489639	0.310124	LOC_Os04g42784;LOC_Os09g24220;LOC_Os09g37930;LOC_Os10g36530
GO:0008654	phospholipid biosynthetic process	0.0015	0.0009	1.72	0.192078	0.489639	0.310124	LOC_Os01g08760;LOC_Os03g09250;LOC_Os03g17520;LOC_Os06g10280
GO:0009867	jasmonic acid mediated signaling pathway	0.0015	0.0009	1.72	0.192078	0.489639	0.310124	LOC_Os01g45860;LOC_Os01g72020;LOC_Os03g12660;LOC_Os08g33160
GO:0010020	chloroplast fission	0.0015	0.0009	1.72	0.192078	0.489639	0.310124	LOC_Os02g16450;LOC_Os03g44420;LOC_Os07g03130;LOC_Os12g07880
GO:0010119	regulation of stomatal movement	0.0015	0.0009	1.72	0.192078	0.489639	0.310124	LOC_Os01g59130;LOC_Os02g49680;LOC_Os05g44320;LOC_Os09g33850
GO:0010305	leaf vascular tissue pattern formation	0.0015	0.0009	1.72	0.192078	0.489639	0.310124	LOC_Os01g10800;LOC_Os03g01012;LOC_Os05g11990;LOC_Os05g50990
GO:0010311	lateral root formation	0.0015	0.0009	1.72	0.192078	0.489639	0.310124	LOC_Os01g58420;LOC_Os03g43670;LOC_Os07g48560;LOC_Os08g15840
GO:0015977	carbon fixation	0.0015	0.0009	1.72	0.192078	0.489639	0.310124	LOC_Os02g05830;LOC_Os12g17600;LOC_Os12g19381;LOC_Os12g19470
GO:0030029	actin filament-based process	0.0015	0.0009	1.72	0.192078	0.489639	0.310124	LOC_Os02g38040;LOC_Os02g38340;LOC_Os03g42710;LOC_Os12g40260
GO:2000028	regulation of photoperiodism, flowering	0.0015	0.0009	1.72	0.192078	0.489639	0.310124	LOC_Os06g11990;LOC_Os07g40850;LOC_Os09g25000;LOC_Os11g08090
GO:0018130	heterocycle biosynthetic process	0.0046	0.0035	1.31	0.192457	0.489639	0.310124	LOC_Os01g57610;LOC_Os01g65350;LOC_Os03g59610;LOC_Os05g28040;LOC_Os05g35520;LOC_Os05g39500;LOC_Os05g42150;LOC_Os06g44840;LOC_Os07g07310;LOC_Os10g33780;LOC_Os11g16550;LOC_Os12g34854
GO:0023051	regulation of signaling	0.0065	0.0052	1.25	0.193514	0.489639	0.310124	LOC_Os02g35530;LOC_Os02g47880;LOC_Os02g53530;LOC_Os03g08330;LOC_Os03g13600;LOC_Os05g11990;LOC_Os05g47890;LOC_Os05g50990;LOC_Os06g08250;LOC_Os06g12630;LOC_Os06g40360;LOC_Os07g42370;LOC_Os08g33160;LOC_Os08g36110;LOC_Os09g26400;LOC_Os09g26780;LOC_Os09g27320
GO:0003400	regulation of COPII vesicle coating	0.0008	0.0003	2.41	0.195218	0.489639	0.310124	LOC_Os01g15010;LOC_Os03g58570
GO:0006308	DNA catabolic process	0.0008	0.0003	2.41	0.195218	0.489639	0.310124	LOC_Os01g03730;LOC_Os01g03740
GO:0006353	DNA-templated transcription, termination	0.0008	0.0003	2.41	0.195218	0.489639	0.310124	LOC_Os01g10810;LOC_Os03g45400
GO:0006497	protein lipidation	0.0008	0.0003	2.41	0.195218	0.489639	0.310124	LOC_Os01g70780;LOC_Os05g07710
GO:0006521	regulation of cellular amino acid metabolic process	0.0008	0.0003	2.41	0.195218	0.489639	0.310124	LOC_Os04g41530;LOC_Os08g15840
GO:0006542	glutamine biosynthetic process	0.0008	0.0003	2.41	0.195218	0.489639	0.310124	LOC_Os02g50240;LOC_Os04g56400
GO:0007602	phototransduction	0.0008	0.0003	2.41	0.195218	0.489639	0.310124	LOC_Os06g44500;LOC_Os10g22430
GO:0009226	nucleotide-sugar biosynthetic process	0.0008	0.0003	2.41	0.195218	0.489639	0.310124	LOC_Os05g39230;LOC_Os06g44260
GO:0009269	response to desiccation	0.0008	0.0003	2.41	0.195218	0.489639	0.310124	LOC_Os01g12580;LOC_Os03g62620
GO:0009583	detection of light stimulus	0.0008	0.0003	2.41	0.195218	0.489639	0.310124	LOC_Os06g44500;LOC_Os10g22430
GO:0009682	induced systemic resistance	0.0008	0.0003	2.41	0.195218	0.489639	0.310124	LOC_Os01g09800;LOC_Os01g72020
GO:0009806	lignan metabolic process	0.0008	0.0003	2.41	0.195218	0.489639	0.310124	LOC_Os12g16240;LOC_Os12g16250
GO:0009807	lignan biosynthetic process	0.0008	0.0003	2.41	0.195218	0.489639	0.310124	LOC_Os12g16240;LOC_Os12g16250
GO:0009954	proximal/distal pattern formation	0.0008	0.0003	2.41	0.195218	0.489639	0.310124	LOC_Os01g72020;LOC_Os03g41600
GO:0010101	post-embryonic root morphogenesis	0.0008	0.0003	2.41	0.195218	0.489639	0.310124	LOC_Os07g05470;LOC_Os08g15840
GO:0010102	lateral root morphogenesis	0.0008	0.0003	2.41	0.195218	0.489639	0.310124	LOC_Os07g05470;LOC_Os08g15840
GO:0010191	mucilage metabolic process	0.0008	0.0003	2.41	0.195218	0.489639	0.310124	LOC_Os01g62380;LOC_Os02g56880
GO:0010226	response to lithium ion	0.0008	0.0003	2.41	0.195218	0.489639	0.310124	LOC_Os03g06360;LOC_Os06g23350
GO:0015996	chlorophyll catabolic process	0.0008	0.0003	2.41	0.195218	0.489639	0.310124	LOC_Os01g21610;LOC_Os11g11000
GO:0019264	glycine biosynthetic process from serine	0.0008	0.0003	2.41	0.195218	0.489639	0.310124	LOC_Os03g52840;LOC_Os05g35440
GO:0019375	galactolipid biosynthetic process	0.0008	0.0003	2.41	0.195218	0.489639	0.310124	LOC_Os02g33580;LOC_Os11g05990
GO:0019441	tryptophan catabolic process to kynurenine	0.0008	0.0003	2.41	0.195218	0.489639	0.310124	LOC_Os06g43180;LOC_Os09g02270
GO:0030522	intracellular receptor signaling pathway	0.0008	0.0003	2.41	0.195218	0.489639	0.310124	LOC_Os02g01940;LOC_Os03g62790
GO:0043242	negative regulation of protein complex disassembly	0.0008	0.0003	2.41	0.195218	0.489639	0.310124	LOC_Os02g40430;LOC_Os02g57120
GO:0043244	regulation of protein complex disassembly	0.0008	0.0003	2.41	0.195218	0.489639	0.310124	LOC_Os02g40430;LOC_Os02g57120
GO:0043255	regulation of carbohydrate biosynthetic process	0.0008	0.0003	2.41	0.195218	0.489639	0.310124	LOC_Os02g04330;LOC_Os05g43040
GO:0044804	autophagy of nucleus	0.0008	0.0003	2.41	0.195218	0.489639	0.310124	LOC_Os01g70780;LOC_Os05g07710
GO:0045487	gibberellin catabolic process	0.0008	0.0003	2.41	0.195218	0.489639	0.310124	LOC_Os04g44150;LOC_Os05g40384
GO:0045739	positive regulation of DNA repair	0.0008	0.0003	2.41	0.195218	0.489639	0.310124	LOC_Os05g46490;LOC_Os07g33360
GO:0046168	glycerol-3-phosphate catabolic process	0.0008	0.0003	2.41	0.195218	0.489639	0.310124	LOC_Os01g58740;LOC_Os05g41590
GO:0046622	positive regulation of organ growth	0.0008	0.0003	2.41	0.195218	0.489639	0.310124	LOC_Os01g66530;LOC_Os08g02180
GO:0048359	mucilage metabolic process involved in seed coat development	0.0008	0.0003	2.41	0.195218	0.489639	0.310124	LOC_Os01g62380;LOC_Os02g56880
GO:0048465	corolla development	0.0008	0.0003	2.41	0.195218	0.489639	0.310124	LOC_Os03g41600;LOC_Os10g33780
GO:0048565	digestive tract development	0.0008	0.0003	2.41	0.195218	0.489639	0.310124	LOC_Os02g38040;LOC_Os02g47880
GO:0050764	regulation of phagocytosis	0.0008	0.0003	2.41	0.195218	0.489639	0.310124	LOC_Os02g43590;LOC_Os03g20670
GO:0050826	response to freezing	0.0008	0.0003	2.41	0.195218	0.489639	0.310124	LOC_Os03g20680;LOC_Os05g46480
GO:0051046	regulation of secretion	0.0008	0.0003	2.41	0.195218	0.489639	0.310124	LOC_Os03g63060;LOC_Os04g47700
GO:0055088	lipid homeostasis	0.0008	0.0003	2.41	0.195218	0.489639	0.310124	LOC_Os06g24704;LOC_Os11g39220
GO:0055123	digestive system development	0.0008	0.0003	2.41	0.195218	0.489639	0.310124	LOC_Os02g38040;LOC_Os02g47880
GO:0061726	mitochondrion disassembly	0.0008	0.0003	2.41	0.195218	0.489639	0.310124	LOC_Os01g70780;LOC_Os05g07710
GO:0070536	protein K63-linked deubiquitination	0.0008	0.0003	2.41	0.195218	0.489639	0.310124	LOC_Os01g47262;LOC_Os05g46490
GO:0071035	nuclear polyadenylation-dependent rRNA catabolic process	0.0008	0.0003	2.41	0.195218	0.489639	0.310124	LOC_Os01g47256;LOC_Os11g20689
GO:0071038	nuclear polyadenylation-dependent tRNA catabolic process	0.0008	0.0003	2.41	0.195218	0.489639	0.310124	LOC_Os01g47256;LOC_Os11g20689
GO:0071900	regulation of protein serine/threonine kinase activity	0.0008	0.0003	2.41	0.195218	0.489639	0.310124	LOC_Os06g21560;LOC_Os09g25550
GO:0072596	establishment of protein localization to chloroplast	0.0008	0.0003	2.41	0.195218	0.489639	0.310124	LOC_Os08g42690;LOC_Os09g33810
GO:0072598	protein localization to chloroplast	0.0008	0.0003	2.41	0.195218	0.489639	0.310124	LOC_Os08g42690;LOC_Os09g33810
GO:0080037	negative regulation of cytokinin-activated signaling pathway	0.0008	0.0003	2.41	0.195218	0.489639	0.310124	LOC_Os02g35530;LOC_Os03g45270
GO:0080110	sporopollenin biosynthetic process	0.0008	0.0003	2.41	0.195218	0.489639	0.310124	LOC_Os08g03682;LOC_Os08g40440
GO:0080183	response to photooxidative stress	0.0008	0.0003	2.41	0.195218	0.489639	0.310124	LOC_Os01g58470;LOC_Os11g11000
GO:1900618	regulation of shoot system morphogenesis	0.0008	0.0003	2.41	0.195218	0.489639	0.310124	LOC_Os04g32510;LOC_Os06g06050
GO:1901879	regulation of protein depolymerization	0.0008	0.0003	2.41	0.195218	0.489639	0.310124	LOC_Os02g40430;LOC_Os02g57120
GO:1901880	negative regulation of protein depolymerization	0.0008	0.0003	2.41	0.195218	0.489639	0.310124	LOC_Os02g40430;LOC_Os02g57120
GO:1903530	regulation of secretion by cell	0.0008	0.0003	2.41	0.195218	0.489639	0.310124	LOC_Os03g63060;LOC_Os04g47700
GO:1903725	regulation of phospholipid metabolic process	0.0008	0.0003	2.41	0.195218	0.489639	0.310124	LOC_Os01g01160;LOC_Os07g07310
GO:0034470	ncRNA processing	0.0019	0.0012	1.58	0.196965	0.492888	0.307252	LOC_Os01g08770;LOC_Os03g18840;LOC_Os03g63720;LOC_Os05g44320;LOC_Os07g41190
GO:0071365	cellular response to auxin stimulus	0.0019	0.0012	1.58	0.196965	0.492888	0.307252	LOC_Os01g57610;LOC_Os02g47230;LOC_Os05g11990;LOC_Os05g42150;LOC_Os05g50990
GO:0045927	positive regulation of growth	0.0023	0.0015	1.5	0.197351	0.493288	0.306899	LOC_Os01g62670;LOC_Os01g65330;LOC_Os02g56880;LOC_Os03g16390;LOC_Os04g08764;LOC_Os12g05180
GO:0007389	pattern specification process	0.0038	0.0029	1.34	0.203939	0.509172	0.293136	LOC_Os01g72020;LOC_Os02g47880;LOC_Os02g56880;LOC_Os03g32170;LOC_Os03g41600;LOC_Os05g11990;LOC_Os05g33690;LOC_Os05g50990;LOC_Os10g33780;LOC_Os11g48000
GO:0003006	developmental process involved in reproduction	0.0108	0.0092	1.17	0.208095	0.518955	0.28487	LOC_Os01g48380;LOC_Os01g58850;LOC_Os01g62380;LOC_Os01g72020;LOC_Os02g06410;LOC_Os02g10240;LOC_Os02g56820;LOC_Os02g56880;LOC_Os03g41600;LOC_Os03g46260;LOC_Os03g63060;LOC_Os04g40730;LOC_Os04g53580;LOC_Os05g05600;LOC_Os05g33690;LOC_Os05g49440;LOC_Os06g09880;LOC_Os06g11990;LOC_Os06g14810;LOC_Os06g30420;LOC_Os06g46754;LOC_Os08g33140;LOC_Os09g33850;LOC_Os10g33240;LOC_Os10g33780;LOC_Os11g24570;LOC_Os11g…
GO:0009987	cellular process	0.0935	0.0892	1.05	0.208682	0.519825	0.284143	LOC_Os01g01160;LOC_Os01g01302;LOC_Os01g01650;LOC_Os01g04200;LOC_Os01g06000;LOC_Os01g06580;LOC_Os01g07260;LOC_Os01g08760;LOC_Os01g08770;LOC_Os01g10090;LOC_Os01g12810;LOC_Os01g15530;LOC_Os01g19770;LOC_Os01g27650;LOC_Os01g32090;LOC_Os01g36600;LOC_Os01g36840;LOC_Os01g37870;LOC_Os01g42090;LOC_Os01g42280;LOC_Os01g44394;LOC_Os01g45800;LOC_Os01g47050;LOC_Os01g47262;LOC_Os01g48140;LOC_Os01g48380;LOC_Os01g…
GO:0003002	regionalization	0.0035	0.0026	1.35	0.209742	0.521587	0.282673	LOC_Os01g72020;LOC_Os02g56880;LOC_Os03g32170;LOC_Os03g41600;LOC_Os05g11990;LOC_Os05g33690;LOC_Os05g50990;LOC_Os10g33780;LOC_Os11g48000
GO:0032259	methylation	0.0119	0.0103	1.16	0.209868	0.521587	0.282673	LOC_Os01g36840;LOC_Os01g67360;LOC_Os02g21510;LOC_Os02g45310;LOC_Os02g48770;LOC_Os03g52840;LOC_Os04g11970;LOC_Os04g14150;LOC_Os04g59590;LOC_Os05g01140;LOC_Os05g01470;LOC_Os05g35440;LOC_Os06g04150;LOC_Os06g13310;LOC_Os06g13560;LOC_Os06g22440;LOC_Os06g43800;LOC_Os07g08200;LOC_Os07g10600;LOC_Os07g14350;LOC_Os08g06100;LOC_Os08g19420;LOC_Os09g17560;LOC_Os10g02880;LOC_Os10g36690;LOC_Os10g37770;LOC_Os11g…
GO:0090698	post-embryonic plant morphogenesis	0.0031	0.0022	1.38	0.215457	0.534868	0.271753	LOC_Os01g72020;LOC_Os05g28040;LOC_Os05g33690;LOC_Os05g39500;LOC_Os07g05470;LOC_Os08g15840;LOC_Os10g33780;LOC_Os11g48000
GO:0051704	multi-organism process	0.0127	0.0111	1.15	0.217448	0.539199	0.268251	LOC_Os01g57770;LOC_Os01g72020;LOC_Os01g74320;LOC_Os01g74580;LOC_Os02g06410;LOC_Os02g10240;LOC_Os02g43590;LOC_Os02g56880;LOC_Os03g10880;LOC_Os03g11380;LOC_Os03g20670;LOC_Os03g21120;LOC_Os03g42710;LOC_Os03g60210;LOC_Os03g61740;LOC_Os03g62790;LOC_Os03g63060;LOC_Os04g53580;LOC_Os04g59130;LOC_Os05g33690;LOC_Os05g41100;LOC_Os06g11990;LOC_Os06g14810;LOC_Os06g46754;LOC_Os07g05470;LOC_Os07g37400;LOC_Os07g…
GO:0051252	regulation of RNA metabolic process	0.0165	0.0147	1.13	0.219728	0.544234	0.264214	LOC_Os01g36840;LOC_Os01g57720;LOC_Os01g61320;LOC_Os01g65970;LOC_Os02g01940;LOC_Os02g03730;LOC_Os02g10240;LOC_Os02g45760;LOC_Os02g52450;LOC_Os02g53530;LOC_Os02g56880;LOC_Os03g08330;LOC_Os03g13600;LOC_Os03g18840;LOC_Os03g29980;LOC_Os03g40100;LOC_Os03g41600;LOC_Os04g08060;LOC_Os04g32110;LOC_Os04g32510;LOC_Os04g51130;LOC_Os04g59130;LOC_Os05g37190;LOC_Os07g06450;LOC_Os07g39470;LOC_Os07g42370;LOC_Os07g…
GO:0071669	plant-type cell wall organization or biogenesis	0.0027	0.0019	1.4	0.220887	0.544362	0.264112	LOC_Os01g06580;LOC_Os01g61760;LOC_Os03g63060;LOC_Os05g33690;LOC_Os06g11990;LOC_Os11g08090;LOC_Os12g36890
GO:0000422	autophagy of mitochondrion	0.0012	0.0006	1.81	0.223273	0.544362	0.264112	LOC_Os01g70780;LOC_Os03g14380;LOC_Os05g07710
GO:0001678	cellular glucose homeostasis	0.0012	0.0006	1.81	0.223273	0.544362	0.264112	LOC_Os01g09460;LOC_Os01g71320;LOC_Os05g09500
GO:0006614	SRP-dependent cotranslational protein targeting to membrane	0.0012	0.0006	1.81	0.223273	0.544362	0.264112	LOC_Os01g72800;LOC_Os11g05552;LOC_Os11g05556
GO:0009299	mRNA transcription	0.0012	0.0006	1.81	0.223273	0.544362	0.264112	LOC_Os05g28040;LOC_Os05g39500;LOC_Os10g33780
GO:0009825	multidimensional cell growth	0.0012	0.0006	1.81	0.223273	0.544362	0.264112	LOC_Os01g62380;LOC_Os02g38340;LOC_Os05g38500
GO:0010104	regulation of ethylene-activated signaling pathway	0.0012	0.0006	1.81	0.223273	0.544362	0.264112	LOC_Os05g46240;LOC_Os06g40360;LOC_Os07g48630
GO:0019216	regulation of lipid metabolic process	0.0012	0.0006	1.81	0.223273	0.544362	0.264112	LOC_Os01g01160;LOC_Os03g59610;LOC_Os07g07310
GO:0030422	production of siRNA involved in RNA interference	0.0012	0.0006	1.81	0.223273	0.544362	0.264112	LOC_Os03g63740;LOC_Os04g48370;LOC_Os05g28860
GO:0034765	regulation of ion transmembrane transport	0.0012	0.0006	1.81	0.223273	0.544362	0.264112	LOC_Os01g45990;LOC_Os05g35410;LOC_Os06g14030
GO:0035825	reciprocal DNA recombination	0.0012	0.0006	1.81	0.223273	0.544362	0.264112	LOC_Os02g13810;LOC_Os05g02820;LOC_Os10g42640
GO:0048511	rhythmic process	0.0012	0.0006	1.81	0.223273	0.544362	0.264112	LOC_Os02g54720;LOC_Os11g05080;LOC_Os12g05080
GO:0070646	protein modification by small protein removal	0.0012	0.0006	1.81	0.223273	0.544362	0.264112	LOC_Os01g47262;LOC_Os02g56900;LOC_Os05g46490
GO:0090697	post-embryonic plant organ morphogenesis	0.0012	0.0006	1.81	0.223273	0.544362	0.264112	LOC_Os07g05470;LOC_Os08g15840;LOC_Os11g48000
GO:0042493	response to drug	0.0038	0.0029	1.31	0.224445	0.54661	0.262323	LOC_Os02g11720;LOC_Os02g21350;LOC_Os02g33460;LOC_Os02g56880;LOC_Os03g50870;LOC_Os03g60210;LOC_Os07g37400;LOC_Os07g49114;LOC_Os08g36920;LOC_Os11g31590
GO:0090626	plant epidermis morphogenesis	0.0023	0.0016	1.44	0.225678	0.549	0.260428	LOC_Os02g38340;LOC_Os02g53530;LOC_Os03g14250;LOC_Os05g33690;LOC_Os08g36110;LOC_Os09g27320
GO:0048438	floral whorl development	0.0019	0.0013	1.5	0.229123	0.553778	0.256665	LOC_Os02g06410;LOC_Os02g10240;LOC_Os03g41600;LOC_Os06g11990;LOC_Os10g33780
GO:0080167	response to karrikin	0.0019	0.0013	1.5	0.229123	0.553778	0.256665	LOC_Os01g44069;LOC_Os01g65460;LOC_Os02g54720;LOC_Os06g49750;LOC_Os12g36870
GO:0005985	sucrose metabolic process	0.0015	0.001	1.61	0.229672	0.553778	0.256665	LOC_Os01g69030;LOC_Os03g16050;LOC_Os03g28330;LOC_Os08g20660
GO:0009959	negative gravitropism	0.0015	0.001	1.61	0.229672	0.553778	0.256665	LOC_Os01g10680;LOC_Os03g57840;LOC_Os08g01920;LOC_Os11g02270
GO:0016998	cell wall macromolecule catabolic process	0.0015	0.001	1.61	0.229672	0.553778	0.256665	LOC_Os02g39330;LOC_Os03g04060;LOC_Os06g51060;LOC_Os08g41100
GO:0046323	glucose import	0.0015	0.001	1.61	0.229672	0.553778	0.256665	LOC_Os03g24870;LOC_Os11g38160;LOC_Os12g32760;LOC_Os12g32940
GO:0051656	establishment of organelle localization	0.0015	0.001	1.61	0.229672	0.553778	0.256665	LOC_Os01g49740;LOC_Os03g63060;LOC_Os04g02580;LOC_Os07g48080
GO:0071478	cellular response to radiation	0.0015	0.001	1.61	0.229672	0.553778	0.256665	LOC_Os03g62790;LOC_Os06g44500;LOC_Os07g41564;LOC_Os10g22430
GO:0031326	regulation of cellular biosynthetic process	0.0189	0.017	1.11	0.23451	0.563931	0.248774	LOC_Os01g01160;LOC_Os01g36840;LOC_Os01g57610;LOC_Os01g57720;LOC_Os01g61320;LOC_Os01g65970;LOC_Os02g01940;LOC_Os02g03730;LOC_Os02g04330;LOC_Os02g10240;LOC_Os02g33460;LOC_Os02g45760;LOC_Os02g53530;LOC_Os02g56880;LOC_Os03g08330;LOC_Os03g13600;LOC_Os03g18840;LOC_Os03g29980;LOC_Os03g40100;LOC_Os03g41600;LOC_Os03g59610;LOC_Os04g08060;LOC_Os04g32110;LOC_Os04g32510;LOC_Os04g51130;LOC_Os04g59130;LOC_Os05g…
GO:0010035	response to inorganic substance	0.0073	0.0061	1.19	0.236749	0.563931	0.248774	LOC_Os01g58850;LOC_Os02g11720;LOC_Os02g33460;LOC_Os02g43770;LOC_Os02g49680;LOC_Os02g52150;LOC_Os02g56880;LOC_Os03g06360;LOC_Os03g17470;LOC_Os03g50870;LOC_Os03g58040;LOC_Os03g59610;LOC_Os05g25850;LOC_Os05g46480;LOC_Os06g11990;LOC_Os06g23350;LOC_Os07g49114;LOC_Os08g32930;LOC_Os09g04790
GO:0048827	phyllome development	0.0042	0.0033	1.27	0.237057	0.563931	0.248774	LOC_Os01g72020;LOC_Os02g06410;LOC_Os03g41330;LOC_Os03g41600;LOC_Os05g05600;LOC_Os05g33690;LOC_Os06g11990;LOC_Os07g49114;LOC_Os10g33780;LOC_Os11g01550;LOC_Os12g01550
GO:0009966	regulation of signal transduction	0.0065	0.0054	1.2	0.238406	0.563931	0.248774	LOC_Os02g35530;LOC_Os02g47880;LOC_Os02g53530;LOC_Os03g08330;LOC_Os03g13600;LOC_Os05g11990;LOC_Os05g47890;LOC_Os05g50990;LOC_Os06g08250;LOC_Os06g12630;LOC_Os06g40360;LOC_Os07g42370;LOC_Os08g33160;LOC_Os08g36110;LOC_Os09g26400;LOC_Os09g26780;LOC_Os09g27320
GO:0010646	regulation of cell communication	0.0065	0.0054	1.2	0.238406	0.563931	0.248774	LOC_Os02g35530;LOC_Os02g47880;LOC_Os02g53530;LOC_Os03g08330;LOC_Os03g13600;LOC_Os05g11990;LOC_Os05g47890;LOC_Os05g50990;LOC_Os06g08250;LOC_Os06g12630;LOC_Os06g40360;LOC_Os07g42370;LOC_Os08g33160;LOC_Os08g36110;LOC_Os09g26400;LOC_Os09g26780;LOC_Os09g27320
GO:0010154	fruit development	0.005	0.004	1.24	0.239103	0.563931	0.248774	LOC_Os01g48380;LOC_Os01g62380;LOC_Os02g10240;LOC_Os02g56820;LOC_Os02g56880;LOC_Os03g46260;LOC_Os04g40730;LOC_Os05g49440;LOC_Os06g09880;LOC_Os06g30420;LOC_Os08g33140;LOC_Os11g24570;LOC_Os12g42120
GO:2000241	regulation of reproductive process	0.0031	0.0023	1.34	0.239573	0.563931	0.248774	LOC_Os01g65970;LOC_Os02g56880;LOC_Os06g11990;LOC_Os07g40850;LOC_Os09g25000;LOC_Os09g26210;LOC_Os09g33850;LOC_Os11g08090
GO:0048522	positive regulation of cellular process	0.0088	0.0076	1.16	0.245301	0.563931	0.248774	LOC_Os01g57610;LOC_Os01g57720;LOC_Os02g01940;LOC_Os02g03730;LOC_Os02g33460;LOC_Os02g40430;LOC_Os02g56880;LOC_Os02g57120;LOC_Os03g18840;LOC_Os03g29980;LOC_Os03g40100;LOC_Os04g32110;LOC_Os04g32510;LOC_Os04g47700;LOC_Os04g51130;LOC_Os05g11990;LOC_Os05g42150;LOC_Os05g46490;LOC_Os05g47890;LOC_Os05g50990;LOC_Os06g12630;LOC_Os07g47370;LOC_Os08g42100
GO:1905392	plant organ morphogenesis	0.0038	0.003	1.28	0.245707	0.563931	0.248774	LOC_Os01g72020;LOC_Os03g41330;LOC_Os03g41600;LOC_Os05g33690;LOC_Os06g49100;LOC_Os07g05470;LOC_Os08g15840;LOC_Os11g01550;LOC_Os11g48000;LOC_Os12g01550
GO:0009738	abscisic acid-activated signaling pathway	0.0027	0.002	1.36	0.247398	0.563931	0.248774	LOC_Os01g58850;LOC_Os01g64000;LOC_Os03g16170;LOC_Os03g41460;LOC_Os03g62790;LOC_Os05g12260;LOC_Os05g38500
GO:0010016	shoot system morphogenesis	0.0027	0.002	1.36	0.247398	0.563931	0.248774	LOC_Os01g72020;LOC_Os03g41330;LOC_Os03g41600;LOC_Os05g33690;LOC_Os06g06050;LOC_Os11g01550;LOC_Os12g01550
GO:0048518	positive regulation of biological process	0.0115	0.0102	1.14	0.250361	0.563931	0.248774	LOC_Os01g36840;LOC_Os01g57610;LOC_Os01g57720;LOC_Os01g72020;LOC_Os01g74580;LOC_Os02g01940;LOC_Os02g03730;LOC_Os02g33460;LOC_Os02g40430;LOC_Os02g56880;LOC_Os02g57120;LOC_Os03g18840;LOC_Os03g29980;LOC_Os03g40100;LOC_Os04g32110;LOC_Os04g32510;LOC_Os04g47700;LOC_Os04g51130;LOC_Os05g11990;LOC_Os05g42150;LOC_Os05g46490;LOC_Os05g47890;LOC_Os05g50990;LOC_Os06g12630;LOC_Os06g30370;LOC_Os07g40850;LOC_Os07g…
GO:0009889	regulation of biosynthetic process	0.0192	0.0175	1.1	0.254245	0.563931	0.248774	LOC_Os01g01160;LOC_Os01g36840;LOC_Os01g57610;LOC_Os01g57720;LOC_Os01g61320;LOC_Os01g65970;LOC_Os02g01940;LOC_Os02g03730;LOC_Os02g04330;LOC_Os02g10240;LOC_Os02g33460;LOC_Os02g45760;LOC_Os02g53530;LOC_Os02g56880;LOC_Os03g08330;LOC_Os03g13600;LOC_Os03g18840;LOC_Os03g29980;LOC_Os03g40100;LOC_Os03g41600;LOC_Os03g59610;LOC_Os04g08060;LOC_Os04g32110;LOC_Os04g32510;LOC_Os04g51130;LOC_Os04g59130;LOC_Os05g…
GO:0006284	base-excision repair	0.0023	0.0017	1.39	0.255208	0.563931	0.248774	LOC_Os01g58550;LOC_Os05g37350;LOC_Os05g37410;LOC_Os05g49250;LOC_Os06g44050;LOC_Os08g38170
GO:0006644	phospholipid metabolic process	0.0023	0.0017	1.39	0.255208	0.563931	0.248774	LOC_Os01g08760;LOC_Os01g47580;LOC_Os01g70570;LOC_Os03g50030;LOC_Os05g47660;LOC_Os09g13870
GO:0046686	response to cadmium ion	0.0042	0.0034	1.25	0.257511	0.563931	0.248774	LOC_Os01g43390;LOC_Os02g10510;LOC_Os02g11720;LOC_Os02g52150;LOC_Os03g03910;LOC_Os03g04970;LOC_Os03g17470;LOC_Os03g58040;LOC_Os04g56400;LOC_Os06g51150;LOC_Os08g37874
GO:0001510	RNA methylation	0.0008	0.0004	2.01	0.261953	0.563931	0.248774	LOC_Os03g60750;LOC_Os05g49230
GO:0006356	regulation of transcription from RNA polymerase I promoter	0.0008	0.0004	2.01	0.261953	0.563931	0.248774	LOC_Os02g03730;LOC_Os03g18840
GO:0006438	valyl-tRNA aminoacylation	0.0008	0.0004	2.01	0.261953	0.563931	0.248774	LOC_Os07g06940;Oryza_sativa_newGene_2460
GO:0006826	iron ion transport	0.0008	0.0004	2.01	0.261953	0.563931	0.248774	LOC_Os11g01530;LOC_Os12g01530
GO:0007267	cell-cell signaling	0.0008	0.0004	2.01	0.261953	0.563931	0.248774	LOC_Os06g08250;LOC_Os10g36000
GO:0009088	threonine biosynthetic process	0.0008	0.0004	2.01	0.261953	0.563931	0.248774	LOC_Os03g55280;LOC_Os07g20544
GO:0009698	phenylpropanoid metabolic process	0.0008	0.0004	2.01	0.261953	0.563931	0.248774	LOC_Os12g16240;LOC_Os12g16250
GO:0009699	phenylpropanoid biosynthetic process	0.0008	0.0004	2.01	0.261953	0.563931	0.248774	LOC_Os12g16240;LOC_Os12g16250
GO:0009756	carbohydrate mediated signaling	0.0008	0.0004	2.01	0.261953	0.563931	0.248774	LOC_Os03g59610;LOC_Os04g35610
GO:0010017	red or far-red light signaling pathway	0.0008	0.0004	2.01	0.261953	0.563931	0.248774	LOC_Os06g44500;LOC_Os10g22430
GO:0010025	wax biosynthetic process	0.0008	0.0004	2.01	0.261953	0.563931	0.248774	LOC_Os02g08230;LOC_Os06g14810
GO:0010109	regulation of photosynthesis	0.0008	0.0004	2.01	0.261953	0.563931	0.248774	LOC_Os09g04790;LOC_Os11g11000
GO:0010112	regulation of systemic acquired resistance	0.0008	0.0004	2.01	0.261953	0.563931	0.248774	LOC_Os01g09800;LOC_Os01g32460
GO:0010214	seed coat development	0.0008	0.0004	2.01	0.261953	0.563931	0.248774	LOC_Os01g62380;LOC_Os02g56880
GO:0010345	suberin biosynthetic process	0.0008	0.0004	2.01	0.261953	0.563931	0.248774	LOC_Os04g28620;LOC_Os08g20200
GO:0010364	regulation of ethylene biosynthetic process	0.0008	0.0004	2.01	0.261953	0.563931	0.248774	LOC_Os01g58420;LOC_Os08g15840
GO:0016123	xanthophyll biosynthetic process	0.0008	0.0004	2.01	0.261953	0.563931	0.248774	LOC_Os03g03370;LOC_Os07g07310
GO:0016132	brassinosteroid biosynthetic process	0.0008	0.0004	2.01	0.261953	0.563931	0.248774	LOC_Os03g12660;LOC_Os11g04710
GO:0016999	antibiotic metabolic process	0.0008	0.0004	2.01	0.261953	0.563931	0.248774	LOC_Os01g57770;LOC_Os02g01940
GO:0017157	regulation of exocytosis	0.0008	0.0004	2.01	0.261953	0.563931	0.248774	LOC_Os03g63060;LOC_Os04g47700
GO:0032957	inositol trisphosphate metabolic process	0.0008	0.0004	2.01	0.261953	0.563931	0.248774	LOC_Os02g26720;LOC_Os03g51610
GO:0035999	tetrahydrofolate interconversion	0.0008	0.0004	2.01	0.261953	0.563931	0.248774	LOC_Os03g52840;LOC_Os05g35440
GO:0042255	ribosome assembly	0.0008	0.0004	2.01	0.261953	0.563931	0.248774	LOC_Os03g22350;LOC_Os05g44320
GO:0042430	indole-containing compound metabolic process	0.0008	0.0004	2.01	0.261953	0.563931	0.248774	LOC_Os01g57610;LOC_Os05g42150
GO:0042435	indole-containing compound biosynthetic process	0.0008	0.0004	2.01	0.261953	0.563931	0.248774	LOC_Os01g57610;LOC_Os05g42150
GO:0042732	D-xylose metabolic process	0.0008	0.0004	2.01	0.261953	0.563931	0.248774	LOC_Os01g21320;LOC_Os03g17230
GO:0048441	petal development	0.0008	0.0004	2.01	0.261953	0.563931	0.248774	LOC_Os03g41600;LOC_Os10g33780
GO:0048444	floral organ morphogenesis	0.0008	0.0004	2.01	0.261953	0.563931	0.248774	LOC_Os01g27730;LOC_Os11g48000
GO:0048467	gynoecium development	0.0008	0.0004	2.01	0.261953	0.563931	0.248774	LOC_Os02g10240;LOC_Os06g11990
GO:0048562	embryonic organ morphogenesis	0.0008	0.0004	2.01	0.261953	0.563931	0.248774	LOC_Os02g38040;LOC_Os02g47880
GO:0048568	embryonic organ development	0.0008	0.0004	2.01	0.261953	0.563931	0.248774	LOC_Os02g38040;LOC_Os02g47880
GO:0048586	regulation of long-day photoperiodism, flowering	0.0008	0.0004	2.01	0.261953	0.563931	0.248774	LOC_Os05g46370;LOC_Os05g46570
GO:0070084	protein initiator methionine removal	0.0008	0.0004	2.01	0.261953	0.563931	0.248774	LOC_Os04g52100;LOC_Os07g32590
GO:0071483	cellular response to blue light	0.0008	0.0004	2.01	0.261953	0.563931	0.248774	LOC_Os03g62790;LOC_Os08g14450
GO:0072522	purine-containing compound biosynthetic process	0.0008	0.0004	2.01	0.261953	0.563931	0.248774	LOC_Os01g65350;LOC_Os05g35520
GO:0090333	regulation of stomatal closure	0.0008	0.0004	2.01	0.261953	0.563931	0.248774	LOC_Os02g49680;LOC_Os09g37100
GO:1901987	regulation of cell cycle phase transition	0.0008	0.0004	2.01	0.261953	0.563931	0.248774	LOC_Os03g33580;LOC_Os05g46490
GO:1901988	negative regulation of cell cycle phase transition	0.0008	0.0004	2.01	0.261953	0.563931	0.248774	LOC_Os03g33580;LOC_Os05g46490
GO:2000012	regulation of auxin polar transport	0.0008	0.0004	2.01	0.261953	0.563931		LOC_Os01g55280;LOC_Os03g45270
GO:2000027	regulation of organ morphogenesis	0.0008	0.0004	2.01	0.261953	0.563931		LOC_Os02g47880;LOC_Os06g08250
GO:0006820	anion transport	0.0019	0.0013	1.43	0.262646	0.563931		LOC_Os01g19770;LOC_Os02g43770;LOC_Os02g44770;LOC_Os04g12499;LOC_Os04g12530
GO:0007059	chromosome segregation	0.0019	0.0013	1.43	0.262646	0.563931		LOC_Os01g07260;LOC_Os02g13810;LOC_Os03g33580;LOC_Os03g49750;LOC_Os06g27860
GO:0009751	response to salicylic acid	0.0019	0.0013	1.43	0.262646	0.563931		LOC_Os01g58420;LOC_Os03g60210;LOC_Os06g51150;LOC_Os07g37400;LOC_Os07g47590
GO:0008380	RNA splicing	0.0031	0.0024	1.3	0.264541	0.563931		LOC_Os01g73950;LOC_Os02g45590;LOC_Os03g49430;LOC_Os05g33500;LOC_Os05g49610;LOC_Os06g47950;LOC_Os07g11280;LOC_Os11g18830
GO:0000904	cell morphogenesis involved in differentiation	0.0038	0.0031	1.25	0.267639	0.563931		LOC_Os02g10240;LOC_Os02g38340;LOC_Os02g53530;LOC_Os03g14250;LOC_Os03g63060;LOC_Os04g53580;LOC_Os06g46754;LOC_Os06g49100;LOC_Os08g36110;LOC_Os09g27320
GO:0006032	chitin catabolic process	0.0015	0.001	1.5	0.268862	0.563931		LOC_Os02g39330;LOC_Os03g04060;LOC_Os06g51060;LOC_Os08g41100
GO:0007127	meiosis I	0.0015	0.001	1.5	0.268862	0.563931		LOC_Os02g13810;LOC_Os05g02820;LOC_Os06g27860;LOC_Os10g42640
GO:0009860	pollen tube growth	0.0015	0.001	1.5	0.268862	0.563931		LOC_Os02g10240;LOC_Os03g63060;LOC_Os04g53580;LOC_Os06g46754
GO:0022411	cellular component disassembly	0.0015	0.001	1.5	0.268862	0.563931		LOC_Os01g70780;LOC_Os03g42710;LOC_Os05g07710;LOC_Os12g40260
GO:0031408	oxylipin biosynthetic process	0.0015	0.001	1.5	0.268862	0.563931		LOC_Os02g10120;LOC_Os03g49260;LOC_Os03g49350;LOC_Os03g52860
GO:0032535	regulation of cellular component size	0.0015	0.001	1.5	0.268862	0.563931		LOC_Os02g43590;LOC_Os03g20670;LOC_Os03g63060;LOC_Os11g48000
GO:0042542	response to hydrogen peroxide	0.0015	0.001	1.5	0.268862	0.563931		LOC_Os02g11720;LOC_Os02g33460;LOC_Os03g03910;LOC_Os06g51150
GO:0048588	developmental cell growth	0.0015	0.001	1.5	0.268862	0.563931		LOC_Os02g10240;LOC_Os03g63060;LOC_Os04g53580;LOC_Os06g46754
GO:0071215	cellular response to abscisic acid stimulus	0.0015	0.001	1.5	0.268862	0.563931		LOC_Os01g58850;LOC_Os01g69920;LOC_Os03g62790;LOC_Os05g47890
GO:0006635	fatty acid beta-oxidation	0.0012	0.0007	1.64	0.271522	0.563931		LOC_Os02g43720;LOC_Os05g32630;LOC_Os05g45300
GO:0006730	one-carbon metabolic process	0.0012	0.0007	1.64	0.271522	0.563931		LOC_Os01g18860;LOC_Os04g33660;LOC_Os11g26850
GO:0009086	methionine biosynthetic process	0.0012	0.0007	1.64	0.271522	0.563931		LOC_Os03g55280;LOC_Os04g57410;LOC_Os12g42876
GO:0009646	response to absence of light	0.0012	0.0007	1.64	0.271522	0.563931		LOC_Os02g12790;LOC_Os03g58040;LOC_Os06g51150
GO:0010167	response to nitrate	0.0012	0.0007	1.64	0.271522	0.563931		LOC_Os02g38230;LOC_Os02g43770;LOC_Os07g47590
GO:0016125	sterol metabolic process	0.0012	0.0007	1.64	0.271522	0.563931		LOC_Os02g02000;LOC_Os07g30950;LOC_Os11g37330
GO:0035239	tube morphogenesis	0.0012	0.0007	1.64	0.271522	0.563931		LOC_Os01g57720;LOC_Os02g38040;LOC_Os02g47880
GO:0043066	negative regulation of apoptotic process	0.0012	0.0007	1.64	0.271522	0.563931		LOC_Os06g11990;LOC_Os09g25000;LOC_Os11g08090
GO:0043401	steroid hormone mediated signaling pathway	0.0012	0.0007	1.64	0.271522	0.563931		LOC_Os02g01940;LOC_Os05g11990;LOC_Os05g50990
GO:0071383	cellular response to steroid hormone stimulus	0.0012	0.0007	1.64	0.271522	0.563931		LOC_Os02g01940;LOC_Os05g11990;LOC_Os05g50990
GO:0072330	monocarboxylic acid biosynthetic process	0.0012	0.0007	1.64	0.271522	0.563931		LOC_Os03g59610;LOC_Os04g40730;LOC_Os06g44840
GO:0072521	purine-containing compound metabolic process	0.0012	0.0007	1.64	0.271522	0.563931		LOC_Os01g65350;LOC_Os05g35520;LOC_Os08g44370
GO:0031323	regulation of cellular metabolic process	0.0223	0.0206	1.08	0.277606	0.563931		LOC_Os01g01160;LOC_Os01g36840;LOC_Os01g57610;LOC_Os01g57720;LOC_Os01g61320;LOC_Os01g65970;LOC_Os02g01940;LOC_Os02g03730;LOC_Os02g04330;LOC_Os02g10240;LOC_Os02g33460;LOC_Os02g35530;LOC_Os02g45760;LOC_Os02g53530;LOC_Os02g56880;LOC_Os03g08330;LOC_Os03g13600;LOC_Os03g18840;LOC_Os03g29980;LOC_Os03g40100;LOC_Os03g41600;LOC_Os03g59610;LOC_Os03g62790;LOC_Os04g08060;LOC_Os04g32110;LOC_Os04g32510;LOC_Os04g…
GO:0009909	regulation of flower development	0.0035	0.0027	1.26	0.278504	0.563931		LOC_Os01g15340;LOC_Os01g65970;LOC_Os01g69920;LOC_Os02g04660;LOC_Os02g12790;LOC_Os02g56880;LOC_Os04g21350;LOC_Os09g26210;LOC_Os09g33850
GO:0019219	regulation of nucleobase-containing compound metabolic process	0.0158	0.0144	1.1	0.28243	0.563931		LOC_Os01g36840;LOC_Os01g57720;LOC_Os01g61320;LOC_Os01g65970;LOC_Os02g01940;LOC_Os02g03730;LOC_Os02g10240;LOC_Os02g45760;LOC_Os02g53530;LOC_Os02g56880;LOC_Os03g08330;LOC_Os03g13600;LOC_Os03g18840;LOC_Os03g29980;LOC_Os03g40100;LOC_Os03g41600;LOC_Os04g08060;LOC_Os04g32110;LOC_Os04g32510;LOC_Os04g51130;LOC_Os04g59130;LOC_Os05g37190;LOC_Os05g46490;LOC_Os07g39470;LOC_Os07g42370;LOC_Os07g47370;LOC_Os07g…
GO:0000027	ribosomal large subunit assembly	0.0019	0.0014	1.37	0.29718	0.563931		LOC_Os03g22350;LOC_Os05g43130;LOC_Os10g31856;LOC_Os10g31864;LOC_Os11g04070
GO:0009642	response to light intensity	0.0019	0.0014	1.37	0.29718	0.563931		LOC_Os01g18210;LOC_Os01g40700;LOC_Os02g33460;LOC_Os03g58040;LOC_Os09g04790
GO:1900150	regulation of defense response to fungus	0.0019	0.0014	1.37	0.29718	0.563931		LOC_Os01g66120;LOC_Os02g15820;LOC_Os03g21640;LOC_Os05g40170;LOC_Os05g50910
GO:0009607	response to biotic stimulus	0.0077	0.0068	1.14	0.302929	0.563931		LOC_Os01g57770;LOC_Os01g72020;LOC_Os01g74320;LOC_Os02g56880;LOC_Os03g10880;LOC_Os03g11380;LOC_Os03g60210;LOC_Os03g61740;LOC_Os03g62790;LOC_Os04g59130;LOC_Os05g33690;LOC_Os05g41100;LOC_Os06g11990;LOC_Os07g37400;LOC_Os07g49114;LOC_Os08g36920;LOC_Os08g43510;LOC_Os09g25000;LOC_Os11g08090;LOC_Os12g06630
GO:1901701	cellular response to oxygen-containing compound	0.0054	0.0046	1.17	0.303519	0.563931		LOC_Os01g58850;LOC_Os01g72020;LOC_Os02g43770;LOC_Os02g53530;LOC_Os03g59610;LOC_Os03g62790;LOC_Os04g35610;LOC_Os05g11990;LOC_Os05g25850;LOC_Os05g47890;LOC_Os05g50990;LOC_Os08g33160;LOC_Os08g36110;LOC_Os09g27320
GO:0000025	maltose catabolic process	0.0004	0.0001	3.01	0.304694	0.563931		LOC_Os07g43390
GO:0000154	rRNA modification	0.0004	0.0001	3.01	0.304694	0.563931		Oryza_sativa_newGene_4126
GO:0000256	allantoin catabolic process	0.0004	0.0001	3.01	0.304694	0.563931		LOC_Os12g40550
GO:0000453	enzyme-directed rRNA 2'-O-methylation	0.0004	0.0001	3.01	0.304694	0.563931		LOC_Os05g49230
GO:0000730	DNA recombinase assembly	0.0004	0.0001	3.01	0.304694	0.563931		LOC_Os12g31370
GO:0001676	long-chain fatty acid metabolic process	0.0004	0.0001	3.01	0.304694	0.563931		LOC_Os11g39220
GO:0001894	tissue homeostasis	0.0004	0.0001	3.01	0.304694	0.563931		LOC_Os02g47880
GO:0001947	heart looping	0.0004	0.0001	3.01	0.304694	0.563931		LOC_Os02g47880
GO:0001953	negative regulation of cell-matrix adhesion	0.0004	0.0001	3.01	0.304694	0.563931		LOC_Os01g57720
GO:0002184	cytoplasmic translational termination	0.0004	0.0001	3.01	0.304694	0.563931		LOC_Os05g31020
GO:0002213	defense response to insect	0.0004	0.0001	3.01	0.304694	0.563931		LOC_Os01g63420
GO:0002758	innate immune response-activating signal transduction	0.0004	0.0001	3.01	0.304694	0.563931		LOC_Os04g52950
GO:0002791	regulation of peptide secretion	0.0004	0.0001	3.01	0.304694	0.563931		LOC_Os04g47700
GO:0003143	embryonic heart tube morphogenesis	0.0004	0.0001	3.01	0.304694	0.563931		LOC_Os02g47880
GO:0003205	cardiac chamber development	0.0004	0.0001	3.01	0.304694	0.563931		LOC_Os02g47880
GO:0003341	cilium movement	0.0004	0.0001	3.01	0.304694	0.563931		LOC_Os02g47880
GO:0005996	monosaccharide metabolic process	0.0004	0.0001	3.01	0.304694	0.563931		LOC_Os12g06800
GO:0006003	fructose 2,6-bisphosphate metabolic process	0.0004	0.0001	3.01	0.304694	0.563931		LOC_Os05g07130
GO:0006072	glycerol-3-phosphate metabolic process	0.0004	0.0001	3.01	0.304694	0.563931		LOC_Os04g14790
GO:0006144	purine nucleobase metabolic process	0.0004	0.0001	3.01	0.304694	0.563931		LOC_Os01g64520
GO:0006210	thymine catabolic process	0.0004	0.0001	3.01	0.304694	0.563931		LOC_Os02g50350
GO:0006218	uridine catabolic process	0.0004	0.0001	3.01	0.304694	0.563931		LOC_Os08g44370
GO:0006264	mitochondrial DNA replication	0.0004	0.0001	3.01	0.304694	0.563931		LOC_Os01g45530
GO:0006435	threonyl-tRNA aminoacylation	0.0004	0.0001	3.01	0.304694	0.563931		LOC_Os02g33500
GO:0006551	leucine metabolic process	0.0004	0.0001	3.01	0.304694	0.563931		LOC_Os06g46372
GO:0006574	valine catabolic process	0.0004	0.0001	3.01	0.304694	0.563931		LOC_Os06g46372
GO:0006637	acyl-CoA metabolic process	0.0004	0.0001	3.01	0.304694	0.563931		LOC_Os04g47120
GO:0006657	CDP-choline pathway	0.0004	0.0001	3.01	0.304694	0.563931		LOC_Os01g08760
GO:0006714	sesquiterpenoid metabolic process	0.0004	0.0001	3.01	0.304694	0.563931		LOC_Os03g59610
GO:0006788	heme oxidation	0.0004	0.0001	3.01	0.304694	0.563931		LOC_Os06g40080
GO:0006829	zinc II ion transport	0.0004	0.0001	3.01	0.304694	0.563931		LOC_Os01g74110
GO:0006833	water transport	0.0004	0.0001	3.01	0.304694	0.563931		LOC_Os05g33690
GO:0006851	mitochondrial calcium ion transmembrane transport	0.0004	0.0001	3.01	0.304694	0.563931		LOC_Os02g39950
GO:0006884	cell volume homeostasis	0.0004	0.0001	3.01	0.304694	0.563931		LOC_Os10g08879
GO:0007097	nuclear migration	0.0004	0.0001	3.01	0.304694	0.563931		LOC_Os12g36100
GO:0007368	determination of left/right symmetry	0.0004	0.0001	3.01	0.304694	0.563931		LOC_Os02g47880
GO:0009064	glutamine family amino acid metabolic process	0.0004	0.0001	3.01	0.304694	0.563931		LOC_Os03g59610
GO:0009067	aspartate family amino acid biosynthetic process	0.0004	0.0001	3.01	0.304694	0.563931		LOC_Os08g25390
GO:0009084	glutamine family amino acid biosynthetic process	0.0004	0.0001	3.01	0.304694	0.563931		LOC_Os03g59610
GO:0009090	homoserine biosynthetic process	0.0004	0.0001	3.01	0.304694	0.563931		LOC_Os08g25390
GO:0009156	ribonucleoside monophosphate biosynthetic process	0.0004	0.0001	3.01	0.304694	0.563931		LOC_Os06g41360
GO:0009164	nucleoside catabolic process	0.0004	0.0001	3.01	0.304694	0.563931		LOC_Os08g44370
GO:0009313	oligosaccharide catabolic process	0.0004	0.0001	3.01	0.304694	0.563931		LOC_Os12g36870
GO:0009410	response to xenobiotic stimulus	0.0004	0.0001	3.01	0.304694	0.563931		LOC_Os05g25850
GO:0009413	response to flooding	0.0004	0.0001	3.01	0.304694	0.563931		LOC_Os03g44150
GO:0009440	cyanate catabolic process	0.0004	0.0001	3.01	0.304694	0.563931		LOC_Os01g45274
GO:0009688	abscisic acid biosynthetic process	0.0004	0.0001	3.01	0.304694	0.563931		LOC_Os03g59610
GO:0009799	specification of symmetry	0.0004	0.0001	3.01	0.304694	0.563931		LOC_Os02g47880
GO:0009808	lignin metabolic process	0.0004	0.0001	3.01	0.304694	0.563931		LOC_Os02g26770
GO:0009855	determination of bilateral symmetry	0.0004	0.0001	3.01	0.304694	0.563931		LOC_Os02g47880
GO:0009863	salicylic acid mediated signaling pathway	0.0004	0.0001	3.01	0.304694	0.563931		LOC_Os01g45860
GO:0010021	amylopectin biosynthetic process	0.0004	0.0001	3.01	0.304694	0.563931		LOC_Os10g30156
GO:0010088	phloem development	0.0004	0.0001	3.01	0.304694	0.563931		LOC_Os04g51130
GO:0010236	plastoquinone biosynthetic process	0.0004	0.0001	3.01	0.304694	0.563931		LOC_Os04g34460
GO:0010258	NADH dehydrogenase complex (plastoquinone) assembly	0.0004	0.0001	3.01	0.304694	0.563931		LOC_Os01g66000
GO:0010275	NAD(P)H dehydrogenase complex assembly	0.0004	0.0001	3.01	0.304694	0.563931		LOC_Os08g07060
GO:0010446	response to alkaline pH	0.0004	0.0001	3.01	0.304694	0.563931		LOC_Os04g45970
GO:0010501	RNA secondary structure unwinding	0.0004	0.0001	3.01	0.304694	0.563931		LOC_Os07g41564
GO:0010588	cotyledon vascular tissue pattern formation	0.0004	0.0001	3.01	0.304694	0.563931		LOC_Os01g10800
GO:0010812	negative regulation of cell-substrate adhesion	0.0004	0.0001	3.01	0.304694	0.563931		LOC_Os01g57720
GO:0010929	positive regulation of auxin mediated signaling pathway	0.0004	0.0001	3.01	0.304694	0.563931		LOC_Os03g07920
GO:0015867	ATP transport	0.0004	0.0001	3.01	0.304694	0.563931		LOC_Os05g32630
GO:0016052	carbohydrate catabolic process	0.0004	0.0001	3.01	0.304694	0.563931		LOC_Os12g36870
GO:0016055	Wnt signaling pathway	0.0004	0.0001	3.01	0.304694	0.563931		LOC_Os06g08250
GO:0016074	snoRNA metabolic process	0.0004	0.0001	3.01	0.304694	0.563931		LOC_Os03g63720
GO:0016106	sesquiterpenoid biosynthetic process	0.0004	0.0001	3.01	0.304694	0.563931		LOC_Os03g59610
GO:0016108	tetraterpenoid metabolic process	0.0004	0.0001	3.01	0.304694	0.563931		LOC_Os07g07310
GO:0016109	tetraterpenoid biosynthetic process	0.0004	0.0001	3.01	0.304694	0.563931		LOC_Os07g07310
GO:0016116	carotenoid metabolic process	0.0004	0.0001	3.01	0.304694	0.563931		LOC_Os07g07310
GO:0016120	carotene biosynthetic process	0.0004	0.0001	3.01	0.304694	0.563931		LOC_Os07g07310
GO:0016122	xanthophyll metabolic process	0.0004	0.0001	3.01	0.304694	0.563931		LOC_Os07g07310
GO:0018023	peptidyl-lysine trimethylation	0.0004	0.0001	3.01	0.304694	0.563931		LOC_Os09g24530
GO:0019284	L-methionine salvage from S-adenosylmethionine	0.0004	0.0001	3.01	0.304694	0.563931		LOC_Os11g11050
GO:0019318	hexose metabolic process	0.0004	0.0001	3.01	0.304694	0.563931		LOC_Os04g38540
GO:0019321	pentose metabolic process	0.0004	0.0001	3.01	0.304694	0.563931		LOC_Os12g06800
GO:0019408	dolichol biosynthetic process	0.0004	0.0001	3.01	0.304694	0.563931		LOC_Os03g10080
GO:0019427	acetyl-CoA biosynthetic process from acetate	0.0004	0.0001	3.01	0.304694	0.563931		LOC_Os02g32490
GO:0019478	D-amino acid catabolic process	0.0004	0.0001	3.01	0.304694	0.563931		LOC_Os08g25140
GO:0019563	glycerol catabolic process	0.0004	0.0001	3.01	0.304694	0.563931		LOC_Os01g62420
GO:0019673	GDP-mannose metabolic process	0.0004	0.0001	3.01	0.304694	0.563931		LOC_Os06g04620
GO:0022610	biological adhesion	0.0004	0.0001	3.01	0.304694	0.563931		LOC_Os01g62380
GO:0022611	dormancy process	0.0004	0.0001	3.01	0.304694	0.563931		LOC_Os03g46260
GO:0030007	cellular potassium ion homeostasis	0.0004	0.0001	3.01	0.304694	0.563931		LOC_Os07g01810
GO:0030011	maintenance of cell polarity	0.0004	0.0001	3.01	0.304694	0.563931		LOC_Os02g38040
GO:0030335	positive regulation of cell migration	0.0004	0.0001	3.01	0.304694	0.563931		LOC_Os01g57720
GO:0031053	primary miRNA processing	0.0004	0.0001	3.01	0.304694	0.563931		LOC_Os03g63740
GO:0031119	tRNA pseudouridine synthesis	0.0004	0.0001	3.01	0.304694	0.563931		LOC_Os02g44810
GO:0031125	rRNA 3'-end processing	0.0004	0.0001	3.01	0.304694	0.563931		LOC_Os03g63720
GO:0031336	negative regulation of sulfur amino acid metabolic process	0.0004	0.0001	3.01	0.304694	0.563931		LOC_Os08g15840
GO:0031344	regulation of cell projection organization	0.0004	0.0001	3.01	0.304694	0.563931		LOC_Os01g57720
GO:0031407	oxylipin metabolic process	0.0004	0.0001	3.01	0.304694	0.563931		LOC_Os03g55800
GO:0031426	polycistronic mRNA processing	0.0004	0.0001	3.01	0.304694	0.563931		LOC_Os03g62170
GO:0032351	negative regulation of hormone metabolic process	0.0004	0.0001	3.01	0.304694	0.563931		LOC_Os08g15840
GO:0032353	negative regulation of hormone biosynthetic process	0.0004	0.0001	3.01	0.304694	0.563931		LOC_Os08g15840
GO:0033239	negative regulation of cellular amine metabolic process	0.0004	0.0001	3.01	0.304694	0.563931		LOC_Os08g15840
GO:0033559	unsaturated fatty acid metabolic process	0.0004	0.0001	3.01	0.304694	0.563931		LOC_Os06g44840
GO:0034219	carbohydrate transmembrane transport	0.0004	0.0001	3.01	0.304694	0.563931		LOC_Os01g42090
GO:0034473	U1 snRNA 3'-end processing	0.0004	0.0001	3.01	0.304694	0.563931		LOC_Os11g20689
GO:0034476	U5 snRNA 3'-end processing	0.0004	0.0001	3.01	0.304694	0.563931		LOC_Os11g20689
GO:0034656	nucleobase-containing small molecule catabolic process	0.0004	0.0001	3.01	0.304694	0.563931		LOC_Os08g44370
GO:0035088	establishment or maintenance of apical/basal cell polarity	0.0004	0.0001	3.01	0.304694	0.563931		LOC_Os02g38040
GO:0035090	maintenance of apical/basal cell polarity	0.0004	0.0001	3.01	0.304694	0.563931		LOC_Os02g38040
GO:0035437	maintenance of protein localization in endoplasmic reticulum	0.0004	0.0001	3.01	0.304694	0.563931		LOC_Os07g32790
GO:0035469	determination of pancreatic left/right asymmetry	0.0004	0.0001	3.01	0.304694	0.563931		LOC_Os02g47880
GO:0035567	non-canonical Wnt signaling pathway	0.0004	0.0001	3.01	0.304694	0.563931		LOC_Os06g08250
GO:0042044	fluid transport	0.0004	0.0001	3.01	0.304694	0.563931		LOC_Os05g33690
GO:0042278	purine nucleoside metabolic process	0.0004	0.0001	3.01	0.304694	0.563931		LOC_Os08g44370
GO:0042351	'de novo' GDP-L-fucose biosynthetic process	0.0004	0.0001	3.01	0.304694	0.563931		LOC_Os06g04620
GO:0042454	ribonucleoside catabolic process	0.0004	0.0001	3.01	0.304694	0.563931		LOC_Os08g44370
GO:0043144	snoRNA processing	0.0004	0.0001	3.01	0.304694	0.563931		LOC_Os03g63720
GO:0043200	response to amino acid	0.0004	0.0001	3.01	0.304694	0.563931		LOC_Os07g37400
GO:0043627	response to estrogen	0.0004	0.0001	3.01	0.304694	0.563931		LOC_Os01g57720
GO:0043903	regulation of symbiosis, encompassing mutualism through parasitism	0.0004	0.0001	3.01	0.304694	0.563931		LOC_Os01g74580
GO:0043985	histone H4-R3 methylation	0.0004	0.0001	3.01	0.304694	0.563931		LOC_Os02g04660
GO:0044805	late nucleophagy	0.0004	0.0001	3.01	0.304694	0.563931		LOC_Os03g14380
GO:0045053	protein retention in Golgi apparatus	0.0004	0.0001	3.01	0.304694	0.563931		LOC_Os10g41560
GO:0045108	regulation of intermediate filament polymerization or depolymerization	0.0004	0.0001	3.01	0.304694	0.563931		LOC_Os02g38040
GO:0045197	establishment or maintenance of epithelial cell apical/basal polarity	0.0004	0.0001	3.01	0.304694	0.563931		LOC_Os02g38040
GO:0045199	maintenance of epithelial cell apical/basal polarity	0.0004	0.0001	3.01	0.304694	0.563931		LOC_Os02g38040
GO:0045763	negative regulation of cellular amino acid metabolic process	0.0004	0.0001	3.01	0.304694	0.563931		LOC_Os08g15840
GO:0045921	positive regulation of exocytosis	0.0004	0.0001	3.01	0.304694	0.563931		LOC_Os04g47700
GO:0046108	uridine metabolic process	0.0004	0.0001	3.01	0.304694	0.563931		LOC_Os08g44370
GO:0046133	pyrimidine ribonucleoside catabolic process	0.0004	0.0001	3.01	0.304694	0.563931		LOC_Os08g44370
GO:0046135	pyrimidine nucleoside catabolic process	0.0004	0.0001	3.01	0.304694	0.563931		LOC_Os08g44370
GO:0046337	phosphatidylethanolamine metabolic process	0.0004	0.0001	3.01	0.304694	0.563931		LOC_Os01g08760
GO:0046839	phospholipid dephosphorylation	0.0004	0.0001	3.01	0.304694	0.563931		LOC_Os03g59070
GO:0048557	embryonic digestive tract morphogenesis	0.0004	0.0001	3.01	0.304694	0.563931		LOC_Os02g38040
GO:0048566	embryonic digestive tract development	0.0004	0.0001	3.01	0.304694	0.563931		LOC_Os02g38040
GO:0048829	root cap development	0.0004	0.0001	3.01	0.304694	0.563931		LOC_Os03g43670
GO:0048871	multicellular organismal homeostasis	0.0004	0.0001	3.01	0.304694	0.563931		LOC_Os02g47880
GO:0050708	regulation of protein secretion	0.0004	0.0001	3.01	0.304694	0.563931		LOC_Os04g47700
GO:0050792	regulation of viral process	0.0004	0.0001	3.01	0.304694	0.563931		LOC_Os01g74580
GO:0051096	positive regulation of helicase activity	0.0004	0.0001	3.01	0.304694	0.563931		LOC_Os01g45530
GO:0051175	negative regulation of sulfur metabolic process	0.0004	0.0001	3.01	0.304694	0.563931		LOC_Os08g15840
GO:0051209	release of sequestered calcium ion into cytosol	0.0004	0.0001	3.01	0.304694	0.563931		LOC_Os07g49330
GO:0051262	protein tetramerization	0.0004	0.0001	3.01	0.304694	0.563931		LOC_Os05g25850
GO:0051555	flavonol biosynthetic process	0.0004	0.0001	3.01	0.304694	0.563931		LOC_Os08g06100
GO:0055074	calcium ion homeostasis	0.0004	0.0001	3.01	0.304694	0.563931		LOC_Os01g11414
GO:0060070	canonical Wnt signaling pathway	0.0004	0.0001	3.01	0.304694	0.563931		LOC_Os06g08250
GO:0060993	kidney morphogenesis	0.0004	0.0001	3.01	0.304694	0.563931		LOC_Os02g47880
GO:0061245	establishment or maintenance of bipolar cell polarity	0.0004	0.0001	3.01	0.304694	0.563931		LOC_Os02g38040
GO:0061371	determination of heart left/right asymmetry	0.0004	0.0001	3.01	0.304694	0.563931		LOC_Os02g47880
GO:0070863	positive regulation of protein exit from endoplasmic reticulum	0.0004	0.0001	3.01	0.304694	0.563931		LOC_Os01g15010
GO:0070932	histone H3 deacetylation	0.0004	0.0001	3.01	0.304694	0.563931		LOC_Os11g09370
GO:0070933	histone H4 deacetylation	0.0004	0.0001	3.01	0.304694	0.563931		LOC_Os11g09370
GO:0070972	protein localization to endoplasmic reticulum	0.0004	0.0001	3.01	0.304694	0.563931		LOC_Os07g32790
GO:0071025	RNA surveillance	0.0004	0.0001	3.01	0.304694	0.563931		LOC_Os03g63720
GO:0071034	CUT catabolic process	0.0004	0.0001	3.01	0.304694	0.563931		LOC_Os01g47256
GO:0071042	nuclear polyadenylation-dependent mRNA catabolic process	0.0004	0.0001	3.01	0.304694	0.563931		LOC_Os11g20689
GO:0071049	nuclear retention of pre-mRNA with aberrant 3'-ends at the site of transcription	0.0004	0.0001	3.01	0.304694	0.563931		LOC_Os01g47256
GO:0071277	cellular response to calcium ion	0.0004	0.0001	3.01	0.304694	0.563931		LOC_Os02g49680
GO:0071454	cellular response to anoxia	0.0004	0.0001	3.01	0.304694	0.563931		LOC_Os04g39020
GO:0071569	protein ufmylation	0.0004	0.0001	3.01	0.304694	0.563931		LOC_Os01g73140
GO:0071722	detoxification of arsenic-containing substance	0.0004	0.0001	3.01	0.304694	0.563931		LOC_Os02g01220
GO:0071907	determination of digestive tract left/right asymmetry	0.0004	0.0001	3.01	0.304694	0.563931		LOC_Os02g47880
GO:0071910	determination of liver left/right asymmetry	0.0004	0.0001	3.01	0.304694	0.563931		LOC_Os02g47880
GO:0072523	purine-containing compound catabolic process	0.0004	0.0001	3.01	0.304694	0.563931		LOC_Os08g44370
GO:0072529	pyrimidine-containing compound catabolic process	0.0004	0.0001	3.01	0.304694	0.563931		LOC_Os08g44370
GO:0080141	regulation of jasmonic acid biosynthetic process	0.0004	0.0001	3.01	0.304694	0.563931		LOC_Os01g58420
GO:0080148	negative regulation of response to water deprivation	0.0004	0.0001	3.01	0.304694	0.563931		LOC_Os03g24040
GO:0090071	negative regulation of ribosome biogenesis	0.0004	0.0001	3.01	0.304694	0.563931		LOC_Os09g32030
GO:0090332	stomatal closure	0.0004	0.0001	3.01	0.304694	0.563931		LOC_Os03g59070
GO:0120035	regulation of plasma membrane bounded cell projection organization	0.0004	0.0001	3.01	0.304694	0.563931		LOC_Os01g57720
GO:0198738	cell-cell signaling by wnt	0.0004	0.0001	3.01	0.304694	0.563931		LOC_Os06g08250
GO:1900111	positive regulation of histone H3-K9 dimethylation	0.0004	0.0001	3.01	0.304694	0.563931		LOC_Os03g58600
GO:1900457	regulation of brassinosteroid mediated signaling pathway	0.0004	0.0001	3.01	0.304694	0.563931		LOC_Os03g13010
GO:1900909	negative regulation of olefin metabolic process	0.0004	0.0001	3.01	0.304694	0.563931		LOC_Os08g15840
GO:1900912	negative regulation of olefin biosynthetic process	0.0004	0.0001	3.01	0.304694	0.563931		LOC_Os08g15840
GO:1901255	nucleotide-excision repair involved in interstrand cross-link repair	0.0004	0.0001	3.01	0.304694	0.563931		LOC_Os07g41564
GO:1901568	fatty acid derivative metabolic process	0.0004	0.0001	3.01	0.304694	0.563931		LOC_Os06g14810
GO:1902326	positive regulation of chlorophyll biosynthetic process	0.0004	0.0001	3.01	0.304694	0.563931		LOC_Os11g11000
GO:1902395	regulation of 1-deoxy-D-xylulose-5-phosphate synthase activity	0.0004	0.0001	3.01	0.304694	0.563931		LOC_Os01g01160
GO:1902750	negative regulation of cell cycle G2/M phase transition	0.0004	0.0001	3.01	0.304694	0.563931		LOC_Os05g46490
GO:1903409	reactive oxygen species biosynthetic process	0.0004	0.0001	3.01	0.304694	0.563931		LOC_Os09g30474
GO:1904143	positive regulation of carotenoid biosynthetic process	0.0004	0.0001	3.01	0.304694	0.563931		LOC_Os11g11000
GO:1905114	cell surface receptor signaling pathway involved in cell-cell signaling	0.0004	0.0001	3.01	0.304694	0.563931		LOC_Os06g08250
GO:1990426	mitotic recombination-dependent replication fork processing	0.0004	0.0001	3.01	0.304694	0.563931		LOC_Os12g31370
GO:2000033	regulation of seed dormancy process	0.0004	0.0001	3.01	0.304694	0.563931		LOC_Os01g45860
GO:2000067	regulation of root morphogenesis	0.0004	0.0001	3.01	0.304694	0.563931		LOC_Os06g11990
GO:2000095	regulation of Wnt signaling pathway, planar cell polarity pathway	0.0004	0.0001	3.01	0.304694	0.563931		LOC_Os02g47880
GO:2000601	positive regulation of Arp2/3 complex-mediated actin nucleation	0.0004	0.0001	3.01	0.304694	0.563931		LOC_Os07g49140
GO:2000616	negative regulation of histone H3-K9 acetylation	0.0004	0.0001	3.01	0.304694	0.563931		LOC_Os03g58600
GO:2001289	lipid X metabolic process	0.0004	0.0001	3.01	0.304694	0.563931		LOC_Os01g52400
GO:0006302	double-strand break repair	0.0015	0.0011	1.42	0.309087	0.570609		LOC_Os04g33050;LOC_Os05g46490;LOC_Os07g34598;LOC_Os09g10850
GO:0009741	response to brassinosteroid	0.0015	0.0011	1.42	0.309087	0.570609		LOC_Os03g12660;LOC_Os03g44150;LOC_Os05g11990;LOC_Os05g50990
GO:0098813	nuclear chromosome segregation	0.0015	0.0011	1.42	0.309087	0.570609		LOC_Os01g07260;LOC_Os02g13810;LOC_Os03g33580;LOC_Os06g27860
GO:0007049	cell cycle	0.0058	0.005	1.16	0.31004	0.571885		LOC_Os01g07260;LOC_Os02g13810;LOC_Os02g40430;LOC_Os02g57120;LOC_Os03g05300;LOC_Os03g11060;LOC_Os03g11380;LOC_Os03g33580;LOC_Os03g42710;LOC_Os05g02820;LOC_Os06g11990;LOC_Os06g27860;LOC_Os10g42640;LOC_Os12g37400;LOC_Os12g40260
GO:1903506	regulation of nucleic acid-templated transcription	0.0146	0.0135	1.08	0.318873	0.581308		LOC_Os01g36840;LOC_Os01g57720;LOC_Os01g61320;LOC_Os01g65970;LOC_Os02g01940;LOC_Os02g03730;LOC_Os02g10240;LOC_Os02g45760;LOC_Os02g53530;LOC_Os02g56880;LOC_Os03g08330;LOC_Os03g13600;LOC_Os03g18840;LOC_Os03g29980;LOC_Os03g40100;LOC_Os03g41600;LOC_Os04g08060;LOC_Os04g32110;LOC_Os04g32510;LOC_Os04g51130;LOC_Os04g59130;LOC_Os05g37190;LOC_Os07g39470;LOC_Os07g42370;LOC_Os07g48900;LOC_Os08g33160;LOC_Os08g…
GO:2001141	regulation of RNA biosynthetic process	0.0146	0.0135	1.08	0.318873	0.581308		LOC_Os01g36840;LOC_Os01g57720;LOC_Os01g61320;LOC_Os01g65970;LOC_Os02g01940;LOC_Os02g03730;LOC_Os02g10240;LOC_Os02g45760;LOC_Os02g53530;LOC_Os02g56880;LOC_Os03g08330;LOC_Os03g13600;LOC_Os03g18840;LOC_Os03g29980;LOC_Os03g40100;LOC_Os03g41600;LOC_Os04g08060;LOC_Os04g32110;LOC_Os04g32510;LOC_Os04g51130;LOC_Os04g59130;LOC_Os05g37190;LOC_Os07g39470;LOC_Os07g42370;LOC_Os07g48900;LOC_Os08g33160;LOC_Os08g…
GO:0006351	transcription, DNA-templated	0.0092	0.0083	1.11	0.319073	0.581308		LOC_Os01g48720;LOC_Os02g13900;LOC_Os02g45120;LOC_Os02g53690;LOC_Os03g60130;LOC_Os04g51190;LOC_Os04g54474;LOC_Os05g28040;LOC_Os05g39500;LOC_Os06g35900;LOC_Os06g40950;LOC_Os06g44230;LOC_Os07g48820;LOC_Os08g07970;LOC_Os09g07120;LOC_Os09g29470;LOC_Os10g33780;LOC_Os10g35290;LOC_Os10g41640;LOC_Os11g35030;LOC_Os11g40090;LOC_Os12g05680;LOC_Os12g34854;LOC_Os12g37370
GO:0006265	DNA topological change	0.0012	0.0008	1.5	0.3207	0.581308		LOC_Os01g16290;LOC_Os06g16980;Oryza_sativa_newGene_1157
GO:0006744	ubiquinone biosynthetic process	0.0012	0.0008	1.5	0.3207	0.581308		LOC_Os01g21610;LOC_Os03g29180;LOC_Os06g05910
GO:0007031	peroxisome organization	0.0012	0.0008	1.5	0.3207	0.581308		LOC_Os01g64520;LOC_Os05g32630;LOC_Os08g39080
GO:0007143	female meiotic nuclear division	0.0012	0.0008	1.5	0.3207	0.581308		LOC_Os03g58600;LOC_Os04g30790;LOC_Os05g38850
GO:0008283	cell proliferation	0.0012	0.0008	1.5	0.3207	0.581308		LOC_Os06g08250;LOC_Os07g03200;LOC_Os12g05260
GO:0009089	lysine biosynthetic process via diaminopimelate	0.0012	0.0008	1.5	0.3207	0.581308		LOC_Os02g24020;LOC_Os03g55280;LOC_Os07g20544
GO:0009561	megagametogenesis	0.0012	0.0008	1.5	0.3207	0.581308		LOC_Os03g58600;LOC_Os07g12320;LOC_Os08g36140
GO:0009640	photomorphogenesis	0.0012	0.0008	1.5	0.3207	0.581308		LOC_Os02g49680;LOC_Os09g35880;LOC_Os10g22430
GO:0009789	positive regulation of abscisic acid-activated signaling pathway	0.0012	0.0008	1.5	0.3207	0.581308		LOC_Os05g11990;LOC_Os05g50990;LOC_Os09g37100
GO:0010051	xylem and phloem pattern formation	0.0012	0.0008	1.5	0.3207	0.581308		LOC_Os03g32170;LOC_Os05g11990;LOC_Os05g50990
GO:0048545	response to steroid hormone	0.0012	0.0008	1.5	0.3207	0.581308		LOC_Os02g01940;LOC_Os05g11990;LOC_Os05g50990
GO:0051346	negative regulation of hydrolase activity	0.0012	0.0008	1.5	0.3207	0.581308		LOC_Os01g57720;LOC_Os03g62790;LOC_Os11g07050
GO:0010468	regulation of gene expression	0.0196	0.0183	1.07	0.321192	0.581308		LOC_Os01g36840;LOC_Os01g57720;LOC_Os01g61320;LOC_Os01g63980;LOC_Os01g65970;LOC_Os02g01940;LOC_Os02g03730;LOC_Os02g10240;LOC_Os02g33460;LOC_Os02g45760;LOC_Os02g53530;LOC_Os02g56880;LOC_Os03g13600;LOC_Os03g18840;LOC_Os03g29980;LOC_Os03g33090;LOC_Os03g40100;LOC_Os03g41600;LOC_Os03g62170;LOC_Os03g63720;LOC_Os04g08060;LOC_Os04g32110;LOC_Os04g32510;LOC_Os04g48370;LOC_Os04g51130;LOC_Os04g59130;LOC_Os05g…
GO:0000162	tryptophan biosynthetic process	0.0008	0.0004	1.72	0.328735	0.581308		LOC_Os03g50880;LOC_Os03g61120
GO:0006379	mRNA cleavage	0.0008	0.0004	1.72	0.328735	0.581308		LOC_Os10g33240;LOC_Os12g37370
GO:0006672	ceramide metabolic process	0.0008	0.0004	1.72	0.328735	0.581308		LOC_Os01g73120;LOC_Os02g43912
GO:0006753	nucleoside phosphate metabolic process	0.0008	0.0004	1.72	0.328735	0.581308		LOC_Os01g65350;LOC_Os05g35520
GO:0009581	detection of external stimulus	0.0008	0.0004	1.72	0.328735	0.581308		LOC_Os06g44500;LOC_Os10g22430
GO:0009582	detection of abiotic stimulus	0.0008	0.0004	1.72	0.328735	0.581308		LOC_Os06g44500;LOC_Os10g22430
GO:0009813	flavonoid biosynthetic process	0.0008	0.0004	1.72	0.328735	0.581308		LOC_Os02g10240;LOC_Os05g37190
GO:0009934	regulation of meristem structural organization	0.0008	0.0004	1.72	0.328735	0.581308		LOC_Os03g01012;LOC_Os06g06050
GO:0009938	negative regulation of gibberellic acid mediated signaling pathway	0.0008	0.0004	1.72	0.328735	0.581308		LOC_Os01g45860;LOC_Os08g44510
GO:0010193	response to ozone	0.0008	0.0004	1.72	0.328735	0.581308		LOC_Os03g50870;LOC_Os07g49114
GO:0010197	polar nucleus fusion	0.0008	0.0004	1.72	0.328735	0.581308		LOC_Os05g48410;LOC_Os09g38420
GO:0010229	inflorescence development	0.0008	0.0004	1.72	0.328735	0.581308		LOC_Os05g33690;LOC_Os06g40080
GO:0010584	pollen exine formation	0.0008	0.0004	1.72	0.328735	0.581308		LOC_Os01g42090;LOC_Os02g46970
GO:0016560	protein import into peroxisome matrix, docking	0.0008	0.0004	1.72	0.328735	0.581308		LOC_Os08g39080;LOC_Os09g36300
GO:0017004	cytochrome complex assembly	0.0008	0.0004	1.72	0.328735	0.581308		LOC_Os03g55820;LOC_Os10g37840
GO:0030100	regulation of endocytosis	0.0008	0.0004	1.72	0.328735	0.581308		LOC_Os02g43590;LOC_Os03g20670
GO:0030155	regulation of cell adhesion	0.0008	0.0004	1.72	0.328735	0.581308		LOC_Os01g57720;LOC_Os05g33690
GO:0030837	negative regulation of actin filament polymerization	0.0008	0.0004	1.72	0.328735	0.581308		LOC_Os02g43590;LOC_Os03g20670
GO:0031333	negative regulation of protein complex assembly	0.0008	0.0004	1.72	0.328735	0.581308		LOC_Os02g43590;LOC_Os03g20670
GO:0032272	negative regulation of protein polymerization	0.0008	0.0004	1.72	0.328735	0.581308		LOC_Os02g43590;LOC_Os03g20670
GO:0032984	macromolecular complex disassembly	0.0008	0.0004	1.72	0.328735	0.581308		LOC_Os03g42710;LOC_Os12g40260
GO:0042793	transcription from plastid promoter	0.0008	0.0004	1.72	0.328735	0.581308		LOC_Os01g56350;LOC_Os04g43420
GO:0046184	aldehyde biosynthetic process	0.0008	0.0004	1.72	0.328735	0.581308		LOC_Os02g01940;LOC_Os02g08230
GO:0048833	specification of floral organ number	0.0008	0.0004	1.72	0.328735	0.581308		LOC_Os07g38130;LOC_Os10g33780
GO:0048870	cell motility	0.0008	0.0004	1.72	0.328735	0.581308		LOC_Os02g43590;LOC_Os03g20670
GO:0051453	regulation of intracellular pH	0.0008	0.0004	1.72	0.328735	0.581308		LOC_Os03g48310;LOC_Os07g47100
GO:0051674	localization of cell	0.0008	0.0004	1.72	0.328735	0.581308		LOC_Os02g43590;LOC_Os03g20670
GO:0051783	regulation of nuclear division	0.0008	0.0004	1.72	0.328735	0.581308		LOC_Os03g33580;LOC_Os04g39670
GO:0060236	regulation of mitotic spindle organization	0.0008	0.0004	1.72	0.328735	0.581308		LOC_Os06g03980;LOC_Os09g13650
GO:0071103	DNA conformation change	0.0008	0.0004	1.72	0.328735	0.581308		LOC_Os03g46600;LOC_Os07g41564
GO:0071108	protein K48-linked deubiquitination	0.0008	0.0004	1.72	0.328735	0.581308		LOC_Os01g47262;LOC_Os02g30974
GO:0071322	cellular response to carbohydrate stimulus	0.0008	0.0004	1.72	0.328735	0.581308		LOC_Os03g59610;LOC_Os04g35610
GO:0071805	potassium ion transmembrane transport	0.0008	0.0004	1.72	0.328735	0.581308		LOC_Os06g42030;LOC_Os07g47100
GO:1901259	chloroplast rRNA processing	0.0008	0.0004	1.72	0.328735	0.581308		LOC_Os03g31150;LOC_Os07g06450
GO:0034660	ncRNA metabolic process	0.0019	0.0015	1.31	0.33238	0.586802		LOC_Os01g08770;LOC_Os03g18840;LOC_Os03g63720;LOC_Os05g44320;LOC_Os07g41190
GO:0044262	cellular carbohydrate metabolic process	0.0019	0.0015	1.31	0.33238	0.586802		LOC_Os02g04330;LOC_Os03g21260;LOC_Os06g11990;LOC_Os11g08090;LOC_Os12g06800
GO:1901576	organic substance biosynthetic process	0.0104	0.0095	1.09	0.342318	0.603859		LOC_Os01g07260;LOC_Os01g08760;LOC_Os01g57610;LOC_Os01g65350;LOC_Os01g70780;LOC_Os02g01940;LOC_Os02g04330;LOC_Os02g10240;LOC_Os03g59610;LOC_Os04g40730;LOC_Os05g07710;LOC_Os05g28040;LOC_Os05g35520;LOC_Os05g37190;LOC_Os05g39500;LOC_Os05g42150;LOC_Os06g11990;LOC_Os06g14810;LOC_Os06g30420;LOC_Os06g44840;LOC_Os07g07310;LOC_Os10g33780;LOC_Os11g08090;LOC_Os11g16550;LOC_Os12g16240;LOC_Os12g16250;LOC_Os12g…
GO:0010243	response to organonitrogen compound	0.0031	0.0026	1.2	0.343159	0.603878		LOC_Os02g56880;LOC_Os03g29980;LOC_Os03g40100;LOC_Os04g32110;LOC_Os07g37400;LOC_Os08g36920;LOC_Os08g42100;LOC_Os11g31590
GO:0048285	organelle fission	0.0031	0.0026	1.2	0.343159	0.603878		LOC_Os02g13810;LOC_Os03g33580;LOC_Os03g44420;LOC_Os04g33770;LOC_Os05g02820;LOC_Os06g27860;LOC_Os10g42640;LOC_Os12g07880
GO:0090567	reproductive shoot system development	0.0031	0.0026	1.2	0.343159	0.603878		LOC_Os01g72020;LOC_Os02g06410;LOC_Os02g10240;LOC_Os03g41600;LOC_Os05g33690;LOC_Os06g11990;LOC_Os10g33780;LOC_Os11g48000
GO:0022603	regulation of anatomical structure morphogenesis	0.0023	0.0019	1.25	0.348587	0.611949		LOC_Os02g47880;LOC_Os02g56880;LOC_Os04g32510;LOC_Os05g33690;LOC_Os06g08250;LOC_Os06g11990
GO:0043067	regulation of programmed cell death	0.0023	0.0019	1.25	0.348587	0.611949		LOC_Os02g43912;LOC_Os06g11990;LOC_Os07g32790;LOC_Os09g25000;LOC_Os09g38420;LOC_Os11g08090
GO:0070925	organelle assembly	0.0023	0.0019	1.25	0.348587	0.611949		LOC_Os01g70780;LOC_Os02g47880;LOC_Os03g22350;LOC_Os05g07710;LOC_Os05g44320;LOC_Os07g05470
GO:0042981	regulation of apoptotic process	0.0015	0.0012	1.34	0.349819	0.612634		LOC_Os06g11990;LOC_Os07g32790;LOC_Os09g25000;LOC_Os11g08090
GO:0061077	chaperone-mediated protein folding	0.0015	0.0012	1.34	0.349819	0.612634		LOC_Os01g01160;LOC_Os06g20320;LOC_Os07g38230;LOC_Os08g32930
GO:0097659	nucleic acid-templated transcription	0.0015	0.0012	1.34	0.349819	0.612634		LOC_Os05g28040;LOC_Os05g39500;LOC_Os10g33780;LOC_Os12g34854
GO:0042592	homeostatic process	0.0035	0.0029	1.18	0.352486	0.616315		LOC_Os01g57610;LOC_Os02g47880;LOC_Os02g53400;LOC_Os03g06360;LOC_Os03g55820;LOC_Os05g42150;LOC_Os06g23350;LOC_Os09g02710;LOC_Os09g09930
GO:0048366	leaf development	0.0035	0.0029	1.18	0.352486	0.616315		LOC_Os01g34350;LOC_Os01g72020;LOC_Os03g41330;LOC_Os03g41600;LOC_Os05g05600;LOC_Os05g33690;LOC_Os07g49114;LOC_Os11g01550;LOC_Os12g01550
GO:0065008	regulation of biological quality	0.0085	0.0077	1.09	0.357214	0.624082		LOC_Os01g55280;LOC_Os01g57610;LOC_Os01g57770;LOC_Os02g40430;LOC_Os02g43590;LOC_Os02g47880;LOC_Os02g53400;LOC_Os02g57120;LOC_Os03g06360;LOC_Os03g20670;LOC_Os03g55820;LOC_Os03g63060;LOC_Os05g42150;LOC_Os05g46480;LOC_Os05g49440;LOC_Os06g23350;LOC_Os07g32790;LOC_Os08g15840;LOC_Os09g02710;LOC_Os09g09930;LOC_Os10g10170;LOC_Os11g48000
GO:0048519	negative regulation of biological process	0.0139	0.013	1.07	0.361463	0.62465		LOC_Os01g36840;LOC_Os01g57720;LOC_Os02g35530;LOC_Os02g40430;LOC_Os02g43590;LOC_Os02g47880;LOC_Os02g52550;LOC_Os02g53530;LOC_Os02g56880;LOC_Os02g57120;LOC_Os03g08330;LOC_Os03g13600;LOC_Os03g20670;LOC_Os03g33580;LOC_Os03g62790;LOC_Os03g63720;LOC_Os04g48370;LOC_Os05g46490;LOC_Os06g08250;LOC_Os06g11990;LOC_Os06g40360;LOC_Os07g07310;LOC_Os07g42370;LOC_Os08g15840;LOC_Os08g33160;LOC_Os08g36110;LOC_Os09g…
GO:0001558	regulation of cell growth	0.0012	0.0008	1.39	0.369912	0.62465		LOC_Os02g56880;LOC_Os05g33690;LOC_Os06g10230
GO:0006928	movement of cell or subcellular component	0.0012	0.0008	1.39	0.369912	0.62465		LOC_Os02g43590;LOC_Os02g47880;LOC_Os03g20670
GO:0007568	aging	0.0012	0.0008	1.39	0.369912	0.62465		LOC_Os05g05600;LOC_Os06g50930;LOC_Os07g49114
GO:0009082	branched-chain amino acid biosynthetic process	0.0012	0.0008	1.39	0.369912	0.62465		LOC_Os03g12890;LOC_Os05g15530;LOC_Os10g40200
GO:0009690	cytokinin metabolic process	0.0012	0.0008	1.39	0.369912	0.62465		LOC_Os01g10110;LOC_Os01g71310;LOC_Os08g35860
GO:0009798	axis specification	0.0012	0.0008	1.39	0.369912	0.62465		LOC_Os01g72020;LOC_Os02g56880;LOC_Os05g33690
GO:0055086	nucleobase-containing small molecule metabolic process	0.0012	0.0008	1.39	0.369912	0.62465		LOC_Os01g65350;LOC_Os05g35520;LOC_Os08g44370
GO:0070192	chromosome organization involved in meiotic cell cycle	0.0012	0.0008	1.39	0.369912	0.62465		LOC_Os02g13810;LOC_Os06g27860;LOC_Os12g31370
GO:0006099	tricarboxylic acid cycle	0.0031	0.0026	1.17	0.370131	0.62465		LOC_Os01g61380;LOC_Os02g13840;LOC_Os03g04410;LOC_Os03g56280;LOC_Os04g40310;LOC_Os04g40990;LOC_Os05g49880;LOC_Os12g43630
GO:0051179	localization	0.0131	0.0123	1.07	0.370258	0.62465		LOC_Os01g19770;LOC_Os01g42090;LOC_Os01g44394;LOC_Os01g49740;LOC_Os01g57720;LOC_Os01g70780;LOC_Os02g21350;LOC_Os02g38040;LOC_Os02g43590;LOC_Os02g43770;LOC_Os02g57600;LOC_Os03g11380;LOC_Os03g20670;LOC_Os03g46600;LOC_Os03g63060;LOC_Os04g02580;LOC_Os04g12499;LOC_Os04g12530;LOC_Os04g51820;LOC_Os05g07710;LOC_Os05g33690;LOC_Os05g49440;LOC_Os06g11990;LOC_Os06g42030;LOC_Os06g44840;LOC_Os07g32790;LOC_Os07g…
GO:0031047	gene silencing by RNA	0.0035	0.003	1.15	0.377776	0.62465		LOC_Os01g10140;LOC_Os01g36840;LOC_Os03g57560;LOC_Os03g58600;LOC_Os04g48370;LOC_Os04g52550;LOC_Os09g14610;LOC_Os12g09580;LOC_Os12g09590
GO:0033365	protein localization to organelle	0.0035	0.003	1.15	0.377776	0.62465		LOC_Os01g19770;LOC_Os01g44394;LOC_Os02g57600;LOC_Os06g11990;LOC_Os07g32790;LOC_Os08g39080;LOC_Os08g42690;LOC_Os09g33810;LOC_Os11g08090
GO:0019222	regulation of metabolic process	0.0246	0.0237	1.04	0.382038	0.62465		LOC_Os01g01160;LOC_Os01g36840;LOC_Os01g57610;LOC_Os01g57720;LOC_Os01g61320;LOC_Os01g65970;LOC_Os01g72020;LOC_Os02g01940;LOC_Os02g03730;LOC_Os02g04330;LOC_Os02g10240;LOC_Os02g33460;LOC_Os02g35530;LOC_Os02g45760;LOC_Os02g53530;LOC_Os02g56880;LOC_Os03g08330;LOC_Os03g13600;LOC_Os03g18840;LOC_Os03g29980;LOC_Os03g40100;LOC_Os03g41600;LOC_Os03g58040;LOC_Os03g59610;LOC_Os03g62790;LOC_Os03g63720;LOC_Os04g…
GO:0009266	response to temperature stimulus	0.0042	0.0038	1.12	0.389481	0.62465		LOC_Os02g33460;LOC_Os02g52150;LOC_Os03g59610;LOC_Os05g33690;LOC_Os05g46480;LOC_Os06g14810;LOC_Os06g44840;LOC_Os07g33350;LOC_Os07g40940;LOC_Os08g32930;LOC_Os09g04790
GO:0006402	mRNA catabolic process	0.0015	0.0012	1.27	0.39058	0.62465		LOC_Os02g40460;LOC_Os03g63720;LOC_Os04g52340;LOC_Os07g37790
GO:0009627	systemic acquired resistance	0.0015	0.0012	1.27	0.39058	0.62465		LOC_Os01g57770;LOC_Os01g62980;LOC_Os04g33920;LOC_Os07g47590
GO:0009967	positive regulation of signal transduction	0.0015	0.0012	1.27	0.39058	0.62465		LOC_Os05g11990;LOC_Os05g47890;LOC_Os05g50990;LOC_Os06g12630
GO:0023056	positive regulation of signaling	0.0015	0.0012	1.27	0.39058	0.62465		LOC_Os05g11990;LOC_Os05g47890;LOC_Os05g50990;LOC_Os06g12630
GO:0032147	activation of protein kinase activity	0.0015	0.0012	1.27	0.39058	0.62465		LOC_Os02g54900;LOC_Os06g03980;LOC_Os06g05520;LOC_Os09g13650
GO:0060627	regulation of vesicle-mediated transport	0.0015	0.0012	1.27	0.39058	0.62465		LOC_Os02g43590;LOC_Os03g20670;LOC_Os03g63060;LOC_Os04g47700
GO:0090066	regulation of anatomical structure size	0.0015	0.0012	1.27	0.39058	0.62465		LOC_Os02g43590;LOC_Os03g20670;LOC_Os03g63060;LOC_Os11g48000
GO:0000819	sister chromatid segregation	0.0008	0.0005	1.5	0.393707	0.62465		LOC_Os01g07260;LOC_Os03g33580
GO:0001578	microtubule bundle formation	0.0008	0.0005	1.5	0.393707	0.62465		LOC_Os03g40540;LOC_Os07g05470
GO:0005982	starch metabolic process	0.0008	0.0005	1.5	0.393707	0.62465		LOC_Os02g04330;LOC_Os11g37560
GO:0007163	establishment or maintenance of cell polarity	0.0008	0.0005	1.5	0.393707	0.62465		LOC_Os02g38040;LOC_Os03g51250
GO:0009117	nucleotide metabolic process	0.0008	0.0005	1.5	0.393707	0.62465		LOC_Os01g65350;LOC_Os05g35520
GO:0009585	red, far-red light phototransduction	0.0008	0.0005	1.5	0.393707	0.62465		LOC_Os06g44500;LOC_Os10g22430
GO:0009624	response to nematode	0.0008	0.0005	1.5	0.393707	0.62465		LOC_Os02g56880;LOC_Os07g49114
GO:0009812	flavonoid metabolic process	0.0008	0.0005	1.5	0.393707	0.62465		LOC_Os02g10240;LOC_Os05g37190
GO:0009887	animal organ morphogenesis	0.0008	0.0005	1.5	0.393707	0.62465		LOC_Os02g38040;LOC_Os02g47880
GO:0009911	positive regulation of flower development	0.0008	0.0005	1.5	0.393707	0.62465		LOC_Os09g33850;LOC_Os11g34460
GO:0010492	maintenance of shoot apical meristem identity	0.0008	0.0005	1.5	0.393707	0.62465		LOC_Os01g34350;LOC_Os10g33780
GO:0010927	cellular component assembly involved in morphogenesis	0.0008	0.0005	1.5	0.393707	0.62465		LOC_Os01g42090;LOC_Os06g11990
GO:0010948	negative regulation of cell cycle process	0.0008	0.0005	1.5	0.393707	0.62465		LOC_Os03g33580;LOC_Os05g46490
GO:0031123	RNA 3'-end processing	0.0008	0.0005	1.5	0.393707	0.62465		LOC_Os03g63720;LOC_Os10g33240
GO:0033169	histone H3-K9 demethylation	0.0008	0.0005	1.5	0.393707	0.62465		LOC_Os02g01940;LOC_Os03g58600
GO:0034605	cellular response to heat	0.0008	0.0005	1.5	0.393707	0.62465		LOC_Os05g33690;LOC_Os05g44340
GO:0044782	cilium organization	0.0008	0.0005	1.5	0.393707	0.62465		LOC_Os02g47880;LOC_Os07g05470
GO:0045036	protein targeting to chloroplast	0.0008	0.0005	1.5	0.393707	0.62465		LOC_Os08g42690;LOC_Os09g33810
GO:0045493	xylan catabolic process	0.0008	0.0005	1.5	0.393707	0.62465		LOC_Os11g47560;LOC_Os11g47590
GO:0046148	pigment biosynthetic process	0.0008	0.0005	1.5	0.393707	0.62465		LOC_Os07g07310;LOC_Os11g16550
GO:0046621	negative regulation of organ growth	0.0008	0.0005	1.5	0.393707	0.62465		LOC_Os04g48260;LOC_Os06g03580
GO:0048598	embryonic morphogenesis	0.0008	0.0005	1.5	0.393707	0.62465		LOC_Os02g38040;LOC_Os02g47880
GO:0051606	detection of stimulus	0.0008	0.0005	1.5	0.393707	0.62465		LOC_Os06g44500;LOC_Os10g22430
GO:0060271	cilium assembly	0.0008	0.0005	1.5	0.393707	0.62465		LOC_Os02g47880;LOC_Os07g05470
GO:0071367	cellular response to brassinosteroid stimulus	0.0008	0.0005	1.5	0.393707	0.62465		LOC_Os05g11990;LOC_Os05g50990
GO:0090691	formation of plant organ boundary	0.0008	0.0005	1.5	0.393707	0.62465		LOC_Os10g33780;LOC_Os11g48000
GO:0098662	inorganic cation transmembrane transport	0.0008	0.0005	1.5	0.393707	0.62465		LOC_Os04g51820;LOC_Os06g42030
GO:0120031	plasma membrane bounded cell projection assembly	0.0008	0.0005	1.5	0.393707	0.62465		LOC_Os02g47880;LOC_Os07g05470
GO:1901421	positive regulation of response to alcohol	0.0008	0.0005	1.5	0.393707	0.62465		LOC_Os05g11990;LOC_Os05g50990
GO:1905959	positive regulation of cellular response to alcohol	0.0008	0.0005	1.5	0.393707	0.62465		LOC_Os05g11990;LOC_Os05g50990
GO:2000031	regulation of salicylic acid mediated signaling pathway	0.0008	0.0005	1.5	0.393707	0.62465		LOC_Os01g09800;LOC_Os06g12630
GO:0071229	cellular response to acid chemical	0.0035	0.0031	1.13	0.403192	0.62465		LOC_Os01g58850;LOC_Os01g72020;LOC_Os02g43770;LOC_Os02g53530;LOC_Os03g62790;LOC_Os05g47890;LOC_Os08g33160;LOC_Os08g36110;LOC_Os09g27320
GO:0007005	mitochondrion organization	0.0019	0.0016	1.2	0.403472	0.62465		LOC_Os01g19770;LOC_Os01g70780;LOC_Os04g33770;LOC_Os05g07710;LOC_Os10g41790
GO:0009739	response to gibberellin	0.0019	0.0016	1.2	0.403472	0.62465		LOC_Os02g12790;LOC_Os02g53530;LOC_Os08g04840;LOC_Os08g36110;LOC_Os09g27320
GO:0044249	cellular biosynthetic process	0.0096	0.0091	1.06	0.409378	0.62465		LOC_Os01g07260;LOC_Os01g08760;LOC_Os01g57610;LOC_Os01g62380;LOC_Os01g65350;LOC_Os01g70780;LOC_Os02g01940;LOC_Os02g04330;LOC_Os03g59610;LOC_Os04g40730;LOC_Os05g07710;LOC_Os05g28040;LOC_Os05g35520;LOC_Os05g39500;LOC_Os05g42150;LOC_Os06g11990;LOC_Os06g30420;LOC_Os06g44840;LOC_Os07g07310;LOC_Os10g33780;LOC_Os11g08090;LOC_Os11g16550;LOC_Os12g16240;LOC_Os12g16250;LOC_Os12g34854
GO:0048583	regulation of response to stimulus	0.01	0.0095	1.06	0.410909	0.62465		LOC_Os01g36840;LOC_Os01g72020;LOC_Os02g35530;LOC_Os02g47880;LOC_Os02g53530;LOC_Os03g08330;LOC_Os03g13600;LOC_Os05g11990;LOC_Os05g46490;LOC_Os05g47890;LOC_Os05g50990;LOC_Os06g08250;LOC_Os06g11990;LOC_Os06g12630;LOC_Os06g40360;LOC_Os06g44840;LOC_Os07g40850;LOC_Os07g42370;LOC_Os08g33160;LOC_Os08g36110;LOC_Os09g25000;LOC_Os09g26400;LOC_Os09g26780;LOC_Os09g27320;LOC_Os10g33240;LOC_Os11g08090
GO:0006378	mRNA polyadenylation	0.0012	0.0009	1.29	0.418413	0.62465		LOC_Os07g48890;LOC_Os08g30820;LOC_Os10g33240
GO:0010030	positive regulation of seed germination	0.0012	0.0009	1.29	0.418413	0.62465		LOC_Os05g49730;LOC_Os06g30370;LOC_Os07g40850
GO:0022618	ribonucleoprotein complex assembly	0.0012	0.0009	1.29	0.418413	0.62465		LOC_Os03g22350;LOC_Os05g44320;LOC_Os11g18830
GO:0040011	locomotion	0.0012	0.0009	1.29	0.418413	0.62465		LOC_Os02g06410;LOC_Os02g43590;LOC_Os03g20670
GO:0043254	regulation of protein complex assembly	0.0012	0.0009	1.29	0.418413	0.62465		LOC_Os02g43590;LOC_Os03g20670;LOC_Os03g63060
GO:0046373	L-arabinose metabolic process	0.0012	0.0009	1.29	0.418413	0.62465		LOC_Os06g41020;LOC_Os11g03780;LOC_Os12g03530
GO:0048268	clathrin coat assembly	0.0012	0.0009	1.29	0.418413	0.62465		LOC_Os02g55970;LOC_Os08g36410;LOC_Os11g14000
GO:0071826	ribonucleoprotein complex subunit organization	0.0012	0.0009	1.29	0.418413	0.62465		LOC_Os03g22350;LOC_Os05g44320;LOC_Os11g18830
GO:0090407	organophosphate biosynthetic process	0.0012	0.0009	1.29	0.418413	0.62465		LOC_Os01g08760;LOC_Os01g65350;LOC_Os05g35520
GO:0000055	ribosomal large subunit export from nucleus	0.0004	0.0002	2.01	0.42023	0.62465		LOC_Os04g53770
GO:0000303	response to superoxide	0.0004	0.0002	2.01	0.42023	0.62465		LOC_Os05g25850
GO:0000305	response to oxygen radical	0.0004	0.0002	2.01	0.42023	0.62465		LOC_Os05g25850
GO:0001682	tRNA 5'-leader removal	0.0004	0.0002	2.01	0.42023	0.62465		LOC_Os11g45250
GO:0001952	regulation of cell-matrix adhesion	0.0004	0.0002	2.01	0.42023	0.62465		LOC_Os01g57720
GO:0003007	heart morphogenesis	0.0004	0.0002	2.01	0.42023	0.62465		LOC_Os02g47880
GO:0005997	xylulose metabolic process	0.0004	0.0002	2.01	0.42023	0.62465		LOC_Os12g06800
GO:0006013	mannose metabolic process	0.0004	0.0002	2.01	0.42023	0.62465		LOC_Os06g13650
GO:0006048	UDP-N-acetylglucosamine biosynthetic process	0.0004	0.0002	2.01	0.42023	0.62465		LOC_Os05g44020
GO:0006101	citrate metabolic process	0.0004	0.0002	2.01	0.42023	0.62465		LOC_Os03g04410
GO:0006152	purine nucleoside catabolic process	0.0004	0.0002	2.01	0.42023	0.62465		LOC_Os08g44370
GO:0006323	DNA packaging	0.0004	0.0002	2.01	0.42023	0.62465		LOC_Os03g46600
GO:0006415	translational termination	0.0004	0.0002	2.01	0.42023	0.62465		LOC_Os05g06510
GO:0006421	asparaginyl-tRNA aminoacylation	0.0004	0.0002	2.01	0.42023	0.62465		LOC_Os07g30200
GO:0006423	cysteinyl-tRNA aminoacylation	0.0004	0.0002	2.01	0.42023	0.62465		LOC_Os09g38420
GO:0006426	glycyl-tRNA aminoacylation	0.0004	0.0002	2.01	0.42023	0.62465		LOC_Os08g42560
GO:0006431	methionyl-tRNA aminoacylation	0.0004	0.0002	2.01	0.42023	0.62465		LOC_Os03g11120
GO:0006436	tryptophanyl-tRNA aminoacylation	0.0004	0.0002	2.01	0.42023	0.62465		LOC_Os01g54020
GO:0006529	asparagine biosynthetic process	0.0004	0.0002	2.01	0.42023	0.62465		LOC_Os03g18130
GO:0006772	thiamine metabolic process	0.0004	0.0002	2.01	0.42023	0.62465		LOC_Os05g30454
GO:0006783	heme biosynthetic process	0.0004	0.0002	2.01	0.42023	0.62465		LOC_Os05g29760
GO:0006855	drug transmembrane transport	0.0004	0.0002	2.01	0.42023	0.62465		LOC_Os02g21350
GO:0006879	cellular iron ion homeostasis	0.0004	0.0002	2.01	0.42023	0.62465		LOC_Os11g01530
GO:0007043	cell-cell junction assembly	0.0004	0.0002	2.01	0.42023	0.62465		LOC_Os02g38040
GO:0007155	cell adhesion	0.0004	0.0002	2.01	0.42023	0.62465		LOC_Os01g62380
GO:0007162	negative regulation of cell adhesion	0.0004	0.0002	2.01	0.42023	0.62465		LOC_Os01g57720
GO:0007369	gastrulation	0.0004	0.0002	2.01	0.42023	0.62465		LOC_Os02g47880
GO:0007507	heart development	0.0004	0.0002	2.01	0.42023	0.62465		LOC_Os02g47880
GO:0008202	steroid metabolic process	0.0004	0.0002	2.01	0.42023	0.62465		LOC_Os03g32170
GO:0008608	attachment of spindle microtubules to kinetochore	0.0004	0.0002	2.01	0.42023	0.62465		LOC_Os03g33580
GO:0008615	pyridoxine biosynthetic process	0.0004	0.0002	2.01	0.42023	0.62465		LOC_Os11g48080
GO:0009119	ribonucleoside metabolic process	0.0004	0.0002	2.01	0.42023	0.62465		LOC_Os08g44370
GO:0009228	thiamine biosynthetic process	0.0004	0.0002	2.01	0.42023	0.62465		LOC_Os03g47610
GO:0009229	thiamine diphosphate biosynthetic process	0.0004	0.0002	2.01	0.42023	0.62465		LOC_Os05g30454
GO:0009311	oligosaccharide metabolic process	0.0004	0.0002	2.01	0.42023	0.62465		LOC_Os12g36870
GO:0009590	detection of gravity	0.0004	0.0002	2.01	0.42023	0.62465		LOC_Os08g01920
GO:0009616	virus induced gene silencing	0.0004	0.0002	2.01	0.42023	0.62465		LOC_Os01g34350
GO:0009786	regulation of asymmetric cell division	0.0004	0.0002	2.01	0.42023	0.62465		LOC_Os03g43670
GO:0009827	plant-type cell wall modification	0.0004	0.0002	2.01	0.42023	0.62465		LOC_Os03g18120
GO:0009862	systemic acquired resistance, salicylic acid mediated signaling pathway	0.0004	0.0002	2.01	0.42023	0.62465		LOC_Os01g09800
GO:0009900	dehiscence	0.0004	0.0002	2.01	0.42023	0.62465		LOC_Os06g11990
GO:0010022	meristem determinacy	0.0004	0.0002	2.01	0.42023	0.62465		LOC_Os01g72020
GO:0010162	seed dormancy process	0.0004	0.0002	2.01	0.42023	0.62465		LOC_Os03g46260
GO:0010254	nectary development	0.0004	0.0002	2.01	0.42023	0.62465		LOC_Os01g72020
GO:0010366	negative regulation of ethylene biosynthetic process	0.0004	0.0002	2.01	0.42023	0.62465		LOC_Os08g15840
GO:0010393	galacturonan metabolic process	0.0004	0.0002	2.01	0.42023	0.62465		LOC_Os02g56880
GO:0010432	bract development	0.0004	0.0002	2.01	0.42023	0.62465		LOC_Os01g72020
GO:0010433	bract morphogenesis	0.0004	0.0002	2.01	0.42023	0.62465		LOC_Os01g72020
GO:0010434	bract formation	0.0004	0.0002	2.01	0.42023	0.62465		LOC_Os01g72020
GO:0010495	long-distance posttranscriptional gene silencing	0.0004	0.0002	2.01	0.42023	0.62465		LOC_Os04g48370
GO:0010500	transmitting tissue development	0.0004	0.0002	2.01	0.42023	0.62465		LOC_Os02g10240
GO:0010587	miRNA catabolic process	0.0004	0.0002	2.01	0.42023	0.62465		LOC_Os05g28860
GO:0010594	regulation of endothelial cell migration	0.0004	0.0002	2.01	0.42023	0.62465		LOC_Os01g57720
GO:0010632	regulation of epithelial cell migration	0.0004	0.0002	2.01	0.42023	0.62465		LOC_Os01g57720
GO:0010810	regulation of cell-substrate adhesion	0.0004	0.0002	2.01	0.42023	0.62465		LOC_Os01g57720
GO:0010965	regulation of mitotic sister chromatid separation	0.0004	0.0002	2.01	0.42023	0.62465		LOC_Os03g33580
GO:0015940	pantothenate biosynthetic process	0.0004	0.0002	2.01	0.42023	0.62465		LOC_Os01g12560
GO:0016073	snRNA metabolic process	0.0004	0.0002	2.01	0.42023	0.62465		LOC_Os03g63720
GO:0016143	S-glycoside metabolic process	0.0004	0.0002	2.01	0.42023	0.62465		LOC_Os03g13600
GO:0017000	antibiotic biosynthetic process	0.0004	0.0002	2.01	0.42023	0.62465		LOC_Os02g01940
GO:0017183	peptidyl-diphthamide biosynthetic process from peptidyl-histidine	0.0004	0.0002	2.01	0.42023	0.62465		LOC_Os03g23970
GO:0019757	glycosinolate metabolic process	0.0004	0.0002	2.01	0.42023	0.62465		LOC_Os03g13600
GO:0019760	glucosinolate metabolic process	0.0004	0.0002	2.01	0.42023	0.62465		LOC_Os03g13600
GO:0030041	actin filament polymerization	0.0004	0.0002	2.01	0.42023	0.62465		LOC_Os01g46580
GO:0030097	hemopoiesis	0.0004	0.0002	2.01	0.42023	0.62465		LOC_Os02g52370
GO:0030261	chromosome condensation	0.0004	0.0002	2.01	0.42023	0.62465		LOC_Os07g33360
GO:0030307	positive regulation of cell growth	0.0004	0.0002	2.01	0.42023	0.62465		LOC_Os02g56880
GO:0030418	nicotianamine biosynthetic process	0.0004	0.0002	2.01	0.42023	0.62465		LOC_Os07g48980
GO:0031016	pancreas development	0.0004	0.0002	2.01	0.42023	0.62465		LOC_Os02g47880
GO:0031497	chromatin assembly	0.0004	0.0002	2.01	0.42023	0.62465		LOC_Os03g46600
GO:0031577	spindle checkpoint	0.0004	0.0002	2.01	0.42023	0.62465		LOC_Os03g33580
GO:0032366	intracellular sterol transport	0.0004	0.0002	2.01	0.42023	0.62465		LOC_Os03g57420
GO:0032544	plastid translation	0.0004	0.0002	2.01	0.42023	0.62465		LOC_Os07g38300
GO:0033046	negative regulation of sister chromatid segregation	0.0004	0.0002	2.01	0.42023	0.62465		LOC_Os03g33580
GO:0033047	regulation of mitotic sister chromatid segregation	0.0004	0.0002	2.01	0.42023	0.62465		LOC_Os03g33580
GO:0033048	negative regulation of mitotic sister chromatid segregation	0.0004	0.0002	2.01	0.42023	0.62465		LOC_Os03g33580
GO:0033566	gamma-tubulin complex localization	0.0004	0.0002	2.01	0.42023	0.62465		LOC_Os03g32150
GO:0033615	mitochondrial proton-transporting ATP synthase complex assembly	0.0004	0.0002	2.01	0.42023	0.62465		LOC_Os04g40650
GO:0034329	cell junction assembly	0.0004	0.0002	2.01	0.42023	0.62465		LOC_Os02g38040
GO:0034472	snRNA 3'-end processing	0.0004	0.0002	2.01	0.42023	0.62465		LOC_Os03g63720
GO:0035050	embryonic heart tube development	0.0004	0.0002	2.01	0.42023	0.62465		LOC_Os02g47880
GO:0035725	sodium ion transmembrane transport	0.0004	0.0002	2.01	0.42023	0.62465		LOC_Os04g51820
GO:0035821	modification of morphology or physiology of other organism	0.0004	0.0002	2.01	0.42023	0.62465		LOC_Os01g74580
GO:0036444	mitochondrial calcium uptake	0.0004	0.0002	2.01	0.42023	0.62465		LOC_Os12g02880
GO:0040017	positive regulation of locomotion	0.0004	0.0002	2.01	0.42023	0.62465		LOC_Os01g57720
GO:0042148	strand invasion	0.0004	0.0002	2.01	0.42023	0.62465		LOC_Os12g31370
GO:0042372	phylloquinone biosynthetic process	0.0004	0.0002	2.01	0.42023	0.62465		LOC_Os03g09060
GO:0042548	regulation of photosynthesis, light reaction	0.0004	0.0002	2.01	0.42023	0.62465		LOC_Os09g04790
GO:0042779	tRNA 3'-trailer cleavage	0.0004	0.0002	2.01	0.42023	0.62465		LOC_Os02g45120
GO:0043408	regulation of MAPK cascade	0.0004	0.0002	2.01	0.42023	0.62465		LOC_Os05g47890
GO:0043410	positive regulation of MAPK cascade	0.0004	0.0002	2.01	0.42023	0.62465		LOC_Os05g47890
GO:0043467	regulation of generation of precursor metabolites and energy	0.0004	0.0002	2.01	0.42023	0.62465		LOC_Os09g04790
GO:0043628	ncRNA 3'-end processing	0.0004	0.0002	2.01	0.42023	0.62465		LOC_Os03g63720
GO:0044030	regulation of DNA methylation	0.0004	0.0002	2.01	0.42023	0.62465		LOC_Os09g27060
GO:0044038	cell wall macromolecule biosynthetic process	0.0004	0.0002	2.01	0.42023	0.62465		LOC_Os11g08090
GO:0045839	negative regulation of mitotic nuclear division	0.0004	0.0002	2.01	0.42023	0.62465		LOC_Os03g33580
GO:0046131	pyrimidine ribonucleoside metabolic process	0.0004	0.0002	2.01	0.42023	0.62465		LOC_Os08g44370
GO:0046293	formaldehyde biosynthetic process	0.0004	0.0002	2.01	0.42023	0.62465		LOC_Os02g01940
GO:0046294	formaldehyde catabolic process	0.0004	0.0002	2.01	0.42023	0.62465		LOC_Os10g07229
GO:0046473	phosphatidic acid metabolic process	0.0004	0.0002	2.01	0.42023	0.62465		LOC_Os09g37100
GO:0046506	sulfolipid biosynthetic process	0.0004	0.0002	2.01	0.42023	0.62465		LOC_Os05g39230
GO:0046835	carbohydrate phosphorylation	0.0004	0.0002	2.01	0.42023	0.62465		LOC_Os12g06800
GO:0048281	inflorescence morphogenesis	0.0004	0.0002	2.01	0.42023	0.62465		LOC_Os05g33690
GO:0048534	hematopoietic or lymphoid organ development	0.0004	0.0002	2.01	0.42023	0.62465		LOC_Os02g52370
GO:0048546	digestive tract morphogenesis	0.0004	0.0002	2.01	0.42023	0.62465		LOC_Os02g38040
GO:0048832	specification of plant organ number	0.0004	0.0002	2.01	0.42023	0.62465		LOC_Os10g33780
GO:0048834	specification of petal number	0.0004	0.0002	2.01	0.42023	0.62465		LOC_Os10g33780
GO:0051047	positive regulation of secretion	0.0004	0.0002	2.01	0.42023	0.62465		LOC_Os04g47700
GO:0051170	nuclear import	0.0004	0.0002	2.01	0.42023	0.62465		LOC_Os01g44394
GO:0051272	positive regulation of cellular component movement	0.0004	0.0002	2.01	0.42023	0.62465		LOC_Os01g57720
GO:0051512	positive regulation of unidimensional cell growth	0.0004	0.0002	2.01	0.42023	0.62465		LOC_Os02g56880
GO:0051648	vesicle localization	0.0004	0.0002	2.01	0.42023	0.62465		LOC_Os03g63060
GO:0051650	establishment of vesicle localization	0.0004	0.0002	2.01	0.42023	0.62465		LOC_Os03g63060
GO:0051985	negative regulation of chromosome segregation	0.0004	0.0002	2.01	0.42023	0.62465		LOC_Os03g33580
GO:0052324	plant-type cell wall cellulose biosynthetic process	0.0004	0.0002	2.01	0.42023	0.62465		LOC_Os11g08090
GO:0060249	anatomical structure homeostasis	0.0004	0.0002	2.01	0.42023	0.62465		LOC_Os02g47880
GO:0060776	simple leaf morphogenesis	0.0004	0.0002	2.01	0.42023	0.62465		LOC_Os03g41330
GO:0060860	regulation of floral organ abscission	0.0004	0.0002	2.01	0.42023	0.62465		LOC_Os09g26210
GO:0060862	negative regulation of floral organ abscission	0.0004	0.0002	2.01	0.42023	0.62465		LOC_Os09g26210
GO:0061817	endoplasmic reticulum-plasma membrane tethering	0.0004	0.0002	2.01	0.42023	0.62465		LOC_Os02g42940
GO:0065004	protein-DNA complex assembly	0.0004	0.0002	2.01	0.42023	0.62465		LOC_Os03g46600
GO:0070131	positive regulation of mitochondrial translation	0.0004	0.0002	2.01	0.42023	0.62465		LOC_Os05g38210
GO:0070207	protein homotrimerization	0.0004	0.0002	2.01	0.42023	0.62465		LOC_Os02g56130
GO:0070589	cellular component macromolecule biosynthetic process	0.0004	0.0002	2.01	0.42023	0.62465		LOC_Os11g08090
GO:0070592	cell wall polysaccharide biosynthetic process	0.0004	0.0002	2.01	0.42023	0.62465		LOC_Os11g08090
GO:0070814	hydrogen sulfide biosynthetic process	0.0004	0.0002	2.01	0.42023	0.62465		LOC_Os11g41650
GO:0070914	UV-damage excision repair	0.0004	0.0002	2.01	0.42023	0.62465		LOC_Os07g41564
GO:0071173	spindle assembly checkpoint	0.0004	0.0002	2.01	0.42023	0.62465		LOC_Os03g33580
GO:0071174	mitotic spindle checkpoint	0.0004	0.0002	2.01	0.42023	0.62465		LOC_Os03g33580
GO:0071329	cellular response to sucrose stimulus	0.0004	0.0002	2.01	0.42023	0.62465		LOC_Os01g69920
GO:0071450	cellular response to oxygen radical	0.0004	0.0002	2.01	0.42023	0.62465		LOC_Os05g25850
GO:0071451	cellular response to superoxide	0.0004	0.0002	2.01	0.42023	0.62465		LOC_Os05g25850
GO:0072595	maintenance of protein localization in organelle	0.0004	0.0002	2.01	0.42023	0.62465		LOC_Os07g32790
GO:0080005	photosystem stoichiometry adjustment	0.0004	0.0002	2.01	0.42023	0.62465		LOC_Os08g06630
GO:0080036	regulation of cytokinin-activated signaling pathway	0.0004	0.0002	2.01	0.42023	0.62465		LOC_Os02g35530
GO:0090158	endoplasmic reticulum membrane organization	0.0004	0.0002	2.01	0.42023	0.62465		LOC_Os02g42940
GO:0098719	sodium ion import across plasma membrane	0.0004	0.0002	2.01	0.42023	0.62465		LOC_Os07g47100
GO:1901000	regulation of response to salt stress	0.0004	0.0002	2.01	0.42023	0.62465		LOC_Os10g33240
GO:1901671	positive regulation of superoxide dismutase activity	0.0004	0.0002	2.01	0.42023	0.62465		LOC_Os02g54060
GO:1902099	regulation of metaphase/anaphase transition of cell cycle	0.0004	0.0002	2.01	0.42023	0.62465		LOC_Os03g33580
GO:1902100	negative regulation of metaphase/anaphase transition of cell cycle	0.0004	0.0002	2.01	0.42023	0.62465		LOC_Os03g33580
GO:1902749	regulation of cell cycle G2/M phase transition	0.0004	0.0002	2.01	0.42023	0.62465		LOC_Os05g46490
GO:1903338	regulation of cell wall organization or biogenesis	0.0004	0.0002	2.01	0.42023	0.62465		LOC_Os01g43580
GO:1903532	positive regulation of secretion by cell	0.0004	0.0002	2.01	0.42023	0.62465		LOC_Os04g47700
GO:1905818	regulation of chromosome separation	0.0004	0.0002	2.01	0.42023	0.62465		LOC_Os03g33580
GO:1905819	negative regulation of chromosome separation	0.0004	0.0002	2.01	0.42023	0.62465		LOC_Os03g33580
GO:1990058	fruit replum development	0.0004	0.0002	2.01	0.42023	0.62465		LOC_Os02g10240
GO:1990074	polyuridylation-dependent mRNA catabolic process	0.0004	0.0002	2.01	0.42023	0.62465		LOC_Os02g51780
GO:2000114	regulation of establishment of cell polarity	0.0004	0.0002	2.01	0.42023	0.62465		LOC_Os01g57720
GO:2000147	positive regulation of cell motility	0.0004	0.0002	2.01	0.42023	0.62465		LOC_Os01g57720
GO:2000816	negative regulation of mitotic sister chromatid separation	0.0004	0.0002	2.01	0.42023	0.62465		LOC_Os03g33580
GO:0014070	response to organic cyclic compound	0.0031	0.0027	1.12	0.424399	0.630417		LOC_Os02g01940;LOC_Os02g54720;LOC_Os02g56880;LOC_Os03g60210;LOC_Os04g48370;LOC_Os05g11990;LOC_Os05g50990;LOC_Os07g37400
GO:0006606	protein import into nucleus	0.0015	0.0013	1.2	0.430944	0.637969		LOC_Os01g44394;LOC_Os03g13450;LOC_Os03g15540;LOC_Os03g18350
GO:0006913	nucleocytoplasmic transport	0.0015	0.0013	1.2	0.430944	0.637969		LOC_Os01g44394;LOC_Os03g46600;LOC_Os06g39875;LOC_Os12g03540
GO:0009932	cell tip growth	0.0015	0.0013	1.2	0.430944	0.637969		LOC_Os02g10240;LOC_Os03g63060;LOC_Os04g53580;LOC_Os06g46754
GO:0032774	RNA biosynthetic process	0.0015	0.0013	1.2	0.430944	0.637969		LOC_Os05g28040;LOC_Os05g39500;LOC_Os10g33780;LOC_Os12g34854
GO:0051640	organelle localization	0.0015	0.0013	1.2	0.430944	0.637969		LOC_Os01g49740;LOC_Os03g63060;LOC_Os04g02580;LOC_Os07g48080
GO:0006996	organelle organization	0.015	0.0145	1.03	0.436428	0.645649		LOC_Os01g01302;LOC_Os01g07260;LOC_Os01g19770;LOC_Os01g44394;LOC_Os01g49740;LOC_Os01g57720;LOC_Os01g61320;LOC_Os01g61630;LOC_Os01g61760;LOC_Os01g70780;LOC_Os02g01940;LOC_Os02g13810;LOC_Os02g38340;LOC_Os02g40430;LOC_Os02g47880;LOC_Os02g57120;LOC_Os03g14250;LOC_Os03g22350;LOC_Os03g33580;LOC_Os03g42710;LOC_Os03g46600;LOC_Os04g02580;LOC_Os04g33770;LOC_Os05g02820;LOC_Os05g07710;LOC_Os05g43040;LOC_Os05g…
GO:0000045	autophagosome assembly	0.0019	0.0017	1.16	0.438773	0.648239		LOC_Os01g70780;LOC_Os03g14380;LOC_Os03g44200;LOC_Os03g53510;LOC_Os05g07710
GO:0000724	double-strand break repair via homologous recombination	0.0019	0.0017	1.16	0.438773	0.648239		LOC_Os01g07110;LOC_Os01g65560;LOC_Os05g38850;LOC_Os07g47280;LOC_Os11g03590
GO:0019438	aromatic compound biosynthetic process	0.005	0.0047	1.07	0.439809	0.64933		LOC_Os01g57610;LOC_Os01g65350;LOC_Os05g28040;LOC_Os05g35520;LOC_Os05g39500;LOC_Os05g42150;LOC_Os07g07310;LOC_Os10g33780;LOC_Os11g16550;LOC_Os11g20160;LOC_Os12g16240;LOC_Os12g16250;LOC_Os12g34854
GO:0019220	regulation of phosphate metabolic process	0.0023	0.002	1.13	0.444223	0.654961		LOC_Os01g01160;LOC_Os05g47890;LOC_Os06g21560;LOC_Os07g07310;LOC_Os09g25550;LOC_Os11g07050
GO:0051174	regulation of phosphorus metabolic process	0.0023	0.002	1.13	0.444223	0.654961		LOC_Os01g01160;LOC_Os05g47890;LOC_Os06g21560;LOC_Os07g07310;LOC_Os09g25550;LOC_Os11g07050
GO:0006811	ion transport	0.0027	0.0024	1.11	0.448279	0.660494		LOC_Os01g19770;LOC_Os02g43770;LOC_Os04g12499;LOC_Os04g12530;LOC_Os04g51820;LOC_Os06g42030;LOC_Os09g09930
GO:0010556	regulation of macromolecule biosynthetic process	0.0165	0.0161	1.03	0.449901	0.662437		LOC_Os01g36840;LOC_Os01g57720;LOC_Os01g61320;LOC_Os01g65970;LOC_Os02g01940;LOC_Os02g03730;LOC_Os02g04330;LOC_Os02g10240;LOC_Os02g33460;LOC_Os02g45760;LOC_Os02g53530;LOC_Os02g56880;LOC_Os03g08330;LOC_Os03g13600;LOC_Os03g18840;LOC_Os03g29980;LOC_Os03g40100;LOC_Os03g41600;LOC_Os04g08060;LOC_Os04g32110;LOC_Os04g32510;LOC_Os04g51130;LOC_Os04g59130;LOC_Os05g37190;LOC_Os05g47890;LOC_Os07g32790;LOC_Os07g…
GO:0019752	carboxylic acid metabolic process	0.0031	0.0028	1.09	0.451435	0.664146		LOC_Os01g01080;LOC_Os01g57770;LOC_Os02g01510;LOC_Os03g59610;LOC_Os04g04640;LOC_Os04g40730;LOC_Os06g44840;LOC_Os07g34520
GO:0010038	response to metal ion	0.0035	0.0032	1.08	0.453974	0.664146		LOC_Os02g11720;LOC_Os02g49680;LOC_Os02g52150;LOC_Os02g56880;LOC_Os03g06360;LOC_Os03g17470;LOC_Os03g58040;LOC_Os06g11990;LOC_Os06g23350
GO:0045490	pectin catabolic process	0.0035	0.0032	1.08	0.453974	0.664146		LOC_Os01g13320;LOC_Os01g20980;LOC_Os03g28090;LOC_Os04g05050;LOC_Os07g49100;LOC_Os09g39760;LOC_Os10g26680;LOC_Os10g31910;LOC_Os11g07090
GO:0006282	regulation of DNA repair	0.0008	0.0006	1.34	0.455627	0.664146		LOC_Os01g36840;LOC_Os05g46490
GO:0010099	regulation of photomorphogenesis	0.0008	0.0006	1.34	0.455627	0.664146		LOC_Os01g49310;LOC_Os05g47870
GO:0030031	cell projection assembly	0.0008	0.0006	1.34	0.455627	0.664146		LOC_Os02g47880;LOC_Os07g05470
GO:0042440	pigment metabolic process	0.0008	0.0006	1.34	0.455627	0.664146		LOC_Os07g07310;LOC_Os11g16550
GO:0044089	positive regulation of cellular component biogenesis	0.0008	0.0006	1.34	0.455627	0.664146		LOC_Os01g57720;LOC_Os03g18840
GO:0045859	regulation of protein kinase activity	0.0008	0.0006	1.34	0.455627	0.664146		LOC_Os06g21560;LOC_Os09g25550
GO:0048859	formation of anatomical boundary	0.0008	0.0006	1.34	0.455627	0.664146		LOC_Os10g33780;LOC_Os11g48000
GO:0051188	cofactor biosynthetic process	0.0008	0.0006	1.34	0.455627	0.664146		LOC_Os07g07310;LOC_Os11g16550
GO:0060918	auxin transport	0.0008	0.0006	1.34	0.455627	0.664146		LOC_Os03g07920;LOC_Os09g25330
GO:0072593	reactive oxygen species metabolic process	0.0008	0.0006	1.34	0.455627	0.664146		LOC_Os05g05600;LOC_Os05g25850
GO:1903008	organelle disassembly	0.0008	0.0006	1.34	0.455627	0.664146		LOC_Os01g70780;LOC_Os05g07710
GO:1990778	protein localization to cell periphery	0.0008	0.0006	1.34	0.455627	0.664146		LOC_Os06g11990;LOC_Os11g08090
GO:0050790	regulation of catalytic activity	0.0042	0.004	1.07	0.457825	0.666904		LOC_Os01g01160;LOC_Os01g57720;LOC_Os03g05870;LOC_Os03g62790;LOC_Os04g47700;LOC_Os05g01370;LOC_Os06g21560;LOC_Os09g25550;LOC_Os11g07050;LOC_Os11g16550;LOC_Os11g37330
GO:0048316	seed development	0.0046	0.0043	1.06	0.459326	0.668644		LOC_Os01g48380;LOC_Os01g62380;LOC_Os02g56820;LOC_Os02g56880;LOC_Os03g46260;LOC_Os04g40730;LOC_Os05g49440;LOC_Os06g09880;LOC_Os06g30420;LOC_Os08g33140;LOC_Os11g24570;LOC_Os12g42120
GO:0006887	exocytosis	0.0054	0.0051	1.05	0.461757	0.671287		LOC_Os01g55799;LOC_Os01g67810;LOC_Os01g67820;LOC_Os02g28310;LOC_Os03g33520;LOC_Os04g58870;LOC_Os05g30660;LOC_Os05g30700;LOC_Os06g08460;LOC_Os07g10910;LOC_Os07g10920;LOC_Os07g10940;LOC_Os08g41820;LOC_Os11g17600
GO:2000026	regulation of multicellular organismal development	0.0054	0.0051	1.05	0.461757	0.671287		LOC_Os01g58850;LOC_Os01g65970;LOC_Os02g47880;LOC_Os02g56880;LOC_Os04g32510;LOC_Os05g33690;LOC_Os06g08250;LOC_Os06g11990;LOC_Os06g30370;LOC_Os07g40850;LOC_Os09g25000;LOC_Os09g26210;LOC_Os09g33850;LOC_Os11g08090
GO:0002683	negative regulation of immune system process	0.0012	0.001	1.2	0.465598	0.672392		LOC_Os06g11990;LOC_Os09g25000;LOC_Os11g08090
GO:0006081	cellular aldehyde metabolic process	0.0012	0.001	1.2	0.465598	0.672392		LOC_Os02g01940;LOC_Os02g43194;LOC_Os02g43280
GO:0006098	pentose-phosphate shunt	0.0012	0.001	1.2	0.465598	0.672392		LOC_Os03g07300;LOC_Os04g19740;LOC_Os07g41280
GO:0006515	misfolded or incompletely synthesized protein catabolic process	0.0012	0.001	1.2	0.465598	0.672392		LOC_Os03g29810;LOC_Os06g04530;LOC_Os09g36300
GO:0007140	male meiotic nuclear division	0.0012	0.001	1.2	0.465598	0.672392		LOC_Os03g58600;LOC_Os04g30790;LOC_Os05g38850
GO:0016036	cellular response to phosphate starvation	0.0012	0.001	1.2	0.465598	0.672392		LOC_Os01g69920;LOC_Os07g07310;LOC_Os08g15030
GO:0035295	tube development	0.0012	0.001	1.2	0.465598	0.672392		LOC_Os01g57720;LOC_Os02g38040;LOC_Os02g47880
GO:0043069	negative regulation of programmed cell death	0.0012	0.001	1.2	0.465598	0.672392		LOC_Os06g11990;LOC_Os09g25000;LOC_Os11g08090
GO:0097306	cellular response to alcohol	0.0012	0.001	1.2	0.465598	0.672392		LOC_Os01g58850;LOC_Os03g62790;LOC_Os05g47890
GO:1905393	plant organ formation	0.0012	0.001	1.2	0.465598	0.672392		LOC_Os01g72020;LOC_Os08g15840;LOC_Os11g48000
GO:0000910	cytokinesis	0.0015	0.0013	1.15	0.470544	0.677293		LOC_Os03g11380;LOC_Os03g42710;LOC_Os06g11990;LOC_Os12g40260
GO:0001522	pseudouridine synthesis	0.0015	0.0013	1.15	0.470544	0.677293		LOC_Os01g56620;LOC_Os05g42300;LOC_Os05g43374;LOC_Os11g37080
GO:0061640	cytoskeleton-dependent cytokinesis	0.0015	0.0013	1.15	0.470544	0.677293		LOC_Os03g11380;LOC_Os03g42710;LOC_Os06g11990;LOC_Os12g40260
GO:0071407	cellular response to organic cyclic compound	0.0015	0.0013	1.15	0.470544	0.677293		LOC_Os02g01940;LOC_Os04g48370;LOC_Os05g11990;LOC_Os05g50990
GO:0140013	meiotic nuclear division	0.0015	0.0013	1.15	0.470544	0.677293		LOC_Os02g13810;LOC_Os05g02820;LOC_Os06g27860;LOC_Os10g42640
GO:0051171	regulation of nitrogen compound metabolic process	0.0208	0.0205	1.02	0.473365	0.678639		LOC_Os01g36840;LOC_Os01g57610;LOC_Os01g57720;LOC_Os01g61320;LOC_Os01g65970;LOC_Os01g72020;LOC_Os02g01940;LOC_Os02g03730;LOC_Os02g10240;LOC_Os02g33460;LOC_Os02g45760;LOC_Os02g53530;LOC_Os02g56880;LOC_Os03g08330;LOC_Os03g13600;LOC_Os03g18840;LOC_Os03g29980;LOC_Os03g40100;LOC_Os03g41600;LOC_Os03g58040;LOC_Os03g62790;LOC_Os04g08060;LOC_Os04g32110;LOC_Os04g32510;LOC_Os04g51130;LOC_Os04g59130;LOC_Os05g…
GO:0044283	small molecule biosynthetic process	0.0023	0.0021	1.09	0.475617	0.678639		LOC_Os01g65350;LOC_Os02g01940;LOC_Os03g59610;LOC_Os04g40730;LOC_Os05g35520;LOC_Os06g44840
GO:0051049	regulation of transport	0.0023	0.0021	1.09	0.475617	0.678639		LOC_Os01g55280;LOC_Os01g57720;LOC_Os02g43590;LOC_Os03g20670;LOC_Os03g63060;LOC_Os04g47700
GO:0072594	establishment of protein localization to organelle	0.0023	0.0021	1.09	0.475617	0.678639		LOC_Os01g19770;LOC_Os01g44394;LOC_Os02g57600;LOC_Os08g39080;LOC_Os08g42690;LOC_Os09g33810
GO:0048646	anatomical structure formation involved in morphogenesis	0.0027	0.0025	1.08	0.47711	0.678639		LOC_Os01g42090;LOC_Os01g57720;LOC_Os01g72020;LOC_Os06g11990;LOC_Os08g15840;LOC_Os10g33780;LOC_Os11g48000
GO:0090558	plant epidermis development	0.0027	0.0025	1.08	0.47711	0.678639		LOC_Os02g38340;LOC_Os02g53530;LOC_Os03g14250;LOC_Os05g33690;LOC_Os06g49100;LOC_Os08g36110;LOC_Os09g27320
GO:0010467	gene expression	0.0077	0.0075	1.02	0.499466	0.678639		LOC_Os01g08770;LOC_Os01g61630;LOC_Os01g71180;LOC_Os01g73950;LOC_Os02g45590;LOC_Os03g18840;LOC_Os03g63720;LOC_Os04g48370;LOC_Os05g28040;LOC_Os05g39500;LOC_Os05g44320;LOC_Os05g49610;LOC_Os06g30420;LOC_Os06g47950;LOC_Os07g07310;LOC_Os07g41190;LOC_Os10g33240;LOC_Os10g33780;LOC_Os11g18830;LOC_Os12g34854
GO:0051641	cellular localization	0.0069	0.0068	1.02	0.500063	0.678639		LOC_Os01g19770;LOC_Os01g42090;LOC_Os01g44394;LOC_Os01g49740;LOC_Os01g70780;LOC_Os02g57600;LOC_Os03g46600;LOC_Os03g63060;LOC_Os04g02580;LOC_Os05g07710;LOC_Os06g11990;LOC_Os07g32790;LOC_Os07g40940;LOC_Os07g48080;LOC_Os08g39080;LOC_Os08g42690;LOC_Os09g33810;LOC_Os11g08090
GO:0051239	regulation of multicellular organismal process	0.0058	0.0056	1.03	0.501094	0.678639		LOC_Os01g57720;LOC_Os01g58850;LOC_Os01g65970;LOC_Os02g47880;LOC_Os02g56880;LOC_Os04g32510;LOC_Os05g33690;LOC_Os06g08250;LOC_Os06g11990;LOC_Os06g30370;LOC_Os07g40850;LOC_Os09g25000;LOC_Os09g26210;LOC_Os09g33850;LOC_Os11g08090
GO:0009555	pollen development	0.0042	0.0041	1.03	0.50286	0.678639		LOC_Os01g42090;LOC_Os02g06410;LOC_Os02g38040;LOC_Os02g55340;LOC_Os05g38850;LOC_Os05g48410;LOC_Os06g11990;LOC_Os07g37920;LOC_Os09g10850;LOC_Os09g35000;LOC_Os11g07050
GO:0009790	embryo development	0.0042	0.0041	1.03	0.50286	0.678639		LOC_Os01g48380;LOC_Os02g38040;LOC_Os02g47880;LOC_Os02g56820;LOC_Os04g40730;LOC_Os05g49440;LOC_Os06g09880;LOC_Os06g30420;LOC_Os08g33140;LOC_Os11g24570;LOC_Os12g42120
GO:0048580	regulation of post-embryonic development	0.0038	0.0037	1.04	0.503411	0.678639		LOC_Os01g58850;LOC_Os01g65970;LOC_Os02g56880;LOC_Os06g11990;LOC_Os06g30370;LOC_Os07g40850;LOC_Os09g25000;LOC_Os09g26210;LOC_Os09g33850;LOC_Os11g08090
GO:0042545	cell wall modification	0.0035	0.0033	1.04	0.504026	0.678639		LOC_Os01g13320;LOC_Os01g20980;LOC_Os01g42090;LOC_Os03g28090;LOC_Os07g40940;LOC_Os07g49100;LOC_Os09g39760;LOC_Os10g26680;LOC_Os11g07090
GO:0048437	floral organ development	0.0023	0.0022	1.06	0.506471	0.678639		LOC_Os01g72020;LOC_Os02g06410;LOC_Os03g41600;LOC_Os06g11990;LOC_Os10g33780;LOC_Os11g48000
GO:0000280	nuclear division	0.0019	0.0018	1.07	0.507619	0.678639		LOC_Os02g13810;LOC_Os03g33580;LOC_Os05g02820;LOC_Os06g27860;LOC_Os10g42640
GO:0009553	embryo sac development	0.0019	0.0018	1.07	0.507619	0.678639		LOC_Os02g06410;LOC_Os05g22920;LOC_Os05g44320;LOC_Os08g36140;LOC_Os09g10850
GO:0000281	mitotic cytokinesis	0.0015	0.0014	1.09	0.509069	0.678639		LOC_Os03g11380;LOC_Os03g42710;LOC_Os06g11990;LOC_Os12g40260
GO:0005976	polysaccharide metabolic process	0.0015	0.0014	1.09	0.509069	0.678639		LOC_Os02g04330;LOC_Os02g56880;LOC_Os06g11990;LOC_Os11g08090
GO:0010647	positive regulation of cell communication	0.0015	0.0014	1.09	0.509069	0.678639		LOC_Os05g11990;LOC_Os05g47890;LOC_Os05g50990;LOC_Os06g12630
GO:0032787	monocarboxylic acid metabolic process	0.0015	0.0014	1.09	0.509069	0.678639		LOC_Os01g57770;LOC_Os03g59610;LOC_Os04g40730;LOC_Os06g44840
GO:0034655	nucleobase-containing compound catabolic process	0.0015	0.0014	1.09	0.509069	0.678639		LOC_Os03g63720;LOC_Os07g07310;LOC_Os08g44370;LOC_Os11g07050
GO:0000387	spliceosomal snRNP assembly	0.0012	0.001	1.13	0.510999	0.678639		LOC_Os10g08879;LOC_Os11g18830;LOC_Os12g19040
GO:0001932	regulation of protein phosphorylation	0.0012	0.001	1.13	0.510999	0.678639		LOC_Os05g47890;LOC_Os06g21560;LOC_Os09g25550
GO:0006487	protein N-linked glycosylation	0.0012	0.001	1.13	0.510999	0.678639		LOC_Os02g38160;LOC_Os06g13650;LOC_Os12g41780
GO:0009743	response to carbohydrate	0.0012	0.001	1.13	0.510999	0.678639		LOC_Os03g59610;LOC_Os04g35610;LOC_Os05g44320
GO:0015711	organic anion transport	0.0012	0.001	1.13	0.510999	0.678639		LOC_Os01g19770;LOC_Os04g12499;LOC_Os04g12530
GO:0048513	animal organ development	0.0012	0.001	1.13	0.510999	0.678639		LOC_Os02g38040;LOC_Os02g47880;LOC_Os02g52370
GO:0050821	protein stabilization	0.0012	0.001	1.13	0.510999	0.678639		LOC_Os02g40430;LOC_Os02g57120;LOC_Os05g46480
GO:0006301	postreplication repair	0.0008	0.0006	1.2	0.513716	0.678639		LOC_Os01g07260;LOC_Os11g03590
GO:0006368	transcription elongation from RNA polymerase II promoter	0.0008	0.0006	1.2	0.513716	0.678639		LOC_Os01g69110;LOC_Os03g54930
GO:0006720	isoprenoid metabolic process	0.0008	0.0006	1.2	0.513716	0.678639		LOC_Os03g59610;LOC_Os07g07310
GO:0006721	terpenoid metabolic process	0.0008	0.0006	1.2	0.513716	0.678639		LOC_Os03g59610;LOC_Os07g07310
GO:0007020	microtubule nucleation	0.0008	0.0006	1.2	0.513716	0.678639		LOC_Os02g40430;LOC_Os02g57120
GO:0007129	synapsis	0.0008	0.0006	1.2	0.513716	0.678639		LOC_Os02g13810;LOC_Os06g27860
GO:0030587	sorocarp development	0.0008	0.0006	1.2	0.513716	0.678639		LOC_Os02g43590;LOC_Os03g20670
GO:0043902	positive regulation of multi-organism process	0.0008	0.0006	1.2	0.513716	0.678639		LOC_Os01g36840;LOC_Os01g74580
GO:0044403	symbiosis, encompassing mutualism through parasitism	0.0008	0.0006	1.2	0.513716	0.678639		LOC_Os01g74580;LOC_Os05g41100
GO:0044419	interspecies interaction between organisms	0.0008	0.0006	1.2	0.513716	0.678639		LOC_Os01g74580;LOC_Os05g41100
GO:0045143	homologous chromosome segregation	0.0008	0.0006	1.2	0.513716	0.678639		LOC_Os02g13810;LOC_Os06g27860
GO:0048466	androecium development	0.0008	0.0006	1.2	0.513716	0.678639		LOC_Os02g06410;LOC_Os06g11990
GO:0051235	maintenance of location	0.0008	0.0006	1.2	0.513716	0.678639		LOC_Os05g49440;LOC_Os07g32790
GO:0051260	protein homooligomerization	0.0008	0.0006	1.2	0.513716	0.678639		LOC_Os01g42090;LOC_Os05g25850
GO:0051703	intraspecies interaction between organisms	0.0008	0.0006	1.2	0.513716	0.678639		LOC_Os02g43590;LOC_Os03g20670
GO:0051781	positive regulation of cell division	0.0008	0.0006	1.2	0.513716	0.678639		LOC_Os02g40430;LOC_Os02g57120
GO:0071489	cellular response to red or far red light	0.0008	0.0006	1.2	0.513716	0.678639		LOC_Os06g44500;LOC_Os10g22430
GO:0090693	plant organ senescence	0.0008	0.0006	1.2	0.513716	0.678639		LOC_Os05g05600;LOC_Os07g49114
GO:0090702	non-reproductive fruiting body development	0.0008	0.0006	1.2	0.513716	0.678639		LOC_Os02g43590;LOC_Os03g20670
GO:0098655	cation transmembrane transport	0.0008	0.0006	1.2	0.513716	0.678639		LOC_Os04g51820;LOC_Os06g42030
GO:0098660	inorganic ion transmembrane transport	0.0008	0.0006	1.2	0.513716	0.678639		LOC_Os04g51820;LOC_Os06g42030
GO:0099120	socially cooperative development	0.0008	0.0006	1.2	0.513716	0.678639		LOC_Os02g43590;LOC_Os03g20670
GO:2000024	regulation of leaf development	0.0008	0.0006	1.2	0.513716	0.678639		LOC_Os01g27730;LOC_Os02g56880
GO:0001655	urogenital system development	0.0004	0.0003	1.5	0.516574	0.678639		LOC_Os02g47880
GO:0001822	kidney development	0.0004	0.0003	1.5	0.516574	0.678639		LOC_Os02g47880
GO:0005986	sucrose biosynthetic process	0.0004	0.0003	1.5	0.516574	0.678639		LOC_Os06g45370
GO:0006145	purine nucleobase catabolic process	0.0004	0.0003	1.5	0.516574	0.678639		LOC_Os12g40550
GO:0006164	purine nucleotide biosynthetic process	0.0004	0.0003	1.5	0.516574	0.678639		LOC_Os03g61600
GO:0006333	chromatin assembly or disassembly	0.0004	0.0003	1.5	0.516574	0.678639		LOC_Os03g46600
GO:0006349	regulation of gene expression by genetic imprinting	0.0004	0.0003	1.5	0.516574	0.678639		LOC_Os11g24570
GO:0006360	transcription from RNA polymerase I promoter	0.0004	0.0003	1.5	0.516574	0.678639		LOC_Os12g34854
GO:0006388	tRNA splicing, via endonucleolytic cleavage and ligation	0.0004	0.0003	1.5	0.516574	0.678639		LOC_Os07g09400
GO:0006419	alanyl-tRNA aminoacylation	0.0004	0.0003	1.5	0.516574	0.678639		LOC_Os06g13660
GO:0006557	S-adenosylmethioninamine biosynthetic process	0.0004	0.0003	1.5	0.516574	0.678639		LOC_Os02g39790
GO:0006587	serotonin biosynthetic process from tryptophan	0.0004	0.0003	1.5	0.516574	0.678639		LOC_Os12g16720
GO:0006646	phosphatidylethanolamine biosynthetic process	0.0004	0.0003	1.5	0.516574	0.678639		LOC_Os01g08760
GO:0006741	NADP biosynthetic process	0.0004	0.0003	1.5	0.516574	0.678639		LOC_Os11g08670
GO:0006766	vitamin metabolic process	0.0004	0.0003	1.5	0.516574	0.678639		LOC_Os06g44840
GO:0006801	superoxide metabolic process	0.0004	0.0003	1.5	0.516574	0.678639		LOC_Os05g25850
GO:0006821	chloride transport	0.0004	0.0003	1.5	0.516574	0.678639		LOC_Os10g08879
GO:0006880	intracellular sequestering of iron ion	0.0004	0.0003	1.5	0.516574	0.678639		LOC_Os12g01530
GO:0007076	mitotic chromosome condensation	0.0004	0.0003	1.5	0.516574	0.678639		LOC_Os01g34870
GO:0007088	regulation of mitotic nuclear division	0.0004	0.0003	1.5	0.516574	0.678639		LOC_Os03g33580
GO:0009110	vitamin biosynthetic process	0.0004	0.0003	1.5	0.516574	0.678639		LOC_Os06g44840
GO:0009245	lipid A biosynthetic process	0.0004	0.0003	1.5	0.516574	0.678639		LOC_Os03g12320
GO:0009612	response to mechanical stimulus	0.0004	0.0003	1.5	0.516574	0.678639		LOC_Os03g11380
GO:0009647	skotomorphogenesis	0.0004	0.0003	1.5	0.516574	0.678639		LOC_Os03g40540
GO:0009660	amyloplast organization	0.0004	0.0003	1.5	0.516574	0.678639		LOC_Os08g01920
GO:0009750	response to fructose	0.0004	0.0003	1.5	0.516574	0.678639		LOC_Os03g59610
GO:0009838	abscission	0.0004	0.0003	1.5	0.516574	0.678639		LOC_Os01g72020
GO:0009873	ethylene-activated signaling pathway	0.0004	0.0003	1.5	0.516574	0.678639		LOC_Os07g06130
GO:0010136	ureide catabolic process	0.0004	0.0003	1.5	0.516574	0.678639		LOC_Os12g40550
GO:0010199	organ boundary specification between lateral organs and the meristem	0.0004	0.0003	1.5	0.516574	0.678639		LOC_Os10g33780
GO:0010272	response to silver ion	0.0004	0.0003	1.5	0.516574	0.678639		LOC_Os02g56880
GO:0010466	negative regulation of peptidase activity	0.0004	0.0003	1.5	0.516574	0.678639		LOC_Os03g62790
GO:0010499	proteasomal ubiquitin-independent protein catabolic process	0.0004	0.0003	1.5	0.516574	0.678639		LOC_Os07g42260
GO:0010960	magnesium ion homeostasis	0.0004	0.0003	1.5	0.516574	0.678639		LOC_Os03g48000
GO:0010962	regulation of glucan biosynthetic process	0.0004	0.0003	1.5	0.516574	0.678639		LOC_Os02g04330
GO:0015706	nitrate transport	0.0004	0.0003	1.5	0.516574	0.678639		LOC_Os02g43770
GO:0015893	drug transport	0.0004	0.0003	1.5	0.516574	0.678639		LOC_Os02g21350
GO:0016540	protein autoprocessing	0.0004	0.0003	1.5	0.516574	0.678639		LOC_Os04g55710
GO:0019674	NAD metabolic process	0.0004	0.0003	1.5	0.516574	0.678639		LOC_Os11g08670
GO:0030003	cellular cation homeostasis	0.0004	0.0003	1.5	0.516574	0.678639		LOC_Os09g09930
GO:0030334	regulation of cell migration	0.0004	0.0003	1.5	0.516574	0.678639		LOC_Os01g57720
GO:0030518	intracellular steroid hormone receptor signaling pathway	0.0004	0.0003	1.5	0.516574	0.678639		LOC_Os02g01940
GO:0030521	androgen receptor signaling pathway	0.0004	0.0003	1.5	0.516574	0.678639		LOC_Os02g01940
GO:0031124	mRNA 3'-end processing	0.0004	0.0003	1.5	0.516574	0.678639		LOC_Os10g33240
GO:0031145	anaphase-promoting complex-dependent catabolic process	0.0004	0.0003	1.5	0.516574	0.678639		LOC_Os05g50360
GO:0031335	regulation of sulfur amino acid metabolic process	0.0004	0.0003	1.5	0.516574	0.678639		LOC_Os08g15840
GO:0032392	DNA geometric change	0.0004	0.0003	1.5	0.516574	0.678639		LOC_Os07g41564
GO:0032511	late endosome to vacuole transport via multivesicular body sorting pathway	0.0004	0.0003	1.5	0.516574	0.678639		LOC_Os05g01250
GO:0032881	regulation of polysaccharide metabolic process	0.0004	0.0003	1.5	0.516574	0.678639		LOC_Os02g04330
GO:0032885	regulation of polysaccharide biosynthetic process	0.0004	0.0003	1.5	0.516574	0.678639		LOC_Os02g04330
GO:0033238	regulation of cellular amine metabolic process	0.0004	0.0003	1.5	0.516574	0.678639		LOC_Os08g15840
GO:0034250	positive regulation of cellular amide metabolic process	0.0004	0.0003	1.5	0.516574	0.678639		LOC_Os02g33460
GO:0034389	lipid particle organization	0.0004	0.0003	1.5	0.516574	0.678639		LOC_Os12g05330
GO:0035148	tube formation	0.0004	0.0003	1.5	0.516574	0.678639		LOC_Os01g57720
GO:0044206	UMP salvage	0.0004	0.0003	1.5	0.516574	0.678639		LOC_Os02g17320
GO:0044211	CTP salvage	0.0004	0.0003	1.5	0.516574	0.678639		LOC_Os02g17320
GO:0045040	protein import into mitochondrial outer membrane	0.0004	0.0003	1.5	0.516574	0.678639		LOC_Os05g43470
GO:0046165	alcohol biosynthetic process	0.0004	0.0003	1.5	0.516574	0.678639		LOC_Os03g59610
GO:0046292	formaldehyde metabolic process	0.0004	0.0003	1.5	0.516574	0.678639		LOC_Os02g01940
GO:0046474	glycerophospholipid biosynthetic process	0.0004	0.0003	1.5	0.516574	0.678639		LOC_Os01g08760
GO:0046513	ceramide biosynthetic process	0.0004	0.0003	1.5	0.516574	0.678639		LOC_Os05g21180
GO:0046885	regulation of hormone biosynthetic process	0.0004	0.0003	1.5	0.516574	0.678639		LOC_Os08g15840
GO:0046898	response to cycloheximide	0.0004	0.0003	1.5	0.516574	0.678639		LOC_Os02g56880
GO:0047484	regulation of response to osmotic stress	0.0004	0.0003	1.5	0.516574	0.678639		LOC_Os10g33240
GO:0048587	regulation of short-day photoperiodism, flowering	0.0004	0.0003	1.5	0.516574	0.678639		LOC_Os05g46370
GO:0048639	positive regulation of developmental growth	0.0004	0.0003	1.5	0.516574	0.678639		LOC_Os02g56880
GO:0050482	arachidonic acid secretion	0.0004	0.0003	1.5	0.516574	0.678639		LOC_Os03g50030
GO:0050687	negative regulation of defense response to virus	0.0004	0.0003	1.5	0.516574	0.678639		LOC_Os10g32970
GO:0050918	positive chemotaxis	0.0004	0.0003	1.5	0.516574	0.678639		LOC_Os02g06410
GO:0051103	DNA ligation involved in DNA repair	0.0004	0.0003	1.5	0.516574	0.678639		LOC_Os03g53000
GO:0051131	chaperone-mediated protein complex assembly	0.0004	0.0003	1.5	0.516574	0.678639		LOC_Os03g45270
GO:0051495	positive regulation of cytoskeleton organization	0.0004	0.0003	1.5	0.516574	0.678639		LOC_Os01g57720
GO:0051513	regulation of monopolar cell growth	0.0004	0.0003	1.5	0.516574	0.678639		LOC_Os07g41200
GO:0051762	sesquiterpene biosynthetic process	0.0004	0.0003	1.5	0.516574	0.678639		LOC_Os11g01850
GO:0051784	negative regulation of nuclear division	0.0004	0.0003	1.5	0.516574	0.678639		LOC_Os03g33580
GO:0055076	transition metal ion homeostasis	0.0004	0.0003	1.5	0.516574	0.678639		LOC_Os09g09930
GO:0060992	response to fungicide	0.0004	0.0003	1.5	0.516574	0.678639		LOC_Os02g56880
GO:0061157	mRNA destabilization	0.0004	0.0003	1.5	0.516574	0.678639		LOC_Os01g48790
GO:0071217	cellular response to external biotic stimulus	0.0004	0.0003	1.5	0.516574	0.678639		LOC_Os02g56880
GO:0071249	cellular response to nitrate	0.0004	0.0003	1.5	0.516574	0.678639		LOC_Os02g43770
GO:0071514	genetic imprinting	0.0004	0.0003	1.5	0.516574	0.678639		LOC_Os11g24570
GO:0071804	cellular potassium ion transport	0.0004	0.0003	1.5	0.516574	0.678639		LOC_Os06g42030
GO:0072001	renal system development	0.0004	0.0003	1.5	0.516574	0.678639		LOC_Os02g47880
GO:0080001	mucilage extrusion from seed coat	0.0004	0.0003	1.5	0.516574	0.678639		LOC_Os02g56880
GO:0080188	RNA-directed DNA methylation	0.0004	0.0003	1.5	0.516574	0.678639		LOC_Os01g36840
GO:0090502	RNA phosphodiester bond hydrolysis, endonucleolytic	0.0004	0.0003	1.5	0.516574	0.678639		LOC_Os01g04200
GO:0090503	RNA phosphodiester bond hydrolysis, exonucleolytic	0.0004	0.0003	1.5	0.516574	0.678639		LOC_Os07g07310
GO:0090701	specification of plant organ identity	0.0004	0.0003	1.5	0.516574	0.678639		LOC_Os11g48000
GO:1900908	regulation of olefin metabolic process	0.0004	0.0003	1.5	0.516574	0.678639		LOC_Os08g15840
GO:1900911	regulation of olefin biosynthetic process	0.0004	0.0003	1.5	0.516574	0.678639		LOC_Os08g15840
GO:1904667	negative regulation of ubiquitin protein ligase activity	0.0004	0.0003	1.5	0.516574	0.678639		LOC_Os04g39670
GO:1905428	regulation of plant organ formation	0.0004	0.0003	1.5	0.516574	0.678639		LOC_Os04g32510
GO:2000070	regulation of response to water deprivation	0.0004	0.0003	1.5	0.516574	0.678639		LOC_Os10g33240
GO:2001022	positive regulation of response to DNA damage stimulus	0.0004	0.0003	1.5	0.516574	0.678639		LOC_Os05g46490
GO:0009888	tissue development	0.0054	0.0053	1.02	0.521103	0.684177		LOC_Os01g72020;LOC_Os02g38340;LOC_Os02g47880;LOC_Os02g53530;LOC_Os02g56880;LOC_Os03g14250;LOC_Os04g51130;LOC_Os05g33690;LOC_Os06g49100;LOC_Os08g36110;LOC_Os08g36920;LOC_Os09g27320;LOC_Os10g33780;LOC_Os11g24570
GO:0048364	root development	0.005	0.0049	1.02	0.52227	0.685297		LOC_Os01g66120;LOC_Os01g72520;LOC_Os02g47230;LOC_Os03g05820;LOC_Os03g11060;LOC_Os05g47890;LOC_Os05g51510;LOC_Os06g49100;LOC_Os07g05470;LOC_Os08g15840;LOC_Os09g07350;LOC_Os10g41360;LOC_Os11g37330
GO:0080090	regulation of primary metabolic process	0.0212	0.0212	1	0.523052	0.68591		LOC_Os01g01160;LOC_Os01g36840;LOC_Os01g57720;LOC_Os01g61320;LOC_Os01g65970;LOC_Os01g72020;LOC_Os02g01940;LOC_Os02g03730;LOC_Os02g04330;LOC_Os02g10240;LOC_Os02g33460;LOC_Os02g45760;LOC_Os02g53530;LOC_Os02g56880;LOC_Os03g08330;LOC_Os03g13600;LOC_Os03g18840;LOC_Os03g29980;LOC_Os03g40100;LOC_Os03g41600;LOC_Os03g59610;LOC_Os03g62790;LOC_Os04g08060;LOC_Os04g32110;LOC_Os04g32510;LOC_Os04g51130;LOC_Os04g…
GO:0000278	mitotic cell cycle	0.0035	0.0034	1.02	0.528553	0.692707		LOC_Os02g40430;LOC_Os02g40680;LOC_Os02g57120;LOC_Os03g11060;LOC_Os03g11380;LOC_Os03g33580;LOC_Os03g42710;LOC_Os06g11990;LOC_Os12g40260
GO:0044270	cellular nitrogen compound catabolic process	0.0015	0.0015	1.05	0.546267	0.714636		LOC_Os03g63720;LOC_Os07g07310;LOC_Os08g44370;LOC_Os11g07050
GO:0046700	heterocycle catabolic process	0.0015	0.0015	1.05	0.546267	0.714636		LOC_Os03g63720;LOC_Os07g07310;LOC_Os08g44370;LOC_Os11g07050
GO:0050776	regulation of immune response	0.0015	0.0015	1.05	0.546267	0.714636		LOC_Os01g72020;LOC_Os06g11990;LOC_Os09g25000;LOC_Os11g08090
GO:0033043	regulation of organelle organization	0.0038	0.0038	1	0.54954	0.718487		LOC_Os01g36840;LOC_Os01g57720;LOC_Os02g38040;LOC_Os02g40430;LOC_Os02g43590;LOC_Os02g57120;LOC_Os03g20670;LOC_Os03g33580;LOC_Os03g63060;LOC_Os06g11990
GO:0006486	protein glycosylation	0.0065	0.0066	0.99	0.553252	0.722906		LOC_Os01g01780;LOC_Os02g32110;LOC_Os02g35870;LOC_Os03g20850;LOC_Os03g38050;LOC_Os03g48010;LOC_Os03g58920;LOC_Os04g46750;LOC_Os07g09050;LOC_Os07g09670;LOC_Os07g37960;LOC_Os08g02370;LOC_Os08g34020;LOC_Os09g26300;LOC_Os09g26310;LOC_Os09g27950;LOC_Os12g05550
GO:0007264	small GTPase mediated signal transduction	0.0012	0.0011	1.06	0.554265	0.723364		LOC_Os02g50860;LOC_Os03g21080;LOC_Os05g34540
GO:0017038	protein import	0.0012	0.0011	1.06	0.554265	0.723364		LOC_Os01g19770;LOC_Os01g44394;LOC_Os08g39080
GO:0009620	response to fungus	0.0031	0.0031	1	0.556276	0.725555		LOC_Os01g57770;LOC_Os02g56880;LOC_Os03g60210;LOC_Os04g59130;LOC_Os05g33690;LOC_Os07g49114;LOC_Os08g36920;LOC_Os12g06630
GO:0048367	shoot system development	0.0058	0.0058	0.99	0.557311	0.72647		LOC_Os01g72020;LOC_Os02g06410;LOC_Os02g10240;LOC_Os03g41330;LOC_Os03g41600;LOC_Os05g05600;LOC_Os05g33690;LOC_Os05g47890;LOC_Os06g11990;LOC_Os07g49114;LOC_Os09g07350;LOC_Os10g33780;LOC_Os11g01550;LOC_Os11g48000;LOC_Os12g01550
GO:0043086	negative regulation of catalytic activity	0.0023	0.0023	1	0.56598	0.730936		LOC_Os01g57720;LOC_Os03g62790;LOC_Os05g01370;LOC_Os10g36500;LOC_Os11g07050;LOC_Os12g18560
GO:0048869	cellular developmental process	0.0073	0.0074	0.99	0.566152	0.730936		LOC_Os01g42090;LOC_Os01g57610;LOC_Os02g10240;LOC_Os02g38340;LOC_Os02g40430;LOC_Os02g52370;LOC_Os02g53530;LOC_Os02g57120;LOC_Os03g14250;LOC_Os03g63060;LOC_Os04g53580;LOC_Os05g42150;LOC_Os06g11990;LOC_Os06g14810;LOC_Os06g46754;LOC_Os06g49100;LOC_Os08g36110;LOC_Os09g27320;LOC_Os11g08090
GO:0008652	cellular amino acid biosynthetic process	0.0008	0.0007	1.09	0.567536	0.730936		LOC_Os03g59610;LOC_Os09g12290
GO:0009749	response to glucose	0.0008	0.0007	1.09	0.567536	0.730936		LOC_Os02g48360;LOC_Os06g22060
GO:0009960	endosperm development	0.0008	0.0007	1.09	0.567536	0.730936		LOC_Os01g47690;LOC_Os11g24570
GO:0010252	auxin homeostasis	0.0008	0.0007	1.09	0.567536	0.730936		LOC_Os01g57610;LOC_Os05g42150
GO:0043547	positive regulation of GTPase activity	0.0008	0.0007	1.09	0.567536	0.730936		LOC_Os01g57720;LOC_Os04g47700
GO:0051223	regulation of protein transport	0.0008	0.0007	1.09	0.567536	0.730936		LOC_Os01g57720;LOC_Os04g47700
GO:0051259	protein oligomerization	0.0008	0.0007	1.09	0.567536	0.730936		LOC_Os01g42090;LOC_Os05g25850
GO:0070201	regulation of establishment of protein localization	0.0008	0.0007	1.09	0.567536	0.730936		LOC_Os01g57720;LOC_Os04g47700
GO:0071395	cellular response to jasmonic acid stimulus	0.0008	0.0007	1.09	0.567536	0.730936		LOC_Os01g72020;LOC_Os08g33160
GO:0090087	regulation of peptide transport	0.0008	0.0007	1.09	0.567536	0.730936		LOC_Os01g57720;LOC_Os04g47700
GO:2000112	regulation of cellular macromolecule biosynthetic process	0.0146	0.0149	0.98	0.577849	0.730936		LOC_Os01g36840;LOC_Os01g57720;LOC_Os01g61320;LOC_Os01g65970;LOC_Os02g01940;LOC_Os02g03730;LOC_Os02g04330;LOC_Os02g10240;LOC_Os02g33460;LOC_Os02g45760;LOC_Os02g53530;LOC_Os02g56880;LOC_Os03g13600;LOC_Os03g18840;LOC_Os03g29980;LOC_Os03g40100;LOC_Os03g41600;LOC_Os04g08060;LOC_Os04g32110;LOC_Os04g32510;LOC_Os04g51130;LOC_Os04g59130;LOC_Os05g37190;LOC_Os05g47890;LOC_Os07g39470;LOC_Os07g48900;LOC_Os08g…
GO:0006352	DNA-templated transcription, initiation	0.0015	0.0015	1	0.581938	0.730936		LOC_Os03g16430;LOC_Os05g51150;LOC_Os08g06630;LOC_Os08g14450
GO:0051240	positive regulation of multicellular organismal process	0.0015	0.0015	1	0.581938	0.730936		LOC_Os01g57720;LOC_Os06g30370;LOC_Os07g40850;LOC_Os09g33850
GO:0031324	negative regulation of cellular metabolic process	0.0046	0.0047	0.98	0.585298	0.730936		LOC_Os02g56880;LOC_Os03g08330;LOC_Os03g62790;LOC_Os07g07310;LOC_Os07g42370;LOC_Os08g15840;LOC_Os08g33160;LOC_Os09g04790;LOC_Os09g26780;LOC_Os09g32030;LOC_Os10g10170;LOC_Os11g07050
GO:0006261	DNA-dependent DNA replication	0.0012	0.0012	1	0.595155	0.730936		LOC_Os01g07260;LOC_Os01g65400;LOC_Os08g07840
GO:0010073	meristem maintenance	0.0012	0.0012	1	0.595155	0.730936		LOC_Os01g72020;LOC_Os02g56880;LOC_Os10g33780
GO:0010150	leaf senescence	0.0012	0.0012	1	0.595155	0.730936		LOC_Os01g69920;LOC_Os05g05600;LOC_Os07g49114
GO:0048582	positive regulation of post-embryonic development	0.0012	0.0012	1	0.595155	0.730936		LOC_Os06g30370;LOC_Os07g40850;LOC_Os09g33850
GO:0060548	negative regulation of cell death	0.0012	0.0012	1	0.595155	0.730936		LOC_Os06g11990;LOC_Os09g25000;LOC_Os11g08090
GO:0000054	ribosomal subunit export from nucleus	0.0004	0.0003	1.2	0.596913	0.730936		LOC_Os05g06510
GO:0000103	sulfate assimilation	0.0004	0.0003	1.2	0.596913	0.730936		LOC_Os11g41650
GO:0000291	nuclear-transcribed mRNA catabolic process, exonucleolytic	0.0004	0.0003	1.2	0.596913	0.730936		LOC_Os03g63720
GO:0001889	liver development	0.0004	0.0003	1.2	0.596913	0.730936		LOC_Os02g47880
GO:0001934	positive regulation of protein phosphorylation	0.0004	0.0003	1.2	0.596913	0.730936		LOC_Os05g47890
GO:0002009	morphogenesis of an epithelium	0.0004	0.0003	1.2	0.596913	0.730936		LOC_Os02g47880
GO:0002238	response to molecule of fungal origin	0.0004	0.0003	1.2	0.596913	0.730936		LOC_Os07g49114
GO:0002520	immune system development	0.0004	0.0003	1.2	0.596913	0.730936		LOC_Os02g52370
GO:0006066	alcohol metabolic process	0.0004	0.0003	1.2	0.596913	0.730936		LOC_Os03g59610
GO:0006102	isocitrate metabolic process	0.0004	0.0003	1.2	0.596913	0.730936		LOC_Os04g40310
GO:0006268	DNA unwinding involved in DNA replication	0.0004	0.0003	1.2	0.596913	0.730936		LOC_Os11g29380
GO:0006304	DNA modification	0.0004	0.0003	1.2	0.596913	0.730936		LOC_Os01g36840
GO:0006305	DNA alkylation	0.0004	0.0003	1.2	0.596913	0.730936		LOC_Os01g36840
GO:0006471	protein ADP-ribosylation	0.0004	0.0003	1.2	0.596913	0.730936		LOC_Os02g32860
GO:0006571	tyrosine biosynthetic process	0.0004	0.0003	1.2	0.596913	0.730936		LOC_Os06g49520
GO:0006850	mitochondrial pyruvate transport	0.0004	0.0003	1.2	0.596913	0.730936		LOC_Os07g26700
GO:0006875	cellular metal ion homeostasis	0.0004	0.0003	1.2	0.596913	0.730936		LOC_Os09g09930
GO:0006935	chemotaxis	0.0004	0.0003	1.2	0.596913	0.730936		LOC_Os02g06410
GO:0007142	male meiosis II	0.0004	0.0003	1.2	0.596913	0.730936		LOC_Os03g56590
GO:0009062	fatty acid catabolic process	0.0004	0.0003	1.2	0.596913	0.730936		LOC_Os04g47120
GO:0009298	GDP-mannose biosynthetic process	0.0004	0.0003	1.2	0.596913	0.730936		LOC_Os11g38810
GO:0009608	response to symbiont	0.0004	0.0003	1.2	0.596913	0.730936		LOC_Os05g41100
GO:0009695	jasmonic acid biosynthetic process	0.0004	0.0003	1.2	0.596913	0.730936		LOC_Os03g55800
GO:0009696	salicylic acid metabolic process	0.0004	0.0003	1.2	0.596913	0.730936		LOC_Os01g57770
GO:0009785	blue light signaling pathway	0.0004	0.0003	1.2	0.596913	0.730936		LOC_Os03g62790
GO:0009895	negative regulation of catabolic process	0.0004	0.0003	1.2	0.596913	0.730936		LOC_Os10g10170
GO:0010082	regulation of root meristem growth	0.0004	0.0003	1.2	0.596913	0.730936		LOC_Os11g29380
GO:0010117	photoprotection	0.0004	0.0003	1.2	0.596913	0.730936		LOC_Os03g48000
GO:0010232	vascular transport	0.0004	0.0003	1.2	0.596913	0.730936		LOC_Os06g44840
GO:0010233	phloem transport	0.0004	0.0003	1.2	0.596913	0.730936		LOC_Os06g44840
GO:0010268	brassinosteroid homeostasis	0.0004	0.0003	1.2	0.596913	0.730936		LOC_Os03g40540
GO:0010449	root meristem growth	0.0004	0.0003	1.2	0.596913	0.730936		LOC_Os03g45270
GO:0015698	inorganic anion transport	0.0004	0.0003	1.2	0.596913	0.730936		LOC_Os02g43770
GO:0015919	peroxisomal membrane transport	0.0004	0.0003	1.2	0.596913	0.730936		LOC_Os08g39080
GO:0016246	RNA interference	0.0004	0.0003	1.2	0.596913	0.730936		LOC_Os04g48370
GO:0016558	protein import into peroxisome matrix	0.0004	0.0003	1.2	0.596913	0.730936		LOC_Os08g39080
GO:0018958	phenol-containing compound metabolic process	0.0004	0.0003	1.2	0.596913	0.730936		LOC_Os01g57770
GO:0019287	isopentenyl diphosphate biosynthetic process, mevalonate pathway	0.0004	0.0003	1.2	0.596913	0.730936		LOC_Os11g37330
GO:0030970	retrograde protein transport, ER to cytosol	0.0004	0.0003	1.2	0.596913	0.730936		LOC_Os12g02350
GO:0031050	dsRNA fragmentation	0.0004	0.0003	1.2	0.596913	0.730936		LOC_Os04g48370
GO:0031330	negative regulation of cellular catabolic process	0.0004	0.0003	1.2	0.596913	0.730936		LOC_Os10g10170
GO:0032878	regulation of establishment or maintenance of cell polarity	0.0004	0.0003	1.2	0.596913	0.730936		LOC_Os01g57720
GO:0034051	negative regulation of plant-type hypersensitive response	0.0004	0.0003	1.2	0.596913	0.730936		LOC_Os05g32390
GO:0034249	negative regulation of cellular amide metabolic process	0.0004	0.0003	1.2	0.596913	0.730936		LOC_Os09g32030
GO:0034330	cell junction organization	0.0004	0.0003	1.2	0.596913	0.730936		LOC_Os02g38040
GO:0034614	cellular response to reactive oxygen species	0.0004	0.0003	1.2	0.596913	0.730936		LOC_Os05g25850
GO:0034728	nucleosome organization	0.0004	0.0003	1.2	0.596913	0.730936		LOC_Os03g46600
GO:0035082	axoneme assembly	0.0004	0.0003	1.2	0.596913	0.730936		LOC_Os07g05470
GO:0040012	regulation of locomotion	0.0004	0.0003	1.2	0.596913	0.730936		LOC_Os01g57720
GO:0042330	taxis	0.0004	0.0003	1.2	0.596913	0.730936		LOC_Os02g06410
GO:0042537	benzene-containing compound metabolic process	0.0004	0.0003	1.2	0.596913	0.730936		LOC_Os01g57770
GO:0042549	photosystem II stabilization	0.0004	0.0003	1.2	0.596913	0.730936		LOC_Os01g31690
GO:0043331	response to dsRNA	0.0004	0.0003	1.2	0.596913	0.730936		LOC_Os04g48370
GO:0043488	regulation of mRNA stability	0.0004	0.0003	1.2	0.596913	0.730936		LOC_Os10g10170
GO:0043574	peroxisomal transport	0.0004	0.0003	1.2	0.596913	0.730936		LOC_Os08g39080
GO:0044728	DNA methylation or demethylation	0.0004	0.0003	1.2	0.596913	0.730936		LOC_Os01g36840
GO:0045216	cell-cell junction organization	0.0004	0.0003	1.2	0.596913	0.730936		LOC_Os02g38040
GO:0045910	negative regulation of DNA recombination	0.0004	0.0003	1.2	0.596913	0.730936		LOC_Os10g36530
GO:0046417	chorismate metabolic process	0.0004	0.0003	1.2	0.596913	0.730936		LOC_Os02g08410
GO:0048278	vesicle docking	0.0004	0.0003	1.2	0.596913	0.730936		LOC_Os02g02720
GO:0048729	tissue morphogenesis	0.0004	0.0003	1.2	0.596913	0.730936		LOC_Os02g47880
GO:0051960	regulation of nervous system development	0.0004	0.0003	1.2	0.596913	0.730936		LOC_Os02g47880
GO:0052547	regulation of peptidase activity	0.0004	0.0003	1.2	0.596913	0.730936		LOC_Os03g62790
GO:0060562	epithelial tube morphogenesis	0.0004	0.0003	1.2	0.596913	0.730936		LOC_Os02g47880
GO:0060688	regulation of morphogenesis of a branching structure	0.0004	0.0003	1.2	0.596913	0.730936		LOC_Os04g32510
GO:0061008	hepaticobiliary system development	0.0004	0.0003	1.2	0.596913	0.730936		LOC_Os02g47880
GO:0061087	positive regulation of histone H3-K27 methylation	0.0004	0.0003	1.2	0.596913	0.730936		LOC_Os09g06560
GO:0070918	production of small RNA involved in gene silencing by RNA	0.0004	0.0003	1.2	0.596913	0.730936		LOC_Os04g48370
GO:0071359	cellular response to dsRNA	0.0004	0.0003	1.2	0.596913	0.730936		LOC_Os04g48370
GO:0072359	circulatory system development	0.0004	0.0003	1.2	0.596913	0.730936		LOC_Os02g47880
GO:0072662	protein localization to peroxisome	0.0004	0.0003	1.2	0.596913	0.730936		LOC_Os08g39080
GO:0072663	establishment of protein localization to peroxisome	0.0004	0.0003	1.2	0.596913	0.730936		LOC_Os08g39080
GO:0097164	ammonium ion metabolic process	0.0004	0.0003	1.2	0.596913	0.730936		LOC_Os01g08760
GO:1901001	negative regulation of response to salt stress	0.0004	0.0003	1.2	0.596913	0.730936		LOC_Os07g48630
GO:1901607	alpha-amino acid biosynthetic process	0.0004	0.0003	1.2	0.596913	0.730936		LOC_Os03g59610
GO:1901654	response to ketone	0.0004	0.0003	1.2	0.596913	0.730936		LOC_Os02g56880
GO:1901990	regulation of mitotic cell cycle phase transition	0.0004	0.0003	1.2	0.596913	0.730936		LOC_Os03g33580
GO:1901991	negative regulation of mitotic cell cycle phase transition	0.0004	0.0003	1.2	0.596913	0.730936		LOC_Os03g33580
GO:1902170	cellular response to reactive nitrogen species	0.0004	0.0003	1.2	0.596913	0.730936		LOC_Os02g43770
GO:1902183	regulation of shoot apical meristem development	0.0004	0.0003	1.2	0.596913	0.730936		LOC_Os02g56880
GO:1902533	positive regulation of intracellular signal transduction	0.0004	0.0003	1.2	0.596913	0.730936		LOC_Os05g47890
GO:2000145	regulation of cell motility	0.0004	0.0003	1.2	0.596913	0.730936		LOC_Os01g57720
GO:2001023	regulation of response to drug	0.0004	0.0003	1.2	0.596913	0.730936		LOC_Os06g12630
GO:2001038	regulation of cellular response to drug	0.0004	0.0003	1.2	0.596913	0.730936		LOC_Os06g12630
GO:0009733	response to auxin	0.0069	0.0072	0.97	0.601032	0.735567		LOC_Os01g15340;LOC_Os01g57610;LOC_Os01g58420;LOC_Os02g47230;LOC_Os02g56880;LOC_Os03g44150;LOC_Os04g52670;LOC_Os05g11990;LOC_Os05g42150;LOC_Os05g50990;LOC_Os06g50040;LOC_Os07g05470;LOC_Os08g04840;LOC_Os08g15840;LOC_Os08g35110;LOC_Os08g39080;LOC_Os09g26590;LOC_Os12g43110
GO:0009639	response to red or far red light	0.0019	0.002	0.97	0.603634	0.738336		LOC_Os01g10680;LOC_Os02g49680;LOC_Os06g44500;LOC_Os10g22430;LOC_Os11g02270
GO:0048229	gametophyte development	0.0031	0.0032	0.96	0.605414	0.740099		LOC_Os01g42090;LOC_Os01g72520;LOC_Os02g06410;LOC_Os02g38040;LOC_Os05g44320;LOC_Os06g11990;LOC_Os08g36140;LOC_Os11g07050
GO:0006073	cellular glucan metabolic process	0.0015	0.0016	0.96	0.615932	0.745789		LOC_Os02g04330;LOC_Os04g51454;LOC_Os06g11990;LOC_Os11g08090
GO:0009742	brassinosteroid mediated signaling pathway	0.0015	0.0016	0.96	0.615932	0.745789		LOC_Os02g13900;LOC_Os05g11990;LOC_Os05g50990;LOC_Os06g35900
GO:0010029	regulation of seed germination	0.0015	0.0016	0.96	0.615932	0.745789		LOC_Os01g58850;LOC_Os01g69920;LOC_Os06g30370;LOC_Os07g40850
GO:0010941	regulation of cell death	0.0015	0.0016	0.96	0.615932	0.745789		LOC_Os06g11990;LOC_Os07g32790;LOC_Os09g25000;LOC_Os11g08090
GO:0002098	tRNA wobble uridine modification	0.0008	0.0008	1	0.616904	0.745789		LOC_Os01g72980;LOC_Os03g10460
GO:0006839	mitochondrial transport	0.0008	0.0008	1	0.616904	0.745789		LOC_Os01g19770;LOC_Os08g37370
GO:0010183	pollen tube guidance	0.0008	0.0008	1	0.616904	0.745789		LOC_Os02g06410;LOC_Os03g55680
GO:0010200	response to chitin	0.0008	0.0008	1	0.616904	0.745789		LOC_Os08g36920;LOC_Os11g31590
GO:0015672	monovalent inorganic cation transport	0.0008	0.0008	1	0.616904	0.745789		LOC_Os04g51820;LOC_Os06g42030
GO:0015743	malate transport	0.0008	0.0008	1	0.616904	0.745789		LOC_Os01g12210;LOC_Os06g15779
GO:0016114	terpenoid biosynthetic process	0.0008	0.0008	1	0.616904	0.745789		LOC_Os03g59610;LOC_Os07g07310
GO:0016311	dephosphorylation	0.0008	0.0008	1	0.616904	0.745789		LOC_Os04g41340;LOC_Os09g11510
GO:0030243	cellulose metabolic process	0.0008	0.0008	1	0.616904	0.745789		LOC_Os06g11990;LOC_Os11g08090
GO:0042823	pyridoxal phosphate biosynthetic process	0.0008	0.0008	1	0.616904	0.745789		LOC_Os10g01080;LOC_Os11g48080
GO:0043094	cellular metabolic compound salvage	0.0008	0.0008	1	0.616904	0.745789		LOC_Os01g65350;LOC_Os05g35520
GO:0043549	regulation of kinase activity	0.0008	0.0008	1	0.616904	0.745789		LOC_Os06g21560;LOC_Os09g25550
GO:0044743	protein transmembrane import into intracellular organelle	0.0008	0.0008	1	0.616904	0.745789		LOC_Os01g19770;LOC_Os08g39080
GO:0051050	positive regulation of transport	0.0008	0.0008	1	0.616904	0.745789		LOC_Os01g57720;LOC_Os04g47700
GO:0051273	beta-glucan metabolic process	0.0008	0.0008	1	0.616904	0.745789		LOC_Os06g11990;LOC_Os11g08090
GO:0055046	microgametogenesis	0.0008	0.0008	1	0.616904	0.745789		LOC_Os02g38040;LOC_Os03g58600
GO:0034654	nucleobase-containing compound biosynthetic process	0.0023	0.0024	0.95	0.621793	0.751283		LOC_Os01g65350;LOC_Os05g28040;LOC_Os05g35520;LOC_Os05g39500;LOC_Os10g33780;LOC_Os12g34854
GO:0045892	negative regulation of transcription, DNA-templated	0.0046	0.0049	0.95	0.624449	0.753657		LOC_Os01g12690;LOC_Os01g27730;LOC_Os01g43610;LOC_Os01g58420;LOC_Os01g60810;LOC_Os02g20870;LOC_Os02g22020;LOC_Os02g56880;LOC_Os03g03164;LOC_Os04g33870;LOC_Os08g02690;LOC_Os10g38880
GO:0071705	nitrogen compound transport	0.0046	0.0049	0.95	0.624449	0.753657		LOC_Os01g19770;LOC_Os01g44394;LOC_Os02g38040;LOC_Os02g43770;LOC_Os02g57600;LOC_Os04g12499;LOC_Os04g12530;LOC_Os08g39080;LOC_Os08g42690;LOC_Os09g33810;LOC_Os12g31850;LOC_Os12g31860
GO:0022622	root system development	0.0031	0.0033	0.94	0.628908	0.7582		LOC_Os02g47230;LOC_Os03g11060;LOC_Os05g47890;LOC_Os06g49100;LOC_Os07g05470;LOC_Os08g15840;LOC_Os09g07350;LOC_Os10g41360
GO:0031327	negative regulation of cellular biosynthetic process	0.0031	0.0033	0.94	0.628908	0.7582		LOC_Os02g56880;LOC_Os03g08330;LOC_Os07g07310;LOC_Os07g42370;LOC_Os08g15840;LOC_Os08g33160;LOC_Os09g26780;LOC_Os09g32030
GO:0010026	trichome differentiation	0.0019	0.002	0.94	0.633154	0.760809		LOC_Os02g38340;LOC_Os02g53530;LOC_Os03g14250;LOC_Os08g36110;LOC_Os09g27320
GO:0030150	protein import into mitochondrial matrix	0.0012	0.0012	0.95	0.633512	0.760809		LOC_Os01g16910;LOC_Os01g19770;Oryza_sativa_newGene_3466
GO:0042325	regulation of phosphorylation	0.0012	0.0012	0.95	0.633512	0.760809		LOC_Os05g47890;LOC_Os06g21560;LOC_Os09g25550
GO:0044042	glucan metabolic process	0.0012	0.0012	0.95	0.633512	0.760809		LOC_Os02g04330;LOC_Os06g11990;LOC_Os11g08090
GO:0044264	cellular polysaccharide metabolic process	0.0012	0.0012	0.95	0.633512	0.760809		LOC_Os02g04330;LOC_Os06g11990;LOC_Os11g08090
GO:0048509	regulation of meristem development	0.0012	0.0012	0.95	0.633512	0.760809		LOC_Os01g40630;LOC_Os01g69920;LOC_Os02g56880
GO:0051302	regulation of cell division	0.0012	0.0012	0.95	0.633512	0.760809		LOC_Os02g40430;LOC_Os02g57120;LOC_Os05g33690
GO:0044281	small molecule metabolic process	0.0038	0.0041	0.94	0.636184	0.762079		LOC_Os01g57770;LOC_Os01g65350;LOC_Os02g01940;LOC_Os03g13600;LOC_Os03g59610;LOC_Os04g40730;LOC_Os05g35520;LOC_Os06g44840;LOC_Os08g44370;LOC_Os12g06800
GO:0050832	defense response to fungus	0.0038	0.0041	0.94	0.636184	0.762079		LOC_Os01g09800;LOC_Os01g57770;LOC_Os03g55800;LOC_Os03g60210;LOC_Os05g15880;LOC_Os05g33690;LOC_Os06g51060;LOC_Os08g36920;LOC_Os11g37950;LOC_Os11g47520
GO:0070727	cellular macromolecule localization	0.005	0.0053	0.94	0.63782	0.762079		LOC_Os01g19770;LOC_Os01g42090;LOC_Os01g44394;LOC_Os01g70780;LOC_Os02g57600;LOC_Os05g07710;LOC_Os06g11990;LOC_Os07g32790;LOC_Os07g40940;LOC_Os08g39080;LOC_Os08g42690;LOC_Os09g33810;LOC_Os11g08090
GO:0060255	regulation of macromolecule metabolic process	0.0208	0.0215	0.96	0.638597	0.762079		LOC_Os01g36840;LOC_Os01g57720;LOC_Os01g61320;LOC_Os01g65970;LOC_Os01g72020;LOC_Os02g01940;LOC_Os02g03730;LOC_Os02g04330;LOC_Os02g10240;LOC_Os02g33460;LOC_Os02g45760;LOC_Os02g53530;LOC_Os02g56880;LOC_Os03g08330;LOC_Os03g13600;LOC_Os03g18840;LOC_Os03g29980;LOC_Os03g40100;LOC_Os03g41600;LOC_Os03g62790;LOC_Os03g63720;LOC_Os04g08060;LOC_Os04g32110;LOC_Os04g32510;LOC_Os04g48370;LOC_Os04g51130;LOC_Os04g…
GO:0051128	regulation of cellular component organization	0.0046	0.0049	0.94	0.643312	0.762079		LOC_Os01g36840;LOC_Os01g57720;LOC_Os02g38040;LOC_Os02g40430;LOC_Os02g43590;LOC_Os02g56880;LOC_Os02g57120;LOC_Os03g20670;LOC_Os03g33580;LOC_Os03g63060;LOC_Os05g33690;LOC_Os06g11990
GO:0006259	DNA metabolic process	0.0035	0.0037	0.93	0.643321	0.762079		LOC_Os01g07260;LOC_Os01g36840;LOC_Os02g13810;LOC_Os03g63720;LOC_Os05g02820;LOC_Os05g46490;LOC_Os07g41564;LOC_Os09g25550;LOC_Os10g42640
GO:0009664	plant-type cell wall organization	0.0035	0.0037	0.93	0.643321	0.762079		LOC_Os01g60770;LOC_Os01g61760;LOC_Os02g22480;LOC_Os03g63060;LOC_Os05g33690;LOC_Os05g39990;LOC_Os06g11990;LOC_Os10g39110;LOC_Os11g08090
GO:0051253	negative regulation of RNA metabolic process	0.0023	0.0025	0.93	0.648098	0.762079		LOC_Os02g56880;LOC_Os03g08330;LOC_Os07g42370;LOC_Os08g33160;LOC_Os09g26780;LOC_Os10g10170
GO:0002682	regulation of immune system process	0.0015	0.0017	0.93	0.648142	0.762079		LOC_Os01g72020;LOC_Os06g11990;LOC_Os09g25000;LOC_Os11g08090
GO:0010256	endomembrane system organization	0.0015	0.0017	0.93	0.648142	0.762079		LOC_Os01g57720;LOC_Os06g24490;LOC_Os08g01530;LOC_Os12g43550
GO:0019439	aromatic compound catabolic process	0.0015	0.0017	0.93	0.648142	0.762079		LOC_Os03g63720;LOC_Os07g07310;LOC_Os08g44370;LOC_Os11g07050
GO:1901361	organic cyclic compound catabolic process	0.0015	0.0017	0.93	0.648142	0.762079		LOC_Os03g63720;LOC_Os07g07310;LOC_Os08g44370;LOC_Os11g07050
GO:1901566	organonitrogen compound biosynthetic process	0.0042	0.0045	0.93	0.649457	0.762079		LOC_Os01g08760;LOC_Os01g57610;LOC_Os01g65350;LOC_Os01g70780;LOC_Os03g59610;LOC_Os05g07710;LOC_Os05g35520;LOC_Os05g42150;LOC_Os06g30420;LOC_Os07g07310;LOC_Os11g16550
GO:0009890	negative regulation of biosynthetic process	0.0031	0.0033	0.93	0.651613	0.762079		LOC_Os02g56880;LOC_Os03g08330;LOC_Os07g07310;LOC_Os07g42370;LOC_Os08g15840;LOC_Os08g33160;LOC_Os09g26780;LOC_Os09g32030
GO:0048878	chemical homeostasis	0.0019	0.0021	0.91	0.661286	0.762079		LOC_Os01g57610;LOC_Os03g06360;LOC_Os05g42150;LOC_Os06g23350;LOC_Os09g09930
GO:0000075	cell cycle checkpoint	0.0008	0.0008	0.93	0.661811	0.762079		LOC_Os03g33580;LOC_Os05g46490
GO:0007094	mitotic spindle assembly checkpoint	0.0008	0.0008	0.93	0.661811	0.762079		LOC_Os03g33580;LOC_Os03g49750
GO:0009630	gravitropism	0.0008	0.0008	0.93	0.661811	0.762079		LOC_Os02g30380;LOC_Os03g07920
GO:0010218	response to far red light	0.0008	0.0008	0.93	0.661811	0.762079		LOC_Os01g56350;LOC_Os01g72350
GO:0023014	signal transduction by protein phosphorylation	0.0008	0.0008	0.93	0.661811	0.762079		LOC_Os02g54900;LOC_Os06g05520
GO:0031098	stress-activated protein kinase signaling cascade	0.0008	0.0008	0.93	0.661811	0.762079		LOC_Os02g54900;LOC_Os06g05520
GO:0031329	regulation of cellular catabolic process	0.0008	0.0008	0.93	0.661811	0.762079		LOC_Os07g47370;LOC_Os10g10170
GO:0048443	stamen development	0.0008	0.0008	0.93	0.661811	0.762079		LOC_Os02g06410;LOC_Os06g11990
GO:0065002	intracellular protein transmembrane transport	0.0008	0.0008	0.93	0.661811	0.762079		LOC_Os01g19770;LOC_Os08g39080
GO:0120036	plasma membrane bounded cell projection organization	0.0008	0.0008	0.93	0.661811	0.762079		LOC_Os02g47880;LOC_Os07g05470
GO:1901137	carbohydrate derivative biosynthetic process	0.0008	0.0008	0.93	0.661811	0.762079		LOC_Os01g65350;LOC_Os05g35520
GO:0000070	mitotic sister chromatid segregation	0.0004	0.0004	1	0.663905	0.762079		LOC_Os03g33580
GO:0000266	mitochondrial fission	0.0004	0.0004	1	0.663905	0.762079		LOC_Os04g33770
GO:0006011	UDP-glucose metabolic process	0.0004	0.0004	1	0.663905	0.762079		LOC_Os05g39230
GO:0006221	pyrimidine nucleotide biosynthetic process	0.0004	0.0004	1	0.663905	0.762079		LOC_Os06g02000
GO:0006275	regulation of DNA replication	0.0004	0.0004	1	0.663905	0.762079		LOC_Os02g56130
GO:0006312	mitotic recombination	0.0004	0.0004	1	0.663905	0.762079		LOC_Os12g31370
GO:0006556	S-adenosylmethionine biosynthetic process	0.0004	0.0004	1	0.663905	0.762079		LOC_Os01g18860
GO:0006564	L-serine biosynthetic process	0.0004	0.0004	1	0.663905	0.762079		LOC_Os06g44460
GO:0006621	protein retention in ER lumen	0.0004	0.0004	1	0.663905	0.762079		LOC_Os07g32790
GO:0006662	glycerol ether metabolic process	0.0004	0.0004	1	0.663905	0.762079		LOC_Os04g44830
GO:0006900	vesicle budding from membrane	0.0004	0.0004	1	0.663905	0.762079		LOC_Os05g01250
GO:0008214	protein dealkylation	0.0004	0.0004	1	0.663905	0.762079		LOC_Os02g01940
GO:0009443	pyridoxal 5'-phosphate salvage	0.0004	0.0004	1	0.663905	0.762079		LOC_Os10g37330
GO:0009746	response to hexose	0.0004	0.0004	1	0.663905	0.762079		LOC_Os03g59610
GO:0009864	induced systemic resistance, jasmonic acid mediated signaling pathway	0.0004	0.0004	1	0.663905	0.762079		LOC_Os01g72020
GO:0009901	anther dehiscence	0.0004	0.0004	1	0.663905	0.762079		LOC_Os06g11990
GO:0010093	specification of floral organ identity	0.0004	0.0004	1	0.663905	0.762079		LOC_Os11g48000
GO:0010227	floral organ abscission	0.0004	0.0004	1	0.663905	0.762079		LOC_Os01g72020
GO:0010267	production of ta-siRNAs involved in RNA interference	0.0004	0.0004	1	0.663905	0.762079		LOC_Os01g34350
GO:0010497	plasmodesmata-mediated intercellular transport	0.0004	0.0004	1	0.663905	0.762079		LOC_Os01g14670
GO:0010562	positive regulation of phosphorus metabolic process	0.0004	0.0004	1	0.663905	0.762079		LOC_Os05g47890
GO:0010581	regulation of starch biosynthetic process	0.0004	0.0004	1	0.663905	0.762079		LOC_Os02g04330
GO:0016180	snRNA processing	0.0004	0.0004	1	0.663905	0.762079		LOC_Os03g63720
GO:0016482	cytosolic transport	0.0004	0.0004	1	0.663905	0.762079		LOC_Os02g57600
GO:0016577	histone demethylation	0.0004	0.0004	1	0.663905	0.762079		LOC_Os02g01940
GO:0019430	removal of superoxide radicals	0.0004	0.0004	1	0.663905	0.762079		LOC_Os05g25850
GO:0030071	regulation of mitotic metaphase/anaphase transition	0.0004	0.0004	1	0.663905	0.762079		LOC_Os03g33580
GO:0030323	respiratory tube development	0.0004	0.0004	1	0.663905	0.762079		LOC_Os02g47880
GO:0030324	lung development	0.0004	0.0004	1	0.663905	0.762079		LOC_Os02g47880
GO:0030968	endoplasmic reticulum unfolded protein response	0.0004	0.0004	1	0.663905	0.762079		LOC_Os12g02350
GO:0031540	regulation of anthocyanin biosynthetic process	0.0004	0.0004	1	0.663905	0.762079		LOC_Os11g11000
GO:0031570	DNA integrity checkpoint	0.0004	0.0004	1	0.663905	0.762079		LOC_Os05g46490
GO:0032350	regulation of hormone metabolic process	0.0004	0.0004	1	0.663905	0.762079		LOC_Os08g15840
GO:0033045	regulation of sister chromatid segregation	0.0004	0.0004	1	0.663905	0.762079		LOC_Os03g33580
GO:0034284	response to monosaccharide	0.0004	0.0004	1	0.663905	0.762079		LOC_Os03g59610
GO:0034504	protein localization to nucleus	0.0004	0.0004	1	0.663905	0.762079		LOC_Os01g44394
GO:0034661	ncRNA catabolic process	0.0004	0.0004	1	0.663905	0.762079		LOC_Os03g63720
GO:0042327	positive regulation of phosphorylation	0.0004	0.0004	1	0.663905	0.762079		LOC_Os05g47890
GO:0045937	positive regulation of phosphate metabolic process	0.0004	0.0004	1	0.663905	0.762079		LOC_Os05g47890
GO:0048440	carpel development	0.0004	0.0004	1	0.663905	0.762079		LOC_Os01g34350
GO:0048825	cotyledon development	0.0004	0.0004	1	0.663905	0.762079		LOC_Os01g27730
GO:0051270	regulation of cellular component movement	0.0004	0.0004	1	0.663905	0.762079		LOC_Os01g57720
GO:0051510	regulation of unidimensional cell growth	0.0004	0.0004	1	0.663905	0.762079		LOC_Os02g56880
GO:0051983	regulation of chromosome segregation	0.0004	0.0004	1	0.663905	0.762079		LOC_Os03g33580
GO:0070076	histone lysine demethylation	0.0004	0.0004	1	0.663905	0.762079		LOC_Os02g01940
GO:0070297	regulation of phosphorelay signal transduction system	0.0004	0.0004	1	0.663905	0.762079		LOC_Os06g40360
GO:0070298	negative regulation of phosphorelay signal transduction system	0.0004	0.0004	1	0.663905	0.762079		LOC_Os06g40360
GO:0070936	protein K48-linked ubiquitination	0.0004	0.0004	1	0.663905	0.762079		LOC_Os12g02350
GO:0070988	demethylation	0.0004	0.0004	1	0.663905	0.762079		LOC_Os02g01940
GO:0071216	cellular response to biotic stimulus	0.0004	0.0004	1	0.663905	0.762079		LOC_Os02g56880
GO:0071824	protein-DNA complex subunit organization	0.0004	0.0004	1	0.663905	0.762079		LOC_Os03g46600
GO:1900034	regulation of cellular response to heat	0.0004	0.0004	1	0.663905	0.762079		LOC_Os06g51150
GO:1902288	regulation of defense response to oomycetes	0.0004	0.0004	1	0.663905	0.762079		LOC_Os01g36840
GO:1902290	positive regulation of defense response to oomycetes	0.0004	0.0004	1	0.663905	0.762079		LOC_Os01g36840
GO:1902347	response to strigolactone	0.0004	0.0004	1	0.663905	0.762079		LOC_Os02g54720
GO:1905183	negative regulation of protein serine/threonine phosphatase activity	0.0004	0.0004	1	0.663905	0.762079		LOC_Os05g12260
GO:2000762	regulation of phenylpropanoid metabolic process	0.0004	0.0004	1	0.663905	0.762079		LOC_Os02g35530
GO:2001251	negative regulation of chromosome organization	0.0004	0.0004	1	0.663905	0.762079		LOC_Os03g33580
GO:0010224	response to UV-B	0.0012	0.0013	0.9	0.66926	0.767014		LOC_Os01g21610;LOC_Os03g50870;LOC_Os04g35570
GO:0050801	ion homeostasis	0.0012	0.0013	0.9	0.66926	0.767014		LOC_Os03g06360;LOC_Os06g23350;LOC_Os09g09930
GO:1900140	regulation of seedling development	0.0012	0.0013	0.9	0.66926	0.767014		LOC_Os01g58850;LOC_Os06g30370;LOC_Os07g40850
GO:0006401	RNA catabolic process	0.0015	0.0017	0.89	0.678504	0.7772		LOC_Os03g63720;LOC_Os07g07310;LOC_Os08g33710;LOC_Os11g07050
GO:0015031	protein transport	0.0127	0.0136	0.94	0.688123	0.787806		LOC_Os01g10290;LOC_Os01g19770;LOC_Os01g44394;LOC_Os01g55799;LOC_Os01g66980;LOC_Os01g67810;LOC_Os01g67820;LOC_Os02g06430;LOC_Os02g38040;LOC_Os02g57600;LOC_Os03g11440;LOC_Os03g14380;LOC_Os03g33520;LOC_Os03g50210;LOC_Os04g55200;LOC_Os04g58560;LOC_Os04g58870;LOC_Os05g30660;LOC_Os05g30700;LOC_Os05g34540;LOC_Os06g08460;LOC_Os06g20320;LOC_Os06g39875;LOC_Os07g10910;LOC_Os07g10920;LOC_Os07g10940;LOC_Os07g…
GO:0051301	cell division	0.0038	0.0043	0.9	0.694843	0.795081		LOC_Os01g43480;LOC_Os02g58790;LOC_Os03g05300;LOC_Os03g11380;LOC_Os03g42710;LOC_Os03g44420;LOC_Os04g50660;LOC_Os06g11990;LOC_Os08g36920;LOC_Os12g40260
GO:0009772	photosynthetic electron transport in photosystem II	0.0008	0.0009	0.86	0.702378	0.799095		LOC_Os08g35420;LOC_Os12g19580
GO:0009894	regulation of catabolic process	0.0008	0.0009	0.86	0.702378	0.799095		LOC_Os07g47370;LOC_Os10g10170
GO:0010114	response to red light	0.0008	0.0009	0.86	0.702378	0.799095		LOC_Os01g56350;LOC_Os11g11000
GO:0030030	cell projection organization	0.0008	0.0009	0.86	0.702378	0.799095		LOC_Os02g47880;LOC_Os07g05470
GO:0042273	ribosomal large subunit biogenesis	0.0008	0.0009	0.86	0.702378	0.799095		LOC_Os03g22350;LOC_Os04g53770
GO:0048573	photoperiodism, flowering	0.0008	0.0009	0.86	0.702378	0.799095		LOC_Os06g40080;LOC_Os09g33850
GO:0071241	cellular response to inorganic substance	0.0008	0.0009	0.86	0.702378	0.799095		LOC_Os02g43770;LOC_Os02g49680
GO:0090630	activation of GTPase activity	0.0008	0.0009	0.86	0.702378	0.799095		LOC_Os01g57720;LOC_Os05g38950
GO:1901617	organic hydroxy compound biosynthetic process	0.0008	0.0009	0.86	0.702378	0.799095		LOC_Os03g59610;LOC_Os06g44840
GO:2001020	regulation of response to DNA damage stimulus	0.0008	0.0009	0.86	0.702378	0.799095		LOC_Os01g36840;LOC_Os05g46490
GO:0061919	process utilizing autophagic mechanism	0.0012	0.0013	0.86	0.702379	0.799095		LOC_Os01g70780;LOC_Os02g57600;LOC_Os05g07710
GO:0048507	meristem development	0.0015	0.0018	0.86	0.706985	0.800106		LOC_Os01g72020;LOC_Os02g56880;LOC_Os03g62170;LOC_Os10g33780
GO:0051865	protein autoubiquitination	0.0015	0.0018	0.86	0.706985	0.800106		LOC_Os01g74320;LOC_Os05g39930;LOC_Os08g15840;LOC_Os11g31590
GO:1903046	meiotic cell cycle process	0.0015	0.0018	0.86	0.706985	0.800106		LOC_Os02g13810;LOC_Os05g02820;LOC_Os06g27860;LOC_Os10g42640
GO:0048468	cell development	0.0038	0.0043	0.89	0.713033	0.800106		LOC_Os02g10240;LOC_Os02g38340;LOC_Os02g53530;LOC_Os03g14250;LOC_Os03g63060;LOC_Os04g53580;LOC_Os06g46754;LOC_Os06g49100;LOC_Os08g36110;LOC_Os09g27320
GO:0006605	protein targeting	0.0019	0.0022	0.86	0.713202	0.800106		LOC_Os01g19770;LOC_Os02g57600;LOC_Os08g39080;LOC_Os08g42690;LOC_Os09g33810
GO:0048831	regulation of shoot system development	0.0019	0.0022	0.86	0.713202	0.800106		LOC_Os01g65970;LOC_Os02g56880;LOC_Os04g32510;LOC_Os09g26210;LOC_Os09g33850
GO:0002218	activation of innate immune response	0.0004	0.0004	0.86	0.719767	0.800106		LOC_Os01g72020
GO:0006086	acetyl-CoA biosynthetic process from pyruvate	0.0004	0.0004	0.86	0.719767	0.800106		LOC_Os06g13720
GO:0006163	purine nucleotide metabolic process	0.0004	0.0004	0.86	0.719767	0.800106		LOC_Os12g13380
GO:0006482	protein demethylation	0.0004	0.0004	0.86	0.719767	0.800106		LOC_Os02g01940
GO:0006488	dolichol-linked oligosaccharide biosynthetic process	0.0004	0.0004	0.86	0.719767	0.800106		LOC_Os04g48750
GO:0006625	protein targeting to peroxisome	0.0004	0.0004	0.86	0.719767	0.800106		LOC_Os08g39080
GO:0006665	sphingolipid metabolic process	0.0004	0.0004	0.86	0.719767	0.800106		LOC_Os03g59070
GO:0006896	Golgi to vacuole transport	0.0004	0.0004	0.86	0.719767	0.800106		LOC_Os12g02390
GO:0007093	mitotic cell cycle checkpoint	0.0004	0.0004	0.86	0.719767	0.800106		LOC_Os03g33580
GO:0009060	aerobic respiration	0.0004	0.0004	0.86	0.719767	0.800106		LOC_Os12g19304
GO:0009247	glycolipid biosynthetic process	0.0004	0.0004	0.86	0.719767	0.800106		LOC_Os09g25580
GO:0009554	megasporogenesis	0.0004	0.0004	0.86	0.719767	0.800106		LOC_Os03g01012
GO:0009567	double fertilization forming a zygote and endosperm	0.0004	0.0004	0.86	0.719767	0.800106		LOC_Os05g48410
GO:0009610	response to symbiotic fungus	0.0004	0.0004	0.86	0.719767	0.800106		LOC_Os08g37874
GO:0009648	photoperiodism	0.0004	0.0004	0.86	0.719767	0.800106		LOC_Os09g33850
GO:0009685	gibberellin metabolic process	0.0004	0.0004	0.86	0.719767	0.800106		LOC_Os01g55240
GO:0010105	negative regulation of ethylene-activated signaling pathway	0.0004	0.0004	0.86	0.719767	0.800106		LOC_Os06g40360
GO:0010152	pollen maturation	0.0004	0.0004	0.86	0.719767	0.800106		LOC_Os01g64000
GO:0010923	negative regulation of phosphatase activity	0.0004	0.0004	0.86	0.719767	0.800106		LOC_Os11g07050
GO:0016050	vesicle organization	0.0004	0.0004	0.86	0.719767	0.800106		LOC_Os01g15010
GO:0016485	protein processing	0.0004	0.0004	0.86	0.719767	0.800106		LOC_Os09g36300
GO:0032507	maintenance of protein location in cell	0.0004	0.0004	0.86	0.719767	0.800106		LOC_Os07g32790
GO:0032508	DNA duplex unwinding	0.0004	0.0004	0.86	0.719767	0.800106		LOC_Os07g41564
GO:0032515	negative regulation of phosphoprotein phosphatase activity	0.0004	0.0004	0.86	0.719767	0.800106		LOC_Os11g07050
GO:0034644	cellular response to UV	0.0004	0.0004	0.86	0.719767	0.800106		LOC_Os07g41564
GO:0035305	negative regulation of dephosphorylation	0.0004	0.0004	0.86	0.719767	0.800106		LOC_Os11g07050
GO:0035308	negative regulation of protein dephosphorylation	0.0004	0.0004	0.86	0.719767	0.800106		LOC_Os11g07050
GO:0042335	cuticle development	0.0004	0.0004	0.86	0.719767	0.800106		LOC_Os06g06050
GO:0043486	histone exchange	0.0004	0.0004	0.86	0.719767	0.800106		LOC_Os03g46600
GO:0045116	protein neddylation	0.0004	0.0004	0.86	0.719767	0.800106		LOC_Os09g15320
GO:0045185	maintenance of protein location	0.0004	0.0004	0.86	0.719767	0.800106		LOC_Os07g32790
GO:0045861	negative regulation of proteolysis	0.0004	0.0004	0.86	0.719767	0.800106		LOC_Os03g62790
GO:0048449	floral organ formation	0.0004	0.0004	0.86	0.719767	0.800106		LOC_Os11g48000
GO:0048732	gland development	0.0004	0.0004	0.86	0.719767	0.800106		LOC_Os02g47880
GO:0051017	actin filament bundle assembly	0.0004	0.0004	0.86	0.719767	0.800106		LOC_Os01g33080
GO:0051026	chiasma assembly	0.0004	0.0004	0.86	0.719767	0.800106		LOC_Os02g13810
GO:0051651	maintenance of location in cell	0.0004	0.0004	0.86	0.719767	0.800106		LOC_Os07g32790
GO:0140014	mitotic nuclear division	0.0004	0.0004	0.86	0.719767	0.800106		LOC_Os03g33580
GO:2000243	positive regulation of reproductive process	0.0004	0.0004	0.86	0.719767	0.800106		LOC_Os09g33850
GO:0006974	cellular response to DNA damage stimulus	0.0027	0.0031	0.86	0.726959	0.807278		LOC_Os01g07260;LOC_Os02g20870;LOC_Os02g56880;LOC_Os05g46490;LOC_Os06g27650;LOC_Os07g41564;LOC_Os09g25550
GO:0031347	regulation of defense response	0.0027	0.0031	0.86	0.726959	0.807278		LOC_Os01g36840;LOC_Os01g72020;LOC_Os03g08330;LOC_Os06g44840;LOC_Os07g42370;LOC_Os08g33160;LOC_Os09g26780
GO:0009744	response to sucrose	0.0012	0.0014	0.82	0.732901	0.811741		LOC_Os01g49010;LOC_Os03g55200;LOC_Os05g44320
GO:0016053	organic acid biosynthetic process	0.0012	0.0014	0.82	0.732901	0.811741		LOC_Os03g59610;LOC_Os04g40730;LOC_Os06g44840
GO:0046394	carboxylic acid biosynthetic process	0.0012	0.0014	0.82	0.732901	0.811741		LOC_Os03g59610;LOC_Os04g40730;LOC_Os06g44840
GO:0051338	regulation of transferase activity	0.0012	0.0014	0.82	0.732901	0.811741		LOC_Os01g01160;LOC_Os06g21560;LOC_Os09g25550
GO:1901615	organic hydroxy compound metabolic process	0.0012	0.0014	0.82	0.732901	0.811741		LOC_Os01g57770;LOC_Os03g59610;LOC_Os06g44840
GO:0051094	positive regulation of developmental process	0.0015	0.0019	0.83	0.733582	0.811741		LOC_Os02g56880;LOC_Os06g30370;LOC_Os07g40850;LOC_Os09g33850
GO:0071214	cellular response to abiotic stimulus	0.0015	0.0019	0.83	0.733582	0.811741		LOC_Os03g62790;LOC_Os06g44500;LOC_Os07g41564;LOC_Os10g22430
GO:0002229	defense response to oomycetes	0.0008	0.001	0.8	0.738805	0.813396		LOC_Os09g16540;LOC_Os09g16950
GO:0009308	amine metabolic process	0.0008	0.001	0.8	0.738805	0.813396		LOC_Os04g04950;LOC_Os04g20164
GO:0010563	negative regulation of phosphorus metabolic process	0.0008	0.001	0.8	0.738805	0.813396		LOC_Os07g07310;LOC_Os11g07050
GO:0010564	regulation of cell cycle process	0.0008	0.001	0.8	0.738805	0.813396		LOC_Os03g33580;LOC_Os05g46490
GO:0043087	regulation of GTPase activity	0.0008	0.001	0.8	0.738805	0.813396		LOC_Os01g57720;LOC_Os04g47700
GO:0045936	negative regulation of phosphate metabolic process	0.0008	0.001	0.8	0.738805	0.813396		LOC_Os07g07310;LOC_Os11g07050
GO:0051169	nuclear transport	0.0008	0.001	0.8	0.738805	0.813396		LOC_Os01g44394;LOC_Os03g46600
GO:0051345	positive regulation of hydrolase activity	0.0008	0.001	0.8	0.738805	0.813396		LOC_Os01g57720;LOC_Os04g47700
GO:0071806	protein transmembrane transport	0.0008	0.001	0.8	0.738805	0.813396		LOC_Os01g19770;LOC_Os08g39080
GO:1905037	autophagosome organization	0.0008	0.001	0.8	0.738805	0.813396		LOC_Os01g70780;LOC_Os05g07710
GO:0048584	positive regulation of response to stimulus	0.0027	0.0032	0.84	0.746746	0.821484		LOC_Os01g36840;LOC_Os01g72020;LOC_Os05g11990;LOC_Os05g46490;LOC_Os05g47890;LOC_Os05g50990;LOC_Os06g12630
GO:0022402	cell cycle process	0.0038	0.0045	0.86	0.747272	0.821484		LOC_Os01g07260;LOC_Os02g13810;LOC_Os03g11380;LOC_Os03g33580;LOC_Os03g42710;LOC_Os05g02820;LOC_Os06g11990;LOC_Os06g27860;LOC_Os10g42640;LOC_Os12g40260
GO:0051234	establishment of localization	0.0096	0.0107	0.9	0.747281	0.821484		LOC_Os01g19770;LOC_Os01g42090;LOC_Os01g44394;LOC_Os01g49740;LOC_Os01g57720;LOC_Os02g21350;LOC_Os02g38040;LOC_Os02g43770;LOC_Os02g57600;LOC_Os03g11380;LOC_Os03g46600;LOC_Os03g63060;LOC_Os04g02580;LOC_Os04g12499;LOC_Os04g12530;LOC_Os04g51820;LOC_Os05g33690;LOC_Os06g42030;LOC_Os06g44840;LOC_Os07g48080;LOC_Os08g39080;LOC_Os08g42690;LOC_Os08g43300;LOC_Os09g09930;LOC_Os09g33810
GO:0007346	regulation of mitotic cell cycle	0.0015	0.0019	0.8	0.758318	0.824988		LOC_Os02g54900;LOC_Os03g33580;LOC_Os06g05520;LOC_Os06g21560
GO:0044092	negative regulation of molecular function	0.0015	0.0019	0.8	0.758318	0.824988		LOC_Os01g57720;LOC_Os03g62790;LOC_Os05g01370;LOC_Os11g07050
GO:0051336	regulation of hydrolase activity	0.0015	0.0019	0.8	0.758318	0.824988		LOC_Os01g57720;LOC_Os03g62790;LOC_Os04g47700;LOC_Os11g07050
GO:0006334	nucleosome assembly	0.0012	0.0015	0.79	0.760897	0.824988		LOC_Os03g46600;LOC_Os04g38620;LOC_Os08g33190
GO:0006623	protein targeting to vacuole	0.0012	0.0015	0.79	0.760897	0.824988		LOC_Os02g57600;LOC_Os10g41560;LOC_Os12g02390
GO:0032879	regulation of localization	0.0023	0.0028	0.82	0.761882	0.824988		LOC_Os01g55280;LOC_Os01g57720;LOC_Os02g43590;LOC_Os03g20670;LOC_Os03g63060;LOC_Os04g47700
GO:0045934	negative regulation of nucleobase-containing compound metabolic process	0.0023	0.0028	0.82	0.761882	0.824988		LOC_Os02g56880;LOC_Os03g08330;LOC_Os07g42370;LOC_Os08g33160;LOC_Os09g26780;LOC_Os10g10170
GO:0051726	regulation of cell cycle	0.0023	0.0028	0.82	0.761882	0.824988		LOC_Os01g48700;LOC_Os03g33580;LOC_Os05g46490;LOC_Os05g48070;LOC_Os06g21560;LOC_Os09g25550
GO:0051172	negative regulation of nitrogen compound metabolic process	0.0038	0.0045	0.85	0.763308	0.824988		LOC_Os02g56880;LOC_Os03g08330;LOC_Os03g62790;LOC_Os07g42370;LOC_Os08g15840;LOC_Os08g33160;LOC_Os09g26780;LOC_Os09g32030;LOC_Os10g10170;LOC_Os11g07050
GO:0050793	regulation of developmental process	0.0058	0.0066	0.87	0.764512	0.824988		LOC_Os01g58850;LOC_Os01g65970;LOC_Os02g47880;LOC_Os02g56880;LOC_Os04g32510;LOC_Os05g33690;LOC_Os06g08250;LOC_Os06g11990;LOC_Os06g30370;LOC_Os07g40850;LOC_Os09g25000;LOC_Os09g26210;LOC_Os09g33850;LOC_Os10g33780;LOC_Os11g08090
GO:0010608	posttranscriptional regulation of gene expression	0.0027	0.0033	0.83	0.765493	0.824988		LOC_Os02g33460;LOC_Os04g48370;LOC_Os05g47890;LOC_Os06g46900;LOC_Os09g32030;LOC_Os10g10170;LOC_Os12g31000
GO:0009056	catabolic process	0.0108	0.012	0.9	0.7662	0.824988		LOC_Os01g50840;LOC_Os01g57770;LOC_Os01g70780;LOC_Os01g72020;LOC_Os02g57600;LOC_Os03g14730;LOC_Os03g15270;LOC_Os03g57640;LOC_Os03g63720;LOC_Os05g07710;LOC_Os05g33940;LOC_Os06g08250;LOC_Os06g12290;LOC_Os06g21330;LOC_Os06g40360;LOC_Os07g07310;LOC_Os07g44850;LOC_Os07g44890;LOC_Os08g15840;LOC_Os08g37040;LOC_Os08g43430;LOC_Os08g44370;LOC_Os09g26400;LOC_Os09g28620;LOC_Os11g07050;LOC_Os11g37730;LOC_Os12g…
GO:0001933	negative regulation of protein phosphorylation	0.0004	0.0005	0.75	0.766347	0.824988		LOC_Os08g37310
GO:0002253	activation of immune response	0.0004	0.0005	0.75	0.766347	0.824988		LOC_Os01g72020
GO:0002833	positive regulation of response to biotic stimulus	0.0004	0.0005	0.75	0.766347	0.824988		LOC_Os01g36840
GO:0006303	double-strand break repair via nonhomologous end joining	0.0004	0.0005	0.75	0.766347	0.824988		LOC_Os03g53000
GO:0006626	protein targeting to mitochondrion	0.0004	0.0005	0.75	0.766347	0.824988		LOC_Os01g19770
GO:0007283	spermatogenesis	0.0004	0.0005	0.75	0.766347	0.824988		LOC_Os07g05470
GO:0008361	regulation of cell size	0.0004	0.0005	0.75	0.766347	0.824988		LOC_Os11g48000
GO:0009072	aromatic amino acid family metabolic process	0.0004	0.0005	0.75	0.766347	0.824988		LOC_Os02g07160
GO:0009306	protein secretion	0.0004	0.0005	0.75	0.766347	0.824988		LOC_Os03g58570
GO:0009626	plant-type hypersensitive response	0.0004	0.0005	0.75	0.766347	0.824988		LOC_Os07g47590
GO:0010074	maintenance of meristem identity	0.0004	0.0005	0.75	0.766347	0.824988		LOC_Os10g33780
GO:0010582	floral meristem determinacy	0.0004	0.0005	0.75	0.766347	0.824988		LOC_Os01g72020
GO:0019985	translesion synthesis	0.0004	0.0005	0.75	0.766347	0.824988		LOC_Os07g47284
GO:0030026	cellular manganese ion homeostasis	0.0004	0.0005	0.75	0.766347	0.824988		LOC_Os04g45520
GO:0031935	regulation of chromatin silencing	0.0004	0.0005	0.75	0.766347	0.824988		LOC_Os01g36840
GO:0032103	positive regulation of response to external stimulus	0.0004	0.0005	0.75	0.766347	0.824988		LOC_Os01g36840
GO:0032388	positive regulation of intracellular transport	0.0004	0.0005	0.75	0.766347	0.824988		LOC_Os01g57720
[truncated: 320 more rows]

## Sheet: H0_vs_H6_Cellular_Component_enr
ID	Description	GeneRatio	BgRatio	enrich_factor	pvalue	qvalue	-log10(qvalue)	geneID
GO:0009570	chloroplast stroma	0.0247	0.0123	2.01	1.49e-11	6.12e-09	8.21325	ChrSy.fgenesh.gene.28;LOC_Os01g01302;LOC_Os01g01340;LOC_Os01g14810;LOC_Os01g18210;LOC_Os01g43390;LOC_Os01g48990;LOC_Os01g52170;LOC_Os01g59090;LOC_Os01g61320;LOC_Os01g61630;LOC_Os01g71190;LOC_Os02g02520;LOC_Os02g04330;LOC_Os02g07350;LOC_Os02g08490;LOC_Os02g15900;LOC_Os02g21520;LOC_Os02g33460;LOC_Os02g33500;LOC_Os02g50350;LOC_Os02g53810;LOC_Os02g57600;LOC_Os03g03360;LOC_Os03g05870;LOC_Os03g10060;LO…
GO:0009507	chloroplast	0.0559	0.0365	1.53	1.35e-10	2.77e-08	7.55752	LOC_Os01g01160;LOC_Os01g01302;LOC_Os01g05080;LOC_Os01g07260;LOC_Os01g07530;LOC_Os01g08510;LOC_Os01g10800;LOC_Os01g19740;LOC_Os01g19770;LOC_Os01g20110;LOC_Os01g32730;LOC_Os01g36840;LOC_Os01g37510;LOC_Os01g44980;LOC_Os01g48990;LOC_Os01g52250;LOC_Os01g54030;LOC_Os01g56680;LOC_Os01g57610;LOC_Os01g59920;LOC_Os01g61320;LOC_Os01g61630;LOC_Os01g61760;LOC_Os01g62440;LOC_Os01g64960;LOC_Os01g67570;LOC_Os01g…
GO:0009941	chloroplast envelope	0.0156	0.008	1.93	3.65e-07	4.98e-05	4.30277	ChrSy.fgenesh.gene.28;LOC_Os01g01340;LOC_Os01g07260;LOC_Os01g18210;LOC_Os01g19770;LOC_Os01g20110;LOC_Os01g36840;LOC_Os01g48990;LOC_Os01g53060;LOC_Os01g61630;LOC_Os01g66000;LOC_Os02g02000;LOC_Os02g03720;LOC_Os02g08490;LOC_Os02g15900;LOC_Os02g18940;LOC_Os02g27490;LOC_Os02g33460;LOC_Os02g51080;LOC_Os03g03360;LOC_Os03g03990;LOC_Os03g18300;LOC_Os03g21000;LOC_Os03g22780;LOC_Os03g23980;LOC_Os03g36750;LO…
GO:0009654	photosystem II oxygen evolving complex	0.0049	0.0017	2.94	6.58e-06	0.000673489	3.17167	LOC_Os01g31690;LOC_Os01g43070;LOC_Os01g59090;LOC_Os01g71190;LOC_Os02g36850;LOC_Os04g44200;LOC_Os07g04840;LOC_Os07g05360;LOC_Os07g05365;LOC_Os07g17390;LOC_Os07g36080;LOC_Os08g25900;LOC_Os08g39430;LOC_Os08g40160;LOC_Os12g08830;LOC_Os12g37710
GO:0032040	small-subunit processome	0.0046	0.0017	2.75	3.91e-05	0.00268645	2.57082	LOC_Os01g01510;LOC_Os01g08770;LOC_Os03g05720;LOC_Os03g22320;LOC_Os03g22730;LOC_Os03g22880;LOC_Os03g40110;LOC_Os04g49580;LOC_Os04g50660;LOC_Os05g08360;LOC_Os05g22920;LOC_Os05g44320;LOC_Os06g43690;LOC_Os07g41190;LOC_Os12g04010
GO:0031977	thylakoid lumen	0.004	0.0013	2.98	3.94e-05	0.00268645	2.57082	LOC_Os01g05080;LOC_Os01g18210;LOC_Os01g47450;LOC_Os01g59090;LOC_Os01g59920;LOC_Os02g57060;LOC_Os03g55820;LOC_Os05g33280;LOC_Os07g04160;LOC_Os07g34950;LOC_Os08g36140;LOC_Os09g04790;LOC_Os12g08830
GO:0009535	chloroplast thylakoid membrane	0.0192	0.0123	1.56	7.58e-05	0.00443605	2.353	LOC_Os01g04900;LOC_Os01g05080;LOC_Os01g08510;LOC_Os01g18210;LOC_Os01g20110;LOC_Os01g32730;LOC_Os01g41710;LOC_Os01g48300;LOC_Os01g58470;LOC_Os01g66000;LOC_Os01g66600;LOC_Os01g71190;LOC_Os02g10390;LOC_Os02g18940;LOC_Os02g49680;LOC_Os02g51020;LOC_Os02g51080;LOC_Os02g52650;LOC_Os02g57030;LOC_Os03g03990;LOC_Os03g06230;LOC_Os03g15870;LOC_Os03g29730;LOC_Os03g39610;LOC_Os03g48920;LOC_Os03g55800;LOC_Os03g…
GO:0042555	MCM complex	0.0021	0.0005	4.02	0.000149969	0.00767604	2.11486	LOC_Os01g07260;LOC_Os01g36390;LOC_Os02g55410;LOC_Os05g14590;LOC_Os05g39850;LOC_Os11g29380;LOC_Os12g37400
GO:0042644	chloroplast nucleoid	0.0031	0.001	3.06	0.000238921	0.0108702	1.96376	LOC_Os01g56350;LOC_Os01g61320;LOC_Os03g61030;LOC_Os03g62170;LOC_Os04g43420;LOC_Os05g22614;LOC_Os07g36390;LOC_Os08g29110;LOC_Os11g23790;Oryza_sativa_newGene_1157
GO:0009523	photosystem II	0.0049	0.0023	2.16	0.000935612	0.0383109	1.41668	LOC_Os01g41710;LOC_Os01g56680;LOC_Os02g10390;LOC_Os02g52650;LOC_Os03g22370;LOC_Os03g39610;LOC_Os04g38410;LOC_Os05g43310;LOC_Os06g21590;LOC_Os07g37550;LOC_Os07g38960;LOC_Os08g02630;LOC_Os08g33820;LOC_Os08g35420;LOC_Os09g17740;LOC_Os11g13890
GO:0098807	chloroplast thylakoid membrane protein complex	0.0012	0.0003	4.59	0.00224807	0.0820012	1.08618	LOC_Os01g01340;LOC_Os02g01340;LOC_Os06g01850;LOC_Os10g01044
GO:0009508	plastid chromosome	0.0015	0.0004	3.83	0.00240312	0.0820012	1.08618	LOC_Os01g56350;LOC_Os01g67570;LOC_Os03g61030;LOC_Os04g43420;LOC_Os05g22614
GO:0044434	chloroplast part	0.011	0.0071	1.54	0.00305153	0.0946612	1.02383	LOC_Os01g01302;LOC_Os01g05080;LOC_Os01g07260;LOC_Os01g08510;LOC_Os01g19770;LOC_Os01g20110;LOC_Os01g32730;LOC_Os01g36840;LOC_Os01g61320;LOC_Os01g61630;LOC_Os02g02520;LOC_Os02g04330;LOC_Os02g33460;LOC_Os02g49680;LOC_Os02g57600;LOC_Os03g05870;LOC_Os03g17470;LOC_Os03g21000;LOC_Os03g55820;LOC_Os04g51792;LOC_Os05g32230;LOC_Os06g12630;LOC_Os06g44160;LOC_Os07g07310;LOC_Os07g12530;LOC_Os07g38230;LOC_Os08g…
GO:0009532	plastid stroma	0.0064	0.0036	1.79	0.00323649	0.0946612	1.02383	LOC_Os01g01302;LOC_Os01g08510;LOC_Os01g61320;LOC_Os01g61630;LOC_Os02g02520;LOC_Os02g04330;LOC_Os02g33460;LOC_Os02g57600;LOC_Os03g05870;LOC_Os03g17470;LOC_Os03g21000;LOC_Os06g12630;LOC_Os06g44160;LOC_Os07g07310;LOC_Os07g12530;LOC_Os07g38230;LOC_Os08g07060;LOC_Os09g02710;LOC_Os09g04790;LOC_Os09g36200;LOC_Os10g30870
GO:0005886	plasma membrane	0.0559	0.0468	1.19	0.00368469	0.100585	0.997465	LOC_Os01g01030;LOC_Os01g06580;LOC_Os01g07560;LOC_Os01g11160;LOC_Os01g14510;LOC_Os01g19820;LOC_Os01g26120;LOC_Os01g32780;LOC_Os01g41870;LOC_Os01g42090;LOC_Os01g42110;LOC_Os01g43580;LOC_Os01g51840;LOC_Os01g52610;LOC_Os01g55190;LOC_Os01g55280;LOC_Os01g61760;LOC_Os01g62370;LOC_Os01g62380;LOC_Os01g65660;LOC_Os01g65670;LOC_Os01g69920;LOC_Os01g72860;LOC_Os01g74580;LOC_Os02g08110;LOC_Os02g11720;LOC_Os02g…
GO:0044435	plastid part	0.011	0.0072	1.52	0.00431108	0.11033	0.957308	LOC_Os01g01302;LOC_Os01g05080;LOC_Os01g07260;LOC_Os01g08510;LOC_Os01g19770;LOC_Os01g20110;LOC_Os01g32730;LOC_Os01g36840;LOC_Os01g61320;LOC_Os01g61630;LOC_Os02g02520;LOC_Os02g04330;LOC_Os02g33460;LOC_Os02g49680;LOC_Os02g57600;LOC_Os03g05870;LOC_Os03g17470;LOC_Os03g21000;LOC_Os03g55820;LOC_Os04g51792;LOC_Os05g32230;LOC_Os06g12630;LOC_Os06g44160;LOC_Os07g07310;LOC_Os07g12530;LOC_Os07g38230;LOC_Os08g…
GO:0009536	plastid	0.0217	0.0163	1.33	0.00467603	0.11263	0.948346	LOC_Os01g01160;LOC_Os01g01302;LOC_Os01g05080;LOC_Os01g07260;LOC_Os01g08510;LOC_Os01g19770;LOC_Os01g20110;LOC_Os01g32730;LOC_Os01g36840;LOC_Os01g57610;LOC_Os01g61320;LOC_Os01g61630;LOC_Os01g61760;LOC_Os01g71180;LOC_Os02g02520;LOC_Os02g04330;LOC_Os02g05830;LOC_Os02g33460;LOC_Os02g38240;LOC_Os02g49680;LOC_Os02g54060;LOC_Os02g57600;LOC_Os02g58450;LOC_Os03g05870;LOC_Os03g06710;LOC_Os03g11310;LOC_Os03g…
GO:0019898	extrinsic component of membrane	0.0049	0.0026	1.88	0.0052536	0.119512	0.922589	LOC_Os01g43070;LOC_Os01g59090;LOC_Os01g70780;LOC_Os02g36850;LOC_Os03g44200;LOC_Os04g44200;LOC_Os05g07710;LOC_Os07g04840;LOC_Os07g17390;LOC_Os07g36080;LOC_Os08g25900;LOC_Os08g39430;LOC_Os08g40160;LOC_Os10g41560;LOC_Os12g08830;LOC_Os12g37710
GO:0005759	mitochondrial matrix	0.0055	0.0031	1.8	0.00573435	0.123582	0.908043	LOC_Os01g04200;LOC_Os01g05010;LOC_Os01g05060;LOC_Os01g29409;LOC_Os01g56460;LOC_Os02g54060;LOC_Os03g04970;LOC_Os03g61920;LOC_Os04g10400;LOC_Os05g25850;LOC_Os05g38210;LOC_Os05g49300;LOC_Os06g01630;LOC_Os06g04380;LOC_Os06g22070;LOC_Os07g44330;LOC_Os08g25090;LOC_Os08g34130
GO:0009579	thylakoid	0.007	0.0043	1.65	0.0066682	0.134455	0.871424	LOC_Os01g05080;LOC_Os01g08510;LOC_Os01g20110;LOC_Os01g32730;LOC_Os01g55570;LOC_Os02g49680;LOC_Os02g49870;LOC_Os02g52260;LOC_Os03g20100;LOC_Os03g21370;LOC_Os03g55820;LOC_Os04g51792;LOC_Os04g57320;LOC_Os05g01970;LOC_Os06g15400;LOC_Os07g04160;LOC_Os07g38300;LOC_Os08g07060;LOC_Os08g29110;LOC_Os08g32930;LOC_Os08g36140;LOC_Os09g04790;LOC_Os10g01044
GO:0033180	proton-transporting V-type ATPase, V1 domain	0.0015	0.0005	3.28	0.00689555	0.134455	0.871424	LOC_Os01g51380;LOC_Os02g07870;LOC_Os04g05080;LOC_Os06g37180;LOC_Os06g45120
GO:0009707	chloroplast outer membrane	0.0034	0.0016	2.1	0.00746294	0.138903	0.857287	LOC_Os01g19770;LOC_Os02g16450;LOC_Os02g33580;LOC_Os05g32390;LOC_Os05g43470;LOC_Os08g42690;LOC_Os09g33810;LOC_Os11g01439;LOC_Os11g05990;LOC_Os12g01449;LOC_Os12g07880
GO:0031359	integral component of chloroplast outer membrane	0.0012	0.0003	3.67	0.00928346	0.156138	0.806493	LOC_Os01g19770;LOC_Os03g19290;LOC_Os08g42690;LOC_Os09g33810
GO:0034388	Pwp2p-containing subcomplex of 90S preribosome	0.0012	0.0003	3.67	0.00928346	0.156138	0.806493	LOC_Os03g05720;LOC_Os05g44320;LOC_Os06g43690;LOC_Os07g41190
GO:0043231	intracellular membrane-bounded organelle	0.0901	0.08	1.13	0.00967161	0.156138	0.806493	LOC_Os01g01160;LOC_Os01g01302;LOC_Os01g04200;LOC_Os01g05080;LOC_Os01g06000;LOC_Os01g07260;LOC_Os01g07780;LOC_Os01g08020;LOC_Os01g08440;LOC_Os01g08510;LOC_Os01g10090;LOC_Os01g12810;LOC_Os01g15530;LOC_Os01g18840;LOC_Os01g19770;LOC_Os01g20110;LOC_Os01g27650;LOC_Os01g32090;LOC_Os01g32730;LOC_Os01g34080;LOC_Os01g36600;LOC_Os01g36840;LOC_Os01g37870;LOC_Os01g42280;LOC_Os01g44394;LOC_Os01g48140;LOC_Os01g…
GO:0016021	integral component of membrane	0.4818	0.4637	1.04	0.00991413	0.156138	0.806493	ChrSy.fgenesh.gene.37;ChrUn.fgenesh.gene.59;ChrUn.fgenesh.gene.68;ChrUn.fgenesh.gene.73;LOC_Os01g01360;LOC_Os01g01780;LOC_Os01g02130;LOC_Os01g02360;LOC_Os01g02570;LOC_Os01g02890;LOC_Os01g02900;LOC_Os01g02910;LOC_Os01g02920;LOC_Os01g02930;LOC_Os01g03130;LOC_Os01g03180;LOC_Os01g03750;LOC_Os01g03914;LOC_Os01g04260;LOC_Os01g04550;LOC_Os01g04570;LOC_Os01g04580;LOC_Os01g04900;LOC_Os01g04950;LOC_Os01g05…
GO:0009538	photosystem I reaction center	0.0009	0.0002	4.59	0.0103279	0.15663	0.805125	LOC_Os03g56670;LOC_Os07g25430;LOC_Os12g23200
GO:0022626	cytosolic ribosome	0.0031	0.0015	2.09	0.0113729	0.166318	0.779061	LOC_Os01g05860;LOC_Os01g18210;LOC_Os02g53530;LOC_Os03g03360;LOC_Os03g04970;LOC_Os03g15870;LOC_Os04g56400;LOC_Os05g47890;LOC_Os08g36110;LOC_Os09g27320
GO:0010287	plastoglobule	0.0027	0.0013	2.17	0.0118018	0.166639	0.778222	LOC_Os02g10390;LOC_Os03g55800;LOC_Os04g54790;LOC_Os06g04530;LOC_Os06g51290;LOC_Os07g12530;LOC_Os08g31750;LOC_Os09g04790;LOC_Os11g11000
GO:0009534	chloroplast thylakoid	0.0058	0.0035	1.65	0.013352	0.182244	0.739348	LOC_Os01g05080;LOC_Os01g08510;LOC_Os01g20110;LOC_Os01g32730;LOC_Os01g59090;LOC_Os01g67120;LOC_Os02g49680;LOC_Os03g22780;LOC_Os03g55820;LOC_Os03g59640;LOC_Os04g51792;LOC_Os06g04530;LOC_Os08g02630;LOC_Os08g07060;LOC_Os08g32930;LOC_Os08g36140;LOC_Os09g04790;LOC_Os10g01044;LOC_Os12g08830
GO:0009522	photosystem I	0.0037	0.002	1.84	0.0184771	0.24406	0.612503	LOC_Os01g41710;LOC_Os02g10390;LOC_Os03g39610;LOC_Os04g38410;LOC_Os06g21590;LOC_Os07g05480;LOC_Os07g37550;LOC_Os07g38960;LOC_Os08g33820;LOC_Os09g17740;LOC_Os11g13890;LOC_Os12g08770
GO:0030864	cortical actin cytoskeleton	0.0012	0.0004	3.06	0.0230441	0.285938	0.543728	LOC_Os01g03510;LOC_Os03g42710;LOC_Os03g51250;LOC_Os12g40260
GO:0055028	cortical microtubule	0.0012	0.0004	3.06	0.0230441	0.285938	0.543728	LOC_Os05g36960;LOC_Os06g11990;LOC_Os07g05470;LOC_Os11g08090
GO:0005730	nucleolus	0.0116	0.0086	1.35	0.0248329	0.299072	0.524225	LOC_Os01g01510;LOC_Os01g27730;LOC_Os01g40110;LOC_Os01g57720;LOC_Os02g03730;LOC_Os03g06360;LOC_Os03g18840;LOC_Os03g22320;LOC_Os03g49210;LOC_Os03g61260;LOC_Os03g61560;LOC_Os03g63720;LOC_Os04g49580;LOC_Os04g50660;LOC_Os04g53770;LOC_Os05g22920;LOC_Os05g43130;LOC_Os05g44320;LOC_Os05g47890;LOC_Os05g49230;LOC_Os06g16290;LOC_Os06g23350;LOC_Os07g12320;LOC_Os07g33340;LOC_Os07g33360;LOC_Os07g40930;LOC_Os07g…
GO:0030686	90S preribosome	0.0015	0.0006	2.55	0.0279305	0.326766	0.485764	LOC_Os01g08770;LOC_Os04g50660;LOC_Os05g44320;LOC_Os05g48422;LOC_Os07g41190
GO:0046658	anchored component of plasma membrane	0.0085	0.0061	1.4	0.032874	0.353861	0.451167	LOC_Os01g13210;LOC_Os01g62380;LOC_Os01g71830;LOC_Os02g18410;LOC_Os02g33550;LOC_Os03g03600;LOC_Os03g25790;LOC_Os03g27980;LOC_Os03g51240;LOC_Os03g57880;LOC_Os04g48490;LOC_Os04g58860;LOC_Os05g31140;LOC_Os05g38500;LOC_Os05g43690;LOC_Os06g04080;LOC_Os06g11490;LOC_Os07g02200;LOC_Os07g35510;LOC_Os07g35560;LOC_Os07g37156;LOC_Os07g40940;LOC_Os07g45060;LOC_Os08g04310;LOC_Os08g39270;LOC_Os09g07350;LOC_Os09g…
GO:0010598	NAD(P)H dehydrogenase complex (plastoquinone)	0.0009	0.0003	3.44	0.0345674	0.353861	0.451167	LOC_Os02g51020;LOC_Os03g06230;LOC_Os09g13600
GO:0031354	intrinsic component of plastid outer membrane	0.0009	0.0003	3.44	0.0345674	0.353861	0.451167	LOC_Os01g19770;LOC_Os08g42690;LOC_Os09g33810
GO:0031355	integral component of plastid outer membrane	0.0009	0.0003	3.44	0.0345674	0.353861	0.451167	LOC_Os01g19770;LOC_Os08g42690;LOC_Os09g33810
GO:0031358	intrinsic component of chloroplast outer membrane	0.0009	0.0003	3.44	0.0345674	0.353861	0.451167	LOC_Os01g19770;LOC_Os08g42690;LOC_Os09g33810
GO:0005938	cell cortex	0.0021	0.0011	2.01	0.0410005	0.388479	0.410632	LOC_Os02g40430;LOC_Os02g57120;LOC_Os03g42710;LOC_Os06g11990;LOC_Os07g05470;LOC_Os11g08090;LOC_Os12g40260
GO:0000177	cytoplasmic exosome (RNase complex)	0.0012	0.0005	2.62	0.0445756	0.388479	0.410632	LOC_Os01g47256;LOC_Os03g63720;LOC_Os08g02360;LOC_Os11g20689
GO:0000176	nuclear exosome (RNase complex)	0.0015	0.0007	2.3	0.0460036	0.388479	0.410632	LOC_Os01g47256;LOC_Os03g63720;LOC_Os08g02360;LOC_Os10g30100;LOC_Os11g20689
GO:0030863	cortical cytoskeleton	0.0015	0.0007	2.3	0.0460036	0.388479	0.410632	LOC_Os03g42710;LOC_Os06g11990;LOC_Os07g05470;LOC_Os11g08090;LOC_Os12g40260
GO:0044448	cell cortex part	0.0015	0.0007	2.3	0.0460036	0.388479	0.410632	LOC_Os03g42710;LOC_Os06g11990;LOC_Os07g05470;LOC_Os11g08090;LOC_Os12g40260
GO:0044452	nucleolar part	0.0015	0.0007	2.3	0.0460036	0.388479	0.410632	LOC_Os02g03730;LOC_Os03g18840;LOC_Os05g44320;LOC_Os07g41190;LOC_Os12g34854
GO:0000221	vacuolar proton-transporting V-type ATPase, V1 domain	0.0006	0.0001	4.59	0.0474364	0.388479	0.410632	LOC_Os07g36465;LOC_Os07g36470
GO:0009326	formate dehydrogenase complex	0.0006	0.0001	4.59	0.0474364	0.388479	0.410632	LOC_Os06g29180;LOC_Os06g29220
GO:0010330	cellulose synthase complex	0.0006	0.0001	4.59	0.0474364	0.388479	0.410632	LOC_Os06g11990;LOC_Os11g08090
GO:0043036	starch grain	0.0006	0.0001	4.59	0.0474364	0.388479	0.410632	LOC_Os02g04330;LOC_Os11g37560
GO:0005874	microtubule	0.0076	0.0057	1.35	0.0609436	0.48931	0.310416	LOC_Os01g14090;LOC_Os01g18050;LOC_Os01g43580;LOC_Os01g57720;LOC_Os01g59150;LOC_Os01g61760;LOC_Os02g40430;LOC_Os02g57120;LOC_Os03g01530;LOC_Os03g05820;LOC_Os03g11970;LOC_Os03g33580;LOC_Os03g45920;LOC_Os03g51600;LOC_Os03g56260;LOC_Os04g53760;LOC_Os04g56970;LOC_Os05g34170;LOC_Os06g03980;LOC_Os06g11990;LOC_Os07g01490;LOC_Os07g05470;LOC_Os09g13650;LOC_Os11g08090;LOC_Os11g14220
GO:0005777	peroxisome	0.0052	0.0036	1.45	0.0631055	0.496924	0.30371	LOC_Os01g64520;LOC_Os03g03910;LOC_Os03g15860;LOC_Os03g19680;LOC_Os04g39020;LOC_Os05g45300;LOC_Os06g24704;LOC_Os06g51150;LOC_Os07g44320;LOC_Os08g39080;LOC_Os08g39300;LOC_Os09g37280;LOC_Os11g06680;LOC_Os11g37730;LOC_Os11g39220;LOC_Os12g06560;LOC_Os12g07880
GO:0019867	outer membrane	0.0024	0.0014	1.75	0.0669025	0.511796	0.290904	LOC_Os01g19770;LOC_Os03g11060;LOC_Os03g16440;LOC_Os04g33770;LOC_Os08g42690;LOC_Os09g33810;LOC_Os11g02460;LOC_Os12g02385
GO:0009501	amyloplast	0.0015	0.0007	2.09	0.0695699	0.511796	0.290904	LOC_Os01g52250;LOC_Os02g51070;LOC_Os06g04200;LOC_Os06g06560;LOC_Os10g30156
GO:0031225	anchored component of membrane	0.0049	0.0034	1.44	0.0719535	0.511796	0.290904	LOC_Os01g06580;LOC_Os01g07780;LOC_Os01g62380;LOC_Os03g30250;LOC_Os03g54750;LOC_Os04g48490;LOC_Os05g32110;LOC_Os05g43690;LOC_Os07g37156;LOC_Os07g40940;LOC_Os07g41310;LOC_Os07g41320;LOC_Os07g45060;LOC_Os07g49080;LOC_Os08g39270;LOC_Os09g07350
GO:0009543	chloroplast thylakoid lumen	0.0009	0.0003	2.75	0.0724934	0.511796	0.290904	LOC_Os01g05080;LOC_Os03g53640;LOC_Os12g42210
GO:0031350	intrinsic component of plastid membrane	0.0009	0.0003	2.75	0.0724934	0.511796	0.290904	LOC_Os01g19770;LOC_Os08g42690;LOC_Os09g33810
GO:0031351	integral component of plastid membrane	0.0009	0.0003	2.75	0.0724934	0.511796	0.290904	LOC_Os01g19770;LOC_Os08g42690;LOC_Os09g33810
GO:0099568	cytoplasmic region	0.0021	0.0012	1.79	0.0762396	0.529121	0.276445	LOC_Os02g40430;LOC_Os02g57120;LOC_Os03g42710;LOC_Os06g11990;LOC_Os07g05470;LOC_Os11g08090;LOC_Os12g40260
GO:0009526	plastid envelope	0.0046	0.0033	1.38	0.110195	0.651048	0.186387	LOC_Os01g07260;LOC_Os01g19770;LOC_Os01g20110;LOC_Os01g36840;LOC_Os01g61630;LOC_Os02g33460;LOC_Os03g21000;LOC_Os04g51792;LOC_Os05g32230;LOC_Os06g12630;LOC_Os08g42690;LOC_Os09g04790;LOC_Os09g33810;LOC_Os09g36200;LOC_Os10g01044
GO:0005881	cytoplasmic microtubule	0.0012	0.0006	2.04	0.110953	0.651048	0.186387	LOC_Os01g57720;LOC_Os06g11990;LOC_Os07g05470;LOC_Os11g08090
GO:0030684	preribosome	0.0012	0.0006	2.04	0.110953	0.651048	0.186387	LOC_Os01g08770;LOC_Os03g22350;LOC_Os05g44320;LOC_Os07g41190
GO:0000408	EKC/KEOPS complex	0.0006	0.0002	3.06	0.121653	0.651048	0.186387	LOC_Os01g19140;LOC_Os12g29990
GO:0000808	origin recognition complex	0.0006	0.0002	3.06	0.121653	0.651048	0.186387	LOC_Os01g49010;LOC_Os03g55200
GO:0005826	actomyosin contractile ring	0.0006	0.0002	3.06	0.121653	0.651048	0.186387	LOC_Os03g42710;LOC_Os12g40260
GO:0016035	zeta DNA polymerase complex	0.0006	0.0002	3.06	0.121653	0.651048	0.186387	LOC_Os07g47280;LOC_Os07g47284
GO:0019008	molybdopterin synthase complex	0.0006	0.0002	3.06	0.121653	0.651048	0.186387	LOC_Os02g04740;LOC_Os02g15870
GO:0030956	glutamyl-tRNA(Gln) amidotransferase complex	0.0006	0.0002	3.06	0.121653	0.651048	0.186387	LOC_Os04g55050;LOC_Os11g34210
GO:0031429	box H/ACA snoRNP complex	0.0006	0.0002	3.06	0.121653	0.651048	0.186387	LOC_Os03g25450;LOC_Os07g44190
GO:0032155	cell division site part	0.0006	0.0002	3.06	0.121653	0.651048	0.186387	LOC_Os03g42710;LOC_Os12g40260
GO:0070938	contractile ring	0.0006	0.0002	3.06	0.121653	0.651048	0.186387	LOC_Os03g42710;LOC_Os12g40260
GO:0098552	side of membrane	0.0006	0.0002	3.06	0.121653	0.651048	0.186387	LOC_Os01g62380;LOC_Os06g11990
GO:0005779	integral component of peroxisomal membrane	0.0009	0.0004	2.3	0.121943	0.651048	0.186387	LOC_Os03g19010;LOC_Os05g32630;LOC_Os06g03660
GO:0009331	glycerol-3-phosphate dehydrogenase complex	0.0009	0.0004	2.3	0.121943	0.651048	0.186387	LOC_Os01g58740;LOC_Os04g14790;LOC_Os05g41590
GO:0030981	cortical microtubule cytoskeleton	0.0009	0.0004	2.3	0.121943	0.651048	0.186387	LOC_Os06g11990;LOC_Os07g05470;LOC_Os11g08090
GO:0031428	box C/D snoRNP complex	0.0009	0.0004	2.3	0.121943	0.651048	0.186387	LOC_Os03g22730;LOC_Os03g22880;LOC_Os05g08360
GO:0031976	plastid thylakoid	0.0037	0.0026	1.41	0.123412	0.651048	0.186387	LOC_Os01g05080;LOC_Os01g08510;LOC_Os01g20110;LOC_Os01g32730;LOC_Os02g49680;LOC_Os03g55820;LOC_Os04g51792;LOC_Os08g07060;LOC_Os08g32930;LOC_Os08g36140;LOC_Os09g04790;LOC_Os10g01044
GO:0005819	spindle	0.0024	0.0016	1.53	0.131846	0.651048	0.186387	LOC_Os02g03400;LOC_Os02g40430;LOC_Os02g57120;LOC_Os03g13460;LOC_Os03g33580;LOC_Os03g49750;LOC_Os06g03980;LOC_Os09g13650
GO:0099513	polymeric cytoskeletal fiber	0.0024	0.0016	1.53	0.131846	0.651048	0.186387	LOC_Os01g57720;LOC_Os01g61760;LOC_Os02g40430;LOC_Os02g57120;LOC_Os03g33580;LOC_Os06g11990;LOC_Os07g05470;LOC_Os11g08090
GO:0000793	condensed chromosome	0.0015	0.0009	1.77	0.132541	0.651048	0.186387	LOC_Os02g13810;LOC_Os03g33580;LOC_Os05g02820;LOC_Os07g33360;LOC_Os10g42640
GO:0048046	apoplast	0.014	0.012	1.17	0.136199	0.651048	0.186387	LOC_Os01g14670;LOC_Os01g18170;LOC_Os01g18210;LOC_Os01g62480;LOC_Os01g62490;LOC_Os01g62600;LOC_Os01g63190;LOC_Os01g65700;LOC_Os02g32980;LOC_Os02g33380;LOC_Os02g46910;LOC_Os03g01020;LOC_Os03g01800;LOC_Os03g16050;LOC_Os03g16610;LOC_Os03g48760;LOC_Os03g48770;LOC_Os03g48780;LOC_Os03g63760;LOC_Os04g48490;LOC_Os04g51454;LOC_Os04g51460;LOC_Os04g51520;LOC_Os04g56400;LOC_Os05g01970;LOC_Os05g38410;LOC_Os05g…
GO:0099080	supramolecular complex	0.0027	0.0019	1.48	0.136651	0.651048	0.186387	LOC_Os01g57720;LOC_Os01g61760;LOC_Os02g40430;LOC_Os02g57120;LOC_Os03g18870;LOC_Os03g33580;LOC_Os06g11990;LOC_Os07g05470;LOC_Os11g08090
GO:0099081	supramolecular polymer	0.0027	0.0019	1.48	0.136651	0.651048	0.186387	LOC_Os01g57720;LOC_Os01g61760;LOC_Os02g40430;LOC_Os02g57120;LOC_Os03g18870;LOC_Os03g33580;LOC_Os06g11990;LOC_Os07g05470;LOC_Os11g08090
GO:0099512	supramolecular fiber	0.0027	0.0019	1.48	0.136651	0.651048	0.186387	LOC_Os01g57720;LOC_Os01g61760;LOC_Os02g40430;LOC_Os02g57120;LOC_Os03g18870;LOC_Os03g33580;LOC_Os06g11990;LOC_Os07g05470;LOC_Os11g08090
GO:0005739	mitochondrion	0.025	0.0225	1.11	0.154127	0.651048	0.186387	LOC_Os01g04200;LOC_Os01g14830;LOC_Os01g15530;LOC_Os01g16350;LOC_Os01g19140;LOC_Os01g19548;LOC_Os01g19770;LOC_Os01g44069;LOC_Os01g45530;LOC_Os01g47690;LOC_Os01g49330;LOC_Os01g52400;LOC_Os01g55020;LOC_Os01g57630;LOC_Os01g58080;LOC_Os01g61380;LOC_Os01g62440;LOC_Os01g73950;LOC_Os02g07410;LOC_Os02g08490;LOC_Os02g33500;LOC_Os02g43720;LOC_Os02g49680;LOC_Os02g57060;LOC_Os03g04410;LOC_Os03g05870;LOC_Os03g…
GO:0000407	pre-autophagosomal structure	0.0012	0.0007	1.84	0.154253	0.651048	0.186387	LOC_Os01g70780;LOC_Os03g14380;LOC_Os03g44200;LOC_Os05g07710
GO:0048471	perinuclear region of cytoplasm	0.0015	0.0009	1.64	0.170961	0.651048	0.186387	LOC_Os01g72350;LOC_Os02g42590;LOC_Os04g34080;LOC_Os04g58180;LOC_Os07g32790
GO:0000178	exosome (RNase complex)	0.0009	0.0005	1.97	0.179968	0.651048	0.186387	LOC_Os01g47256;LOC_Os02g34570;LOC_Os03g63720
GO:0000347	THO complex	0.0009	0.0005	1.97	0.179968	0.651048	0.186387	LOC_Os02g55410;LOC_Os05g39850;LOC_Os11g29380
GO:0009295	nucleoid	0.0009	0.0005	1.97	0.179968	0.651048	0.186387	LOC_Os01g08510;LOC_Os01g45530;LOC_Os01g61320
GO:0042646	plastid nucleoid	0.0009	0.0005	1.97	0.179968	0.651048	0.186387	LOC_Os01g08510;LOC_Os01g61320;LOC_Os03g31150
GO:0005811	lipid droplet	0.0018	0.0012	1.53	0.180222	0.651048	0.186387	LOC_Os02g04690;LOC_Os02g04750;LOC_Os02g04760;LOC_Os04g32080;LOC_Os05g49440;LOC_Os11g08569
GO:0044444	cytoplasmic part	0.0479	0.0449	1.07	0.182747	0.651048	0.186387	LOC_Os01g01160;LOC_Os01g01302;LOC_Os01g04200;LOC_Os01g05080;LOC_Os01g07260;LOC_Os01g07780;LOC_Os01g08510;LOC_Os01g08760;LOC_Os01g15530;LOC_Os01g19770;LOC_Os01g20110;LOC_Os01g32730;LOC_Os01g36840;LOC_Os01g44394;LOC_Os01g49740;LOC_Os01g50840;LOC_Os01g51840;LOC_Os01g57610;LOC_Os01g57630;LOC_Os01g57720;LOC_Os01g58080;LOC_Os01g61320;LOC_Os01g61630;LOC_Os01g61760;LOC_Os01g65350;LOC_Os01g70780;LOC_Os01g…
GO:0015629	actin cytoskeleton	0.0021	0.0015	1.46	0.185369	0.651048	0.186387	LOC_Os02g38340;LOC_Os02g44470;LOC_Os03g13950;LOC_Os03g42710;LOC_Os03g60580;LOC_Os12g36100;LOC_Os12g40260
GO:0031969	chloroplast membrane	0.0024	0.0017	1.41	0.188028	0.651048	0.186387	LOC_Os01g19770;LOC_Os02g11740;LOC_Os03g21000;LOC_Os05g32230;LOC_Os07g07540;LOC_Os08g42690;LOC_Os09g33810;LOC_Os09g36200
GO:0000794	condensed nuclear chromosome	0.0012	0.0007	1.67	0.202643	0.651048	0.186387	LOC_Os02g13810;LOC_Os05g02820;LOC_Os10g42640;LOC_Os12g31370
GO:0000427	plastid-encoded plastid RNA polymerase complex	0.0006	0.0003	2.3	0.20874	0.651048	0.186387	LOC_Os01g56350;LOC_Os04g43420
GO:0005960	glycine cleavage complex	0.0006	0.0003	2.3	0.20874	0.651048	0.186387	LOC_Os02g07410;LOC_Os10g37180
GO:0015030	Cajal body	0.0006	0.0003	2.3	0.20874	0.651048	0.186387	LOC_Os05g08360;LOC_Os12g19040
GO:0016363	nuclear matrix	0.0006	0.0003	2.3	0.20874	0.651048	0.186387	LOC_Os01g08510;LOC_Os03g11060
GO:0030141	secretory granule	0.0006	0.0003	2.3	0.20874	0.651048	0.186387	LOC_Os04g47700;LOC_Os07g05470
GO:0000148	1,3-beta-D-glucan synthase complex	0.0015	0.001	1.53	0.213039	0.651048	0.186387	LOC_Os01g34880;LOC_Os01g34890;LOC_Os01g55040;LOC_Os02g58554;LOC_Os02g58560
GO:0031968	organelle outer membrane	0.0015	0.001	1.53	0.213039	0.651048	0.186387	LOC_Os01g19770;LOC_Os03g11060;LOC_Os04g33770;LOC_Os08g42690;LOC_Os09g33810
GO:0055035	plastid thylakoid membrane	0.0031	0.0023	1.31	0.216208	0.651048	0.186387	LOC_Os01g05080;LOC_Os01g08510;LOC_Os01g20110;LOC_Os01g32730;LOC_Os02g49680;LOC_Os03g55820;LOC_Os08g07060;LOC_Os08g36140;LOC_Os09g04790;LOC_Os10g01044
GO:0000172	ribonuclease MRP complex	0.0003	0.0001	4.59	0.217825	0.651048	0.186387	LOC_Os11g45250
GO:0000312	plastid small ribosomal subunit	0.0003	0.0001	4.59	0.217825	0.651048	0.186387	LOC_Os03g55930
GO:0001650	fibrillar center	0.0003	0.0001	4.59	0.217825	0.651048	0.186387	LOC_Os03g18840
GO:0005640	nuclear outer membrane	0.0003	0.0001	4.59	0.217825	0.651048	0.186387	LOC_Os03g11060
GO:0005655	nucleolar ribonuclease P complex	0.0003	0.0001	4.59	0.217825	0.651048	0.186387	LOC_Os11g45250
GO:0005947	mitochondrial alpha-ketoglutarate dehydrogenase complex	0.0003	0.0001	4.59	0.217825	0.651048	0.186387	LOC_Os07g07470
GO:0005958	DNA-dependent protein kinase-DNA ligase 4 complex	0.0003	0.0001	4.59	0.217825	0.651048	0.186387	LOC_Os03g53000
GO:0009341	beta-galactosidase complex	0.0003	0.0001	4.59	0.217825	0.651048	0.186387	LOC_Os01g72340
GO:0009512	cytochrome b6f complex	0.0003	0.0001	4.59	0.217825	0.651048	0.186387	LOC_Os03g55720
GO:0009514	glyoxysome	0.0003	0.0001	4.59	0.217825	0.651048	0.186387	LOC_Os07g34520
GO:0009569	chloroplast starch grain	0.0003	0.0001	4.59	0.217825	0.651048	0.186387	LOC_Os02g04330
GO:0009575	chromoplast stroma	0.0003	0.0001	4.59	0.217825	0.651048	0.186387	LOC_Os07g07540
GO:0009782	photosystem I antenna complex	0.0003	0.0001	4.59	0.217825	0.651048	0.186387	LOC_Os02g52650
GO:0030692	Noc4p-Nop14p complex	0.0003	0.0001	4.59	0.217825	0.651048	0.186387	LOC_Os04g49580
GO:0031422	RecQ helicase-Topo III complex	0.0003	0.0001	4.59	0.217825	0.651048	0.186387	LOC_Os04g32090
GO:0031595	nuclear proteasome complex	0.0003	0.0001	4.59	0.217825	0.651048	0.186387	LOC_Os02g11050
GO:0031972	chloroplast intermembrane space	0.0003	0.0001	4.59	0.217825	0.651048	0.186387	LOC_Os07g08970
GO:0031978	plastid thylakoid lumen	0.0003	0.0001	4.59	0.217825	0.651048	0.186387	LOC_Os01g05080
GO:0032586	protein storage vacuole membrane	0.0003	0.0001	4.59	0.217825	0.651048	0.186387	LOC_Os12g43550
GO:0032797	SMN complex	0.0003	0.0001	4.59	0.217825	0.651048	0.186387	LOC_Os11g18830
GO:0032806	carboxy-terminal domain protein kinase complex	0.0003	0.0001	4.59	0.217825	0.651048	0.186387	LOC_Os09g25550
GO:0032807	DNA ligase IV complex	0.0003	0.0001	4.59	0.217825	0.651048	0.186387	LOC_Os03g53000
GO:0035448	extrinsic component of thylakoid membrane	0.0003	0.0001	4.59	0.217825	0.651048	0.186387	LOC_Os07g07540
GO:0036449	microtubule minus-end	0.0003	0.0001	4.59	0.217825	0.651048	0.186387	LOC_Os06g11990
GO:0042643	actomyosin, actin portion	0.0003	0.0001	4.59	0.217825	0.651048	0.186387	LOC_Os01g03510
GO:0070390	transcription export complex 2	0.0003	0.0001	4.59	0.217825	0.651048	0.186387	LOC_Os01g69110
GO:0080085	signal recognition particle, chloroplast targeting	0.0003	0.0001	4.59	0.217825	0.651048	0.186387	LOC_Os03g03990
GO:0097344	Rix1 complex	0.0003	0.0001	4.59	0.217825	0.651048	0.186387	LOC_Os04g39220
GO:0097504	Gemini of coiled bodies	0.0003	0.0001	4.59	0.217825	0.651048	0.186387	LOC_Os11g18830
GO:0098572	stromal side of plastid thylakoid membrane	0.0003	0.0001	4.59	0.217825	0.651048	0.186387	LOC_Os05g22614
GO:1902554	serine/threonine protein kinase complex	0.0003	0.0001	4.59	0.217825	0.651048	0.186387	LOC_Os09g25550
GO:1902911	protein kinase complex	0.0003	0.0001	4.59	0.217825	0.651048	0.186387	LOC_Os09g25550
GO:1990752	microtubule end	0.0003	0.0001	4.59	0.217825	0.651048	0.186387	LOC_Os06g11990
GO:0009506	plasmodesma	0.0131	0.0117	1.12	0.220151	0.653232	0.184932	LOC_Os01g01030;LOC_Os01g07780;LOC_Os01g11414;LOC_Os01g14670;LOC_Os01g22352;LOC_Os01g27730;LOC_Os01g36840;LOC_Os02g01520;LOC_Os02g11720;LOC_Os02g33550;LOC_Os02g40430;LOC_Os02g48390;LOC_Os02g48780;LOC_Os02g57120;LOC_Os02g57240;LOC_Os03g01012;LOC_Os03g29980;LOC_Os03g40100;LOC_Os04g45460;LOC_Os04g53630;LOC_Os04g58860;LOC_Os05g01370;LOC_Os05g25450;LOC_Os05g43670;LOC_Os05g43690;LOC_Os05g51420;LOC_Os06g…
GO:0043226	organelle	0.0773	0.0742	1.04	0.238224	0.701774	0.153803	LOC_Os01g01160;LOC_Os01g01302;LOC_Os01g04200;LOC_Os01g05080;LOC_Os01g06000;LOC_Os01g07260;LOC_Os01g07780;LOC_Os01g08510;LOC_Os01g10090;LOC_Os01g12810;LOC_Os01g15530;LOC_Os01g18840;LOC_Os01g19770;LOC_Os01g20110;LOC_Os01g27650;LOC_Os01g32090;LOC_Os01g32730;LOC_Os01g34080;LOC_Os01g36600;LOC_Os01g36840;LOC_Os01g37870;LOC_Os01g42280;LOC_Os01g44394;LOC_Os01g48140;LOC_Os01g48380;LOC_Os01g50840;LOC_Os01g…
GO:0005732	small nucleolar ribonucleoprotein complex	0.0009	0.0005	1.72	0.243516	0.712239	0.147374	LOC_Os01g08770;LOC_Os05g42300;LOC_Os12g04010
GO:0044430	cytoskeletal part	0.0046	0.0038	1.21	0.24625	0.715126	0.145617	LOC_Os01g51840;LOC_Os01g57720;LOC_Os01g61760;LOC_Os02g38340;LOC_Os02g40430;LOC_Os02g57120;LOC_Os03g06570;LOC_Os03g33580;LOC_Os03g42710;LOC_Os05g02820;LOC_Os06g11990;LOC_Os07g05470;LOC_Os10g42640;LOC_Os11g08090;LOC_Os12g40260
GO:0043229	intracellular organelle	0.0769	0.0741	1.04	0.251305	0.724669	0.139861	LOC_Os01g01160;LOC_Os01g01302;LOC_Os01g04200;LOC_Os01g05080;LOC_Os01g06000;LOC_Os01g07260;LOC_Os01g07780;LOC_Os01g08510;LOC_Os01g10090;LOC_Os01g12810;LOC_Os01g15530;LOC_Os01g18840;LOC_Os01g19770;LOC_Os01g20110;LOC_Os01g27650;LOC_Os01g32090;LOC_Os01g32730;LOC_Os01g34080;LOC_Os01g36600;LOC_Os01g36840;LOC_Os01g37870;LOC_Os01g42280;LOC_Os01g44394;LOC_Os01g48140;LOC_Os01g48380;LOC_Os01g50840;LOC_Os01g…
GO:0015630	microtubule cytoskeleton	0.004	0.0033	1.22	0.257101	0.73258	0.135145	LOC_Os01g51840;LOC_Os01g57720;LOC_Os01g61760;LOC_Os02g40430;LOC_Os02g57120;LOC_Os03g06570;LOC_Os03g33580;LOC_Os05g02820;LOC_Os06g11990;LOC_Os07g05470;LOC_Os10g42640;LOC_Os11g08090;LOC_Os12g36100
GO:0042170	plastid membrane	0.0018	0.0013	1.38	0.257627	0.73258	0.135145	LOC_Os01g19770;LOC_Os03g21000;LOC_Os05g32230;LOC_Os08g42690;LOC_Os09g33810;LOC_Os09g36200
GO:0043227	membrane-bounded organelle	0.0742	0.0716	1.04	0.265601	0.750044	0.124913	LOC_Os01g01160;LOC_Os01g01302;LOC_Os01g04200;LOC_Os01g05080;LOC_Os01g06000;LOC_Os01g07260;LOC_Os01g07780;LOC_Os01g08510;LOC_Os01g10090;LOC_Os01g12810;LOC_Os01g15530;LOC_Os01g18840;LOC_Os01g19770;LOC_Os01g20110;LOC_Os01g27650;LOC_Os01g32090;LOC_Os01g32730;LOC_Os01g34080;LOC_Os01g36600;LOC_Os01g36840;LOC_Os01g37870;LOC_Os01g42280;LOC_Os01g44394;LOC_Os01g48140;LOC_Os01g48380;LOC_Os01g50840;LOC_Os01g…
GO:0043228	non-membrane-bounded organelle	0.0119	0.0109	1.09	0.294384	0.775771	0.110266	LOC_Os01g07260;LOC_Os01g08510;LOC_Os01g51840;LOC_Os01g57720;LOC_Os01g61320;LOC_Os01g61760;LOC_Os02g01940;LOC_Os02g03730;LOC_Os02g13810;LOC_Os02g38340;LOC_Os02g40430;LOC_Os02g53530;LOC_Os02g57120;LOC_Os03g06360;LOC_Os03g06570;LOC_Os03g18840;LOC_Os03g18870;LOC_Os03g33580;LOC_Os03g42710;LOC_Os03g46260;LOC_Os03g63720;LOC_Os04g32080;LOC_Os05g02820;LOC_Os05g44320;LOC_Os05g47890;LOC_Os05g49440;LOC_Os06g…
GO:0043232	intracellular non-membrane-bounded organelle	0.0119	0.0109	1.09	0.294384	0.775771	0.110266	LOC_Os01g07260;LOC_Os01g08510;LOC_Os01g51840;LOC_Os01g57720;LOC_Os01g61320;LOC_Os01g61760;LOC_Os02g01940;LOC_Os02g03730;LOC_Os02g13810;LOC_Os02g38340;LOC_Os02g40430;LOC_Os02g53530;LOC_Os02g57120;LOC_Os03g06360;LOC_Os03g06570;LOC_Os03g18840;LOC_Os03g18870;LOC_Os03g33580;LOC_Os03g42710;LOC_Os03g46260;LOC_Os03g63720;LOC_Os04g32080;LOC_Os05g02820;LOC_Os05g44320;LOC_Os05g47890;LOC_Os05g49440;LOC_Os06g…
GO:0000118	histone deacetylase complex	0.0006	0.0003	1.84	0.29957	0.775771	0.110266	LOC_Os10g21460;LOC_Os11g09370
GO:0009368	endopeptidase Clp complex	0.0006	0.0003	1.84	0.29957	0.775771	0.110266	LOC_Os03g29810;LOC_Os06g04530
GO:0012511	monolayer-surrounded lipid storage body	0.0006	0.0003	1.84	0.29957	0.775771	0.110266	LOC_Os03g49190;LOC_Os06g27910
GO:0030139	endocytic vesicle	0.0006	0.0003	1.84	0.29957	0.775771	0.110266	LOC_Os03g43670;LOC_Os10g30520
GO:0034045	pre-autophagosomal structure membrane	0.0006	0.0003	1.84	0.29957	0.775771	0.110266	LOC_Os01g70780;LOC_Os05g07710
GO:0048500	signal recognition particle	0.0006	0.0003	1.84	0.29957	0.775771	0.110266	LOC_Os11g05552;LOC_Os11g05556
GO:0099503	secretory vesicle	0.0006	0.0003	1.84	0.29957	0.775771	0.110266	LOC_Os04g47700;LOC_Os07g05470
GO:0016459	myosin complex	0.0015	0.0011	1.35	0.304746	0.775771	0.110266	LOC_Os03g48140;LOC_Os03g53660;LOC_Os06g29350;LOC_Os10g25565;LOC_Os10g34710
GO:0034357	photosynthetic membrane	0.0031	0.0025	1.21	0.305417	0.775771	0.110266	LOC_Os01g05080;LOC_Os01g08510;LOC_Os01g20110;LOC_Os01g32730;LOC_Os02g49680;LOC_Os03g55820;LOC_Os08g07060;LOC_Os08g36140;LOC_Os09g04790;LOC_Os10g01044
GO:0030687	preribosome, large subunit precursor	0.0012	0.0009	1.41	0.308983	0.775771	0.110266	LOC_Os03g22350;LOC_Os03g49210;LOC_Os05g49230;LOC_Os07g40930
GO:0031967	organelle envelope	0.0061	0.0055	1.12	0.322993	0.775771	0.110266	LOC_Os01g07260;LOC_Os01g18840;LOC_Os01g19770;LOC_Os01g20110;LOC_Os01g36840;LOC_Os01g44394;LOC_Os01g61630;LOC_Os02g33460;LOC_Os03g11060;LOC_Os03g21000;LOC_Os04g33770;LOC_Os04g51792;LOC_Os05g32230;LOC_Os06g12630;LOC_Os08g42690;LOC_Os09g04790;LOC_Os09g30350;LOC_Os09g33810;LOC_Os09g36200;LOC_Os10g01044
GO:0031975	envelope	0.0061	0.0055	1.12	0.322993	0.775771	0.110266	LOC_Os01g07260;LOC_Os01g18840;LOC_Os01g19770;LOC_Os01g20110;LOC_Os01g36840;LOC_Os01g44394;LOC_Os01g61630;LOC_Os02g33460;LOC_Os03g11060;LOC_Os03g21000;LOC_Os04g33770;LOC_Os04g51792;LOC_Os05g32230;LOC_Os06g12630;LOC_Os08g42690;LOC_Os09g04790;LOC_Os09g30350;LOC_Os09g33810;LOC_Os09g36200;LOC_Os10g01044
GO:0005737	cytoplasm	0.0971	0.0952	1.02	0.346677	0.775771	0.110266	LOC_Os01g01160;LOC_Os01g01302;LOC_Os01g01650;LOC_Os01g04200;LOC_Os01g05080;LOC_Os01g07260;LOC_Os01g07780;LOC_Os01g08510;LOC_Os01g08760;LOC_Os01g09570;LOC_Os01g09800;LOC_Os01g10290;LOC_Os01g15530;LOC_Os01g19770;LOC_Os01g20110;LOC_Os01g21320;LOC_Os01g32730;LOC_Os01g34870;LOC_Os01g36840;LOC_Os01g42850;LOC_Os01g44394;LOC_Os01g46580;LOC_Os01g46950;LOC_Os01g48790;LOC_Os01g49740;LOC_Os01g50840;LOC_Os01g…
GO:0005618	cell wall	0.0119	0.0112	1.07	0.354553	0.775771	0.110266	LOC_Os01g14670;LOC_Os01g18170;LOC_Os01g21630;LOC_Os01g60770;LOC_Os01g66840;LOC_Os02g32980;LOC_Os02g46910;LOC_Os03g01800;LOC_Os03g48760;LOC_Os03g48770;LOC_Os03g48780;LOC_Os03g63760;LOC_Os04g48490;LOC_Os04g51454;LOC_Os04g51460;LOC_Os04g51520;LOC_Os05g01370;LOC_Os05g39990;LOC_Os06g22919;LOC_Os06g48200;LOC_Os06g49100;LOC_Os07g40850;LOC_Os07g40940;LOC_Os07g49100;LOC_Os08g08970;LOC_Os08g08990;LOC_Os08g…
GO:0042651	thylakoid membrane	0.0034	0.0029	1.15	0.357586	0.775771	0.110266	LOC_Os01g05080;LOC_Os01g08510;LOC_Os01g20110;LOC_Os01g32730;LOC_Os02g49680;LOC_Os03g55820;LOC_Os07g36390;LOC_Os08g07060;LOC_Os08g36140;LOC_Os09g04790;LOC_Os10g01044
GO:0010008	endosome membrane	0.0012	0.0009	1.31	0.364192	0.775771	0.110266	LOC_Os02g42590;LOC_Os02g55340;LOC_Os04g34080;LOC_Os04g58180
GO:0044459	plasma membrane part	0.004	0.0035	1.13	0.364629	0.775771	0.110266	LOC_Os01g42090;LOC_Os01g62380;LOC_Os02g38040;LOC_Os03g63060;LOC_Os04g48490;LOC_Os05g43690;LOC_Os06g08250;LOC_Os06g11990;LOC_Os07g37156;LOC_Os07g40940;LOC_Os07g45060;LOC_Os08g39270;LOC_Os09g07350
GO:0044436	thylakoid part	0.0031	0.0027	1.15	0.369133	0.775771	0.110266	LOC_Os01g05080;LOC_Os01g08510;LOC_Os01g20110;LOC_Os01g32730;LOC_Os02g49680;LOC_Os03g55820;LOC_Os08g07060;LOC_Os08g36140;LOC_Os09g04790;LOC_Os10g01044
GO:0000428	DNA-directed RNA polymerase complex	0.0009	0.0007	1.38	0.37646	0.775771	0.110266	LOC_Os04g48370;LOC_Os09g25550;LOC_Os12g34854
GO:0005876	spindle microtubule	0.0009	0.0007	1.38	0.37646	0.775771	0.110266	LOC_Os02g40430;LOC_Os02g57120;LOC_Os03g33580
GO:0009527	plastid outer membrane	0.0009	0.0007	1.38	0.37646	0.775771	0.110266	LOC_Os01g19770;LOC_Os08g42690;LOC_Os09g33810
GO:0031300	intrinsic component of organelle membrane	0.0009	0.0007	1.38	0.37646	0.775771	0.110266	LOC_Os01g19770;LOC_Os08g42690;LOC_Os09g33810
GO:0031301	integral component of organelle membrane	0.0009	0.0007	1.38	0.37646	0.775771	0.110266	LOC_Os01g19770;LOC_Os08g42690;LOC_Os09g33810
GO:0055029	nuclear DNA-directed RNA polymerase complex	0.0009	0.0007	1.38	0.37646	0.775771	0.110266	LOC_Os04g48370;LOC_Os09g25550;LOC_Os12g34854
GO:0061695	transferase complex, transferring phosphorus-containing groups	0.0009	0.0007	1.38	0.37646	0.775771	0.110266	LOC_Os04g48370;LOC_Os09g25550;LOC_Os12g34854
GO:0000418	DNA-directed RNA polymerase IV complex	0.0003	0.0001	2.3	0.388214	0.775771	0.110266	LOC_Os04g48370
GO:0000421	autophagosome membrane	0.0003	0.0001	2.3	0.388214	0.775771	0.110266	LOC_Os03g53510
GO:0000777	condensed chromosome kinetochore	0.0003	0.0001	2.3	0.388214	0.775771	0.110266	LOC_Os03g33580
GO:0000796	condensin complex	0.0003	0.0001	2.3	0.388214	0.775771	0.110266	LOC_Os01g34870
GO:0001669	acrosomal vesicle	0.0003	0.0001	2.3	0.388214	0.775771	0.110266	LOC_Os07g05470
GO:0002177	manchette	0.0003	0.0001	2.3	0.388214	0.775771	0.110266	LOC_Os07g05470
GO:0005712	chiasma	0.0003	0.0001	2.3	0.388214	0.775771	0.110266	LOC_Os02g13810
GO:0005731	nucleolus organizer region	0.0003	0.0001	2.3	0.388214	0.775771	0.110266	LOC_Os03g58600
GO:0005882	intermediate filament	0.0003	0.0001	2.3	0.388214	0.775771	0.110266	LOC_Os09g26999
GO:0009897	external side of plasma membrane	0.0003	0.0001	2.3	0.388214	0.775771	0.110266	LOC_Os01g62380
GO:0009921	auxin efflux carrier complex	0.0003	0.0001	2.3	0.388214	0.775771	0.110266	LOC_Os02g50960
GO:0016324	apical plasma membrane	0.0003	0.0001	2.3	0.388214	0.775771	0.110266	LOC_Os03g63060
GO:0018444	translation release factor complex	0.0003	0.0001	2.3	0.388214	0.775771	0.110266	LOC_Os05g31020
GO:0032578	aleurone grain membrane	0.0003	0.0001	2.3	0.388214	0.775771	0.110266	LOC_Os08g37630
GO:0034709	methylosome	0.0003	0.0001	2.3	0.388214	0.775771	0.110266	LOC_Os10g08879
GO:0034719	SMN-Sm protein complex	0.0003	0.0001	2.3	0.388214	0.775771	0.110266	LOC_Os11g18830
GO:0035327	transcriptionally active chromatin	0.0003	0.0001	2.3	0.388214	0.775771	0.110266	LOC_Os01g57720
GO:0036513	Derlin-1 retrotranslocation complex	0.0003	0.0001	2.3	0.388214	0.775771	0.110266	LOC_Os12g02350
GO:0042645	mitochondrial nucleoid	0.0003	0.0001	2.3	0.388214	0.775771	0.110266	LOC_Os01g45530
GO:0045111	intermediate filament cytoskeleton	0.0003	0.0001	2.3	0.388214	0.775771	0.110266	LOC_Os01g57720
GO:0045177	apical part of cell	0.0003	0.0001	2.3	0.388214	0.775771	0.110266	LOC_Os03g63060
GO:0071819	DUBm complex	0.0003	0.0001	2.3	0.388214	0.775771	0.110266	LOC_Os01g69110
GO:0090404	pollen tube tip	0.0003	0.0001	2.3	0.388214	0.775771	0.110266	LOC_Os01g55280
GO:0097223	sperm part	0.0003	0.0001	2.3	0.388214	0.775771	0.110266	LOC_Os07g05470
GO:0098562	cytoplasmic side of membrane	0.0003	0.0001	2.3	0.388214	0.775771	0.110266	LOC_Os06g11990
GO:1904423	dehydrodolichyl diphosphate synthase complex	0.0003	0.0001	2.3	0.388214	0.775771	0.110266	LOC_Os03g10080
GO:0000795	synaptonemal complex	0.0006	0.0004	1.53	0.388384	0.775771	0.110266	LOC_Os05g02820;LOC_Os10g42640
GO:0005849	mRNA cleavage factor complex	0.0006	0.0004	1.53	0.388384	0.775771	0.110266	LOC_Os08g30820;LOC_Os10g33240
GO:0009360	DNA polymerase III complex	0.0006	0.0004	1.53	0.388384	0.775771	0.110266	LOC_Os08g02670;LOC_Os11g13990
GO:0009986	cell surface	0.0006	0.0004	1.53	0.388384	0.775771	0.110266	LOC_Os01g62380;LOC_Os03g43670
GO:0034399	nuclear periphery	0.0006	0.0004	1.53	0.388384	0.775771	0.110266	LOC_Os01g08510;LOC_Os03g11060
GO:0042788	polysomal ribosome	0.0006	0.0004	1.53	0.388384	0.775771	0.110266	LOC_Os03g04970;LOC_Os05g47890
GO:0099086	synaptonemal structure	0.0006	0.0004	1.53	0.388384	0.775771	0.110266	LOC_Os05g02820;LOC_Os10g42640
GO:0031226	intrinsic component of plasma membrane	0.0031	0.0028	1.09	0.43406	0.859256	0.0658772	LOC_Os01g42090;LOC_Os01g62380;LOC_Os04g48490;LOC_Os05g43690;LOC_Os06g08250;LOC_Os07g37156;LOC_Os07g40940;LOC_Os07g45060;LOC_Os08g39270;LOC_Os09g07350
GO:0055044	symplast	0.0055	0.0052	1.06	0.434377	0.859256	0.0658772	LOC_Os01g07780;LOC_Os01g36840;LOC_Os02g11720;LOC_Os02g40430;LOC_Os02g57120;LOC_Os02g57240;LOC_Os03g29980;LOC_Os03g40100;LOC_Os05g01370;LOC_Os05g43690;LOC_Os05g51420;LOC_Os06g11990;LOC_Os06g49100;LOC_Os07g05470;LOC_Os07g40940;LOC_Os12g16240;LOC_Os12g16250;LOC_Os12g36870
GO:0009705	plant-type vacuole membrane	0.0015	0.0013	1.15	0.448536	0.873275	0.0588488	ChrSy.fgenesh.gene.37;LOC_Os04g41460;LOC_Os04g53930;LOC_Os07g01810;LOC_Os08g01920
GO:0098805	whole membrane	0.0052	0.005	1.04	0.47132	0.873275	0.0588488	LOC_Os01g07780;LOC_Os01g19770;LOC_Os01g70780;LOC_Os02g42590;LOC_Os03g11060;LOC_Os04g12499;LOC_Os04g12530;LOC_Os04g33770;LOC_Os04g34080;LOC_Os04g58180;LOC_Os05g07710;LOC_Os05g51420;LOC_Os07g48850;LOC_Os08g39080;LOC_Os08g42690;LOC_Os09g07350;LOC_Os09g33810
GO:0005854	nascent polypeptide-associated complex	0.0006	0.0005	1.31	0.47175	0.873275	0.0588488	LOC_Os01g50360;LOC_Os03g02960
GO:0010319	stromule	0.0006	0.0005	1.31	0.47175	0.873275	0.0588488	LOC_Os03g16050;LOC_Os09g04790
GO:0030054	cell junction	0.0058	0.0057	1.03	0.491736	0.873275	0.0588488	LOC_Os01g07780;LOC_Os01g36840;LOC_Os02g11720;LOC_Os02g38040;LOC_Os02g40430;LOC_Os02g57120;LOC_Os02g57240;LOC_Os03g29980;LOC_Os03g40100;LOC_Os05g01370;LOC_Os05g43690;LOC_Os05g51420;LOC_Os06g11990;LOC_Os06g49100;LOC_Os07g05470;LOC_Os07g40940;LOC_Os12g16240;LOC_Os12g16250;LOC_Os12g36870
GO:0044422	organelle part	0.0278	0.0277	1	0.50126	0.873275	0.0588488	LOC_Os01g01302;LOC_Os01g04200;LOC_Os01g05080;LOC_Os01g07260;LOC_Os01g07780;LOC_Os01g08510;LOC_Os01g18840;LOC_Os01g19770;LOC_Os01g20110;LOC_Os01g32730;LOC_Os01g36840;LOC_Os01g44394;LOC_Os01g51840;LOC_Os01g57720;LOC_Os01g61320;LOC_Os01g61630;LOC_Os01g61760;LOC_Os01g74580;LOC_Os02g01940;LOC_Os02g02520;LOC_Os02g03730;LOC_Os02g04330;LOC_Os02g13810;LOC_Os02g33460;LOC_Os02g38340;LOC_Os02g40430;LOC_Os02g…
GO:0030880	RNA polymerase complex	0.0009	0.0008	1.15	0.503958	0.873275	0.0588488	LOC_Os04g48370;LOC_Os09g25550;LOC_Os12g34854
GO:0044446	intracellular organelle part	0.0275	0.0274	1	0.507478	0.873275	0.0588488	LOC_Os01g01302;LOC_Os01g04200;LOC_Os01g05080;LOC_Os01g07260;LOC_Os01g07780;LOC_Os01g08510;LOC_Os01g18840;LOC_Os01g19770;LOC_Os01g20110;LOC_Os01g32730;LOC_Os01g36840;LOC_Os01g44394;LOC_Os01g51840;LOC_Os01g57720;LOC_Os01g61320;LOC_Os01g61630;LOC_Os01g61760;LOC_Os01g74580;LOC_Os02g01940;LOC_Os02g02520;LOC_Os02g03730;LOC_Os02g04330;LOC_Os02g13810;LOC_Os02g33460;LOC_Os02g38340;LOC_Os02g40430;LOC_Os02g…
GO:0005576	extracellular region	0.0247	0.0247	1	0.511357	0.873275	0.0588488	LOC_Os01g03320;LOC_Os01g03330;LOC_Os01g03340;LOC_Os01g03360;LOC_Os01g03390;LOC_Os01g07770;LOC_Os01g19170;LOC_Os01g21630;LOC_Os01g22249;LOC_Os01g22352;LOC_Os01g22370;LOC_Os01g28450;LOC_Os01g60770;LOC_Os01g66710;LOC_Os01g66840;LOC_Os02g14170;LOC_Os02g14440;LOC_Os02g44108;LOC_Os02g54030;LOC_Os02g58720;LOC_Os03g14030;LOC_Os03g14050;LOC_Os03g20210;LOC_Os03g22010;LOC_Os03g50030;LOC_Os04g48490;LOC_Os04g…
GO:0044424	intracellular part	0.0852	0.0853	1	0.519011	0.873275	0.0588488	LOC_Os01g01160;LOC_Os01g01302;LOC_Os01g01650;LOC_Os01g04200;LOC_Os01g05080;LOC_Os01g06000;LOC_Os01g07260;LOC_Os01g07780;LOC_Os01g08510;LOC_Os01g08760;LOC_Os01g10090;LOC_Os01g12810;LOC_Os01g15530;LOC_Os01g18840;LOC_Os01g19770;LOC_Os01g20110;LOC_Os01g27650;LOC_Os01g32090;LOC_Os01g32730;LOC_Os01g34080;LOC_Os01g36600;LOC_Os01g36840;LOC_Os01g37870;LOC_Os01g42280;LOC_Os01g44394;LOC_Os01g48140;LOC_Os01g…
GO:0071944	cell periphery	0.0192	0.0192	1	0.520713	0.873275	0.0588488	LOC_Os01g06580;LOC_Os01g19820;LOC_Os01g32780;LOC_Os01g42090;LOC_Os01g51840;LOC_Os01g55280;LOC_Os01g61760;LOC_Os01g62380;LOC_Os01g72860;LOC_Os01g74580;LOC_Os02g11720;LOC_Os02g21350;LOC_Os02g38040;LOC_Os02g38120;LOC_Os02g40430;LOC_Os02g47230;LOC_Os02g47840;LOC_Os02g52314;LOC_Os02g57120;LOC_Os02g57240;LOC_Os03g06570;LOC_Os03g11060;LOC_Os03g11380;LOC_Os03g14250;LOC_Os03g16400;LOC_Os03g42710;LOC_Os03g…
GO:0000120	RNA polymerase I transcription factor complex	0.0003	0.0002	1.53	0.521494	0.873275	0.0588488	LOC_Os02g03730
GO:0000220	vacuolar proton-transporting V-type ATPase, V0 domain	0.0003	0.0002	1.53	0.521494	0.873275	0.0588488	LOC_Os10g10500
GO:0000500	RNA polymerase I upstream activating factor complex	0.0003	0.0002	1.53	0.521494	0.873275	0.0588488	LOC_Os02g03730
GO:0000779	condensed chromosome, centromeric region	0.0003	0.0002	1.53	0.521494	0.873275	0.0588488	LOC_Os03g33580
GO:0005828	kinetochore microtubule	0.0003	0.0002	1.53	0.521494	0.873275	0.0588488	LOC_Os03g33580
GO:0005838	proteasome regulatory particle	0.0003	0.0002	1.53	0.521494	0.873275	0.0588488	LOC_Os07g25420
GO:0005912	adherens junction	0.0003	0.0002	1.53	0.521494	0.873275	0.0588488	LOC_Os02g38040
GO:0008274	gamma-tubulin ring complex	0.0003	0.0002	1.53	0.521494	0.873275	0.0588488	LOC_Os03g32150
GO:0009840	chloroplastic endopeptidase Clp complex	0.0003	0.0002	1.53	0.521494	0.873275	0.0588488	LOC_Os06g04530
GO:0016471	vacuolar proton-transporting V-type ATPase complex	0.0003	0.0002	1.53	0.521494	0.873275	0.0588488	LOC_Os02g47320
GO:0030896	checkpoint clamp complex	0.0003	0.0002	1.53	0.521494	0.873275	0.0588488	LOC_Os06g04190
GO:0031252	cell leading edge	0.0003	0.0002	1.53	0.521494	0.873275	0.0588488	LOC_Os01g57720
GO:0031597	cytosolic proteasome complex	0.0003	0.0002	1.53	0.521494	0.873275	0.0588488	LOC_Os02g11050
GO:0032299	ribonuclease H2 complex	0.0003	0.0002	1.53	0.521494	0.873275	0.0588488	LOC_Os04g40050
GO:0033597	mitotic checkpoint complex	0.0003	0.0002	1.53	0.521494	0.873275	0.0588488	LOC_Os03g33580
GO:0034271	phosphatidylinositol 3-kinase complex, class III, type I	0.0003	0.0002	1.53	0.521494	0.873275	0.0588488	LOC_Os03g44200
GO:0034272	phosphatidylinositol 3-kinase complex, class III, type II	0.0003	0.0002	1.53	0.521494	0.873275	0.0588488	LOC_Os03g44200
GO:0034457	Mpp10 complex	0.0003	0.0002	1.53	0.521494	0.873275	0.0588488	LOC_Os12g04010
GO:0034715	pICln-Sm protein complex	0.0003	0.0002	1.53	0.521494	0.873275	0.0588488	LOC_Os10g08879
GO:0045254	pyruvate dehydrogenase complex	0.0003	0.0002	1.53	0.521494	0.873275	0.0588488	LOC_Os06g01630
GO:0070161	anchoring junction	0.0003	0.0002	1.53	0.521494	0.873275	0.0588488	LOC_Os02g38040
GO:0070552	BRISC complex	0.0003	0.0002	1.53	0.521494	0.873275	0.0588488	LOC_Os05g46490
GO:0070971	endoplasmic reticulum exit site	0.0003	0.0002	1.53	0.521494	0.873275	0.0588488	LOC_Os01g15010
GO:1905354	exoribonuclease complex	0.0003	0.0002	1.53	0.521494	0.873275	0.0588488	LOC_Os03g63720
GO:1990246	uniplex complex	0.0003	0.0002	1.53	0.521494	0.873275	0.0588488	LOC_Os12g02880
GO:1990298	bub1-bub3 complex	0.0003	0.0002	1.53	0.521494	0.873275	0.0588488	LOC_Os03g33580
GO:0009524	phragmoplast	0.0012	0.0011	1.08	0.524639	0.873275	0.0588488	LOC_Os02g40430;LOC_Os02g57120;LOC_Os03g33580;LOC_Os07g05470
GO:0044445	cytosolic part	0.0012	0.0011	1.08	0.524639	0.873275	0.0588488	LOC_Os02g53530;LOC_Os05g47890;LOC_Os08g36110;LOC_Os09g27320
GO:0005911	cell-cell junction	0.0055	0.0055	1.01	0.528672	0.876426	0.0572847	LOC_Os01g07780;LOC_Os01g36840;LOC_Os02g11720;LOC_Os02g40430;LOC_Os02g57120;LOC_Os02g57240;LOC_Os03g29980;LOC_Os03g40100;LOC_Os05g01370;LOC_Os05g43690;LOC_Os05g51420;LOC_Os06g11990;LOC_Os06g49100;LOC_Os07g05470;LOC_Os07g40940;LOC_Os12g16240;LOC_Os12g16250;LOC_Os12g36870
GO:0044427	chromosomal part	0.0024	0.0024	1.02	0.539737	0.886646	0.0522499	LOC_Os01g07260;LOC_Os01g57720;LOC_Os02g01940;LOC_Os02g13810;LOC_Os03g33580;LOC_Os05g02820;LOC_Os07g41564;LOC_Os10g42640
GO:0005844	polysome	0.0006	0.0005	1.15	0.547829	0.886646	0.0522499	LOC_Os05g47890;LOC_Os08g37310
GO:0009504	cell plate	0.0006	0.0005	1.15	0.547829	0.886646	0.0522499	LOC_Os03g11380;LOC_Os09g30350
GO:0044798	nuclear transcription factor complex	0.0006	0.0005	1.15	0.547829	0.886646	0.0522499	LOC_Os02g03730;LOC_Os09g25550
GO:0048188	Set1C/COMPASS complex	0.0006	0.0005	1.15	0.547829	0.886646	0.0522499	LOC_Os03g51550;LOC_Os05g46570
GO:0098590	plasma membrane region	0.0006	0.0005	1.15	0.547829	0.886646	0.0522499	LOC_Os02g38040;LOC_Os03g63060
GO:0016020	membrane	0.0482	0.0486	0.99	0.552244	0.890274	0.0504765	LOC_Os01g04260;LOC_Os01g05080;LOC_Os01g06580;LOC_Os01g07700;LOC_Os01g07780;LOC_Os01g08510;LOC_Os01g10250;LOC_Os01g12760;LOC_Os01g19770;LOC_Os01g19820;LOC_Os01g20110;LOC_Os01g21520;LOC_Os01g27890;LOC_Os01g32730;LOC_Os01g32780;LOC_Os01g42090;LOC_Os01g49120;LOC_Os01g51840;LOC_Os01g55280;LOC_Os01g57630;LOC_Os01g58080;LOC_Os01g60770;LOC_Os01g61010;LOC_Os01g61760;LOC_Os01g62380;LOC_Os01g62890;LOC_Os01g…
GO:0031224	intrinsic component of membrane	0.0055	0.0056	0.98	0.574274	0.911837	0.0400827	LOC_Os01g06580;LOC_Os01g07780;LOC_Os01g19770;LOC_Os01g42090;LOC_Os01g62380;LOC_Os02g21350;LOC_Os03g11380;LOC_Os03g21120;LOC_Os04g48490;LOC_Os05g43690;LOC_Os06g08250;LOC_Os07g37156;LOC_Os07g40940;LOC_Os07g45060;LOC_Os08g39270;LOC_Os08g42690;LOC_Os09g07350;LOC_Os09g33810
GO:0000124	SAGA complex	0.0006	0.0006	1.02	0.615837	0.911837	0.0400827	LOC_Os01g02860;LOC_Os01g69110
GO:0000775	chromosome, centromeric region	0.0006	0.0006	1.02	0.615837	0.911837	0.0400827	LOC_Os02g40680;LOC_Os03g33580
GO:0000776	kinetochore	0.0006	0.0006	1.02	0.615837	0.911837	0.0400827	LOC_Os03g33580;LOC_Os03g49750
GO:0005885	Arp2/3 protein complex	0.0006	0.0006	1.02	0.615837	0.911837	0.0400827	LOC_Os01g46580;LOC_Os02g38340
GO:0032153	cell division site	0.0006	0.0006	1.02	0.615837	0.911837	0.0400827	LOC_Os03g42710;LOC_Os12g40260
GO:0090575	RNA polymerase II transcription factor complex	0.0006	0.0006	1.02	0.615837	0.911837	0.0400827	LOC_Os01g01870;LOC_Os09g25550
GO:0019773	proteasome core complex, alpha-subunit complex	0.0009	0.0009	0.98	0.616521	0.911837	0.0400827	LOC_Os02g42320;LOC_Os07g42260;LOC_Os08g43540
GO:0030915	Smc5-Smc6 complex	0.0009	0.0009	0.98	0.616521	0.911837	0.0400827	LOC_Os02g20870;LOC_Os11g03590;LOC_Os12g03360
GO:0044440	endosomal part	0.0009	0.0009	0.98	0.616521	0.911837	0.0400827	LOC_Os02g42590;LOC_Os04g34080;LOC_Os04g58180
GO:0005635	nuclear envelope	0.0012	0.0013	0.97	0.619907	0.911837	0.0400827	LOC_Os01g18840;LOC_Os01g44394;LOC_Os03g11060;LOC_Os09g30350
GO:0005741	mitochondrial outer membrane	0.0012	0.0013	0.97	0.619907	0.911837	0.0400827	LOC_Os01g16910;LOC_Os01g40570;LOC_Os01g51770;LOC_Os04g33770
GO:0098791	Golgi subcompartment	0.0012	0.0013	0.97	0.619907	0.911837	0.0400827	LOC_Os02g42590;LOC_Os03g21120;LOC_Os04g34080;LOC_Os04g58180
GO:0001401	mitochondrial sorting and assembly machinery complex	0.0003	0.0003	1.15	0.625745	0.911837	0.0400827	LOC_Os05g43470
GO:0005662	DNA replication factor A complex	0.0003	0.0003	1.15	0.625745	0.911837	0.0400827	LOC_Os03g11540
GO:0005763	mitochondrial small ribosomal subunit	0.0003	0.0003	1.15	0.625745	0.911837	0.0400827	LOC_Os07g10300
GO:0005782	peroxisomal matrix	0.0003	0.0003	1.15	0.625745	0.911837	0.0400827	LOC_Os09g36300
GO:0005901	caveola	0.0003	0.0003	1.15	0.625745	0.911837	0.0400827	LOC_Os10g34040
GO:0009574	preprophase band	0.0003	0.0003	1.15	0.625745	0.911837	0.0400827	LOC_Os07g05470
GO:0009898	cytoplasmic side of plasma membrane	0.0003	0.0003	1.15	0.625745	0.911837	0.0400827	LOC_Os06g11990
GO:0030125	clathrin vesicle coat	0.0003	0.0003	1.15	0.625745	0.911837	0.0400827	LOC_Os01g62370
GO:0030659	cytoplasmic vesicle membrane	0.0003	0.0003	1.15	0.625745	0.911837	0.0400827	LOC_Os03g14380
GO:0030870	Mre11 complex	0.0003	0.0003	1.15	0.625745	0.911837	0.0400827	LOC_Os02g29464
GO:0031307	integral component of mitochondrial outer membrane	0.0003	0.0003	1.15	0.625745	0.911837	0.0400827	LOC_Os04g21110
GO:0031903	microbody membrane	0.0003	0.0003	1.15	0.625745	0.911837	0.0400827	LOC_Os08g39080
GO:0070531	BRCA1-A complex	0.0003	0.0003	1.15	0.625745	0.911837	0.0400827	LOC_Os05g46490
GO:0071339	MLL1 complex	0.0003	0.0003	1.15	0.625745	0.911837	0.0400827	LOC_Os04g39220
GO:1990904	ribonucleoprotein complex	0.0052	0.0055	0.95	0.634183	0.913616	0.0392363	LOC_Os01g08770;LOC_Os01g71200;LOC_Os02g53530;LOC_Os03g22350;LOC_Os03g46260;LOC_Os05g30980;LOC_Os05g44320;LOC_Os05g47890;LOC_Os07g06450;LOC_Os07g41180;LOC_Os07g41190;LOC_Os08g36110;LOC_Os09g27320;LOC_Os10g03540;LOC_Os10g17454;LOC_Os10g33240;LOC_Os10g41790
GO:0005768	endosome	0.0046	0.0049	0.94	0.646233	0.913616	0.0392363	LOC_Os01g43380;LOC_Os01g62370;LOC_Os01g66110;LOC_Os02g42590;LOC_Os03g17230;LOC_Os03g21120;LOC_Os04g34080;LOC_Os04g58180;LOC_Os04g59590;LOC_Os06g13650;LOC_Os07g31840;LOC_Os09g35860;LOC_Os10g30520;LOC_Os11g38860;LOC_Os12g02390
GO:0098588	bounding membrane of organelle	0.0046	0.0049	0.94	0.646233	0.913616	0.0392363	LOC_Os01g07780;LOC_Os01g19770;LOC_Os02g42590;LOC_Os03g11060;LOC_Os04g12499;LOC_Os04g12530;LOC_Os04g33770;LOC_Os04g34080;LOC_Os04g58180;LOC_Os05g51420;LOC_Os07g48850;LOC_Os08g39080;LOC_Os08g42690;LOC_Os09g07350;LOC_Os09g33810
GO:0005802	trans-Golgi network	0.004	0.0043	0.93	0.660327	0.913616	0.0392363	LOC_Os01g43380;LOC_Os01g66110;LOC_Os02g42590;LOC_Os03g17230;LOC_Os03g21120;LOC_Os04g34080;LOC_Os04g58180;LOC_Os04g59590;LOC_Os05g21180;LOC_Os06g13650;LOC_Os07g31840;LOC_Os11g38860;LOC_Os12g02390
GO:0080008	Cul4-RING E3 ubiquitin ligase complex	0.0015	0.0017	0.92	0.662527	0.913616	0.0392363	LOC_Os01g44394;LOC_Os03g33580;LOC_Os05g44320;LOC_Os07g41190;LOC_Os10g39760
GO:0005875	microtubule associated complex	0.0012	0.0013	0.92	0.66275	0.913616	0.0392363	LOC_Os01g51840;LOC_Os03g06570;LOC_Os05g02820;LOC_Os10g42640
GO:0032580	Golgi cisterna membrane	0.0012	0.0013	0.92	0.66275	0.913616	0.0392363	LOC_Os02g25630;LOC_Os02g52560;LOC_Os02g52590;LOC_Os02g52640
GO:0005887	integral component of plasma membrane	0.0031	0.0033	0.92	0.674125	0.913616	0.0392363	LOC_Os01g42090;LOC_Os03g07480;LOC_Os03g24870;LOC_Os05g21180;LOC_Os06g08250;LOC_Os07g01810;LOC_Os11g38160;LOC_Os12g32760;LOC_Os12g32940;LOC_Os12g44380
GO:0005762	mitochondrial large ribosomal subunit	0.0006	0.0007	0.92	0.675682	0.913616	0.0392363	LOC_Os01g14830;LOC_Os10g26690
GO:0005839	proteasome core complex	0.0006	0.0007	0.92	0.675682	0.913616	0.0392363	LOC_Os06g06030;LOC_Os07g42260
GO:0005643	nuclear pore	0.0012	0.0014	0.87	0.702173	0.913616	0.0392363	LOC_Os01g44394;LOC_Os01g63780;LOC_Os01g69110;LOC_Os12g03540
GO:0044431	Golgi apparatus part	0.0012	0.0014	0.87	0.702173	0.913616	0.0392363	LOC_Os02g42590;LOC_Os03g21120;LOC_Os04g34080;LOC_Os04g58180
GO:0044454	nuclear chromosome part	0.0012	0.0014	0.87	0.702173	0.913616	0.0392363	LOC_Os01g07260;LOC_Os02g13810;LOC_Os05g02820;LOC_Os10g42640
GO:0031974	membrane-enclosed lumen	0.0092	0.0098	0.93	0.703572	0.913616	0.0392363	LOC_Os01g04200;LOC_Os01g07260;LOC_Os01g08510;LOC_Os01g18840;LOC_Os01g57720;LOC_Os01g74580;LOC_Os02g01940;LOC_Os02g03730;LOC_Os02g13810;LOC_Os03g06360;LOC_Os03g11060;LOC_Os03g18840;LOC_Os03g33580;LOC_Os03g63720;LOC_Os04g48370;LOC_Os05g02820;LOC_Os05g25850;LOC_Os05g43040;LOC_Os05g44320;LOC_Os05g47890;LOC_Os06g23350;LOC_Os07g41190;LOC_Os07g41564;LOC_Os08g32690;LOC_Os09g25550;LOC_Os10g33240;LOC_Os10g…
GO:0043233	organelle lumen	0.0092	0.0098	0.93	0.703572	0.913616	0.0392363	LOC_Os01g04200;LOC_Os01g07260;LOC_Os01g08510;LOC_Os01g18840;LOC_Os01g57720;LOC_Os01g74580;LOC_Os02g01940;LOC_Os02g03730;LOC_Os02g13810;LOC_Os03g06360;LOC_Os03g11060;LOC_Os03g18840;LOC_Os03g33580;LOC_Os03g63720;LOC_Os04g48370;LOC_Os05g02820;LOC_Os05g25850;LOC_Os05g43040;LOC_Os05g44320;LOC_Os05g47890;LOC_Os06g23350;LOC_Os07g41190;LOC_Os07g41564;LOC_Os08g32690;LOC_Os09g25550;LOC_Os10g33240;LOC_Os10g…
GO:0070013	intracellular organelle lumen	0.0092	0.0098	0.93	0.703572	0.913616	0.0392363	LOC_Os01g04200;LOC_Os01g07260;LOC_Os01g08510;LOC_Os01g18840;LOC_Os01g57720;LOC_Os01g74580;LOC_Os02g01940;LOC_Os02g03730;LOC_Os02g13810;LOC_Os03g06360;LOC_Os03g11060;LOC_Os03g18840;LOC_Os03g33580;LOC_Os03g63720;LOC_Os04g48370;LOC_Os05g02820;LOC_Os05g25850;LOC_Os05g43040;LOC_Os05g44320;LOC_Os05g47890;LOC_Os06g23350;LOC_Os07g41190;LOC_Os07g41564;LOC_Os08g32690;LOC_Os09g25550;LOC_Os10g33240;LOC_Os10g…
GO:0000015	phosphopyruvate hydratase complex	0.0003	0.0003	0.92	0.707289	0.913616	0.0392363	LOC_Os06g04510
GO:0000836	Hrd1p ubiquitin ligase complex	0.0003	0.0003	0.92	0.707289	0.913616	0.0392363	LOC_Os12g02350
GO:0005776	autophagosome	0.0003	0.0003	0.92	0.707289	0.913616	0.0392363	LOC_Os03g14380
GO:0010494	cytoplasmic stress granule	0.0003	0.0003	0.92	0.707289	0.913616	0.0392363	LOC_Os03g46260
GO:0016591	DNA-directed RNA polymerase II, holoenzyme	0.0003	0.0003	0.92	0.707289	0.913616	0.0392363	LOC_Os09g25550
GO:0030016	myofibril	0.0003	0.0003	0.92	0.707289	0.913616	0.0392363	LOC_Os03g18870
GO:0030017	sarcomere	0.0003	0.0003	0.92	0.707289	0.913616	0.0392363	LOC_Os03g18870
GO:0030018	Z disc	0.0003	0.0003	0.92	0.707289	0.913616	0.0392363	LOC_Os03g18870
GO:0031012	extracellular matrix	0.0003	0.0003	0.92	0.707289	0.913616	0.0392363	LOC_Os06g13180
GO:0031083	BLOC-1 complex	0.0003	0.0003	0.92	0.707289	0.913616	0.0392363	LOC_Os12g02070
GO:0031674	I band	0.0003	0.0003	0.92	0.707289	0.913616	0.0392363	LOC_Os03g18870
GO:0032300	mismatch repair complex	0.0003	0.0003	0.92	0.707289	0.913616	0.0392363	LOC_Os09g37930
GO:0043292	contractile fiber	0.0003	0.0003	0.92	0.707289	0.913616	0.0392363	LOC_Os03g18870
GO:0044438	microbody part	0.0003	0.0003	0.92	0.707289	0.913616	0.0392363	LOC_Os08g39080
GO:0044439	peroxisomal part	0.0003	0.0003	0.92	0.707289	0.913616	0.0392363	LOC_Os08g39080
GO:0044449	contractile fiber part	0.0003	0.0003	0.92	0.707289	0.913616	0.0392363	LOC_Os03g18870
GO:0072686	mitotic spindle	0.0003	0.0003	0.92	0.707289	0.913616	0.0392363	LOC_Os01g15340
GO:0089701	U2AF	0.0003	0.0003	0.92	0.707289	0.913616	0.0392363	LOC_Os09g31482
GO:0090734	site of DNA damage	0.0003	0.0003	0.92	0.707289	0.913616	0.0392363	LOC_Os07g41564
GO:0097255	R2TP complex	0.0003	0.0003	0.92	0.707289	0.913616	0.0392363	LOC_Os05g03910
GO:0005856	cytoskeleton	0.0052	0.0057	0.91	0.715097	0.920797	0.0358362	LOC_Os01g51840;LOC_Os01g57720;LOC_Os01g61760;LOC_Os02g38340;LOC_Os02g40430;LOC_Os02g57120;LOC_Os03g06570;LOC_Os03g33580;LOC_Os03g42710;LOC_Os05g02820;LOC_Os05g36290;LOC_Os06g11990;LOC_Os07g05470;LOC_Os07g49140;LOC_Os10g42640;LOC_Os11g08090;LOC_Os12g40260
GO:0044425	membrane part	0.0076	0.0084	0.9	0.749229	0.932739	0.0302397	LOC_Os01g06580;LOC_Os01g07780;LOC_Os01g19770;LOC_Os01g42090;LOC_Os01g62380;LOC_Os01g70780;LOC_Os02g21350;LOC_Os02g38040;LOC_Os03g11060;LOC_Os03g11380;LOC_Os03g21120;LOC_Os03g63060;LOC_Os04g48490;LOC_Os05g07710;LOC_Os05g43690;LOC_Os06g08250;LOC_Os06g11990;LOC_Os07g37156;LOC_Os07g40940;LOC_Os07g45060;LOC_Os08g39270;LOC_Os08g42690;LOC_Os09g07350;LOC_Os09g33810;LOC_Os10g01044
GO:0005667	transcription factor complex	0.0009	0.0011	0.81	0.750196	0.932739	0.0302397	LOC_Os01g48700;LOC_Os02g03730;LOC_Os09g25550
GO:0030136	clathrin-coated vesicle	0.0009	0.0011	0.81	0.750196	0.932739	0.0302397	LOC_Os02g55970;LOC_Os08g36410;LOC_Os11g14000
GO:0044433	cytoplasmic vesicle part	0.0009	0.0011	0.81	0.750196	0.932739	0.0302397	LOC_Os02g42590;LOC_Os04g34080;LOC_Os04g58180
GO:0005829	cytosol	0.0342	0.036	0.95	0.755089	0.932739	0.0302397	LOC_Os01g08760;LOC_Os01g11860;LOC_Os01g32080;LOC_Os01g44394;LOC_Os01g49740;LOC_Os01g50840;LOC_Os01g51840;LOC_Os01g62420;LOC_Os01g64670;LOC_Os01g65350;LOC_Os01g70780;LOC_Os02g04660;LOC_Os02g04740;LOC_Os02g04840;LOC_Os02g07350;LOC_Os02g10310;LOC_Os02g10510;LOC_Os02g35180;LOC_Os02g35530;LOC_Os02g38340;LOC_Os02g39790;LOC_Os02g42590;LOC_Os02g47880;LOC_Os02g48360;LOC_Os02g48390;LOC_Os02g52370;LOC_Os02g…
GO:0016323	basolateral plasma membrane	0.0003	0.0004	0.77	0.77107	0.932739	0.0302397	LOC_Os02g38040
GO:0016602	CCAAT-binding factor complex	0.0003	0.0004	0.77	0.77107	0.932739	0.0302397	LOC_Os03g48970
GO:0031304	intrinsic component of mitochondrial inner membrane	0.0003	0.0004	0.77	0.77107	0.932739	0.0302397	LOC_Os01g19770
GO:0033179	proton-transporting V-type ATPase, V0 domain	0.0003	0.0004	0.77	0.77107	0.932739	0.0302397	LOC_Os12g07140
GO:0033588	Elongator holoenzyme complex	0.0003	0.0004	0.77	0.77107	0.932739	0.0302397	LOC_Os03g10460
GO:0098573	intrinsic component of mitochondrial membrane	0.0003	0.0004	0.77	0.77107	0.932739	0.0302397	LOC_Os01g19770
GO:0098687	chromosomal region	0.0003	0.0004	0.77	0.77107	0.932739	0.0302397	LOC_Os03g33580
GO:0000786	nucleosome	0.0024	0.0029	0.83	0.772526	0.932739	0.0302397	LOC_Os03g06670;LOC_Os03g53200;LOC_Os05g38640;LOC_Os06g06460;LOC_Os08g33100;LOC_Os08g33190;LOC_Os09g39730;Oryza_sativa_newGene_3731
GO:0031981	nuclear lumen	0.0082	0.0092	0.89	0.780027	0.932739	0.0302397	LOC_Os01g07260;LOC_Os01g08510;LOC_Os01g18840;LOC_Os01g57720;LOC_Os02g01940;LOC_Os02g03730;LOC_Os02g13810;LOC_Os03g06360;LOC_Os03g11060;LOC_Os03g18840;LOC_Os03g33580;LOC_Os03g63720;LOC_Os04g48370;LOC_Os05g02820;LOC_Os05g43040;LOC_Os05g44320;LOC_Os05g47890;LOC_Os06g23350;LOC_Os07g41190;LOC_Os07g41564;LOC_Os08g32690;LOC_Os09g25550;LOC_Os10g33240;LOC_Os10g42640;LOC_Os11g07050;LOC_Os11g18830;LOC_Os12g…
GO:0031984	organelle subcompartment	0.0049	0.0057	0.85	0.799577	0.932739	0.0302397	LOC_Os01g05080;LOC_Os01g08510;LOC_Os01g20110;LOC_Os01g32730;LOC_Os02g42590;LOC_Os02g49680;LOC_Os03g21120;LOC_Os03g55820;LOC_Os04g34080;LOC_Os04g51792;LOC_Os04g58180;LOC_Os08g07060;LOC_Os08g32930;LOC_Os08g36140;LOC_Os09g04790;LOC_Os10g01044
GO:0000145	exocyst	0.0046	0.0054	0.85	0.799969	0.932739	0.0302397	LOC_Os01g55799;LOC_Os01g67810;LOC_Os01g67820;LOC_Os02g28310;LOC_Os03g33520;LOC_Os04g58870;LOC_Os05g30660;LOC_Os05g30700;LOC_Os06g08460;LOC_Os06g33170;LOC_Os07g10910;LOC_Os07g10920;LOC_Os07g10940;LOC_Os08g41820;LOC_Os11g17600
GO:0005666	DNA-directed RNA polymerase III complex	0.0006	0.0009	0.71	0.810616	0.932739	0.0302397	LOC_Os01g48720;LOC_Os04g48370
GO:0005758	mitochondrial intermembrane space	0.0006	0.0009	0.71	0.810616	0.932739	0.0302397	LOC_Os04g57810;LOC_Os11g03650
GO:0031201	SNARE complex	0.0006	0.0009	0.71	0.810616	0.932739	0.0302397	LOC_Os02g02720;LOC_Os04g44810
GO:0005675	holo TFIIH complex	0.0003	0.0005	0.66	0.820957	0.932739	0.0302397	LOC_Os09g25550
GO:0005736	DNA-directed RNA polymerase I complex	0.0003	0.0005	0.66	0.820957	0.932739	0.0302397	LOC_Os12g34854
GO:0005929	cilium	0.0003	0.0005	0.66	0.820957	0.932739	0.0302397	LOC_Os02g47880
GO:0009528	plastid inner membrane	0.0003	0.0005	0.66	0.820957	0.932739	0.0302397	LOC_Os05g32230
GO:0031314	extrinsic component of mitochondrial inner membrane	0.0003	0.0005	0.66	0.820957	0.932739	0.0302397	LOC_Os04g40650
GO:0032592	integral component of mitochondrial membrane	0.0003	0.0005	0.66	0.820957	0.932739	0.0302397	LOC_Os01g19770
GO:0035838	growing cell tip	0.0003	0.0005	0.66	0.820957	0.932739	0.0302397	LOC_Os01g55280
GO:0035861	site of double-strand break	0.0003	0.0005	0.66	0.820957	0.932739	0.0302397	LOC_Os07g41564
GO:0090568	nuclear transcriptional repressor complex	0.0003	0.0005	0.66	0.820957	0.932739	0.0302397	LOC_Os05g43040
GO:0030176	integral component of endoplasmic reticulum membrane	0.0015	0.0021	0.74	0.83674	0.932739	0.0302397	LOC_Os01g05744;LOC_Os03g58570;LOC_Os05g21180;LOC_Os08g30340;LOC_Os12g05330
GO:0042579	microbody	0.0006	0.0009	0.66	0.842966	0.932739	0.0302397	LOC_Os08g39080;LOC_Os11g37730
GO:0005764	lysosome	0.0009	0.0013	0.69	0.84366	0.932739	0.0302397	LOC_Os01g24560;LOC_Os04g13140;LOC_Os08g44270
GO:0044428	nuclear part	0.0092	0.0106	0.86	0.849014	0.932739	0.0302397	LOC_Os01g07260;LOC_Os01g08510;LOC_Os01g18840;LOC_Os01g44394;LOC_Os01g57720;LOC_Os02g01940;LOC_Os02g03730;LOC_Os02g13810;LOC_Os03g06360;LOC_Os03g11060;LOC_Os03g18840;LOC_Os03g33580;LOC_Os03g63720;LOC_Os04g48370;LOC_Os05g02820;LOC_Os05g43040;LOC_Os05g44320;LOC_Os05g46490;LOC_Os05g47890;LOC_Os06g23350;LOC_Os07g41190;LOC_Os07g41564;LOC_Os08g32690;LOC_Os09g25550;LOC_Os09g30350;LOC_Os10g33240;LOC_Os10g…
GO:0044429	mitochondrial part	0.0012	0.0017	0.71	0.849492	0.932739	0.0302397	LOC_Os01g04200;LOC_Os01g19770;LOC_Os04g33770;LOC_Os05g25850
GO:0017119	Golgi transport complex	0.0003	0.0005	0.57	0.859975	0.932739	0.0302397	LOC_Os12g02390
GO:0030173	integral component of Golgi membrane	0.0003	0.0005	0.57	0.859975	0.932739	0.0302397	LOC_Os05g21180
GO:0030286	dynein complex	0.0003	0.0005	0.57	0.859975	0.932739	0.0302397	LOC_Os01g37490
GO:0030427	site of polarized growth	0.0003	0.0005	0.57	0.859975	0.932739	0.0302397	LOC_Os01g55280
GO:0051286	cell tip	0.0003	0.0005	0.57	0.859975	0.932739	0.0302397	LOC_Os01g55280
GO:0070652	HAUS complex	0.0003	0.0005	0.57	0.859975	0.932739	0.0302397	LOC_Os04g35620
GO:0031090	organelle membrane	0.0055	0.0067	0.82	0.863008	0.932739	0.0302397	LOC_Os01g07780;LOC_Os01g19770;LOC_Os02g42590;LOC_Os03g11060;LOC_Os03g21000;LOC_Os04g12499;LOC_Os04g12530;LOC_Os04g33770;LOC_Os04g34080;LOC_Os04g58180;LOC_Os05g32230;LOC_Os05g51420;LOC_Os07g48850;LOC_Os08g39080;LOC_Os08g42690;LOC_Os09g07350;LOC_Os09g33810;LOC_Os09g36200
GO:0031305	integral component of mitochondrial inner membrane	0.0009	0.0014	0.66	0.867241	0.932739	0.0302397	LOC_Os01g19770;LOC_Os07g26700;LOC_Os12g02880
GO:0000228	nuclear chromosome	0.0012	0.0018	0.68	0.870069	0.932739	0.0302397	LOC_Os01g07260;LOC_Os02g13810;LOC_Os05g02820;LOC_Os10g42640
GO:0005744	mitochondrial inner membrane presequence translocase complex	0.0006	0.001	0.61	0.870212	0.932739	0.0302397	LOC_Os01g19770;Oryza_sativa_newGene_3466
GO:0005774	vacuolar membrane	0.0052	0.0065	0.8	0.885251	0.932739	0.0302397	LOC_Os01g07780;LOC_Os01g11414;LOC_Os01g37690;LOC_Os03g04970;LOC_Os03g15860;LOC_Os03g60370;LOC_Os04g12499;LOC_Os04g12530;LOC_Os05g44050;LOC_Os05g46000;LOC_Os05g51420;LOC_Os07g48850;LOC_Os09g07350;LOC_Os09g30474;LOC_Os09g31270;LOC_Os12g07140;LOC_Os12g24170
GO:0044451	nucleoplasm part	0.0021	0.003	0.71	0.887559	0.932739	0.0302397	LOC_Os04g48370;LOC_Os05g43040;LOC_Os08g32690;LOC_Os09g25550;LOC_Os10g33240;LOC_Os11g07050;LOC_Os11g18830
GO:0005778	peroxisomal membrane	0.0003	0.0006	0.51	0.890492	0.932739	0.0302397	LOC_Os08g39080
GO:0016593	Cdc73/Paf1 complex	0.0003	0.0006	0.51	0.890492	0.932739	0.0302397	LOC_Os03g54930
GO:0030008	TRAPP complex	0.0003	0.0006	0.51	0.890492	0.932739	0.0302397	LOC_Os03g28400
GO:0035770	ribonucleoprotein granule	0.0003	0.0006	0.51	0.890492	0.932739	0.0302397	LOC_Os03g46260
GO:0036464	cytoplasmic ribonucleoprotein granule	0.0003	0.0006	0.51	0.890492	0.932739	0.0302397	LOC_Os03g46260
GO:0012505	endomembrane system	0.0113	0.0135	0.84	0.909011	0.932739	0.0302397	LOC_Os01g18840;LOC_Os01g44394;LOC_Os01g62950;LOC_Os01g74580;LOC_Os02g02720;LOC_Os02g11720;LOC_Os02g37420;LOC_Os02g42590;LOC_Os02g57600;LOC_Os03g11060;LOC_Os03g21120;LOC_Os04g34080;LOC_Os04g39440;LOC_Os04g40730;LOC_Os04g47700;LOC_Os04g58180;LOC_Os05g01370;LOC_Os05g02820;LOC_Os05g44050;LOC_Os05g46000;LOC_Os05g51420;LOC_Os06g06790;LOC_Os06g11990;LOC_Os06g14810;LOC_Os06g21560;LOC_Os06g33330;LOC_Os07g…
GO:0005771	multivesicular body	0.0003	0.0007	0.46	0.91436	0.932739	0.0302397	LOC_Os05g01250
GO:0031463	Cul3-RING ubiquitin ligase complex	0.0003	0.0007	0.46	0.91436	0.932739	0.0302397	LOC_Os06g49750
GO:0005794	Golgi apparatus	0.0116	0.014	0.83	0.919843	0.932739	0.0302397	LOC_Os01g10250;LOC_Os01g15010;LOC_Os01g69030;LOC_Os02g06380;LOC_Os02g11720;LOC_Os02g37420;LOC_Os02g42590;LOC_Os03g11060;LOC_Os03g14380;LOC_Os03g18120;LOC_Os03g21120;LOC_Os03g28400;LOC_Os03g50030;LOC_Os03g58920;LOC_Os04g34080;LOC_Os04g39440;LOC_Os04g58180;LOC_Os05g01370;LOC_Os05g28830;LOC_Os05g46240;LOC_Os05g51420;LOC_Os06g11990;LOC_Os06g16170;LOC_Os06g19380;LOC_Os06g33330;LOC_Os07g09670;LOC_Os07g…
GO:0000325	plant-type vacuole	0.0009	0.0016	0.57	0.920179	0.932739	0.0302397	LOC_Os01g11414;LOC_Os07g36465;LOC_Os07g36470
GO:0044437	vacuolar part	0.0018	0.0028	0.66	0.920203	0.932739	0.0302397	LOC_Os01g07780;LOC_Os04g12499;LOC_Os04g12530;LOC_Os05g51420;LOC_Os07g48850;LOC_Os09g07350
GO:0000123	histone acetyltransferase complex	0.0003	0.0007	0.42	0.933027	0.932739	0.0302397	LOC_Os12g12950
GO:0090406	pollen tube	0.0003	0.0007	0.42	0.933027	0.932739	0.0302397	LOC_Os01g55280
GO:0015934	large ribosomal subunit	0.0012	0.0021	0.57	0.940285	0.932739	0.0302397	LOC_Os03g12020;LOC_Os03g60100;LOC_Os06g23210;LOC_Os06g35470
GO:0005680	anaphase-promoting complex	0.0003	0.0008	0.38	0.947626	0.932739	0.0302397	LOC_Os05g50360
GO:0008540	proteasome regulatory particle, base subcomplex	0.0003	0.0008	0.38	0.947626	0.932739	0.0302397	LOC_Os02g11050
GO:0017053	transcriptional repressor complex	0.0003	0.0008	0.38	0.947626	0.932739	0.0302397	LOC_Os05g43040
GO:0030127	COPII vesicle coat	0.0003	0.0008	0.38	0.947626	0.932739	0.0302397	LOC_Os01g15010
GO:0031965	nuclear membrane	0.0003	0.0008	0.38	0.947626	0.932739	0.0302397	LOC_Os03g11060
GO:0045263	proton-transporting ATP synthase complex, coupling factor F(o)	0.0003	0.0008	0.38	0.947626	0.932739	0.0302397	LOC_Os03g17070
GO:0120025	plasma membrane bounded cell projection	0.0006	0.0013	0.46	0.95184	0.932739	0.0302397	LOC_Os01g55280;LOC_Os02g47880
GO:0000785	chromatin	0.0009	0.0018	0.51	0.95311	0.932739	0.0302397	LOC_Os01g07260;LOC_Os01g57720;LOC_Os02g01940
GO:0070469	respiratory chain	0.0009	0.0018	0.51	0.95311	0.932739	0.0302397	LOC_Os02g47200;LOC_Os04g51150;LOC_Os04g57320
GO:0009505	plant-type cell wall	0.0034	0.005	0.67	0.954713	0.932739	0.0302397	LOC_Os01g22352;LOC_Os04g45270;LOC_Os04g48490;LOC_Os04g53630;LOC_Os05g01370;LOC_Os06g08090;LOC_Os06g49100;LOC_Os07g40850;LOC_Os07g40940;LOC_Os07g44070;LOC_Os12g08920
GO:0097708	intracellular vesicle	0.0021	0.0035	0.62	0.954778	0.932739	0.0302397	LOC_Os02g42590;LOC_Os03g21120;LOC_Os04g34080;LOC_Os04g47700;LOC_Os04g58180;LOC_Os06g15370;LOC_Os07g05470
GO:0042995	cell projection	0.0006	0.0014	0.44	0.960745	0.932739	0.0302397	LOC_Os01g55280;LOC_Os02g47880
GO:0022627	cytosolic small ribosomal subunit	0.0009	0.0019	0.49	0.960902	0.932739	0.0302397	LOC_Os03g62630;LOC_Os03g63950;LOC_Os08g27090
GO:0030014	CCR4-NOT complex	0.0009	0.0019	0.49	0.960902	0.932739	0.0302397	LOC_Os04g52340;LOC_Os07g37790;LOC_Os09g24990
GO:0031966	mitochondrial membrane	0.0009	0.0019	0.49	0.960902	0.932739	0.0302397	LOC_Os01g19770;LOC_Os04g33770;LOC_Os08g37370
GO:0031461	cullin-RING ubiquitin ligase complex	0.0024	0.004	0.61	0.965966	0.932739	0.0302397	LOC_Os01g44394;LOC_Os01g72020;LOC_Os03g33580;LOC_Os05g44320;LOC_Os06g21330;LOC_Os06g40360;LOC_Os06g49750;LOC_Os07g41190
GO:0015935	small ribosomal subunit	0.0018	0.0032	0.57	0.966077	0.932739	0.0302397	LOC_Os01g48690;LOC_Os03g10060;LOC_Os03g14540;LOC_Os03g26229;LOC_Os03g34040;LOC_Os07g10660
GO:1990234	transferase complex	0.004	0.0059	0.67	0.966979	0.932739	0.0302397	LOC_Os01g44394;LOC_Os01g72020;LOC_Os03g33580;LOC_Os04g48370;LOC_Os05g44320;LOC_Os06g11990;LOC_Os06g21330;LOC_Os06g40360;LOC_Os06g49750;LOC_Os07g41190;LOC_Os09g25550;LOC_Os11g08090;LOC_Os12g34854
GO:0000159	protein phosphatase type 2A complex	0.0003	0.0009	0.33	0.967973	0.932739	0.0302397	LOC_Os05g48150
GO:0005788	endoplasmic reticulum lumen	0.0003	0.0009	0.33	0.967973	0.932739	0.0302397	LOC_Os01g74580
GO:0044463	cell projection part	0.0003	0.0009	0.33	0.967973	0.932739	0.0302397	LOC_Os01g55280
GO:0098800	inner mitochondrial membrane protein complex	0.0003	0.0009	0.33	0.967973	0.932739	0.0302397	LOC_Os01g19770
GO:0120038	plasma membrane bounded cell projection part	0.0003	0.0009	0.33	0.967973	0.932739	0.0302397	LOC_Os01g55280
GO:0000139	Golgi membrane	0.0055	0.0078	0.7	0.971073	0.932739	0.0302397	LOC_Os01g52710;LOC_Os02g22480;LOC_Os02g29530;LOC_Os02g35870;LOC_Os03g38050;LOC_Os03g57910;LOC_Os04g55200;LOC_Os05g03174;LOC_Os05g40720;LOC_Os06g12280;LOC_Os07g39990;LOC_Os07g48370;LOC_Os08g02370;LOC_Os09g26300;LOC_Os09g26310;LOC_Os09g27950;LOC_Os11g37980;LOC_Os12g43550
GO:0005694	chromosome	0.0034	0.0053	0.64	0.971952	0.932739	0.0302397	LOC_Os01g07260;LOC_Os01g16290;LOC_Os01g57720;LOC_Os02g01940;LOC_Os02g13810;LOC_Os03g33580;LOC_Os05g02820;LOC_Os06g16980;LOC_Os07g41564;LOC_Os10g42640;Oryza_sativa_newGene_1157
GO:0000932	P-body	0.0006	0.0015	0.4	0.974047	0.932739	0.0302397	LOC_Os02g51780;LOC_Os03g46260
GO:0019866	organelle inner membrane	0.0006	0.0015	0.4	0.974047	0.932739	0.0302397	LOC_Os01g19770;LOC_Os05g32230
GO:0009706	chloroplast inner membrane	0.0003	0.001	0.31	0.974955	0.932739	0.0302397	LOC_Os05g32230
GO:0005615	extracellular space	0.0024	0.0042	0.58	0.977452	0.932739	0.0302397	LOC_Os01g24560;LOC_Os03g41438;LOC_Os04g13140;LOC_Os05g51680;LOC_Os06g20430;LOC_Os08g44270;LOC_Os09g30474;LOC_Os11g11500
GO:0005740	mitochondrial envelope	0.0006	0.0016	0.38	0.978944	0.932739	0.0302397	LOC_Os01g19770;LOC_Os04g33770
GO:0005769	early endosome	0.0006	0.0016	0.38	0.978944	0.932739	0.0302397	LOC_Os02g29510;LOC_Os11g09140
GO:0044455	mitochondrial membrane part	0.0003	0.0011	0.29	0.980416	0.932739	0.0302397	LOC_Os01g19770
GO:0098798	mitochondrial protein complex	0.0003	0.0011	0.29	0.980416	0.932739	0.0302397	LOC_Os01g19770
GO:0016604	nuclear body	0.0006	0.0017	0.37	0.98294	0.932739	0.0302397	LOC_Os11g07050;LOC_Os11g18830
GO:0031410	cytoplasmic vesicle	0.0021	0.0039	0.54	0.983434	0.932739	0.0302397	LOC_Os02g42590;LOC_Os03g21120;LOC_Os04g34080;LOC_Os04g47700;LOC_Os04g55200;LOC_Os04g58180;LOC_Os07g05470
GO:0032991	macromolecular complex	0.011	0.0147	0.75	0.983537	0.932739	0.0302397	LOC_Os01g07260;LOC_Os01g08770;LOC_Os01g19770;LOC_Os01g44394;LOC_Os01g51840;LOC_Os01g72020;LOC_Os02g03730;LOC_Os02g38340;LOC_Os02g53530;LOC_Os03g06570;LOC_Os03g22350;LOC_Os03g33580;LOC_Os03g46260;LOC_Os03g63720;LOC_Os04g48370;LOC_Os05g02820;LOC_Os05g03910;LOC_Os05g43040;LOC_Os05g44320;LOC_Os05g46490;LOC_Os05g47890;LOC_Os06g11990;LOC_Os06g21330;LOC_Os06g40360;LOC_Os06g49750;LOC_Os07g41190;LOC_Os08g…
GO:1902494	catalytic complex	0.0043	0.0068	0.63	0.985931	0.932739	0.0302397	LOC_Os01g44394;LOC_Os01g72020;LOC_Os03g33580;LOC_Os03g63720;LOC_Os04g48370;LOC_Os05g44320;LOC_Os06g11990;LOC_Os06g21330;LOC_Os06g40360;LOC_Os06g49750;LOC_Os07g41190;LOC_Os09g25550;LOC_Os11g08090;LOC_Os12g34854
GO:0098796	membrane protein complex	0.0006	0.0017	0.35	0.986194	0.932739	0.0302397	LOC_Os01g19770;LOC_Os10g01044
GO:0019005	SCF ubiquitin ligase complex	0.0012	0.0027	0.45	0.987162	0.932739	0.0302397	LOC_Os01g72020;LOC_Os06g06050;LOC_Os06g21330;LOC_Os06g40360
GO:0016607	nuclear speck	0.0006	0.0018	0.34	0.988841	0.932739	0.0302397	LOC_Os07g43950;LOC_Os11g07050
GO:0000790	nuclear chromatin	0.0003	0.0013	0.24	0.990637	0.932739	0.0302397	LOC_Os01g07260
GO:0045261	proton-transporting ATP synthase complex, catalytic core F(1)	0.0003	0.0013	0.24	0.990637	0.932739	0.0302397	LOC_Os07g32880
GO:0030312	external encapsulating structure	0.0018	0.0039	0.47	0.992929	0.932739	0.0302397	LOC_Os04g48490;LOC_Os05g01370;LOC_Os06g49100;LOC_Os07g40850;LOC_Os07g40940;LOC_Os09g07350
GO:0031982	vesicle	0.0018	0.0039	0.47	0.994004	0.932739	0.0302397	LOC_Os02g42590;LOC_Os03g21120;LOC_Os04g34080;LOC_Os04g47700;LOC_Os04g58180;LOC_Os07g05470
GO:0005654	nucleoplasm	0.0043	0.0074	0.58	0.995435	0.932739	0.0302397	LOC_Os01g18840;LOC_Os02g01940;LOC_Os03g18840;LOC_Os03g33580;LOC_Os03g49210;LOC_Os04g48370;LOC_Os04g49580;LOC_Os05g43040;LOC_Os07g40930;LOC_Os08g32690;LOC_Os09g25550;LOC_Os10g33240;LOC_Os11g07050;LOC_Os11g18830
GO:0042025	host cell nucleus	0.0076	0.0116	0.66	0.995599	0.932739	0.0302397	LOC_Os01g03300;LOC_Os01g39020;LOC_Os01g68020;LOC_Os01g69830;LOC_Os02g04010;LOC_Os02g13800;LOC_Os03g24040;LOC_Os03g42070;LOC_Os03g53340;LOC_Os03g57149;LOC_Os04g48030;LOC_Os06g04190;LOC_Os06g20610;LOC_Os06g35960;LOC_Os06g40950;LOC_Os06g48870;LOC_Os07g08140;LOC_Os08g32540;LOC_Os08g33190;LOC_Os08g43334;LOC_Os09g28354;LOC_Os09g35790;LOC_Os10g28340;LOC_Os11g40090;Oryza_sativa_newGene_3731
GO:0005743	mitochondrial inner membrane	0.0015	0.0036	0.43	0.995612	0.932739	0.0302397	LOC_Os01g19770;LOC_Os01g38990;LOC_Os01g60110;LOC_Os05g46220;LOC_Os06g09260
GO:0005634	nucleus	0.1627	0.1783	0.91	0.996169	0.932739	0.0302397	LOC_Os01g01160;LOC_Os01g04020;LOC_Os01g04280;LOC_Os01g04750;LOC_Os01g04800;LOC_Os01g06550;LOC_Os01g07120;LOC_Os01g07260;LOC_Os01g08510;LOC_Os01g09100;LOC_Os01g09450;LOC_Os01g09640;LOC_Os01g09800;LOC_Os01g09930;LOC_Os01g10320;LOC_Os01g10504;LOC_Os01g11860;LOC_Os01g12690;LOC_Os01g16810;LOC_Os01g17000;LOC_Os01g18360;LOC_Os01g18840;LOC_Os01g19970;LOC_Os01g29409;LOC_Os01g34080;LOC_Os01g34350;LOC_Os01g…
GO:0000151	ubiquitin ligase complex	0.0027	0.0055	0.5	0.99699	0.932739	0.0302397	LOC_Os01g44394;LOC_Os01g72020;LOC_Os03g33580;LOC_Os05g44320;LOC_Os06g21330;LOC_Os06g40360;LOC_Os06g49750;LOC_Os07g41190;LOC_Os12g43560
GO:0016592	mediator complex	0.0009	0.0028	0.33	0.997402	0.932739	0.0302397	LOC_Os08g32690;LOC_Os09g35920;Oryza_sativa_newGene_1157
GO:0005681	spliceosomal complex	0.0003	0.0019	0.16	0.999201	0.932739	0.0302397	LOC_Os03g49430
GO:0005783	endoplasmic reticulum	0.0104	0.0161	0.64	0.999211	0.932739	0.0302397	LOC_Os01g01080;LOC_Os01g10250;LOC_Os01g15010;LOC_Os01g56180;LOC_Os01g74580;LOC_Os02g11720;LOC_Os02g57600;LOC_Os03g12660;LOC_Os03g16460;LOC_Os03g19452;LOC_Os03g24610;LOC_Os03g28400;LOC_Os03g59070;LOC_Os03g60370;LOC_Os04g02620;LOC_Os04g40730;LOC_Os04g44810;LOC_Os05g02820;LOC_Os05g43170;LOC_Os05g46240;LOC_Os06g06790;LOC_Os06g14810;LOC_Os07g32790;LOC_Os07g32900;LOC_Os07g38380;LOC_Os08g40110;LOC_Os10g…
GO:0005789	endoplasmic reticulum membrane	0.0061	0.0108	0.57	0.999334	0.932739	0.0302397	LOC_Os01g04260;LOC_Os02g16620;LOC_Os02g42940;LOC_Os02g44300;LOC_Os02g48350;LOC_Os03g01820;LOC_Os03g56900;LOC_Os03g59040;LOC_Os03g59070;LOC_Os04g08740;LOC_Os04g20280;LOC_Os04g46780;LOC_Os06g22080;LOC_Os06g30750;LOC_Os08g40180;LOC_Os09g31970;LOC_Os09g38620;LOC_Os11g37260;LOC_Os12g16720;LOC_Os12g41170
GO:0042175	nuclear outer membrane-endoplasmic reticulum membrane network	0.0003	0.002	0.15	0.999375	0.932739	0.0302397	LOC_Os03g11060
GO:0044432	endoplasmic reticulum part	0.0003	0.0021	0.14	0.999618	0.932739	0.0302397	LOC_Os01g74580
GO:0005773	vacuole	0.0031	0.0074	0.41	0.9999	0.932739	0.0302397	LOC_Os01g07780;LOC_Os03g63380;LOC_Os04g12499;LOC_Os04g12530;LOC_Os04g32540;LOC_Os05g51420;LOC_Os07g48850;LOC_Os08g40110;LOC_Os09g07350;LOC_Os09g37100
GO:0005575	cellular_component	0.1002	0.1187	0.84	0.99993	0.932739	0.0302397	LOC_Os01g01160;LOC_Os01g01302;LOC_Os01g01650;LOC_Os01g04200;LOC_Os01g05080;LOC_Os01g06000;LOC_Os01g06580;LOC_Os01g07260;LOC_Os01g07780;LOC_Os01g08510;LOC_Os01g08760;LOC_Os01g08770;LOC_Os01g10090;LOC_Os01g12810;LOC_Os01g15530;LOC_Os01g18840;LOC_Os01g19770;LOC_Os01g19820;LOC_Os01g20110;LOC_Os01g27650;LOC_Os01g32090;LOC_Os01g32730;LOC_Os01g32780;LOC_Os01g34080;LOC_Os01g36600;LOC_Os01g36840;LOC_Os01g…
GO:0044464	cell part	0.098	0.1165	0.84	0.999932	0.932739	0.0302397	LOC_Os01g01160;LOC_Os01g01302;LOC_Os01g01650;LOC_Os01g04200;LOC_Os01g05080;LOC_Os01g06000;LOC_Os01g06580;LOC_Os01g07260;LOC_Os01g07780;LOC_Os01g08510;LOC_Os01g08760;LOC_Os01g10090;LOC_Os01g12810;LOC_Os01g15530;LOC_Os01g18840;LOC_Os01g19770;LOC_Os01g19820;LOC_Os01g20110;LOC_Os01g27650;LOC_Os01g32090;LOC_Os01g32730;LOC_Os01g32780;LOC_Os01g34080;LOC_Os01g36600;LOC_Os01g36840;LOC_Os01g37870;LOC_Os01g…
GO:0005623	cell	0.098	0.1167	0.84	0.999942	0.932739	0.0302397	LOC_Os01g01160;LOC_Os01g01302;LOC_Os01g01650;LOC_Os01g04200;LOC_Os01g05080;LOC_Os01g06000;LOC_Os01g06580;LOC_Os01g07260;LOC_Os01g07780;LOC_Os01g08510;LOC_Os01g08760;LOC_Os01g10090;LOC_Os01g12810;LOC_Os01g15530;LOC_Os01g18840;LOC_Os01g19770;LOC_Os01g19820;LOC_Os01g20110;LOC_Os01g27650;LOC_Os01g32090;LOC_Os01g32730;LOC_Os01g32780;LOC_Os01g34080;LOC_Os01g36600;LOC_Os01g36840;LOC_Os01g37870;LOC_Os01g…
GO:0022625	cytosolic large ribosomal subunit	0.0003	0.0027	0.11	0.999947	0.932739	0.0302397	LOC_Os11g04070
GO:0005840	ribosome	0.0119	0.0212	0.56	0.999997	0.932739	0.0302397	LOC_Os01g08500;LOC_Os01g17150;LOC_Os01g40640;LOC_Os01g54540;LOC_Os01g59060;LOC_Os02g01350;LOC_Os02g13910;LOC_Os02g15900;LOC_Os02g43600;LOC_Os02g46440;LOC_Os02g51790;LOC_Os02g53530;LOC_Os02g57670;LOC_Os03g03020;LOC_Os03g07340;LOC_Os03g24020;LOC_Os03g49710;LOC_Os03g54040;LOC_Os03g61260;LOC_Os04g38750;LOC_Os05g09400;LOC_Os05g15360;LOC_Os05g43170;LOC_Os05g45920;LOC_Os05g47890;LOC_Os05g48410;LOC_Os05g…
GO:0005622	intracellular	0.0876	0.1089	0.8	0.999997	0.932739	0.0302397	LOC_Os01g01160;LOC_Os01g01302;LOC_Os01g01650;LOC_Os01g04200;LOC_Os01g05080;LOC_Os01g06000;LOC_Os01g07260;LOC_Os01g07780;LOC_Os01g08510;LOC_Os01g08760;LOC_Os01g10090;LOC_Os01g12810;LOC_Os01g15530;LOC_Os01g18840;LOC_Os01g19770;LOC_Os01g20110;LOC_Os01g27650;LOC_Os01g32090;LOC_Os01g32730;LOC_Os01g34080;LOC_Os01g36600;LOC_Os01g36840;LOC_Os01g37870;LOC_Os01g42280;LOC_Os01g44394;LOC_Os01g45800;LOC_Os01g…
							#NUM!
							#NUM!
							#NUM!
							#NUM!
							#NUM!
							#NUM!
							#NUM!
							#NUM!
							#NUM!
							#NUM!
							#NUM!
							#NUM!
							#NUM!
							#NUM!
							#NUM!
							#NUM!
							#NUM!
							#NUM!
							#NUM!
							#NUM!
							#NUM!
							#NUM!
							#NUM!
							#NUM!
							#NUM!
							#NUM!
							#NUM!
							#NUM!
							#NUM!
							#NUM!
							#NUM!
							#NUM!
							#NUM!
							#NUM!
							#NUM!
							#NUM!
							#NUM!
							#NUM!
							#NUM!
							#NUM!
							#NUM!
							#NUM!
							#NUM!
							#NUM!
							#NUM!
							#NUM!
							#NUM!
							#NUM!
							#NUM!
							#NUM!
							#NUM!
							#NUM!
							#NUM!
							#NUM!
							#NUM!
							#NUM!
							#NUM!
							#NUM!
							#NUM!
							#NUM!
							#NUM!
							#NUM!
							#NUM!
							#NUM!
							#NUM!
							#NUM!
							#NUM!
							#NUM!
							#NUM!
							#NUM!
							#NUM!
							#NUM!
							#NUM!
							#NUM!
							#NUM!
							#NUM!
							#NUM!
							#NUM!
							#NUM!
							#NUM!
							#NUM!
							#NUM!
							#NUM!
							#NUM!
							#NUM!
							#NUM!
							#NUM!
							#NUM!
							#NUM!
							#NUM!
							#NUM!
							#NUM!
							#NUM!
							#NUM!
							#NUM!
							#NUM!
							#NUM!
							#NUM!
							#NUM!
							#NUM!
							#NUM!
							#NUM!
							#NUM!
							#NUM!
							#NUM!
							#NUM!
							#NUM!
							#NUM!
							#NUM!
							#NUM!
							#NUM!
							#NUM!
							#NUM!
							#NUM!
							#NUM!
							#NUM!
							#NUM!
							#NUM!
							#NUM!
							#NUM!
							#NUM!
							#NUM!
							#NUM!
							#NUM!
							#NUM!
							#NUM!
							#NUM!
							#NUM!
							#NUM!
							#NUM!
							#NUM!
							#NUM!
							#NUM!
							#NUM!
							#NUM!
							#NUM!
							#NUM!
							#NUM!
							#NUM!
							#NUM!
							#NUM!
							#NUM!
							#NUM!
							#NUM!
							#NUM!
							#NUM!
							#NUM!
							#NUM!
							#NUM!
							#NUM!
							#NUM!
							#NUM!
							#NUM!
							#NUM!
							#NUM!
							#NUM!
							#NUM!
							#NUM!
							#NUM!
							#NUM!
							#NUM!
							#NUM!
							#NUM!
							#NUM!
							#NUM!
							#NUM!
							#NUM!
							#NUM!
							#NUM!
							#NUM!
							#NUM!
							#NUM!
							#NUM!
							#NUM!
							#NUM!
							#NUM!
							#NUM!
							#NUM!
							#NUM!
							#NUM!
							#NUM!
							#NUM!
							#NUM!
							#NUM!
							#NUM!
							#NUM!
							#NUM!
							#NUM!
							#NUM!
							#NUM!
							#NUM!
							#NUM!
							#NUM!
							#NUM!
							#NUM!
							#NUM!
							#NUM!
							#NUM!
							#NUM!
							#NUM!
							#NUM!
							#NUM!
							#NUM!
							#NUM!
							#NUM!
							#NUM!
							#NUM!
							#NUM!
							#NUM!
							#NUM!
							#NUM!
							#NUM!
							#NUM!
							#NUM!
							#NUM!
							#NUM!
							#NUM!
							#NUM!
							#NUM!
							#NUM!
							#NUM!
							#NUM!
							#NUM!
							#NUM!
							#NUM!
							#NUM!
							#NUM!
							#NUM!
							#NUM!
							#NUM!
							#NUM!
							#NUM!
							#NUM!
							#NUM!
							#NUM!
							#NUM!
							#NUM!
							#NUM!
							#NUM!
							#NUM!
							#NUM!
							#NUM!
							#NUM!
							#NUM!
							#NUM!
							#NUM!
							#NUM!
							#NUM!
							#NUM!
							#NUM!
							#NUM!
							#NUM!
							#NUM!
							#NUM!
							#NUM!
							#NUM!
							#NUM!
							#NUM!
							#NUM!
							#NUM!
							#NUM!
							#NUM!
							#NUM!
							#NUM!
							#NUM!
							#NUM!
							#NUM!
							#NUM!
							#NUM!
							#NUM!
							#NUM!
							#NUM!
							#NUM!
							#NUM!
							#NUM!
							#NUM!
							#NUM!
							#NUM!
							#NUM!
							#NUM!
							#NUM!
							#NUM!
							#NUM!
							#NUM!
							#NUM!
							#NUM!
							#NUM!
							#NUM!
							#NUM!
							#NUM!
							#NUM!
							#NUM!
							#NUM!
							#NUM!
							#NUM!
							#NUM!
							#NUM!
							#NUM!
							#NUM!
							#NUM!
							#NUM!
							#NUM!
							#NUM!
							#NUM!
							#NUM!
							#NUM!
							#NUM!
							#NUM!
							#NUM!
							#NUM!
							#NUM!
							#NUM!
							#NUM!
							#NUM!
							#NUM!
							#NUM!
							#NUM!
							#NUM!
							#NUM!
							#NUM!
							#NUM!
							#NUM!
							#NUM!
							#NUM!
							#NUM!
							#NUM!
							#NUM!
							#NUM!
							#NUM!
							#NUM!
							#NUM!
							#NUM!
							#NUM!
							#NUM!
							#NUM!
							#NUM!
							#NUM!
							#NUM!
							#NUM!
							#NUM!
							#NUM!
							#NUM!
							#NUM!
							#NUM!
							#NUM!
							#NUM!
							#NUM!
							#NUM!
							#NUM!
							#NUM!
							#NUM!
							#NUM!
							#NUM!
							#NUM!
							#NUM!
							#NUM!
							#NUM!
							#NUM!
							#NUM!
							#NUM!
							#NUM!
							#NUM!
							#NUM!
							#NUM!
							#NUM!
							#NUM!
							#NUM!
							#NUM!
							#NUM!
							#NUM!
							#NUM!
							#NUM!
							#NUM!
							#NUM!
							#NUM!
							#NUM!
							#NUM!
							#NUM!
							#NUM!
							#NUM!
							#NUM!
							#NUM!
							#NUM!
							#NUM!
							#NUM!
							#NUM!
							#NUM!
							#NUM!
							#NUM!
							#NUM!
							#NUM!
							#NUM!
							#NUM!
							#NUM!
							#NUM!
							#NUM!
							#NUM!
							#NUM!
							#NUM!
							#NUM!
							#NUM!
							#NUM!
							#NUM!
							#NUM!
							#NUM!
							#NUM!
							#NUM!
							#NUM!
							#NUM!
							#NUM!
							#NUM!
							#NUM!
							#NUM!
							#NUM!
							#NUM!
							#NUM!
							#NUM!
							#NUM!
							#NUM!
							#NUM!
							#NUM!
							#NUM!
							#NUM!
							#NUM!
							#NUM!
							#NUM!
							#NUM!
							#NUM!
							#NUM!
							#NUM!
							#NUM!
							#NUM!
							#NUM!
							#NUM!
							#NUM!
							#NUM!
							#NUM!
							#NUM!
							#NUM!
							#NUM!
							#NUM!
							#NUM!
							#NUM!
							#NUM!
							#NUM!
							#NUM!
							#NUM!
							#NUM!
							#NUM!
							#NUM!
							#NUM!
							#NUM!
							#NUM!
							#NUM!
							#NUM!
							#NUM!
							#NUM!
							#NUM!
							#NUM!
							#NUM!
							#NUM!
							#NUM!
							#NUM!
							#NUM!
							#NUM!
							#NUM!
							#NUM!
							#NUM!
							#NUM!
							#NUM!
							#NUM!
							#NUM!
							#NUM!
							#NUM!
							#NUM!
							#NUM!
							#NUM!
							#NUM!
							#NUM!
							#NUM!
							#NUM!
							#NUM!
							#NUM!
							#NUM!
							#NUM!
							#NUM!
							#NUM!
							#NUM!
							#NUM!
							#NUM!
							#NUM!
							#NUM!
							#NUM!
							#NUM!
							#NUM!
							#NUM!
							#NUM!
							#NUM!
							#NUM!
							#NUM!
							#NUM!
							#NUM!
							#NUM!
							#NUM!
							#NUM!
							#NUM!
							#NUM!
							#NUM!
							#NUM!
							#NUM!
							#NUM!

## Sheet: H0_vs_H6_Molecular_Function_enr
ID	Description	GeneRatio	BgRatio	enrich_factor	pvalue	qvalue	-log10(qvalue)	geneID
GO:0005524	ATP binding	0.1502	0.1058	1.42	3.64e-24	3.42e-21	20.466	ChrSy.fgenesh.gene.28;ChrUn.fgenesh.gene.59;ChrUn.fgenesh.gene.83;LOC_Os01g01689;LOC_Os01g02360;LOC_Os01g02390;LOC_Os01g02570;LOC_Os01g02600;LOC_Os01g02760;LOC_Os01g02800;LOC_Os01g03690;LOC_Os01g04550;LOC_Os01g04570;LOC_Os01g04580;LOC_Os01g06280;LOC_Os01g07560;LOC_Os01g07990;LOC_Os01g08260;LOC_Os01g08930;LOC_Os01g09460;LOC_Os01g09570;LOC_Os01g10890;LOC_Os01g10900;LOC_Os01g11370;LOC_Os01g12340;LOC…
GO:0016787	hydrolase activity	0.0436	0.0241	1.81	8.16e-18	3.83e-15	14.4168	LOC_Os01g04200;LOC_Os01g04620;LOC_Os01g06000;LOC_Os01g06220;LOC_Os01g10090;LOC_Os01g12810;LOC_Os01g15530;LOC_Os01g21630;LOC_Os01g27650;LOC_Os01g32090;LOC_Os01g36600;LOC_Os01g36840;LOC_Os01g37870;LOC_Os01g37960;LOC_Os01g40630;LOC_Os01g42280;LOC_Os01g42690;LOC_Os01g45460;LOC_Os01g48140;LOC_Os01g48380;LOC_Os01g51210;LOC_Os01g54380;LOC_Os01g55070;LOC_Os01g55290;LOC_Os01g57630;LOC_Os01g57770;LOC_Os01g…
GO:0022857	transmembrane transporter activity	0.029	0.0142	2.04	1.19e-16	3.71e-14	13.4306	LOC_Os01g04950;LOC_Os01g11160;LOC_Os01g13770;LOC_Os01g16260;LOC_Os01g19770;LOC_Os01g22710;LOC_Os01g42090;LOC_Os01g49120;LOC_Os01g55610;LOC_Os01g58910;LOC_Os01g63870;LOC_Os01g65130;LOC_Os01g65140;LOC_Os01g65150;LOC_Os01g65169;LOC_Os01g65190;LOC_Os01g65200;LOC_Os01g65210;LOC_Os01g71710;LOC_Os01g71720;LOC_Os01g71760;LOC_Os02g17500;LOC_Os02g21350;LOC_Os02g36414;LOC_Os02g36490;LOC_Os02g45520;LOC_Os02g…
GO:0016491	oxidoreductase activity	0.032	0.0171	1.88	8.74e-15	2.05e-12	11.6882	LOC_Os01g01030;LOC_Os01g04260;LOC_Os01g09300;LOC_Os01g09430;LOC_Os01g11150;LOC_Os01g16714;LOC_Os01g18230;LOC_Os01g25010;LOC_Os01g25484;LOC_Os01g39860;LOC_Os01g41160;LOC_Os01g42990;LOC_Os01g54940;LOC_Os01g58194;LOC_Os01g61610;LOC_Os01g62870;LOC_Os01g72460;LOC_Os02g01220;LOC_Os02g02000;LOC_Os02g03100;LOC_Os02g08230;LOC_Os02g22260;LOC_Os02g37890;LOC_Os02g39490;LOC_Os02g40784;LOC_Os02g41954;LOC_Os02g…
GO:0005506	iron ion binding	0.0331	0.0181	1.83	2.23e-14	4.18e-12	11.3788	LOC_Os01g04260;LOC_Os01g08810;LOC_Os01g11270;LOC_Os01g12760;LOC_Os01g27890;LOC_Os01g29150;LOC_Os01g36350;LOC_Os01g38110;LOC_Os01g43700;LOC_Os01g43740;LOC_Os01g43760;LOC_Os01g43774;LOC_Os01g43844;LOC_Os01g43851;LOC_Os01g48960;LOC_Os01g53020;LOC_Os01g59020;LOC_Os01g63930;LOC_Os01g72270;LOC_Os02g01940;LOC_Os02g02000;LOC_Os02g08230;LOC_Os02g09290;LOC_Os02g09310;LOC_Os02g09320;LOC_Os02g11020;LOC_Os02g…
GO:0004518	nuclease activity	0.0202	0.0099	2.05	3.74e-12	5.86e-10	9.2321	LOC_Os01g04200;LOC_Os01g06000;LOC_Os01g07200;LOC_Os01g10090;LOC_Os01g12810;LOC_Os01g15530;LOC_Os01g27650;LOC_Os01g32090;LOC_Os01g36600;LOC_Os01g36840;LOC_Os01g37870;LOC_Os01g42280;LOC_Os01g48140;LOC_Os01g48380;LOC_Os01g50622;LOC_Os01g54380;LOC_Os01g55070;LOC_Os01g55290;LOC_Os01g57630;LOC_Os01g58080;LOC_Os01g60010;LOC_Os01g61630;LOC_Os01g71180;LOC_Os01g73950;LOC_Os02g02770;LOC_Os02g03930;LOC_Os02g…
GO:0004519	endonuclease activity	0.0202	0.01	2.02	7.75e-12	1.01e-09	8.99568	LOC_Os01g03730;LOC_Os01g03740;LOC_Os01g04200;LOC_Os01g06000;LOC_Os01g10090;LOC_Os01g12810;LOC_Os01g15530;LOC_Os01g27650;LOC_Os01g32090;LOC_Os01g36600;LOC_Os01g36840;LOC_Os01g37870;LOC_Os01g42280;LOC_Os01g48140;LOC_Os01g48380;LOC_Os01g54380;LOC_Os01g55070;LOC_Os01g55290;LOC_Os01g57630;LOC_Os01g58080;LOC_Os01g58690;LOC_Os01g60010;LOC_Os01g61630;LOC_Os01g71180;LOC_Os01g73950;LOC_Os02g02770;LOC_Os02g…
GO:0046872	metal ion binding	0.0638	0.0438	1.46	8.57e-12	1.01e-09	8.99568	LOC_Os01g04200;LOC_Os01g05650;LOC_Os01g07090;LOC_Os01g07770;LOC_Os01g09300;LOC_Os01g09570;LOC_Os01g09620;LOC_Os01g09660;LOC_Os01g11150;LOC_Os01g14810;LOC_Os01g17170;LOC_Os01g18860;LOC_Os01g19130;LOC_Os01g20830;LOC_Os01g22249;LOC_Os01g22352;LOC_Os01g22370;LOC_Os01g25010;LOC_Os01g32330;LOC_Os01g37460;LOC_Os01g37510;LOC_Os01g39860;LOC_Os01g40094;LOC_Os01g44980;LOC_Os01g45730;LOC_Os01g46760;LOC_Os01g…
GO:0020037	heme binding	0.0374	0.0227	1.65	1.12e-11	1.17e-09	8.93181	LOC_Os01g07770;LOC_Os01g08810;LOC_Os01g11270;LOC_Os01g12760;LOC_Os01g22249;LOC_Os01g22352;LOC_Os01g22370;LOC_Os01g25484;LOC_Os01g27890;LOC_Os01g29150;LOC_Os01g36350;LOC_Os01g38110;LOC_Os01g43700;LOC_Os01g43740;LOC_Os01g43760;LOC_Os01g43774;LOC_Os01g43844;LOC_Os01g43851;LOC_Os01g59020;LOC_Os01g63930;LOC_Os01g72270;LOC_Os02g02000;LOC_Os02g02400;LOC_Os02g06610;LOC_Os02g09290;LOC_Os02g09310;LOC_Os02g…
GO:0004497	monooxygenase activity	0.0202	0.0103	1.96	6.2e-11	5.82e-09	8.23508	LOC_Os01g08810;LOC_Os01g11270;LOC_Os01g29150;LOC_Os01g43700;LOC_Os01g43740;LOC_Os01g43760;LOC_Os01g43774;LOC_Os01g43844;LOC_Os01g59020;LOC_Os01g72270;LOC_Os02g02000;LOC_Os02g05830;LOC_Os02g09290;LOC_Os02g09320;LOC_Os02g11020;LOC_Os02g12690;LOC_Os02g17760;LOC_Os02g26810;LOC_Os02g29960;LOC_Os02g30110;LOC_Os03g04190;LOC_Os03g04660;LOC_Os03g04680;LOC_Os03g14400;LOC_Os03g14420;LOC_Os03g21400;LOC_Os03g…
GO:0008194	UDP-glycosyltransferase activity	0.0163	0.0078	2.09	1.47e-10	1.25e-08	7.90309	LOC_Os01g08020;LOC_Os01g08110;LOC_Os01g08440;LOC_Os01g43270;LOC_Os01g43280;LOC_Os01g49230;LOC_Os01g53350;LOC_Os01g59100;LOC_Os01g64540;LOC_Os01g64750;LOC_Os02g09510;LOC_Os02g11110;LOC_Os02g11130;LOC_Os02g11680;LOC_Os02g14680;LOC_Os02g28900;LOC_Os02g36830;LOC_Os02g36840;LOC_Os02g51930;LOC_Os03g53350;LOC_Os03g59350;LOC_Os04g12690;LOC_Os04g12960;LOC_Os04g12970;LOC_Os04g12980;LOC_Os04g20474;LOC_Os04g…
GO:0004553	hydrolase activity, hydrolyzing O-glycosyl compounds	0.0175	0.0089	1.96	1.21e-09	9.45e-08	7.02457	LOC_Os01g04300;LOC_Os01g19220;LOC_Os01g32364;LOC_Os01g51570;LOC_Os01g54300;LOC_Os01g59819;LOC_Os01g59840;LOC_Os01g64110;LOC_Os01g71350;LOC_Os01g71680;LOC_Os01g71690;LOC_Os01g71820;LOC_Os01g71830;LOC_Os01g71860;LOC_Os01g71930;LOC_Os02g32660;LOC_Os02g46910;LOC_Os02g51620;LOC_Os03g01800;LOC_Os03g10478;LOC_Os03g12620;LOC_Os03g25790;LOC_Os03g27980;LOC_Os03g46660;LOC_Os03g49600;LOC_Os03g49610;LOC_Os03g…
GO:1901363	heterocyclic compound binding	0.0268	0.016	1.68	3.31e-09	2.39e-07	6.6216	LOC_Os01g01650;LOC_Os01g04200;LOC_Os01g06000;LOC_Os01g08510;LOC_Os01g08770;LOC_Os01g10090;LOC_Os01g12810;LOC_Os01g15530;LOC_Os01g19820;LOC_Os01g27650;LOC_Os01g32090;LOC_Os01g32780;LOC_Os01g36600;LOC_Os01g36840;LOC_Os01g37870;LOC_Os01g42280;LOC_Os01g44394;LOC_Os01g48140;LOC_Os01g48380;LOC_Os01g54380;LOC_Os01g55070;LOC_Os01g55290;LOC_Os01g57630;LOC_Os01g58080;LOC_Os01g60010;LOC_Os01g61630;LOC_Os01g…
GO:0097159	organic cyclic compound binding	0.0268	0.016	1.67	3.86e-09	2.59e-07	6.5867	LOC_Os01g01650;LOC_Os01g04200;LOC_Os01g06000;LOC_Os01g08510;LOC_Os01g08770;LOC_Os01g10090;LOC_Os01g12810;LOC_Os01g15530;LOC_Os01g19820;LOC_Os01g27650;LOC_Os01g32090;LOC_Os01g32780;LOC_Os01g36600;LOC_Os01g36840;LOC_Os01g37870;LOC_Os01g42280;LOC_Os01g44394;LOC_Os01g48140;LOC_Os01g48380;LOC_Os01g54380;LOC_Os01g55070;LOC_Os01g55290;LOC_Os01g57630;LOC_Os01g58080;LOC_Os01g60010;LOC_Os01g61630;LOC_Os01g…
GO:0043565	sequence-specific DNA binding	0.0252	0.0156	1.62	8.14e-08	4.78e-06	5.32057	LOC_Os01g04280;LOC_Os01g09100;LOC_Os01g39020;LOC_Os01g43650;LOC_Os01g45860;LOC_Os01g46970;LOC_Os01g50110;LOC_Os01g55750;LOC_Os01g58420;LOC_Os01g60640;LOC_Os01g64000;LOC_Os01g66120;LOC_Os01g69910;LOC_Os01g74540;LOC_Os02g01940;LOC_Os02g03580;LOC_Os02g03960;LOC_Os02g05640;LOC_Os02g12790;LOC_Os02g13800;LOC_Os02g16540;LOC_Os02g22020;LOC_Os02g26430;LOC_Os02g35770;LOC_Os02g40530;LOC_Os02g43330;LOC_Os02g…
GO:0005488	binding	0.0399	0.0281	1.42	4.32e-07	2.39e-05	4.6216	LOC_Os01g01650;LOC_Os01g04200;LOC_Os01g06000;LOC_Os01g07260;LOC_Os01g08510;LOC_Os01g08770;LOC_Os01g10090;LOC_Os01g12810;LOC_Os01g15530;LOC_Os01g18840;LOC_Os01g19770;LOC_Os01g19820;LOC_Os01g27650;LOC_Os01g32090;LOC_Os01g32780;LOC_Os01g36600;LOC_Os01g36840;LOC_Os01g37870;LOC_Os01g42280;LOC_Os01g44394;LOC_Os01g48140;LOC_Os01g48380;LOC_Os01g54380;LOC_Os01g55070;LOC_Os01g55290;LOC_Os01g57630;LOC_Os01g…
GO:0003723	RNA binding	0.0454	0.0334	1.36	1.9e-06	9.92e-05	4.00349	LOC_Os01g04200;LOC_Os01g06000;LOC_Os01g08770;LOC_Os01g10090;LOC_Os01g10140;LOC_Os01g11370;LOC_Os01g12810;LOC_Os01g15530;LOC_Os01g21420;LOC_Os01g21990;LOC_Os01g27650;LOC_Os01g31110;LOC_Os01g32090;LOC_Os01g34350;LOC_Os01g36600;LOC_Os01g36840;LOC_Os01g37870;LOC_Os01g42280;LOC_Os01g44394;LOC_Os01g47256;LOC_Os01g48140;LOC_Os01g48380;LOC_Os01g53890;LOC_Os01g54380;LOC_Os01g55070;LOC_Os01g55290;LOC_Os01g…
GO:0016788	hydrolase activity, acting on ester bonds	0.0275	0.0185	1.49	2.59e-06	0.000127919	3.89306	LOC_Os01g04200;LOC_Os01g06000;LOC_Os01g08500;LOC_Os01g10090;LOC_Os01g11650;LOC_Os01g11730;LOC_Os01g12810;LOC_Os01g15530;LOC_Os01g22640;LOC_Os01g22660;LOC_Os01g27650;LOC_Os01g32090;LOC_Os01g36600;LOC_Os01g36840;LOC_Os01g37870;LOC_Os01g42280;LOC_Os01g46120;LOC_Os01g47690;LOC_Os01g48140;LOC_Os01g48380;LOC_Os01g54380;LOC_Os01g55070;LOC_Os01g55290;LOC_Os01g57630;LOC_Os01g57770;LOC_Os01g58080;LOC_Os01g…
GO:0050661	NADP binding	0.0064	0.0027	2.32	5.76e-06	0.00027051	3.56782	ChrUn.fgenesh.gene.86;LOC_Os01g01650;LOC_Os01g27050;LOC_Os01g45760;LOC_Os02g38920;LOC_Os02g50350;LOC_Os02g56850;LOC_Os03g03720;LOC_Os03g29950;LOC_Os03g55280;LOC_Os04g38600;LOC_Os04g40874;LOC_Os04g40950;LOC_Os05g49060;LOC_Os06g10170;LOC_Os06g14740;LOC_Os06g46372;LOC_Os07g02100;LOC_Os07g02120;LOC_Os07g02140;LOC_Os08g03290;LOC_Os08g25390;LOC_Os09g12290;LOC_Os09g37620;LOC_Os09g37690;LOC_Os09g38620;LO…
GO:0003700	transcription factor activity, sequence-specific DNA binding	0.0374	0.0272	1.38	6.9e-06	0.000308698	3.51047	LOC_Os01g04020;LOC_Os01g04280;LOC_Os01g04750;LOC_Os01g04800;LOC_Os01g07120;LOC_Os01g09100;LOC_Os01g10504;LOC_Os01g36220;LOC_Os01g39020;LOC_Os01g43650;LOC_Os01g45860;LOC_Os01g46970;LOC_Os01g48700;LOC_Os01g50110;LOC_Os01g54890;LOC_Os01g55100;LOC_Os01g55750;LOC_Os01g58420;LOC_Os01g59780;LOC_Os01g60640;LOC_Os01g64000;LOC_Os01g64730;LOC_Os01g65970;LOC_Os02g01355;LOC_Os02g03580;LOC_Os02g03960;LOC_Os02g…
GO:0016887	ATPase activity	0.0125	0.0071	1.76	9.92e-06	0.000423281	3.37337	LOC_Os01g08260;LOC_Os01g34970;LOC_Os01g36840;LOC_Os01g42370;LOC_Os01g42380;LOC_Os01g42900;LOC_Os01g50080;LOC_Os01g52550;LOC_Os01g61940;LOC_Os01g62290;LOC_Os01g68330;LOC_Os02g11760;LOC_Os02g21340;LOC_Os02g21350;LOC_Os02g21750;LOC_Os02g29464;LOC_Os02g46680;LOC_Os03g04920;LOC_Os03g48310;LOC_Os03g56840;LOC_Os03g64200;LOC_Os04g11820;LOC_Os04g33700;LOC_Os04g49890;LOC_Os04g49900;LOC_Os05g01700;LOC_Os05g…
GO:0030170	pyridoxal phosphate binding	0.0077	0.0039	2	2.7e-05	0.00110054	2.95839	LOC_Os01g01080;LOC_Os01g55540;LOC_Os01g56380;LOC_Os01g59920;LOC_Os01g63270;LOC_Os02g14110;LOC_Os02g19924;LOC_Os02g19970;LOC_Os02g47940;LOC_Os03g09910;LOC_Os03g44150;LOC_Os03g51740;LOC_Os03g52840;LOC_Os03g55090;LOC_Os04g04640;LOC_Os04g37500;LOC_Os04g48850;LOC_Os04g52440;LOC_Os04g52450;LOC_Os05g01470;LOC_Os05g35440;LOC_Os05g39770;LOC_Os05g47640;LOC_Os06g23684;LOC_Os07g01760;LOC_Os07g42600;LOC_Os08g…
GO:0005509	calcium ion binding	0.0195	0.0131	1.49	5.34e-05	0.00208751	2.68037	ChrUn.fgenesh.gene.59;LOC_Os01g11414;LOC_Os01g25820;LOC_Os01g32120;LOC_Os01g39134;LOC_Os01g39770;LOC_Os01g41510;LOC_Os01g43070;LOC_Os01g43410;LOC_Os01g51420;LOC_Os01g51754;LOC_Os01g59090;LOC_Os01g61880;LOC_Os02g02120;LOC_Os02g10470;LOC_Os02g14980;LOC_Os02g18880;LOC_Os02g36850;LOC_Os02g39950;LOC_Os02g43912;LOC_Os02g50174;LOC_Os02g51750;LOC_Os02g55880;LOC_Os02g56400;LOC_Os02g56630;LOC_Os03g14590;LO…
GO:0003872	6-phosphofructokinase activity	0.0023	0.0006	3.68	5.79e-05	0.00217524	2.66249	LOC_Os01g09570;LOC_Os01g53680;LOC_Os02g48360;LOC_Os04g39420;LOC_Os05g10650;LOC_Os05g44922;LOC_Os06g05860;LOC_Os06g22060;LOC_Os08g34050;LOC_Os09g12650
GO:0003924	GTPase activity	0.0107	0.0062	1.72	8.05e-05	0.00285804	2.54393	LOC_Os01g15010;LOC_Os01g18050;LOC_Os01g37800;LOC_Os01g48900;LOC_Os01g54590;LOC_Os01g59150;LOC_Os01g62950;LOC_Os02g06300;LOC_Os02g18450;LOC_Os02g25870;LOC_Os02g37420;LOC_Os02g38210;LOC_Os02g50860;LOC_Os03g01530;LOC_Os03g05280;LOC_Os03g09140;LOC_Os03g11970;LOC_Os03g44420;LOC_Os03g44530;LOC_Os03g45920;LOC_Os03g51600;LOC_Os04g31270;LOC_Os04g39440;LOC_Os04g45490;LOC_Os04g56970;LOC_Os05g01490;LOC_Os05g…
GO:0004601	peroxidase activity	0.0116	0.0069	1.68	8.22e-05	0.00285804	2.54393	LOC_Os01g07770;LOC_Os01g22249;LOC_Os01g22352;LOC_Os01g22370;LOC_Os01g25820;LOC_Os01g61880;LOC_Os01g63620;LOC_Os02g06610;LOC_Os02g14170;LOC_Os02g14440;LOC_Os02g58720;LOC_Os03g22010;LOC_Os04g51300;LOC_Os04g53630;LOC_Os04g53640;LOC_Os04g55740;LOC_Os04g59210;LOC_Os05g04500;LOC_Os05g38980;LOC_Os05g42000;LOC_Os05g45210;LOC_Os06g09610;LOC_Os06g20150;LOC_Os06g32990;LOC_Os06g33100;LOC_Os06g35520;LOC_Os06g…
GO:0005525	GTP binding	0.0138	0.0087	1.6	8.67e-05	0.00290735	2.5365	LOC_Os01g15010;LOC_Os01g15340;LOC_Os01g18050;LOC_Os01g27730;LOC_Os01g37800;LOC_Os01g48900;LOC_Os01g53150;LOC_Os01g54590;LOC_Os01g59150;LOC_Os01g62950;LOC_Os01g72800;LOC_Os02g03610;LOC_Os02g06300;LOC_Os02g18450;LOC_Os02g25870;LOC_Os02g37420;LOC_Os02g38210;LOC_Os02g50860;LOC_Os03g01530;LOC_Os03g05280;LOC_Os03g07840;LOC_Os03g09140;LOC_Os03g11970;LOC_Os03g13000;LOC_Os03g44420;LOC_Os03g44530;LOC_Os03g…
GO:0043168	anion binding	0.0054	0.0025	2.18	9.16e-05	0.00292772	2.53347	LOC_Os01g01650;LOC_Os01g19820;LOC_Os01g32780;LOC_Os01g70780;LOC_Os02g47840;LOC_Os02g52314;LOC_Os03g22800;LOC_Os03g29980;LOC_Os03g40100;LOC_Os03g42710;LOC_Os03g53900;LOC_Os03g58040;LOC_Os04g32110;LOC_Os04g59130;LOC_Os05g07710;LOC_Os06g12630;LOC_Os07g41564;LOC_Os08g42100;LOC_Os09g33850;LOC_Os10g30150;LOC_Os10g36000;LOC_Os11g24570;LOC_Os12g06630;LOC_Os12g40260
GO:0050660	flavin adenine dinucleotide binding	0.0068	0.0034	1.99	9.35e-05	0.00292772	2.53347	ChrUn.fgenesh.gene.86;LOC_Os01g06600;LOC_Os01g18230;LOC_Os01g27050;LOC_Os01g45760;LOC_Os01g48960;LOC_Os01g72980;LOC_Os02g30630;LOC_Os02g40840;LOC_Os02g56850;LOC_Os03g12900;LOC_Os03g61920;LOC_Os04g32010;LOC_Os05g03480;LOC_Os05g07090;LOC_Os05g48200;LOC_Os06g10170;LOC_Os06g24704;LOC_Os06g44540;LOC_Os07g02100;LOC_Os07g02120;LOC_Os07g02140;LOC_Os08g44340;LOC_Os09g37620;LOC_Os09g37690;LOC_Os09g38620;LO…
GO:0016760	cellulose synthase (UDP-forming) activity	0.0034	0.0013	2.68	0.000129433	0.00392034	2.40668	LOC_Os01g54620;LOC_Os02g49332;LOC_Os05g08370;LOC_Os07g10770;LOC_Os07g24190;LOC_Os07g36610;LOC_Os07g36630;LOC_Os07g36690;LOC_Os07g36700;LOC_Os08g06380;LOC_Os09g25490;LOC_Os09g30105;LOC_Os10g20090;LOC_Os10g32980;LOC_Os12g36890
GO:0036094	small molecule binding	0.0041	0.0017	2.36	0.000211649	0.00621023	2.20689	LOC_Os01g01650;LOC_Os01g19820;LOC_Os01g32780;LOC_Os02g47840;LOC_Os02g52314;LOC_Os03g29980;LOC_Os03g40100;LOC_Os03g42710;LOC_Os03g53900;LOC_Os03g58040;LOC_Os04g32110;LOC_Os04g53490;LOC_Os07g41564;LOC_Os08g42100;LOC_Os10g30150;LOC_Os10g36000;LOC_Os11g24570;LOC_Os12g40260
GO:0015171	amino acid transmembrane transporter activity	0.0025	0.0008	3.09	0.000219595	0.00624812	2.20425	LOC_Os01g19770;LOC_Os01g65660;LOC_Os01g65670;LOC_Os03g19290;LOC_Os03g60260;LOC_Os04g12499;LOC_Os04g12530;LOC_Os12g08130;LOC_Os12g09300;LOC_Os12g30040;LOC_Os12g42850
GO:0030145	manganese ion binding	0.0048	0.0022	2.17	0.00025553	0.00705675	2.1514	LOC_Os01g14670;LOC_Os01g18170;LOC_Os01g60190;LOC_Os02g32980;LOC_Os02g55140;LOC_Os03g21260;LOC_Os03g48760;LOC_Os03g48770;LOC_Os03g48780;LOC_Os05g25850;LOC_Os08g02630;LOC_Os08g08970;LOC_Os08g08990;LOC_Os08g09010;LOC_Os08g09020;LOC_Os08g09040;LOC_Os08g09060;LOC_Os08g35750;LOC_Os08g35760;LOC_Os12g05840;LOC_Os12g40550
GO:0016208	AMP binding	0.0016	0.0004	4.12	0.000299759	0.00804164	2.09466	LOC_Os01g19820;LOC_Os01g32780;LOC_Os02g32490;LOC_Os02g47840;LOC_Os02g52314;LOC_Os03g53900;LOC_Os10g30150
[truncated: 1,009 more rows]

## Sheet: H0_vs_H24_Biological_Process_en
ID	Description	GeneRatio	BgRatio	enrich_factor	pvalue	qvalue	-log10(qvalue)	geneID
[truncated: 1,995 more rows]

## Sheet: H0_vs_H24_Cellular_Component_en
ID	Description	GeneRatio	BgRatio	enrich_factor	pvalue	qvalue	-log10(qvalue)	geneID
[truncated: 950 more rows]

## Sheet: H0_vs_H24_Molecular_Function_en
ID	Description	GeneRatio	BgRatio	enrich_factor	pvalue	qvalue	-log10(qvalue)	geneID
[truncated: 950 more rows]

[truncated: 3 more sheets: H0_vs_H48_Biological_Process_en, H0_vs_H48_Cellular_Component_en, H0_vs_H48_Molecular_Function_en]
