# Supplementary material for: Comparative transcriptome analysis of gene responses of salt-tolerant and salt-sensitive rice cultivars to salt stress
Source: Sci Rep. 2023 Nov 4;13:19065. doi: 10.1038/s41598-023-46389-1 (PMC10625528; doi:10.1038/s41598-023-46389-1)
Supplement: Supplementary file 1 — Supplementary Information. [file 41598_2023_46389_MOESM1_ESM.zip › Supplementary materials-revised/Table S5.xlsx]

## Sheet: I0_vs_I6_Biological_Process_enr
Table S5 GO enrichment analysis of comparisons of different groups for IR29.
ID	Description	GeneRatio	BgRatio	enrich_factor	pvalue	qvalue	-log10(qvalue)	geneID
GO:0009451	RNA modification	0.0437	0.019	2.3	3.26e-19	6.66e-16	15.1765	LOC_Os01g06000;LOC_Os01g12810;LOC_Os01g15530;LOC_Os01g15840;LOC_Os01g27650;LOC_Os01g32090;LOC_Os01g36600;LOC_Os01g36610;LOC_Os01g42280;LOC_Os01g48140;LOC_Os01g48380;LOC_Os01g55070;LOC_Os01g55290;LOC_Os01g60010;LOC_Os01g61630;LOC_Os01g71180;LOC_Os02g01610;LOC_Os02g02770;LOC_Os02g03930;LOC_Os02g07050;LOC_Os02g07360;LOC_Os02g32780;LOC_Os02g40750;LOC_Os02g44480;LOC_Os02g45590;LOC_Os02g51480;LOC_Os03g…
GO:0006725	cellular aromatic compound metabolic process	0.048	0.0245	1.96	1.38e-14	1.41e-11	10.8508	LOC_Os01g04200;LOC_Os01g06000;LOC_Os01g07260;LOC_Os01g08770;LOC_Os01g12810;LOC_Os01g15530;LOC_Os01g15840;LOC_Os01g27650;LOC_Os01g32090;LOC_Os01g36600;LOC_Os01g36610;LOC_Os01g42280;LOC_Os01g48140;LOC_Os01g48380;LOC_Os01g55070;LOC_Os01g55290;LOC_Os01g57610;LOC_Os01g57770;LOC_Os01g60010;LOC_Os01g61630;LOC_Os01g65350;LOC_Os01g65680;LOC_Os01g65690;LOC_Os01g71180;LOC_Os02g02770;LOC_Os02g03930;LOC_Os02g…
GO:1901360	organic cyclic compound metabolic process	0.048	0.0247	1.94	2.61e-14	1.78e-11	10.7496	LOC_Os01g04200;LOC_Os01g06000;LOC_Os01g07260;LOC_Os01g08770;LOC_Os01g12810;LOC_Os01g15530;LOC_Os01g15840;LOC_Os01g27650;LOC_Os01g32090;LOC_Os01g36600;LOC_Os01g36610;LOC_Os01g42280;LOC_Os01g48140;LOC_Os01g48380;LOC_Os01g55070;LOC_Os01g55290;LOC_Os01g57610;LOC_Os01g57770;LOC_Os01g60010;LOC_Os01g61630;LOC_Os01g65350;LOC_Os01g71180;LOC_Os02g02770;LOC_Os02g03930;LOC_Os02g07050;LOC_Os02g07360;LOC_Os02g…
GO:0046483	heterocycle metabolic process	0.0457	0.0237	1.93	1.67e-13	8.29e-11	10.0814	LOC_Os01g04200;LOC_Os01g06000;LOC_Os01g07260;LOC_Os01g08770;LOC_Os01g12810;LOC_Os01g15530;LOC_Os01g15840;LOC_Os01g27650;LOC_Os01g32090;LOC_Os01g36600;LOC_Os01g36610;LOC_Os01g42280;LOC_Os01g48140;LOC_Os01g48380;LOC_Os01g55070;LOC_Os01g55290;LOC_Os01g57610;LOC_Os01g60010;LOC_Os01g61630;LOC_Os01g65350;LOC_Os01g71180;LOC_Os02g02770;LOC_Os02g03930;LOC_Os02g07050;LOC_Os02g07360;LOC_Os02g13810;LOC_Os02g…
GO:0006139	nucleobase-containing compound metabolic process	0.0445	0.0229	1.95	2.03e-13	8.29e-11	10.0814	LOC_Os01g04200;LOC_Os01g06000;LOC_Os01g07260;LOC_Os01g08770;LOC_Os01g12810;LOC_Os01g15530;LOC_Os01g15840;LOC_Os01g27650;LOC_Os01g32090;LOC_Os01g36600;LOC_Os01g36610;LOC_Os01g42280;LOC_Os01g48140;LOC_Os01g48380;LOC_Os01g55070;LOC_Os01g55290;LOC_Os01g60010;LOC_Os01g61630;LOC_Os01g65350;LOC_Os01g71180;LOC_Os02g02770;LOC_Os02g03930;LOC_Os02g07050;LOC_Os02g07360;LOC_Os02g13810;LOC_Os02g40750;LOC_Os02g…
GO:0016070	RNA metabolic process	0.0398	0.0197	2.02	2.53e-13	8.62e-11	10.0645	LOC_Os01g04200;LOC_Os01g06000;LOC_Os01g08770;LOC_Os01g12810;LOC_Os01g15530;LOC_Os01g15840;LOC_Os01g27650;LOC_Os01g32090;LOC_Os01g36600;LOC_Os01g36610;LOC_Os01g42280;LOC_Os01g48140;LOC_Os01g48380;LOC_Os01g55070;LOC_Os01g55290;LOC_Os01g60010;LOC_Os01g61630;LOC_Os01g71180;LOC_Os02g02770;LOC_Os02g03930;LOC_Os02g07050;LOC_Os02g07360;LOC_Os02g40750;LOC_Os02g41460;LOC_Os02g44480;LOC_Os02g45590;LOC_Os02g…
GO:0090305	nucleic acid phosphodiester bond hydrolysis	0.0344	0.0161	2.13	3.97e-13	1.08e-10	9.96658	LOC_Os01g04200;LOC_Os01g06000;LOC_Os01g12810;LOC_Os01g15530;LOC_Os01g15840;LOC_Os01g27650;LOC_Os01g32090;LOC_Os01g36600;LOC_Os01g36610;LOC_Os01g42280;LOC_Os01g48140;LOC_Os01g48380;LOC_Os01g55070;LOC_Os01g55290;LOC_Os01g60010;LOC_Os01g61630;LOC_Os01g71180;LOC_Os02g02770;LOC_Os02g03930;LOC_Os02g07050;LOC_Os02g07360;LOC_Os02g40750;LOC_Os02g44480;LOC_Os02g45590;LOC_Os02g51480;LOC_Os03g02430;LOC_Os03g…
GO:0090304	nucleic acid metabolic process	0.0426	0.0217	1.96	4.23e-13	1.08e-10	9.96658	LOC_Os01g04200;LOC_Os01g06000;LOC_Os01g07260;LOC_Os01g08770;LOC_Os01g12810;LOC_Os01g15530;LOC_Os01g15840;LOC_Os01g27650;LOC_Os01g32090;LOC_Os01g36600;LOC_Os01g36610;LOC_Os01g42280;LOC_Os01g48140;LOC_Os01g48380;LOC_Os01g55070;LOC_Os01g55290;LOC_Os01g60010;LOC_Os01g61630;LOC_Os01g71180;LOC_Os02g02770;LOC_Os02g03930;LOC_Os02g07050;LOC_Os02g07360;LOC_Os02g13810;LOC_Os02g40750;LOC_Os02g41460;LOC_Os02g…
GO:0005975	carbohydrate metabolic process	0.0453	0.0253	1.79	5.49e-11	1.25e-08	7.90309	LOC_Os01g19220;LOC_Os01g33230;LOC_Os01g36090;LOC_Os01g43160;LOC_Os01g43220;LOC_Os01g51570;LOC_Os01g54300;LOC_Os01g58740;LOC_Os01g59819;LOC_Os01g59840;LOC_Os01g63270;LOC_Os01g64750;LOC_Os01g71350;LOC_Os01g71474;LOC_Os01g71680;LOC_Os01g71820;LOC_Os01g71830;LOC_Os01g71860;LOC_Os02g01590;LOC_Os02g04330;LOC_Os02g06360;LOC_Os02g39330;LOC_Os02g47020;LOC_Os02g51620;LOC_Os02g54030;LOC_Os03g03350;LOC_Os03g…
GO:0034641	cellular nitrogen compound metabolic process	0.0461	0.0261	1.77	9.1e-11	1.86e-08	7.73049	LOC_Os01g04200;LOC_Os01g06000;LOC_Os01g07260;LOC_Os01g08770;LOC_Os01g12810;LOC_Os01g15530;LOC_Os01g15840;LOC_Os01g27650;LOC_Os01g32090;LOC_Os01g36600;LOC_Os01g36610;LOC_Os01g42280;LOC_Os01g48140;LOC_Os01g48380;LOC_Os01g55070;LOC_Os01g55290;LOC_Os01g57610;LOC_Os01g60010;LOC_Os01g61630;LOC_Os01g65350;LOC_Os01g71180;LOC_Os02g02770;LOC_Os02g03930;LOC_Os02g07050;LOC_Os02g07360;LOC_Os02g13810;LOC_Os02g…
GO:0015995	chlorophyll biosynthetic process	0.0051	0.0011	4.67	7.31e-08	1.36e-05	4.86646	LOC_Os01g17170;LOC_Os02g51080;LOC_Os03g20700;LOC_Os03g21370;LOC_Os03g22780;LOC_Os03g36540;LOC_Os03g59640;LOC_Os04g58200;LOC_Os05g28200;LOC_Os06g04150;LOC_Os07g07310;LOC_Os10g35370;LOC_Os11g16550
GO:0006629	lipid metabolic process	0.0199	0.0105	1.89	2.42e-06	0.00041225	3.38484	LOC_Os01g08760;LOC_Os01g15000;LOC_Os01g18630;LOC_Os01g44130;LOC_Os01g46240;LOC_Os01g46290;LOC_Os01g51360;LOC_Os01g55780;LOC_Os01g67420;LOC_Os02g11720;LOC_Os02g28040;LOC_Os02g37700;LOC_Os02g37770;LOC_Os02g37800;LOC_Os02g43700;LOC_Os02g48560;LOC_Os02g52830;LOC_Os03g07140;LOC_Os03g13030;LOC_Os03g32170;LOC_Os03g40670;LOC_Os03g57080;LOC_Os03g59610;LOC_Os04g01510;LOC_Os04g28520;LOC_Os04g28620;LOC_Os04g…
GO:0030244	cellulose biosynthetic process	0.0074	0.0026	2.9	4.34e-06	0.000682891	3.16565	LOC_Os01g54620;LOC_Os02g49332;LOC_Os03g18120;LOC_Os03g62090;LOC_Os04g35030;LOC_Os05g08370;LOC_Os06g11990;LOC_Os07g10770;LOC_Os07g14850;LOC_Os07g24190;LOC_Os07g36630;LOC_Os07g36690;LOC_Os08g06380;LOC_Os09g25490;LOC_Os09g30105;LOC_Os10g20090;LOC_Os10g32980;LOC_Os11g08090;LOC_Os12g44090
GO:0015979	photosynthesis	0.0133	0.0062	2.14	5.67e-06	0.000828345	3.08179	LOC_Os01g17170;LOC_Os01g43070;LOC_Os01g56680;LOC_Os01g59090;LOC_Os01g59920;LOC_Os02g42000;LOC_Os02g51080;LOC_Os03g01570;LOC_Os03g22370;LOC_Os03g36540;LOC_Os03g56670;LOC_Os03g59640;LOC_Os04g44190;LOC_Os04g58200;LOC_Os05g49610;LOC_Os07g04840;LOC_Os07g05360;LOC_Os07g05365;LOC_Os07g05480;LOC_Os07g17390;LOC_Os07g25430;LOC_Os07g36080;LOC_Os08g02630;LOC_Os08g36140;LOC_Os08g39430;LOC_Os08g40160;LOC_Os10g…
GO:0009765	photosynthesis, light harvesting	0.0027	0.0005	5.34	2.15e-05	0.00292543	2.53381	LOC_Os01g41710;LOC_Os03g39610;LOC_Os04g38410;LOC_Os06g21590;LOC_Os07g37550;LOC_Os09g17740;LOC_Os11g13890
GO:0008150	biological_process	0.1347	0.1111	1.21	2.72e-05	0.0034755	2.45898	LOC_Os01g01160;LOC_Os01g01302;LOC_Os01g01650;LOC_Os01g01660;LOC_Os01g04200;LOC_Os01g06000;LOC_Os01g06580;LOC_Os01g07260;LOC_Os01g08760;LOC_Os01g08770;LOC_Os01g12810;LOC_Os01g15530;LOC_Os01g15840;LOC_Os01g19770;LOC_Os01g27650;LOC_Os01g32090;LOC_Os01g32870;LOC_Os01g36600;LOC_Os01g36610;LOC_Os01g42090;LOC_Os01g42280;LOC_Os01g42710;LOC_Os01g42960;LOC_Os01g44394;LOC_Os01g45800;LOC_Os01g48140;LOC_Os01g…
GO:0006979	response to oxidative stress	0.0242	0.0147	1.65	2.94e-05	0.00353074	2.45213	LOC_Os01g07530;LOC_Os01g07770;LOC_Os01g15830;LOC_Os01g16450;LOC_Os01g18210;LOC_Os01g22352;LOC_Os01g22370;LOC_Os01g36240;LOC_Os01g73220;LOC_Os02g02400;LOC_Os02g06610;LOC_Os02g11720;LOC_Os02g14160;LOC_Os02g14170;LOC_Os02g14440;LOC_Os02g21350;LOC_Os02g44500;LOC_Os02g53400;LOC_Os02g58720;LOC_Os03g13200;LOC_Os03g22010;LOC_Os03g24380;LOC_Os03g32230;LOC_Os03g44150;LOC_Os03g50870;LOC_Os03g55820;LOC_Os04g…
GO:0009793	embryo development ending in seed dormancy	0.0129	0.0065	2	4.05e-05	0.00460379	2.33688	LOC_Os01g47690;LOC_Os01g48380;LOC_Os01g57460;LOC_Os02g15900;LOC_Os02g33500;LOC_Os02g35690;LOC_Os02g51480;LOC_Os02g56820;LOC_Os03g43670;LOC_Os03g61560;LOC_Os04g40730;LOC_Os04g47110;LOC_Os04g49580;LOC_Os04g49980;LOC_Os04g50660;LOC_Os05g12130;LOC_Os05g22920;LOC_Os05g33500;LOC_Os05g43470;LOC_Os05g49440;LOC_Os06g02040;LOC_Os06g09880;LOC_Os06g30420;LOC_Os06g41990;LOC_Os07g06940;LOC_Os07g11280;LOC_Os07g…
GO:0071555	cell wall organization	0.0203	0.012	1.69	6.03e-05	0.00648481	2.1881	LOC_Os01g21630;LOC_Os01g42090;LOC_Os01g43160;LOC_Os01g52710;LOC_Os01g54620;LOC_Os01g66840;LOC_Os02g25630;LOC_Os02g49332;LOC_Os02g52560;LOC_Os02g52590;LOC_Os02g52640;LOC_Os02g54030;LOC_Os03g01800;LOC_Os03g03350;LOC_Os03g17850;LOC_Os03g30830;LOC_Os03g57910;LOC_Os03g62090;LOC_Os03g63060;LOC_Os04g35030;LOC_Os04g51460;LOC_Os05g08370;LOC_Os05g33690;LOC_Os05g40720;LOC_Os05g50260;LOC_Os06g11990;LOC_Os06g…
GO:0009414	response to water deprivation	0.0098	0.0045	2.18	6.66e-05	0.0068109	2.1668	LOC_Os01g07530;LOC_Os01g58420;LOC_Os01g58470;LOC_Os01g58850;LOC_Os01g64000;LOC_Os01g69920;LOC_Os02g56920;LOC_Os03g32230;LOC_Os03g44150;LOC_Os03g59610;LOC_Os04g38370;LOC_Os04g51610;LOC_Os05g46480;LOC_Os05g51510;LOC_Os06g06050;LOC_Os06g11990;LOC_Os06g36670;LOC_Os06g51150;LOC_Os07g46160;LOC_Os08g32930;LOC_Os09g02270;LOC_Os09g04790;LOC_Os09g20220;LOC_Os09g25850;LOC_Os11g11000
GO:0019748	secondary metabolic process	0.0047	0.0015	3.19	8.24e-05	0.0080197	2.09584	LOC_Os01g57610;LOC_Os03g13600;LOC_Os04g25560;LOC_Os06g12290;LOC_Os07g40300;LOC_Os09g20220;LOC_Os11g24510;LOC_Os11g27329;LOC_Os11g37730;LOC_Os12g16240;LOC_Os12g16250;LOC_Os12g16410
GO:0042221	response to chemical	0.0301	0.0199	1.51	9.45e-05	0.0086804	2.06146	LOC_Os01g42960;LOC_Os01g57610;LOC_Os01g57720;LOC_Os01g58194;LOC_Os01g58850;LOC_Os01g72020;LOC_Os02g01940;LOC_Os02g02520;LOC_Os02g06410;LOC_Os02g08200;LOC_Os02g11720;LOC_Os02g21350;LOC_Os02g35690;LOC_Os02g36360;LOC_Os02g43770;LOC_Os02g47230;LOC_Os02g49680;LOC_Os02g52130;LOC_Os02g52150;LOC_Os02g53400;LOC_Os02g53530;LOC_Os02g54720;LOC_Os03g06360;LOC_Os03g14370;LOC_Os03g29980;LOC_Os03g40100;LOC_Os03g…
GO:0030001	metal ion transport	0.0113	0.0056	2.01	9.77e-05	0.0086804	2.06146	LOC_Os01g03490;LOC_Os01g20830;LOC_Os01g32330;LOC_Os01g52160;LOC_Os01g61070;LOC_Os01g74490;LOC_Os02g30650;LOC_Os02g37320;LOC_Os03g02070;LOC_Os03g02860;LOC_Os03g29920;LOC_Os03g54050;LOC_Os04g17100;LOC_Os04g32030;LOC_Os04g45130;LOC_Os04g51820;LOC_Os04g52530;LOC_Os05g27100;LOC_Os06g35060;LOC_Os07g43040;LOC_Os07g47480;LOC_Os08g10480;LOC_Os08g31140;LOC_Os09g09830;LOC_Os09g09930;LOC_Os09g20000;LOC_Os10g…
GO:0045893	positive regulation of transcription, DNA-templated	0.0121	0.0062	1.95	0.000109175	0.00922354	2.0351	LOC_Os01g09800;LOC_Os01g54210;LOC_Os01g56350;LOC_Os01g57720;LOC_Os01g64000;LOC_Os01g64730;LOC_Os01g66120;LOC_Os01g69110;LOC_Os01g72490;LOC_Os02g01940;LOC_Os02g03960;LOC_Os02g58670;LOC_Os03g18840;LOC_Os03g29980;LOC_Os03g40100;LOC_Os04g32110;LOC_Os04g32510;LOC_Os04g46310;LOC_Os04g51130;LOC_Os06g10880;LOC_Os06g50480;LOC_Os07g48660;LOC_Os07g48820;LOC_Os08g14450;LOC_Os08g36790;LOC_Os08g42100;LOC_Os09g…
GO:0042742	defense response to bacterium	0.0098	0.0046	2.12	0.000112801	0.00922354	2.0351	LOC_Os01g18210;LOC_Os01g57100;LOC_Os01g69920;LOC_Os01g72020;LOC_Os02g02930;LOC_Os03g46440;LOC_Os03g61740;LOC_Os03g62790;LOC_Os05g01970;LOC_Os05g33690;LOC_Os06g11990;LOC_Os07g38300;LOC_Os07g47590;LOC_Os07g48820;LOC_Os08g03240;LOC_Os08g04130;LOC_Os09g16540;LOC_Os09g16950;LOC_Os09g25000;LOC_Os11g04600;LOC_Os11g08090;LOC_Os11g37950;LOC_Os11g37960;LOC_Os11g38260;LOC_Os12g04410
GO:0016556	mRNA modification	0.0039	0.0012	3.39	0.000166254	0.0130714	1.88368	LOC_Os01g15530;LOC_Os01g42280;LOC_Os04g28300;LOC_Os04g35610;LOC_Os04g51350;LOC_Os05g36350;LOC_Os05g50690;LOC_Os09g24680;LOC_Os10g35240;LOC_Os10g35436
GO:0006857	oligopeptide transport	0.0031	0.0008	3.76	0.000301542	0.0227405	1.6432	LOC_Os01g04950;LOC_Os01g37590;LOC_Os01g65169;LOC_Os01g65210;LOC_Os03g13250;LOC_Os03g60850;LOC_Os06g15370;LOC_Os08g05910
GO:0009658	chloroplast organization	0.0094	0.0046	2.04	0.000311482	0.0227405	1.6432	LOC_Os01g01302;LOC_Os01g53720;LOC_Os01g58470;LOC_Os01g61320;LOC_Os01g61630;LOC_Os02g12790;LOC_Os02g15900;LOC_Os02g52744;LOC_Os03g11670;LOC_Os03g57840;LOC_Os04g43420;LOC_Os04g49350;LOC_Os05g09380;LOC_Os05g43040;LOC_Os05g43470;LOC_Os05g44330;LOC_Os07g36390;LOC_Os07g38300;LOC_Os07g39430;LOC_Os07g48080;LOC_Os09g28480;LOC_Os11g01439;LOC_Os11g38260;LOC_Os12g01449
GO:0015969	guanosine tetraphosphate metabolic process	0.0023	0.0005	4.58	0.00039696	0.0279817	1.55313	LOC_Os02g47120;LOC_Os05g06890;LOC_Os05g06920;LOC_Os07g42160;LOC_Os08g35620;LOC_Os09g27050
GO:0048856	anatomical structure development	0.0305	0.0212	1.44	0.000447146	0.0304687	1.51615	LOC_Os01g42090;LOC_Os01g42960;LOC_Os01g48380;LOC_Os01g57610;LOC_Os01g57720;LOC_Os01g58850;LOC_Os01g63980;LOC_Os01g72020;LOC_Os02g06410;LOC_Os02g35690;LOC_Os02g38040;LOC_Os02g38340;LOC_Os02g40430;LOC_Os02g41460;LOC_Os02g47230;LOC_Os02g47880;LOC_Os02g49680;LOC_Os02g51480;LOC_Os02g52370;LOC_Os02g53530;LOC_Os02g54720;LOC_Os02g56820;LOC_Os02g57120;LOC_Os03g06360;LOC_Os03g11060;LOC_Os03g14250;LOC_Os03g…
GO:0042744	hydrogen peroxide catabolic process	0.0152	0.0091	1.68	0.000553976	0.0365304	1.43735	LOC_Os01g07770;LOC_Os01g15830;LOC_Os01g16450;LOC_Os01g22352;LOC_Os01g22370;LOC_Os01g36240;LOC_Os01g73220;LOC_Os02g02400;LOC_Os02g14160;LOC_Os02g14170;LOC_Os02g14440;LOC_Os02g58720;LOC_Os03g13200;LOC_Os03g22010;LOC_Os04g39100;LOC_Os04g55740;LOC_Os04g59260;LOC_Os05g04500;LOC_Os05g42000;LOC_Os06g20150;LOC_Os06g35490;LOC_Os06g35520;LOC_Os06g51150;LOC_Os07g01370;LOC_Os07g06190;LOC_Os07g34710;LOC_Os07g…
GO:1900864	mitochondrial RNA modification	0.0035	0.0011	3.23	0.00057431	0.0366878	1.43548	LOC_Os01g15530;LOC_Os04g28300;LOC_Os04g35610;LOC_Os04g51350;LOC_Os05g36350;LOC_Os05g50690;LOC_Os09g24680;LOC_Os10g35240;LOC_Os10g35436
GO:0001101	response to acid chemical	0.0144	0.0086	1.69	0.000678829	0.0385699	1.41375	LOC_Os01g42960;LOC_Os01g58850;LOC_Os01g72020;LOC_Os02g43770;LOC_Os02g47230;LOC_Os02g52130;LOC_Os02g53530;LOC_Os03g14370;LOC_Os03g46260;LOC_Os03g50870;LOC_Os03g59610;LOC_Os03g60210;LOC_Os03g60220;LOC_Os03g62790;LOC_Os04g38370;LOC_Os05g11990;LOC_Os05g25850;LOC_Os05g46480;LOC_Os05g49440;LOC_Os05g50690;LOC_Os06g11990;LOC_Os06g13060;LOC_Os06g30370;LOC_Os07g37400;LOC_Os07g46160;LOC_Os07g49114;LOC_Os08g…
GO:0010499	proteasomal ubiquitin-independent protein catabolic process	0.0016	0.0003	6.11	0.00071698	0.0385699	1.41375	LOC_Os05g41180;LOC_Os06g04800;LOC_Os07g42260;LOC_Os09g33986
GO:0018175	protein nucleotidylation	0.0016	0.0003	6.11	0.00071698	0.0385699	1.41375	LOC_Os03g29980;LOC_Os03g40100;LOC_Os04g32110;LOC_Os08g42100
GO:0018177	protein uridylylation	0.0016	0.0003	6.11	0.00071698	0.0385699	1.41375	LOC_Os03g29980;LOC_Os03g40100;LOC_Os04g32110;LOC_Os08g42100
GO:0048439	flower morphogenesis	0.0016	0.0003	6.11	0.00071698	0.0385699	1.41375	LOC_Os01g72020;LOC_Os03g43670;LOC_Os11g04600;LOC_Os12g04410
GO:0090293	nitrogen catabolite regulation of transcription	0.0016	0.0003	6.11	0.00071698	0.0385699	1.41375	LOC_Os03g29980;LOC_Os03g40100;LOC_Os04g32110;LOC_Os08g42100
GO:0006520	cellular amino acid metabolic process	0.0062	0.0027	2.27	0.000793576	0.040584	1.39165	LOC_Os01g55540;LOC_Os01g56380;LOC_Os02g19924;LOC_Os02g19970;LOC_Os03g12700;LOC_Os03g58040;LOC_Os03g59610;LOC_Os04g54800;LOC_Os06g04630;LOC_Os06g23684;LOC_Os08g04560;LOC_Os08g15030;LOC_Os08g40110;LOC_Os11g42360;LOC_Os11g42510;LOC_Os11g48080
GO:0009651	response to salt stress	0.009	0.0046	1.95	0.000811238	0.040584	1.39165	LOC_Os01g06550;LOC_Os01g18210;LOC_Os01g42960;LOC_Os01g58420;LOC_Os01g58850;LOC_Os01g64000;LOC_Os01g69920;LOC_Os02g56920;LOC_Os03g32314;LOC_Os03g58040;LOC_Os04g38370;LOC_Os04g51820;LOC_Os05g11990;LOC_Os06g43620;LOC_Os07g37400;LOC_Os07g39430;LOC_Os07g46160;LOC_Os08g32930;LOC_Os08g44530;LOC_Os09g02270;LOC_Os09g25850;LOC_Os09g38100;LOC_Os10g41400
GO:0031667	response to nutrient levels	0.0039	0.0013	2.91	0.000833831	0.040584	1.39165	LOC_Os01g01650;LOC_Os01g01660;LOC_Os01g57720;LOC_Os03g29980;LOC_Os03g40100;LOC_Os03g58040;LOC_Os04g32110;LOC_Os05g43040;LOC_Os07g07310;LOC_Os08g42100
GO:0080156	mitochondrial mRNA modification	0.0039	0.0013	2.91	0.000833831	0.040584	1.39165	LOC_Os01g15530;LOC_Os04g28300;LOC_Os04g35610;LOC_Os04g51350;LOC_Os05g36350;LOC_Os05g50690;LOC_Os09g24680;LOC_Os10g35240;LOC_Os10g35436;LOC_Os10g40920
GO:0009737	response to abscisic acid	0.0113	0.0063	1.79	0.000901544	0.0428592	1.36796	LOC_Os01g07530;LOC_Os01g18210;LOC_Os01g42960;LOC_Os01g45860;LOC_Os01g58420;LOC_Os01g58850;LOC_Os02g15660;LOC_Os02g47230;LOC_Os02g52130;LOC_Os03g14370;LOC_Os03g32314;LOC_Os03g44150;LOC_Os03g46260;LOC_Os03g59070;LOC_Os03g62790;LOC_Os05g11990;LOC_Os05g25850;LOC_Os05g28210;LOC_Os05g47850;LOC_Os05g49440;LOC_Os05g50690;LOC_Os06g13060;LOC_Os06g30370;LOC_Os06g51150;LOC_Os07g37400;LOC_Os08g36440;LOC_Os09g…
GO:0010027	thylakoid membrane organization	0.0035	0.0012	3.05	0.000982366	0.0456401	1.34065	LOC_Os01g01302;LOC_Os02g05890;LOC_Os02g15900;LOC_Os03g01570;LOC_Os03g48000;LOC_Os03g57840;LOC_Os05g32390;LOC_Os08g36140;LOC_Os11g11000
GO:1901657	glycosyl compound metabolic process	0.0023	0.0006	4.07	0.00102522	0.0461546	1.33579	LOC_Os01g57770;LOC_Os01g65350;LOC_Os03g13600;LOC_Os05g35520;LOC_Os07g40300;LOC_Os08g44370
GO:0009415	response to water	0.0062	0.0028	2.22	0.00105977	0.0461546	1.33579	LOC_Os01g50700;LOC_Os01g58850;LOC_Os02g44870;LOC_Os03g59610;LOC_Os04g38370;LOC_Os05g46480;LOC_Os06g11990;LOC_Os07g46160;LOC_Os08g32930;LOC_Os09g04790;LOC_Os09g20220;LOC_Os11g26570;LOC_Os11g26750;LOC_Os11g26760;LOC_Os11g26780;LOC_Os11g26790
GO:0009734	auxin-activated signaling pathway	0.0105	0.0058	1.81	0.0010781	0.0461546	1.33579	LOC_Os01g42960;LOC_Os01g48444;LOC_Os01g54990;LOC_Os01g57610;LOC_Os02g41800;LOC_Os02g47230;LOC_Os02g49160;LOC_Os03g07920;LOC_Os03g32314;LOC_Os03g43400;LOC_Os03g43410;LOC_Os03g58350;LOC_Os04g36054;LOC_Os04g57610;LOC_Os05g05800;LOC_Os05g09480;LOC_Os05g11990;LOC_Os05g14180;LOC_Os05g48590;LOC_Os05g48870;LOC_Os06g07040;LOC_Os06g09660;LOC_Os06g22870;LOC_Os12g40890;LOC_Os12g40900;LOC_Os12g41950;Oryza_sat…
GO:0006270	DNA replication initiation	0.0031	0.001	3.26	0.00110633	0.0461546	1.33579	LOC_Os01g36390;LOC_Os01g64820;LOC_Os02g55410;LOC_Os05g14590;LOC_Os05g39850;LOC_Os06g11500;LOC_Os11g29380;LOC_Os12g37400
GO:0009834	plant-type secondary cell wall biogenesis	0.0031	0.001	3.26	0.00110633	0.0461546	1.33579	LOC_Os01g06580;LOC_Os01g54620;LOC_Os02g20560;LOC_Os03g08600;LOC_Os03g57910;LOC_Os09g25490;LOC_Os10g32980;LOC_Os12g10320
GO:0016554	cytidine to uridine editing	0.0027	0.0008	3.56	0.00115186	0.0470928	1.32705	LOC_Os01g46230;LOC_Os02g49820;LOC_Os04g51260;LOC_Os04g51280;LOC_Os04g51290;LOC_Os08g04450;LOC_Os10g40920
GO:0006396	RNA processing	0.0121	0.007	1.72	0.00123904	0.0496639	1.30396	LOC_Os01g08770;LOC_Os01g53890;LOC_Os01g59510;LOC_Os01g61630;LOC_Os01g69120;LOC_Os01g71180;LOC_Os02g34570;LOC_Os02g40460;LOC_Os02g45590;LOC_Os02g51480;LOC_Os02g52744;LOC_Os03g18840;LOC_Os03g48050;LOC_Os04g28300;LOC_Os04g46310;LOC_Os05g18850;LOC_Os05g37520;LOC_Os05g44320;LOC_Os05g49610;LOC_Os06g47950;LOC_Os07g07310;LOC_Os07g41190;LOC_Os08g23430;LOC_Os08g42980;LOC_Os10g25300;LOC_Os10g30100;LOC_Os10g…
GO:0006541	glutamine metabolic process	0.0039	0.0014	2.78	0.00130586	0.0513358	1.28958	LOC_Os01g04620;LOC_Os01g66500;LOC_Os02g08270;LOC_Os02g47850;LOC_Os03g15120;LOC_Os03g18130;LOC_Os05g49770;LOC_Os08g23730;LOC_Os09g25610;LOC_Os12g36950
GO:0009987	cellular process	0.105	0.0892	1.18	0.00140167	0.0540625	1.2671	LOC_Os01g01160;LOC_Os01g01302;LOC_Os01g01650;LOC_Os01g01660;LOC_Os01g04200;LOC_Os01g06000;LOC_Os01g06580;LOC_Os01g07260;LOC_Os01g08760;LOC_Os01g08770;LOC_Os01g12810;LOC_Os01g15530;LOC_Os01g15840;LOC_Os01g19770;LOC_Os01g27650;LOC_Os01g32090;LOC_Os01g36600;LOC_Os01g36610;LOC_Os01g42090;LOC_Os01g42280;LOC_Os01g42960;LOC_Os01g44394;LOC_Os01g45800;LOC_Os01g48140;LOC_Os01g48380;LOC_Os01g50840;LOC_Os01g…
GO:0019252	starch biosynthetic process	0.0035	0.0012	2.89	0.0015969	0.0593528	1.22656	LOC_Os01g52250;LOC_Os02g04330;LOC_Os02g51070;LOC_Os05g50380;LOC_Os06g06560;LOC_Os07g22930;LOC_Os08g25734;LOC_Os09g12660;Oryza_sativa_newGene_1245
GO:0031669	cellular response to nutrient levels	0.0035	0.0012	2.89	0.0015969	0.0593528	1.22656	LOC_Os01g01650;LOC_Os01g01660;LOC_Os03g29980;LOC_Os03g40100;LOC_Os03g58040;LOC_Os04g32110;LOC_Os05g43040;LOC_Os07g07310;LOC_Os08g42100
GO:0032502	developmental process	0.0316	0.0231	1.37	0.00162737	0.0594052	1.22618	LOC_Os01g42090;LOC_Os01g42960;LOC_Os01g48380;LOC_Os01g57610;LOC_Os01g57720;LOC_Os01g58850;LOC_Os01g72020;LOC_Os02g06410;LOC_Os02g35690;LOC_Os02g38040;LOC_Os02g38340;LOC_Os02g40430;LOC_Os02g41460;LOC_Os02g47230;LOC_Os02g47880;LOC_Os02g49680;LOC_Os02g51480;LOC_Os02g52370;LOC_Os02g53530;LOC_Os02g53690;LOC_Os02g54720;LOC_Os02g56820;LOC_Os02g57120;LOC_Os03g06360;LOC_Os03g11060;LOC_Os03g14250;LOC_Os03g…
GO:0042538	hyperosmotic salinity response	0.002	0.0004	4.36	0.00183811	0.0647843	1.18853	LOC_Os01g45860;LOC_Os01g58470;LOC_Os03g44150;LOC_Os06g13650;LOC_Os09g25090
GO:0043455	regulation of secondary metabolic process	0.002	0.0004	4.36	0.00183811	0.0647843	1.18853	LOC_Os01g57610;LOC_Os02g11790;LOC_Os02g35530;LOC_Os03g59610;LOC_Os05g43040
GO:0070887	cellular response to chemical stimulus	0.0141	0.0088	1.61	0.00207185	0.0717847	1.14397	LOC_Os01g42960;LOC_Os01g57610;LOC_Os01g57720;LOC_Os01g58194;LOC_Os01g58850;LOC_Os01g72020;LOC_Os02g01940;LOC_Os02g43770;LOC_Os02g47230;LOC_Os02g49680;LOC_Os02g53400;LOC_Os02g53530;LOC_Os03g29980;LOC_Os03g40100;LOC_Os03g55820;LOC_Os03g59610;LOC_Os03g62790;LOC_Os04g32110;LOC_Os04g35610;LOC_Os05g05600;LOC_Os05g11990;LOC_Os05g25850;LOC_Os06g45510;LOC_Os07g43740;LOC_Os07g46160;LOC_Os08g04130;LOC_Os08g…
GO:0031425	chloroplast RNA processing	0.0027	0.0008	3.29	0.00214389	0.0730428	1.13642	LOC_Os01g61630;LOC_Os01g71180;LOC_Os02g51480;LOC_Os03g11670;LOC_Os03g58100;LOC_Os07g06450;LOC_Os07g07310
GO:0006012	galactose metabolic process	0.0023	0.0006	3.66	0.0022078	0.073987	1.13084	LOC_Os02g04840;LOC_Os03g61710;LOC_Os05g51670;LOC_Os07g04690;LOC_Os09g15420;LOC_Os09g35800
GO:0009791	post-embryonic development	0.0156	0.01	1.56	0.00225752	0.074433	1.12823	LOC_Os01g48380;LOC_Os01g58850;LOC_Os01g72020;LOC_Os02g06410;LOC_Os02g35690;LOC_Os02g47230;LOC_Os02g49680;LOC_Os02g51480;LOC_Os02g54720;LOC_Os02g56820;LOC_Os03g06360;LOC_Os03g11060;LOC_Os03g41600;LOC_Os03g46260;LOC_Os03g62170;LOC_Os04g28300;LOC_Os04g40730;LOC_Os04g47110;LOC_Os05g05600;LOC_Os05g33690;LOC_Os05g49440;LOC_Os06g09880;LOC_Os06g11990;LOC_Os06g23350;LOC_Os06g30420;LOC_Os06g42700;LOC_Os07g…
GO:0009991	response to extracellular stimulus	0.0047	0.002	2.36	0.00238833	0.0762852	1.11756	LOC_Os01g01650;LOC_Os01g01660;LOC_Os01g57720;LOC_Os03g29980;LOC_Os03g40100;LOC_Os03g58040;LOC_Os04g32110;LOC_Os05g43040;LOC_Os07g07310;LOC_Os07g46160;LOC_Os08g42100;LOC_Os09g20220
GO:0018298	protein-chromophore linkage	0.0047	0.002	2.36	0.00238833	0.0762852	1.11756	LOC_Os01g41710;LOC_Os01g52240;LOC_Os02g10390;LOC_Os03g39610;LOC_Os04g38410;LOC_Os06g21590;LOC_Os07g37550;LOC_Os07g38960;LOC_Os08g33820;LOC_Os08g35420;LOC_Os09g17740;LOC_Os11g13890
GO:0000959	mitochondrial RNA metabolic process	0.0035	0.0013	2.75	0.00248499	0.0769675	1.11369	LOC_Os01g15530;LOC_Os04g28300;LOC_Os04g35610;LOC_Os04g51350;LOC_Os05g36350;LOC_Os05g50690;LOC_Os09g24680;LOC_Os10g35240;LOC_Os10g35436
GO:0009788	negative regulation of abscisic acid-activated signaling pathway	0.0035	0.0013	2.75	0.00248499	0.0769675	1.11369	LOC_Os02g53530;LOC_Os03g13600;LOC_Os03g41110;LOC_Os05g49730;LOC_Os05g51510;LOC_Os06g43620;LOC_Os07g40300;LOC_Os09g26400;LOC_Os09g27320
GO:0007017	microtubule-based process	0.007	0.0036	1.96	0.00267279	0.0815484	1.08858	LOC_Os01g18050;LOC_Os01g55510;LOC_Os01g57720;LOC_Os01g59150;LOC_Os02g16909;LOC_Os02g36990;LOC_Os02g39650;LOC_Os02g40430;LOC_Os02g47880;LOC_Os02g57120;LOC_Os03g11970;LOC_Os03g14250;LOC_Os03g45920;LOC_Os03g51600;LOC_Os04g56970;LOC_Os05g34170;LOC_Os06g11990;LOC_Os07g05470
GO:0006457	protein folding	0.0129	0.008	1.61	0.00286316	0.0853265	1.06892	ChrSy.fgenesh.gene.28;LOC_Os01g01160;LOC_Os01g18210;LOC_Os01g66980;LOC_Os02g03600;LOC_Os02g04650;LOC_Os02g26440;LOC_Os02g48780;LOC_Os03g57340;LOC_Os03g59264;LOC_Os03g61670;LOC_Os05g03630;LOC_Os05g43170;LOC_Os05g48810;LOC_Os06g06790;LOC_Os06g11320;LOC_Os06g49470;LOC_Os07g38230;LOC_Os07g44740;LOC_Os08g25090;LOC_Os08g32930;LOC_Os08g38086;LOC_Os08g39140;LOC_Os08g44520;LOC_Os09g29840;LOC_Os09g31486;LO…
GO:0007623	circadian rhythm	0.0039	0.0015	2.55	0.00289295	0.0853265	1.06892	LOC_Os01g01340;LOC_Os02g51760;LOC_Os02g54720;LOC_Os03g32314;LOC_Os05g22614;LOC_Os06g51150;LOC_Os11g05080;LOC_Os11g34460;LOC_Os12g05080;LOC_Os12g07880
GO:0032482	Rab protein signal transduction	0.0031	0.0011	2.87	0.00307187	0.0853265	1.06892	LOC_Os01g62950;LOC_Os02g37420;LOC_Os04g39440;LOC_Os05g27530;LOC_Os05g44050;LOC_Os05g46000;LOC_Os09g35860;LOC_Os10g30520
GO:0006808	regulation of nitrogen utilization	0.0016	0.0003	4.89	0.00311599	0.0853265	1.06892	LOC_Os03g29980;LOC_Os03g40100;LOC_Os04g32110;LOC_Os08g42100
GO:0009682	induced systemic resistance	0.0016	0.0003	4.89	0.00311599	0.0853265	1.06892	LOC_Os01g09800;LOC_Os01g72020;LOC_Os11g04600;LOC_Os12g04410
GO:0009768	photosynthesis, light harvesting in photosystem I	0.0016	0.0003	4.89	0.00311599	0.0853265	1.06892	LOC_Os01g52240;LOC_Os02g10390;LOC_Os07g38960;LOC_Os08g33820
GO:0009954	proximal/distal pattern formation	0.0016	0.0003	4.89	0.00311599	0.0853265	1.06892	LOC_Os01g72020;LOC_Os03g41600;LOC_Os11g04600;LOC_Os12g04410
GO:0008610	lipid biosynthetic process	0.0059	0.0028	2.08	0.00313054	0.0853265	1.06892	LOC_Os01g08760;LOC_Os02g40784;LOC_Os02g56920;LOC_Os03g56820;LOC_Os03g59040;LOC_Os03g59610;LOC_Os04g40730;LOC_Os06g12250;LOC_Os06g44300;LOC_Os06g44840;LOC_Os07g07310;LOC_Os09g25850;LOC_Os10g38940;LOC_Os10g39810;LOC_Os11g48020
GO:1901700	response to oxygen-containing compound	0.0176	0.0118	1.49	0.00332021	0.0893054	1.04912	LOC_Os01g42960;LOC_Os01g58850;LOC_Os01g72020;LOC_Os02g08200;LOC_Os02g11720;LOC_Os02g21350;LOC_Os02g43770;LOC_Os02g47230;LOC_Os02g52130;LOC_Os02g53530;LOC_Os02g54720;LOC_Os03g14370;LOC_Os03g46260;LOC_Os03g50870;LOC_Os03g59610;LOC_Os03g60210;LOC_Os03g60220;LOC_Os03g62790;LOC_Os04g35610;LOC_Os04g38370;LOC_Os05g11990;LOC_Os05g25850;LOC_Os05g44320;LOC_Os05g46480;LOC_Os05g49440;LOC_Os05g50690;LOC_Os06g…
GO:0009867	jasmonic acid mediated signaling pathway	0.0027	0.0009	3.05	0.0036852	0.093941	1.02714	LOC_Os01g45860;LOC_Os01g72020;LOC_Os03g12660;LOC_Os08g04130;LOC_Os08g33160;LOC_Os11g04600;LOC_Os12g04410
GO:0010215	cellulose microfibril organization	0.0027	0.0009	3.05	0.0036852	0.093941	1.02714	LOC_Os03g30250;LOC_Os03g54750;LOC_Os03g63060;LOC_Os05g32110;LOC_Os06g11990;LOC_Os07g41310;LOC_Os07g49080
GO:0009751	response to salicylic acid	0.0035	0.0013	2.62	0.00372337	0.093941	1.02714	LOC_Os01g58420;LOC_Os02g50330;LOC_Os03g32314;LOC_Os03g60210;LOC_Os03g60220;LOC_Os06g51150;LOC_Os07g37400;LOC_Os07g47590;LOC_Os09g25070
GO:0009755	hormone-mediated signaling pathway	0.0074	0.004	1.87	0.0037755	0.093941	1.02714	LOC_Os01g42960;LOC_Os01g57610;LOC_Os01g58850;LOC_Os01g72020;LOC_Os02g01940;LOC_Os02g17710;LOC_Os02g47230;LOC_Os02g53530;LOC_Os03g62790;LOC_Os05g11990;LOC_Os06g36320;LOC_Os08g04130;LOC_Os08g33160;LOC_Os09g27320;LOC_Os10g32990;LOC_Os10g33040;LOC_Os11g04600;LOC_Os11g48000;LOC_Os12g04410
GO:0009611	response to wounding	0.007	0.0037	1.9	0.00408959	0.093941	1.02714	LOC_Os01g08760;LOC_Os01g09800;LOC_Os01g42860;LOC_Os01g57770;LOC_Os01g58420;LOC_Os02g02000;LOC_Os03g08320;LOC_Os03g32170;LOC_Os03g32314;LOC_Os03g50870;LOC_Os03g55800;LOC_Os07g37400;LOC_Os07g42370;LOC_Os08g04130;LOC_Os08g33160;LOC_Os09g26780;LOC_Os10g25290;LOC_Os12g36210
GO:0009753	response to jasmonic acid	0.0039	0.0016	2.44	0.00412281	0.093941	1.02714	LOC_Os01g58420;LOC_Os01g72020;LOC_Os03g44150;LOC_Os03g55800;LOC_Os07g37400;LOC_Os08g04130;LOC_Os08g33160;LOC_Os11g04600;LOC_Os11g42360;LOC_Os12g04410
GO:1902600	hydrogen ion transmembrane transport	0.0023	0.0007	3.33	0.0041864	0.093941	1.02714	LOC_Os01g51380;LOC_Os02g47320;LOC_Os03g48310;LOC_Os04g51270;LOC_Os06g37180;LOC_Os12g44150
GO:0006656	phosphatidylcholine biosynthetic process	0.002	0.0005	3.82	0.00424004	0.093941	1.02714	LOC_Os01g08760;LOC_Os01g40280;LOC_Os01g50030;LOC_Os01g50032;LOC_Os05g47540
GO:0019509	L-methionine salvage from methylthioadenosine	0.002	0.0005	3.82	0.00424004	0.093941	1.02714	LOC_Os01g01115;LOC_Os01g01120;LOC_Os10g28350;LOC_Os10g28360;LOC_Os11g11050
GO:0030490	maturation of SSU-rRNA	0.002	0.0005	3.82	0.00424004	0.093941	1.02714	LOC_Os01g08770;LOC_Os03g05720;LOC_Os04g46310;LOC_Os05g44320;LOC_Os07g41190
GO:0031668	cellular response to extracellular stimulus	0.0043	0.0019	2.32	0.0043216	0.093941	1.02714	LOC_Os01g01650;LOC_Os01g01660;LOC_Os03g29980;LOC_Os03g40100;LOC_Os03g58040;LOC_Os04g32110;LOC_Os05g43040;LOC_Os07g07310;LOC_Os07g46160;LOC_Os08g42100;LOC_Os09g20220
GO:0006220	pyrimidine nucleotide metabolic process	0.0012	0.0002	6.11	0.00438372	0.093941	1.02714	LOC_Os01g65350;LOC_Os05g35520;LOC_Os12g36194
GO:0010022	meristem determinacy	0.0012	0.0002	6.11	0.00438372	0.093941	1.02714	LOC_Os01g72020;LOC_Os11g04600;LOC_Os12g04410
GO:0010254	nectary development	0.0012	0.0002	6.11	0.00438372	0.093941	1.02714	LOC_Os01g72020;LOC_Os11g04600;LOC_Os12g04410
GO:0010432	bract development	0.0012	0.0002	6.11	0.00438372	0.093941	1.02714	LOC_Os01g72020;LOC_Os11g04600;LOC_Os12g04410
GO:0010433	bract morphogenesis	0.0012	0.0002	6.11	0.00438372	0.093941	1.02714	LOC_Os01g72020;LOC_Os11g04600;LOC_Os12g04410
GO:0010434	bract formation	0.0012	0.0002	6.11	0.00438372	0.093941	1.02714	LOC_Os01g72020;LOC_Os11g04600;LOC_Os12g04410
GO:0010438	cellular response to sulfur starvation	0.0012	0.0002	6.11	0.00438372	0.093941	1.02714	LOC_Os01g01650;LOC_Os01g01660;LOC_Os05g43040
GO:0043062	extracellular structure organization	0.0012	0.0002	6.11	0.00438372	0.093941	1.02714	LOC_Os01g42090;LOC_Os03g63060;LOC_Os06g11990
GO:0048585	negative regulation of response to stimulus	0.0066	0.0035	1.92	0.00441165	0.093941	1.02714	LOC_Os02g11790;LOC_Os02g35530;LOC_Os02g47880;LOC_Os02g53530;LOC_Os03g13600;LOC_Os03g41110;LOC_Os06g08250;LOC_Os06g11990;LOC_Os06g40360;LOC_Os07g40300;LOC_Os08g04130;LOC_Os09g25000;LOC_Os09g26400;LOC_Os09g27320;LOC_Os10g33910;LOC_Os11g08090;LOC_Os12g08670
GO:0006355	regulation of transcription, DNA-templated	0.075	0.0631	1.19	0.00452663	0.0951532	1.02158	LOC_Os01g06550;LOC_Os01g17000;LOC_Os01g24070;LOC_Os01g38610;LOC_Os01g45860;LOC_Os01g46970;LOC_Os01g48444;LOC_Os01g48446;LOC_Os01g50960;LOC_Os01g51140;LOC_Os01g54990;LOC_Os01g57720;LOC_Os01g59660;LOC_Os01g60020;LOC_Os01g61320;LOC_Os01g64310;LOC_Os01g65970;LOC_Os01g66420;LOC_Os01g68020;LOC_Os01g68700;LOC_Os01g71790;LOC_Os02g01940;LOC_Os02g03580;LOC_Os02g05640;LOC_Os02g06950;LOC_Os02g12790;LOC_Os02g…
GO:0009408	response to heat	0.0074	0.004	1.84	0.00459212	0.0951532	1.02158	LOC_Os01g08860;LOC_Os01g09800;LOC_Os02g10710;LOC_Os02g52150;LOC_Os02g54140;LOC_Os03g15960;LOC_Os03g16020;LOC_Os03g30830;LOC_Os03g44150;LOC_Os03g57340;LOC_Os03g59610;LOC_Os04g43420;LOC_Os05g33690;LOC_Os06g11610;LOC_Os06g14240;LOC_Os06g51150;LOC_Os07g33350;LOC_Os07g40940;LOC_Os10g18340
GO:0009719	response to endogenous stimulus	0.016	0.0107	1.49	0.00460822	0.0951532	1.02158	LOC_Os01g42960;LOC_Os01g57610;LOC_Os01g58850;LOC_Os01g72020;LOC_Os02g01940;LOC_Os02g02520;LOC_Os02g35690;LOC_Os02g47230;LOC_Os02g52130;LOC_Os02g53530;LOC_Os02g54720;LOC_Os03g14370;LOC_Os03g29980;LOC_Os03g40100;LOC_Os03g46260;LOC_Os03g60210;LOC_Os03g60220;LOC_Os03g62790;LOC_Os04g32110;LOC_Os05g11990;LOC_Os05g25850;LOC_Os05g49440;LOC_Os05g50690;LOC_Os06g13060;LOC_Os06g30370;LOC_Os06g40360;LOC_Os07g…
GO:0019725	cellular homeostasis	0.0031	0.0012	2.71	0.00474348	0.0969668	1.01338	LOC_Os02g53400;LOC_Os03g06360;LOC_Os03g54880;LOC_Os03g55820;LOC_Os06g23350;LOC_Os06g45510;LOC_Os08g22149;LOC_Os09g09930
GO:0006950	response to stress	0.0242	0.0177	1.37	0.00530319	0.105831	0.975388	LOC_Os01g01650;LOC_Os01g01660;LOC_Os01g07260;LOC_Os01g08760;LOC_Os01g42960;LOC_Os01g57720;LOC_Os01g57770;LOC_Os01g58850;LOC_Os01g72020;LOC_Os02g11720;LOC_Os02g21350;LOC_Os02g52150;LOC_Os02g53400;LOC_Os03g08320;LOC_Os03g30830;LOC_Os03g32170;LOC_Os03g50870;LOC_Os03g55820;LOC_Os03g58040;LOC_Os03g59610;LOC_Os03g60210;LOC_Os03g60220;LOC_Os03g61740;LOC_Os03g62790;LOC_Os04g38370;LOC_Os04g51820;LOC_Os05g…
GO:0044085	cellular component biogenesis	0.0121	0.0077	1.58	0.00533241	0.105831	0.975388	LOC_Os01g06580;LOC_Os01g08770;LOC_Os01g42090;LOC_Os01g70780;LOC_Os02g13810;LOC_Os02g38040;LOC_Os02g40430;LOC_Os02g43020;LOC_Os02g47880;LOC_Os02g52744;LOC_Os02g57120;LOC_Os03g14250;LOC_Os03g18840;LOC_Os03g46600;LOC_Os03g55820;LOC_Os03g63060;LOC_Os04g46310;LOC_Os05g07710;LOC_Os05g25850;LOC_Os05g44320;LOC_Os05g49440;LOC_Os06g11990;LOC_Os07g05470;LOC_Os07g41190;LOC_Os08g02354;LOC_Os08g36140;LOC_Os10g…
GO:0055114	oxidation-reduction process	0.0121	0.0077	1.58	0.00533241	0.105831	0.975388	LOC_Os01g44050;LOC_Os01g58194;LOC_Os02g02000;LOC_Os02g47610;LOC_Os02g53400;LOC_Os02g57290;LOC_Os03g08999;LOC_Os03g21000;LOC_Os03g32170;LOC_Os03g50040;LOC_Os03g55820;LOC_Os03g58040;LOC_Os03g59610;LOC_Os04g40730;LOC_Os04g41810;LOC_Os04g44980;LOC_Os04g48200;LOC_Os04g48930;LOC_Os05g25850;LOC_Os05g38980;LOC_Os05g48270;LOC_Os06g45510;LOC_Os07g30950;LOC_Os07g48510;LOC_Os08g36140;LOC_Os08g37930;LOC_Os09g…
GO:0009787	regulation of abscisic acid-activated signaling pathway	0.0039	0.0017	2.35	0.00573058	0.111432	0.95299	LOC_Os01g42960;LOC_Os02g53530;LOC_Os03g12930;LOC_Os03g13600;LOC_Os03g41110;LOC_Os05g11990;LOC_Os07g40300;LOC_Os09g26400;LOC_Os09g27320;LOC_Os11g40590
GO:0032501	multicellular organismal process	0.0258	0.0191	1.35	0.00576015	0.111432	0.95299	LOC_Os01g42090;LOC_Os01g42960;LOC_Os01g48380;LOC_Os01g57720;LOC_Os01g58850;LOC_Os01g72020;LOC_Os02g06410;LOC_Os02g35690;LOC_Os02g38040;LOC_Os02g47230;LOC_Os02g47880;LOC_Os02g49680;LOC_Os02g51480;LOC_Os02g52370;LOC_Os02g54720;LOC_Os02g56820;LOC_Os03g06360;LOC_Os03g11060;LOC_Os03g31880;LOC_Os03g32170;LOC_Os03g41600;LOC_Os03g42710;LOC_Os03g46260;LOC_Os03g63060;LOC_Os04g28300;LOC_Os04g40730;LOC_Os04g…
GO:0009116	nucleoside metabolic process	0.0043	0.0019	2.24	0.0058298	0.111432	0.95299	LOC_Os01g65260;LOC_Os01g65350;LOC_Os01g72240;LOC_Os01g72250;LOC_Os02g40010;LOC_Os02g48390;LOC_Os05g13970;LOC_Os05g35520;LOC_Os05g35580;LOC_Os05g38170;LOC_Os08g44370
GO:0006364	rRNA processing	0.0062	0.0033	1.92	0.00587105	0.111432	0.95299	LOC_Os01g08770;LOC_Os02g52744;LOC_Os03g18840;LOC_Os03g22320;LOC_Os03g42770;LOC_Os03g51984;LOC_Os04g46310;LOC_Os04g49580;LOC_Os05g44320;LOC_Os05g49130;LOC_Os06g04610;LOC_Os06g43690;LOC_Os07g41190;LOC_Os10g25300;LOC_Os11g37080;LOC_Os12g04010
GO:0016036	cellular response to phosphate starvation	0.0027	0.001	2.85	0.00594171	0.111432	0.95299	LOC_Os01g38970;LOC_Os01g69920;LOC_Os02g10780;LOC_Os02g47850;LOC_Os05g32140;LOC_Os07g07310;LOC_Os08g15030
GO:0016072	rRNA metabolic process	0.0027	0.001	2.85	0.00594171	0.111432	0.95299	LOC_Os01g08770;LOC_Os02g52744;LOC_Os03g18840;LOC_Os04g46310;LOC_Os05g44320;LOC_Os07g41190;LOC_Os10g25300
GO:0006970	response to osmotic stress	0.0055	0.0027	1.99	0.00674841	0.125411	0.901665	LOC_Os01g42960;LOC_Os01g58850;LOC_Os02g52150;LOC_Os03g58040;LOC_Os04g38370;LOC_Os04g51820;LOC_Os05g11990;LOC_Os05g25850;LOC_Os07g37400;LOC_Os07g46160;LOC_Os08g32930;LOC_Os11g03660;LOC_Os11g40590;LOC_Os12g03420
GO:0034470	ncRNA processing	0.0031	0.0012	2.57	0.00703191	0.129484	0.887785	LOC_Os01g08770;LOC_Os02g52744;LOC_Os03g18840;LOC_Os04g46310;LOC_Os05g44320;LOC_Os07g41190;LOC_Os10g25300;Oryza_sativa_newGene_3889
GO:0071495	cellular response to endogenous stimulus	0.0078	0.0045	1.75	0.0071945	0.129484	0.887785	LOC_Os01g42960;LOC_Os01g57610;LOC_Os01g58850;LOC_Os01g72020;LOC_Os02g01940;LOC_Os02g47230;LOC_Os02g53530;LOC_Os03g29980;LOC_Os03g40100;LOC_Os03g62790;LOC_Os04g32110;LOC_Os05g11990;LOC_Os08g04130;LOC_Os08g33160;LOC_Os08g42100;LOC_Os09g27320;LOC_Os11g04600;LOC_Os11g48000;LOC_Os12g04410;LOC_Os12g10750
GO:0046470	phosphatidylcholine metabolic process	0.0023	0.0008	3.05	0.00722094	0.129484	0.887785	LOC_Os01g08760;LOC_Os06g40170;LOC_Os06g40180;LOC_Os07g15680;LOC_Os09g25390;LOC_Os09g37100
GO:0048608	reproductive structure development	0.0109	0.0069	1.58	0.00743286	0.132125	0.879016	LOC_Os01g48380;LOC_Os01g58850;LOC_Os01g72020;LOC_Os02g06410;LOC_Os02g35690;LOC_Os02g51480;LOC_Os02g56820;LOC_Os03g41600;LOC_Os03g46260;LOC_Os04g40730;LOC_Os04g47110;LOC_Os05g05600;LOC_Os05g33690;LOC_Os05g49440;LOC_Os06g09880;LOC_Os06g11990;LOC_Os06g30420;LOC_Os06g42700;LOC_Os07g43740;LOC_Os08g33140;LOC_Os09g33850;LOC_Os10g33240;LOC_Os10g33780;LOC_Os11g04600;LOC_Os11g24570;LOC_Os11g48000;LOC_Os12g…
GO:0006782	protoporphyrinogen IX biosynthetic process	0.0016	0.0004	4.07	0.00813284	0.137399	0.862017	LOC_Os01g18320;LOC_Os01g43390;LOC_Os03g21900;LOC_Os10g35840
GO:0009404	toxin metabolic process	0.0016	0.0004	4.07	0.00813284	0.137399	0.862017	LOC_Os01g57610;LOC_Os06g12290;LOC_Os09g20220;LOC_Os11g37730
GO:0009635	response to herbicide	0.0016	0.0004	4.07	0.00813284	0.137399	0.862017	LOC_Os04g41530;LOC_Os05g25850;LOC_Os08g35420;LOC_Os09g20220
GO:0009864	induced systemic resistance, jasmonic acid mediated signaling pathway	0.0016	0.0004	4.07	0.00813284	0.137399	0.862017	LOC_Os01g72020;LOC_Os03g32314;LOC_Os11g04600;LOC_Os12g04410
GO:0016123	xanthophyll biosynthetic process	0.0016	0.0004	4.07	0.00813284	0.137399	0.862017	LOC_Os01g39960;LOC_Os02g57290;LOC_Os03g03370;LOC_Os07g07310
GO:0080113	regulation of seed growth	0.0016	0.0004	4.07	0.00813284	0.137399	0.862017	LOC_Os01g58420;LOC_Os03g07920;LOC_Os05g04740;LOC_Os10g42650
GO:0006207	'de novo' pyrimidine nucleobase biosynthetic process	0.002	0.0006	3.39	0.00825855	0.138379	0.85893	LOC_Os01g72240;LOC_Os01g72250;LOC_Os02g47850;LOC_Os06g02000;LOC_Os08g15030
GO:0061458	reproductive system development	0.0109	0.007	1.57	0.00847703	0.140885	0.851136	LOC_Os01g48380;LOC_Os01g58850;LOC_Os01g72020;LOC_Os02g06410;LOC_Os02g35690;LOC_Os02g51480;LOC_Os02g56820;LOC_Os03g41600;LOC_Os03g46260;LOC_Os04g40730;LOC_Os04g47110;LOC_Os05g05600;LOC_Os05g33690;LOC_Os05g49440;LOC_Os06g09880;LOC_Os06g11990;LOC_Os06g30420;LOC_Os06g42700;LOC_Os07g43740;LOC_Os08g33140;LOC_Os09g33850;LOC_Os10g33240;LOC_Os10g33780;LOC_Os11g04600;LOC_Os11g24570;LOC_Os11g48000;LOC_Os12g…
GO:0016071	mRNA metabolic process	0.0062	0.0034	1.84	0.00880179	0.145103	0.838325	LOC_Os01g15530;LOC_Os01g42280;LOC_Os02g41460;LOC_Os04g28300;LOC_Os04g35610;LOC_Os04g51350;LOC_Os05g28040;LOC_Os05g36350;LOC_Os05g50690;LOC_Os06g46030;LOC_Os06g47950;LOC_Os09g24680;LOC_Os10g33240;LOC_Os10g33780;LOC_Os10g35240;LOC_Os10g35436
GO:0055085	transmembrane transport	0.0133	0.0089	1.49	0.00893666	0.146147	0.835209	LOC_Os01g12680;LOC_Os01g19770;LOC_Os01g28840;LOC_Os01g42090;LOC_Os02g04630;LOC_Os02g21350;LOC_Os02g43410;LOC_Os02g45690;LOC_Os02g46850;LOC_Os02g46860;LOC_Os02g57620;LOC_Os03g01570;LOC_Os03g02670;LOC_Os03g31839;LOC_Os03g45370;LOC_Os03g54880;LOC_Os03g64200;LOC_Os04g12499;LOC_Os04g12530;LOC_Os04g44300;LOC_Os04g47320;LOC_Os04g51820;LOC_Os04g57840;LOC_Os04g58470;LOC_Os05g31910;LOC_Os05g40330;LOC_Os06g…
GO:0007275	multicellular organism development	0.025	0.0189	1.33	0.0095513	0.154959	0.809782	LOC_Os01g03290;LOC_Os01g03300;LOC_Os01g42090;LOC_Os01g42960;LOC_Os01g48380;LOC_Os01g57720;LOC_Os01g58850;LOC_Os01g72020;LOC_Os02g06410;LOC_Os02g35690;LOC_Os02g38040;LOC_Os02g47230;LOC_Os02g47880;LOC_Os02g49680;LOC_Os02g51480;LOC_Os02g52370;LOC_Os02g54720;LOC_Os02g56820;LOC_Os03g06360;LOC_Os03g11060;LOC_Os03g11600;LOC_Os03g24040;LOC_Os03g31880;LOC_Os03g32170;LOC_Os03g41600;LOC_Os03g46260;LOC_Os04g…
GO:0009653	anatomical structure morphogenesis	0.0129	0.0086	1.49	0.00999179	0.160713	0.793949	LOC_Os01g42090;LOC_Os01g57610;LOC_Os01g57720;LOC_Os01g72020;LOC_Os02g38040;LOC_Os02g38340;LOC_Os02g40430;LOC_Os02g41460;LOC_Os02g47880;LOC_Os02g53530;LOC_Os02g57120;LOC_Os03g14250;LOC_Os03g41600;LOC_Os03g63060;LOC_Os04g53580;LOC_Os05g28040;LOC_Os05g33690;LOC_Os05g35460;LOC_Os06g11990;LOC_Os06g14810;LOC_Os06g42700;LOC_Os06g46030;LOC_Os07g05470;LOC_Os07g43740;LOC_Os09g27320;LOC_Os10g33780;LOC_Os11g…
GO:0051493	regulation of cytoskeleton organization	0.0031	0.0013	2.44	0.0100632	0.160713	0.793949	LOC_Os01g57720;LOC_Os02g38040;LOC_Os02g40430;LOC_Os02g57120;LOC_Os03g20670;LOC_Os03g63060;LOC_Os04g46079;LOC_Os06g11990
GO:1901419	regulation of response to alcohol	0.0035	0.0015	2.29	0.0104201	0.163852	0.785548	LOC_Os01g42960;LOC_Os02g53530;LOC_Os03g13600;LOC_Os03g41110;LOC_Os05g11990;LOC_Os07g40300;LOC_Os09g26400;LOC_Os09g27320;LOC_Os11g40590
GO:1905957	regulation of cellular response to alcohol	0.0035	0.0015	2.29	0.0104201	0.163852	0.785548	LOC_Os01g42960;LOC_Os02g53530;LOC_Os03g13600;LOC_Os03g41110;LOC_Os05g11990;LOC_Os07g40300;LOC_Os09g26400;LOC_Os09g27320;LOC_Os11g40590
GO:0009725	response to hormone	0.0152	0.0106	1.44	0.0107926	0.168414	0.773621	LOC_Os01g42960;LOC_Os01g57610;LOC_Os01g58850;LOC_Os01g72020;LOC_Os02g01940;LOC_Os02g02520;LOC_Os02g35690;LOC_Os02g47230;LOC_Os02g52130;LOC_Os02g53530;LOC_Os02g54720;LOC_Os03g10300;LOC_Os03g14370;LOC_Os03g46260;LOC_Os03g60210;LOC_Os03g60220;LOC_Os03g62790;LOC_Os05g11990;LOC_Os05g25850;LOC_Os05g49440;LOC_Os05g50690;LOC_Os06g13060;LOC_Os06g30370;LOC_Os06g40360;LOC_Os06g43620;LOC_Os07g05470;LOC_Os07g…
GO:0006633	fatty acid biosynthetic process	0.0074	0.0043	1.71	0.0111324	0.172402	0.763458	LOC_Os01g34560;LOC_Os03g06700;LOC_Os03g06705;LOC_Os04g02640;LOC_Os04g20280;LOC_Os04g36800;LOC_Os04g40730;LOC_Os05g49900;LOC_Os06g12600;LOC_Os06g15170;LOC_Os06g44840;LOC_Os07g42420;LOC_Os08g43580;LOC_Os09g10600;LOC_Os09g19650;LOC_Os09g34930;LOC_Os10g33370;LOC_Os11g31900;LOC_Os12g34890
GO:0009853	photorespiration	0.0023	0.0008	2.82	0.0115727	0.172679	0.76276	LOC_Os01g58020;LOC_Os07g08950;LOC_Os10g42540;LOC_Os12g17600;LOC_Os12g19381;LOC_Os12g19470
GO:0042274	ribosomal small subunit biogenesis	0.0023	0.0008	2.82	0.0115727	0.172679	0.76276	LOC_Os01g08770;LOC_Os04g35760;LOC_Os04g46310;LOC_Os05g44320;LOC_Os07g41190;Oryza_sativa_newGene_4126
GO:0042594	response to starvation	0.0023	0.0008	2.82	0.0115727	0.172679	0.76276	LOC_Os01g01650;LOC_Os01g01660;LOC_Os01g57720;LOC_Os03g58040;LOC_Os05g43040;LOC_Os07g07310
GO:1901420	negative regulation of response to alcohol	0.0023	0.0008	2.82	0.0115727	0.172679	0.76276	LOC_Os02g53530;LOC_Os03g13600;LOC_Os03g41110;LOC_Os07g40300;LOC_Os09g26400;LOC_Os09g27320
GO:1905958	negative regulation of cellular response to alcohol	0.0023	0.0008	2.82	0.0115727	0.172679	0.76276	LOC_Os02g53530;LOC_Os03g13600;LOC_Os03g41110;LOC_Os07g40300;LOC_Os09g26400;LOC_Os09g27320
GO:0000003	reproduction	0.0156	0.011	1.42	0.0117779	0.173212	0.761422	LOC_Os01g48380;LOC_Os01g58850;LOC_Os01g72020;LOC_Os02g06410;LOC_Os02g13810;LOC_Os02g35690;LOC_Os02g51480;LOC_Os02g56820;LOC_Os03g41600;LOC_Os03g42710;LOC_Os03g46260;LOC_Os03g63060;LOC_Os04g40730;LOC_Os04g47110;LOC_Os04g53580;LOC_Os05g02820;LOC_Os05g05600;LOC_Os05g33690;LOC_Os05g35460;LOC_Os05g49440;LOC_Os06g09880;LOC_Os06g11990;LOC_Os06g14810;LOC_Os06g20440;LOC_Os06g27860;LOC_Os06g30420;LOC_Os06g…
GO:0022414	reproductive process	0.0156	0.011	1.42	0.0117779	0.173212	0.761422	LOC_Os01g48380;LOC_Os01g58850;LOC_Os01g72020;LOC_Os02g06410;LOC_Os02g13810;LOC_Os02g35690;LOC_Os02g51480;LOC_Os02g56820;LOC_Os03g41600;LOC_Os03g42710;LOC_Os03g46260;LOC_Os03g63060;LOC_Os04g40730;LOC_Os04g47110;LOC_Os04g53580;LOC_Os05g02820;LOC_Os05g05600;LOC_Os05g33690;LOC_Os05g35460;LOC_Os05g49440;LOC_Os06g09880;LOC_Os06g11990;LOC_Os06g14810;LOC_Os06g20440;LOC_Os06g27860;LOC_Os06g30420;LOC_Os06g…
GO:0009605	response to external stimulus	0.0141	0.0097	1.45	0.0122562	0.178958	0.747248	LOC_Os01g01650;LOC_Os01g01660;LOC_Os01g32870;LOC_Os01g42710;LOC_Os01g57720;LOC_Os01g57770;LOC_Os01g72020;LOC_Os02g06410;LOC_Os03g29980;LOC_Os03g40100;LOC_Os03g58040;LOC_Os03g60210;LOC_Os03g60220;LOC_Os03g61740;LOC_Os03g62790;LOC_Os04g32110;LOC_Os04g59130;LOC_Os05g33690;LOC_Os05g43040;LOC_Os06g11990;LOC_Os06g20440;LOC_Os07g07310;LOC_Os07g37400;LOC_Os07g46160;LOC_Os07g49114;LOC_Os08g04130;LOC_Os08g…
GO:0010033	response to organic substance	0.0191	0.0141	1.36	0.0132707	0.185617	0.731383	LOC_Os01g42960;LOC_Os01g57610;LOC_Os01g58850;LOC_Os01g72020;LOC_Os02g01940;LOC_Os02g02520;LOC_Os02g08200;LOC_Os02g35690;LOC_Os02g47230;LOC_Os02g52130;LOC_Os02g53530;LOC_Os02g54720;LOC_Os03g14370;LOC_Os03g29980;LOC_Os03g40100;LOC_Os03g46260;LOC_Os03g59610;LOC_Os03g60210;LOC_Os03g60220;LOC_Os03g62790;LOC_Os04g32110;LOC_Os04g35610;LOC_Os05g11990;LOC_Os05g25850;LOC_Os05g44320;LOC_Os05g49440;LOC_Os05g…
GO:0009965	leaf morphogenesis	0.0027	0.0011	2.52	0.0132992	0.185617	0.731383	LOC_Os01g72020;LOC_Os03g41600;LOC_Os05g33690;LOC_Os11g01550;LOC_Os11g04600;LOC_Os12g01550;LOC_Os12g04410
GO:0009856	pollination	0.0035	0.0016	2.2	0.0139623	0.185617	0.731383	LOC_Os02g06410;LOC_Os03g42710;LOC_Os03g63060;LOC_Os04g53580;LOC_Os05g35460;LOC_Os06g11990;LOC_Os06g14810;LOC_Os06g20440;LOC_Os12g40260
GO:0044706	multi-multicellular organism process	0.0035	0.0016	2.2	0.0139623	0.185617	0.731383	LOC_Os02g06410;LOC_Os03g42710;LOC_Os03g63060;LOC_Os04g53580;LOC_Os05g35460;LOC_Os06g11990;LOC_Os06g14810;LOC_Os06g20440;LOC_Os12g40260
GO:0098754	detoxification	0.0031	0.0013	2.33	0.0139646	0.185617	0.731383	LOC_Os01g58194;LOC_Os02g53400;LOC_Os03g55820;LOC_Os05g25850;LOC_Os06g12290;LOC_Os06g45510;LOC_Os09g20220;LOC_Os11g37730
GO:0005978	glycogen biosynthetic process	0.002	0.0006	3.05	0.0143093	0.185617	0.731383	LOC_Os02g32660;LOC_Os05g50380;LOC_Os06g26234;LOC_Os08g25734;LOC_Os09g12660
GO:0006090	pyruvate metabolic process	0.002	0.0006	3.05	0.0143093	0.185617	0.731383	LOC_Os01g54030;LOC_Os03g31750;LOC_Os05g33570;LOC_Os06g01630;LOC_Os10g35960
GO:0009267	cellular response to starvation	0.002	0.0006	3.05	0.0143093	0.185617	0.731383	LOC_Os01g01650;LOC_Os01g01660;LOC_Os03g58040;LOC_Os05g43040;LOC_Os07g07310
GO:0048523	negative regulation of cellular process	0.0144	0.0102	1.42	0.0148207	0.185617	0.731383	LOC_Os01g57720;LOC_Os02g11790;LOC_Os02g35530;LOC_Os02g40430;LOC_Os02g47880;LOC_Os02g52550;LOC_Os02g53530;LOC_Os02g57120;LOC_Os03g08320;LOC_Os03g13600;LOC_Os03g20670;LOC_Os03g31880;LOC_Os03g33580;LOC_Os03g41110;LOC_Os03g51200;LOC_Os03g62790;LOC_Os04g46079;LOC_Os05g46490;LOC_Os06g08250;LOC_Os06g11990;LOC_Os06g40360;LOC_Os07g07310;LOC_Os07g40300;LOC_Os07g42370;LOC_Os08g33160;LOC_Os09g04790;LOC_Os09g…
GO:0006000	fructose metabolic process	0.0012	0.0003	4.58	0.0153839	0.185617	0.731383	LOC_Os05g07130;LOC_Os06g12600;LOC_Os06g45370
GO:0006428	isoleucyl-tRNA aminoacylation	0.0012	0.0003	4.58	0.0153839	0.185617	0.731383	LOC_Os02g09100;LOC_Os02g53770;LOC_Os06g43760
GO:0009099	valine biosynthetic process	0.0012	0.0003	4.58	0.0153839	0.185617	0.731383	LOC_Os01g46380;LOC_Os04g32010;LOC_Os05g49800
GO:0009395	phospholipid catabolic process	0.0012	0.0003	4.58	0.0153839	0.185617	0.731383	LOC_Os01g72520;LOC_Os06g40170;LOC_Os09g37100
GO:0009407	toxin catabolic process	0.0012	0.0003	4.58	0.0153839	0.185617	0.731383	LOC_Os06g12290;LOC_Os09g20220;LOC_Os11g37730
GO:0009625	response to insect	0.0012	0.0003	4.58	0.0153839	0.185617	0.731383	LOC_Os01g09800;LOC_Os01g58420;LOC_Os03g32314
GO:0009668	plastid membrane organization	0.0012	0.0003	4.58	0.0153839	0.185617	0.731383	LOC_Os01g01302;LOC_Os03g01570;LOC_Os08g36140
GO:0009838	abscission	0.0012	0.0003	4.58	0.0153839	0.185617	0.731383	LOC_Os01g72020;LOC_Os11g04600;LOC_Os12g04410
GO:0010190	cytochrome b6f complex assembly	0.0012	0.0003	4.58	0.0153839	0.185617	0.731383	LOC_Os03g55820;LOC_Os04g55690;LOC_Os10g37840
GO:0019747	regulation of isoprenoid metabolic process	0.0012	0.0003	4.58	0.0153839	0.185617	0.731383	LOC_Os01g01160;LOC_Os03g59610;LOC_Os07g07310
GO:0030198	extracellular matrix organization	0.0012	0.0003	4.58	0.0153839	0.185617	0.731383	LOC_Os01g42090;LOC_Os03g63060;LOC_Os06g11990
GO:0033037	polysaccharide localization	0.0012	0.0003	4.58	0.0153839	0.185617	0.731383	LOC_Os01g42090;LOC_Os03g30830;LOC_Os07g40940
GO:0051513	regulation of monopolar cell growth	0.0012	0.0003	4.58	0.0153839	0.185617	0.731383	LOC_Os07g01860;LOC_Os07g41200;LOC_Os11g37670
GO:0052386	cell wall thickening	0.0012	0.0003	4.58	0.0153839	0.185617	0.731383	LOC_Os01g42090;LOC_Os03g30830;LOC_Os07g40940
GO:0052543	callose deposition in cell wall	0.0012	0.0003	4.58	0.0153839	0.185617	0.731383	LOC_Os01g42090;LOC_Os03g30830;LOC_Os07g40940
GO:0052545	callose localization	0.0012	0.0003	4.58	0.0153839	0.185617	0.731383	LOC_Os01g42090;LOC_Os03g30830;LOC_Os07g40940
GO:0042546	cell wall biogenesis	0.0055	0.003	1.82	0.0155526	0.185617	0.731383	LOC_Os01g06580;LOC_Os02g25630;LOC_Os02g52560;LOC_Os02g52590;LOC_Os02g52640;LOC_Os03g01800;LOC_Os03g63060;LOC_Os04g51460;LOC_Os06g11990;LOC_Os06g48160;LOC_Os08g13920;LOC_Os08g14200;LOC_Os10g42670;LOC_Os11g08090
GO:0008643	carbohydrate transport	0.0043	0.0022	1.98	0.0163204	0.185617	0.731383	LOC_Os01g42090;LOC_Os01g42110;LOC_Os01g50460;LOC_Os02g30910;LOC_Os03g22200;LOC_Os05g12320;LOC_Os06g44840;LOC_Os08g01410;LOC_Os08g42350;LOC_Os10g42830;LOC_Os12g29220
GO:0009968	negative regulation of signal transduction	0.0043	0.0022	1.98	0.0163204	0.185617	0.731383	LOC_Os02g11790;LOC_Os02g35530;LOC_Os02g47880;LOC_Os02g53530;LOC_Os03g13600;LOC_Os03g41110;LOC_Os06g08250;LOC_Os06g40360;LOC_Os07g40300;LOC_Os09g26400;LOC_Os09g27320
GO:0071496	cellular response to external stimulus	0.0043	0.0022	1.98	0.0163204	0.185617	0.731383	LOC_Os01g01650;LOC_Os01g01660;LOC_Os03g29980;LOC_Os03g40100;LOC_Os03g58040;LOC_Os04g32110;LOC_Os05g43040;LOC_Os07g07310;LOC_Os07g46160;LOC_Os08g42100;LOC_Os09g20220
GO:0005983	starch catabolic process	0.0016	0.0004	3.49	0.0165258	0.185617	0.731383	LOC_Os06g30310;LOC_Os08g29160;LOC_Os10g41550;Oryza_sativa_newGene_1245
GO:0006779	porphyrin-containing compound biosynthetic process	0.0016	0.0004	3.49	0.0165258	0.185617	0.731383	LOC_Os03g22060;LOC_Os04g52130;LOC_Os07g07310;LOC_Os11g16550
GO:0006865	amino acid transport	0.0016	0.0004	3.49	0.0165258	0.185617	0.731383	LOC_Os01g19770;LOC_Os04g12499;LOC_Os04g12530;LOC_Os04g35540
GO:0009060	aerobic respiration	0.0016	0.0004	3.49	0.0165258	0.185617	0.731383	LOC_Os01g57460;LOC_Os05g33210;LOC_Os08g37930;LOC_Os12g19304
GO:0009955	adaxial/abaxial pattern specification	0.0016	0.0004	3.49	0.0165258	0.185617	0.731383	LOC_Os01g72020;LOC_Os05g33690;LOC_Os11g04600;LOC_Os12g04410
GO:0010286	heat acclimation	0.0016	0.0004	3.49	0.0165258	0.185617	0.731383	LOC_Os01g58470;LOC_Os05g33690;LOC_Os06g10230;LOC_Os06g46900
GO:0010431	seed maturation	0.0016	0.0004	3.49	0.0165258	0.185617	0.731383	LOC_Os02g35690;LOC_Os03g46260;LOC_Os07g08970;LOC_Os08g41090
GO:0016051	carbohydrate biosynthetic process	0.0016	0.0004	3.49	0.0165258	0.185617	0.731383	LOC_Os02g04330;LOC_Os06g11990;LOC_Os06g12600;LOC_Os11g08090
GO:0019915	lipid storage	0.0016	0.0004	3.49	0.0165258	0.185617	0.731383	LOC_Os05g49440;LOC_Os09g36350;LOC_Os09g36360;LOC_Os12g05330
GO:0033014	tetrapyrrole biosynthetic process	0.0016	0.0004	3.49	0.0165258	0.185617	0.731383	LOC_Os02g07230;LOC_Os07g07310;LOC_Os08g41990;LOC_Os11g16550
GO:0071417	cellular response to organonitrogen compound	0.0016	0.0004	3.49	0.0165258	0.185617	0.731383	LOC_Os03g29980;LOC_Os03g40100;LOC_Os04g32110;LOC_Os08g42100
GO:1901259	chloroplast rRNA processing	0.0016	0.0004	3.49	0.0165258	0.185617	0.731383	LOC_Os01g53720;LOC_Os02g52744;LOC_Os03g31150;LOC_Os07g06450
GO:0009966	regulation of signal transduction	0.0086	0.0054	1.58	0.0166852	0.186383	0.729595	LOC_Os01g42960;LOC_Os02g11790;LOC_Os02g35530;LOC_Os02g47880;LOC_Os02g53530;LOC_Os03g08320;LOC_Os03g13600;LOC_Os03g41110;LOC_Os05g11990;LOC_Os05g23610;LOC_Os06g08250;LOC_Os06g40360;LOC_Os07g40300;LOC_Os07g42370;LOC_Os08g33160;LOC_Os09g26400;LOC_Os09g26780;LOC_Os09g27320;LOC_Os10g25290;LOC_Os11g04520;LOC_Os11g40590;LOC_Os12g04290
GO:0006002	fructose 6-phosphate metabolic process	0.0023	0.0009	2.62	0.0174883	0.193242	0.713898	LOC_Os01g09570;LOC_Os04g39420;LOC_Os05g44922;LOC_Os06g05860;LOC_Os06g45370;LOC_Os10g26570
GO:0043622	cortical microtubule organization	0.0023	0.0009	2.62	0.0174883	0.193242	0.713898	LOC_Os02g40430;LOC_Os02g57120;LOC_Os04g48870;LOC_Os05g36960;LOC_Os06g11990;LOC_Os11g41150
GO:0009723	response to ethylene	0.0035	0.0017	2.11	0.0183202	0.200805	0.697226	LOC_Os01g45860;LOC_Os01g58420;LOC_Os03g32314;LOC_Os03g57840;LOC_Os05g46240;LOC_Os06g40360;LOC_Os08g04840;LOC_Os08g43510;LOC_Os12g10750
GO:0006096	glycolytic process	0.0047	0.0025	1.88	0.0187009	0.200805	0.697226	LOC_Os01g62420;LOC_Os01g67860;LOC_Os01g71320;LOC_Os02g51590;LOC_Os05g09500;LOC_Os05g41640;LOC_Os06g04510;LOC_Os06g14510;LOC_Os06g45710;LOC_Os08g02700;LOC_Os09g36450;LOC_Os10g42100
GO:0006914	autophagy	0.0047	0.0025	1.88	0.0187009	0.200805	0.697226	LOC_Os01g10290;LOC_Os01g42850;LOC_Os01g70780;LOC_Os04g41990;LOC_Os04g53240;LOC_Os05g07710;LOC_Os07g32800;LOC_Os08g02354;LOC_Os08g09240;LOC_Os10g41110;LOC_Os11g01010;LOC_Os12g24040
GO:0009735	response to cytokinin	0.0027	0.0012	2.38	0.0187437	0.200805	0.697226	LOC_Os01g58420;LOC_Os02g02520;LOC_Os02g12790;LOC_Os02g47230;LOC_Os02g53530;LOC_Os09g20220;LOC_Os09g27320
GO:0034599	cellular response to oxidative stress	0.0027	0.0012	2.38	0.0187437	0.200805	0.697226	LOC_Os02g53400;LOC_Os03g55820;LOC_Os05g05600;LOC_Os05g25850;LOC_Os06g07760;LOC_Os06g45510;LOC_Os07g25700
GO:0003333	amino acid transmembrane transport	0.0031	0.0014	2.22	0.0188604	0.200805	0.697226	LOC_Os01g19770;LOC_Os01g65660;LOC_Os01g65670;LOC_Os03g60260;LOC_Os04g12499;LOC_Os04g12530;LOC_Os06g36180;LOC_Os12g30040
GO:0051129	negative regulation of cellular component organization	0.0031	0.0014	2.22	0.0188604	0.200805	0.697226	LOC_Os01g57720;LOC_Os02g40430;LOC_Os02g57120;LOC_Os03g20670;LOC_Os03g33580;LOC_Os04g46079;LOC_Os12g08670;Oryza_sativa_newGene_1636
GO:0071310	cellular response to organic substance	0.0094	0.0061	1.53	0.0194898	0.206432	0.685224	LOC_Os01g42960;LOC_Os01g57610;LOC_Os01g58850;LOC_Os01g72020;LOC_Os02g01940;LOC_Os02g47230;LOC_Os02g53530;LOC_Os03g29980;LOC_Os03g40100;LOC_Os03g59610;LOC_Os03g62790;LOC_Os04g32110;LOC_Os04g35610;LOC_Os05g11990;LOC_Os07g43740;LOC_Os08g04130;LOC_Os08g33160;LOC_Os08g42100;LOC_Os09g27320;LOC_Os11g04600;LOC_Os11g36960;LOC_Os11g48000;LOC_Os12g04410;LOC_Os12g10750
GO:0006749	glutathione metabolic process	0.0043	0.0022	1.92	0.020368	0.212431	0.672781	LOC_Os01g47690;LOC_Os02g56850;LOC_Os06g12290;LOC_Os07g07320;LOC_Os09g20220;LOC_Os10g38140;LOC_Os10g38150;LOC_Os10g38470;LOC_Os10g38780;LOC_Os11g37730;LOC_Os11g42360
GO:0010648	negative regulation of cell communication	0.0043	0.0022	1.92	0.020368	0.212431	0.672781	LOC_Os02g11790;LOC_Os02g35530;LOC_Os02g47880;LOC_Os02g53530;LOC_Os03g13600;LOC_Os03g41110;LOC_Os06g08250;LOC_Os06g40360;LOC_Os07g40300;LOC_Os09g26400;LOC_Os09g27320
GO:0023057	negative regulation of signaling	0.0043	0.0022	1.92	0.020368	0.212431	0.672781	LOC_Os02g11790;LOC_Os02g35530;LOC_Os02g47880;LOC_Os02g53530;LOC_Os03g13600;LOC_Os03g41110;LOC_Os06g08250;LOC_Os06g40360;LOC_Os07g40300;LOC_Os09g26400;LOC_Os09g27320
GO:0045454	cell redox homeostasis	0.0074	0.0046	1.61	0.0204746	0.212459	0.672725	LOC_Os01g07376;LOC_Os01g42960;LOC_Os01g73234;LOC_Os02g53400;LOC_Os02g56850;LOC_Os03g21000;LOC_Os03g55820;LOC_Os03g58630;LOC_Os04g42930;LOC_Os05g11990;LOC_Os06g06790;LOC_Os06g45510;LOC_Os07g08840;LOC_Os07g09310;LOC_Os07g48510;LOC_Os08g02630;LOC_Os08g22149;LOC_Os09g38670;LOC_Os10g28000
GO:0009617	response to bacterium	0.0055	0.0031	1.75	0.0223868	0.21909	0.659377	LOC_Os01g42710;LOC_Os01g72020;LOC_Os03g61740;LOC_Os03g62790;LOC_Os05g33690;LOC_Os06g11990;LOC_Os07g37400;LOC_Os08g04130;LOC_Os08g43510;LOC_Os09g25000;LOC_Os09g25070;LOC_Os11g04600;LOC_Os11g08090;LOC_Os12g04410
GO:0009832	plant-type cell wall biogenesis	0.002	0.0007	2.78	0.0227451	0.21909	0.659377	LOC_Os01g06580;LOC_Os03g11650;LOC_Os03g63060;LOC_Os06g11990;LOC_Os11g08090
GO:0010087	phloem or xylem histogenesis	0.002	0.0007	2.78	0.0227451	0.21909	0.659377	LOC_Os01g10800;LOC_Os01g69920;LOC_Os04g51130;LOC_Os05g33690;Oryza_sativa_newGene_2969
GO:0031122	cytoplasmic microtubule organization	0.002	0.0007	2.78	0.0227451	0.21909	0.659377	LOC_Os02g40430;LOC_Os02g57120;LOC_Os06g11990;LOC_Os08g09180;LOC_Os12g25720
GO:0071395	cellular response to jasmonic acid stimulus	0.002	0.0007	2.78	0.0227451	0.21909	0.659377	LOC_Os01g72020;LOC_Os08g04130;LOC_Os08g33160;LOC_Os11g04600;LOC_Os12g04410
GO:0071840	cellular component organization or biogenesis	0.0277	0.0222	1.25	0.0246314	0.21909	0.659377	LOC_Os01g01302;LOC_Os01g06580;LOC_Os01g07260;LOC_Os01g08770;LOC_Os01g19770;LOC_Os01g42090;LOC_Os01g44394;LOC_Os01g57610;LOC_Os01g57720;LOC_Os01g61320;LOC_Os01g61630;LOC_Os01g70780;LOC_Os02g01940;LOC_Os02g13810;LOC_Os02g38040;LOC_Os02g38340;LOC_Os02g40430;LOC_Os02g43020;LOC_Os02g47880;LOC_Os02g52744;LOC_Os02g53530;LOC_Os02g57120;LOC_Os03g01570;LOC_Os03g14250;LOC_Os03g18840;LOC_Os03g20670;LOC_Os03g…
GO:0034660	ncRNA metabolic process	0.0031	0.0015	2.12	0.0248673	0.21909	0.659377	LOC_Os01g08770;LOC_Os02g52744;LOC_Os03g18840;LOC_Os04g46310;LOC_Os05g44320;LOC_Os07g41190;LOC_Os10g25300;Oryza_sativa_newGene_3889
GO:0046323	glucose import	0.0023	0.001	2.44	0.0251861	0.21909	0.659377	LOC_Os03g24860;LOC_Os03g24870;LOC_Os10g41190;LOC_Os11g38160;LOC_Os12g32760;LOC_Os12g32940
GO:0003006	developmental process involved in reproduction	0.0129	0.0092	1.4	0.0252727	0.21909	0.659377	LOC_Os01g48380;LOC_Os01g58850;LOC_Os01g72020;LOC_Os02g06410;LOC_Os02g35690;LOC_Os02g51480;LOC_Os02g56820;LOC_Os03g41600;LOC_Os03g46260;LOC_Os03g63060;LOC_Os04g40730;LOC_Os04g47110;LOC_Os04g53580;LOC_Os05g05600;LOC_Os05g33690;LOC_Os05g35460;LOC_Os05g49440;LOC_Os06g09880;LOC_Os06g11990;LOC_Os06g14810;LOC_Os06g20440;LOC_Os06g30420;LOC_Os06g42700;LOC_Os07g43740;LOC_Os08g33140;LOC_Os09g33850;LOC_Os10g…
GO:0009627	systemic acquired resistance	0.0027	0.0012	2.25	0.0255756	0.21909	0.659377	LOC_Os01g57770;LOC_Os01g62980;LOC_Os04g33920;LOC_Os05g06780;LOC_Os07g19000;LOC_Os07g47590;LOC_Os08g37930
GO:0060627	regulation of vesicle-mediated transport	0.0027	0.0012	2.25	0.0255756	0.21909	0.659377	LOC_Os02g56570;LOC_Os03g20670;LOC_Os03g63060;LOC_Os04g46079;LOC_Os04g47700;LOC_Os08g25010;LOC_Os12g08670
GO:2000022	regulation of jasmonic acid mediated signaling pathway	0.0027	0.0012	2.25	0.0255756	0.21909	0.659377	LOC_Os01g09800;LOC_Os03g08320;LOC_Os04g55920;LOC_Os07g42370;LOC_Os08g33160;LOC_Os09g26780;LOC_Os10g25290
GO:0007018	microtubule-based movement	0.007	0.0044	1.59	0.0264555	0.21909	0.659377	LOC_Os01g14090;LOC_Os01g15540;LOC_Os01g54080;LOC_Os02g39650;LOC_Os02g47880;LOC_Os02g53520;LOC_Os03g18980;LOC_Os03g56260;LOC_Os04g28260;LOC_Os04g36570;LOC_Os04g53760;LOC_Os05g02670;LOC_Os05g44560;LOC_Os06g36080;LOC_Os07g01490;LOC_Os08g43400;LOC_Os09g35890;LOC_Os11g42800
GO:0000154	rRNA modification	0.0008	0.0001	6.11	0.026794	0.21909	0.659377	LOC_Os10g25300;Oryza_sativa_newGene_4126
GO:0000453	enzyme-directed rRNA 2'-O-methylation	0.0008	0.0001	6.11	0.026794	0.21909	0.659377	LOC_Os05g49230;LOC_Os10g25300
GO:0000495	box H/ACA snoRNA 3'-end processing	0.0008	0.0001	6.11	0.026794	0.21909	0.659377	LOC_Os03g25450;LOC_Os07g44190
GO:0006177	GMP biosynthetic process	0.0008	0.0001	6.11	0.026794	0.21909	0.659377	LOC_Os03g56800;LOC_Os08g23730
GO:0006435	threonyl-tRNA aminoacylation	0.0008	0.0001	6.11	0.026794	0.21909	0.659377	LOC_Os02g33500;LOC_Os08g19850
GO:0006572	tyrosine catabolic process	0.0008	0.0001	6.11	0.026794	0.21909	0.659377	LOC_Os02g10310;LOC_Os06g01360
GO:0009124	nucleoside monophosphate biosynthetic process	0.0008	0.0001	6.11	0.026794	0.21909	0.659377	LOC_Os01g65350;LOC_Os05g35520
GO:0009157	deoxyribonucleoside monophosphate biosynthetic process	0.0008	0.0001	6.11	0.026794	0.21909	0.659377	LOC_Os01g65350;LOC_Os05g35520
GO:0009162	deoxyribonucleoside monophosphate metabolic process	0.0008	0.0001	6.11	0.026794	0.21909	0.659377	LOC_Os01g65350;LOC_Os05g35520
GO:0009163	nucleoside biosynthetic process	0.0008	0.0001	6.11	0.026794	0.21909	0.659377	LOC_Os01g65350;LOC_Os05g35520
GO:0009643	photosynthetic acclimation	0.0008	0.0001	6.11	0.026794	0.21909	0.659377	LOC_Os01g59920;LOC_Os03g48920
GO:0010019	chloroplast-nucleus signaling pathway	0.0008	0.0001	6.11	0.026794	0.21909	0.659377	LOC_Os11g16550;LOC_Os12g37550
GO:0010205	photoinhibition	0.0008	0.0001	6.11	0.026794	0.21909	0.659377	LOC_Os09g04790;Oryza_sativa_newGene_633
GO:0010310	regulation of hydrogen peroxide metabolic process	0.0008	0.0001	6.11	0.026794	0.21909	0.659377	LOC_Os01g06550;LOC_Os01g59920
GO:0010337	regulation of salicylic acid metabolic process	0.0008	0.0001	6.11	0.026794	0.21909	0.659377	LOC_Os01g58420;LOC_Os07g47590
GO:0015976	carbon utilization	0.0008	0.0001	6.11	0.026794	0.21909	0.659377	LOC_Os01g45274;LOC_Os09g28910
GO:0016119	carotene metabolic process	0.0008	0.0001	6.11	0.026794	0.21909	0.659377	LOC_Os03g03370;LOC_Os07g07310
GO:0016120	carotene biosynthetic process	0.0008	0.0001	6.11	0.026794	0.21909	0.659377	LOC_Os01g39960;LOC_Os07g07310
GO:0016578	histone deubiquitination	0.0008	0.0001	6.11	0.026794	0.21909	0.659377	LOC_Os01g69110;LOC_Os05g46490
GO:0019408	dolichol biosynthetic process	0.0008	0.0001	6.11	0.026794	0.21909	0.659377	LOC_Os02g10400;LOC_Os03g10080
GO:0033540	fatty acid beta-oxidation using acyl-CoA oxidase	0.0008	0.0001	6.11	0.026794	0.21909	0.659377	LOC_Os06g24704;LOC_Os11g39220
GO:0033614	chloroplast proton-transporting ATP synthase complex assembly	0.0008	0.0001	6.11	0.026794	0.21909	0.659377	LOC_Os01g48300;LOC_Os02g05890
GO:0034404	nucleobase-containing small molecule biosynthetic process	0.0008	0.0001	6.11	0.026794	0.21909	0.659377	LOC_Os01g65350;LOC_Os05g35520
GO:0043097	pyrimidine nucleoside salvage	0.0008	0.0001	6.11	0.026794	0.21909	0.659377	LOC_Os01g65350;LOC_Os05g35520
GO:0043101	purine-containing compound salvage	0.0008	0.0001	6.11	0.026794	0.21909	0.659377	LOC_Os01g65350;LOC_Os05g35520
GO:0043174	nucleoside salvage	0.0008	0.0001	6.11	0.026794	0.21909	0.659377	LOC_Os01g65350;LOC_Os05g35520
GO:0043953	protein transport by the Tat complex	0.0008	0.0001	6.11	0.026794	0.21909	0.659377	LOC_Os03g43430;LOC_Os11g37130
GO:0046134	pyrimidine nucleoside biosynthetic process	0.0008	0.0001	6.11	0.026794	0.21909	0.659377	LOC_Os01g65350;LOC_Os05g35520
GO:0048017	inositol lipid-mediated signaling	0.0008	0.0001	6.11	0.026794	0.21909	0.659377	LOC_Os01g20860;LOC_Os05g29050
GO:0070726	cell wall assembly	0.0008	0.0001	6.11	0.026794	0.21909	0.659377	LOC_Os03g63060;LOC_Os06g11990
GO:0071569	protein ufmylation	0.0008	0.0001	6.11	0.026794	0.21909	0.659377	LOC_Os01g73140;LOC_Os10g13800
GO:0071668	plant-type cell wall assembly	0.0008	0.0001	6.11	0.026794	0.21909	0.659377	LOC_Os03g63060;LOC_Os06g11990
GO:0072697	protein localization to cell cortex	0.0008	0.0001	6.11	0.026794	0.21909	0.659377	LOC_Os06g11990;LOC_Os11g08090
GO:0072699	protein localization to cortical microtubule cytoskeleton	0.0008	0.0001	6.11	0.026794	0.21909	0.659377	LOC_Os06g11990;LOC_Os11g08090
GO:0080027	response to herbivore	0.0008	0.0001	6.11	0.026794	0.21909	0.659377	LOC_Os01g09800;LOC_Os01g58420
GO:0080148	negative regulation of response to water deprivation	0.0008	0.0001	6.11	0.026794	0.21909	0.659377	LOC_Os03g24040;LOC_Os08g04130
GO:0085029	extracellular matrix assembly	0.0008	0.0001	6.11	0.026794	0.21909	0.659377	LOC_Os01g42090;LOC_Os06g11990
GO:1902000	homogentisate catabolic process	0.0008	0.0001	6.11	0.026794	0.21909	0.659377	LOC_Os02g10310;LOC_Os06g01360
GO:1990481	mRNA pseudouridine synthesis	0.0008	0.0001	6.11	0.026794	0.21909	0.659377	LOC_Os03g25450;LOC_Os07g44190
GO:2000232	regulation of rRNA processing	0.0008	0.0001	6.11	0.026794	0.21909	0.659377	LOC_Os03g18840;LOC_Os03g49210
GO:0009409	response to cold	0.0074	0.0047	1.57	0.0269758	0.219698	0.658173	LOC_Os01g09750;LOC_Os01g58420;LOC_Os01g64000;LOC_Os01g66120;LOC_Os02g15900;LOC_Os02g56920;LOC_Os04g38370;LOC_Os04g51610;LOC_Os05g46480;LOC_Os06g14810;LOC_Os06g36670;LOC_Os07g08840;LOC_Os08g32930;LOC_Os09g02270;LOC_Os09g04790;LOC_Os09g20220;LOC_Os09g25850;LOC_Os09g37100;LOC_Os10g41550
GO:0071554	cell wall organization or biogenesis	0.0047	0.0026	1.79	0.0276221	0.224069	0.649618	LOC_Os01g06580;LOC_Os01g42090;LOC_Os03g30830;LOC_Os03g63060;LOC_Os05g33690;LOC_Os06g11990;LOC_Os06g33330;LOC_Os06g44840;LOC_Os07g40940;LOC_Os11g05080;LOC_Os11g08090;LOC_Os12g05080
GO:0032259	methylation	0.0141	0.0103	1.37	0.0286528	0.227402	0.643207	LOC_Os01g44050;LOC_Os01g50610;LOC_Os01g67360;LOC_Os02g21510;LOC_Os02g45310;LOC_Os03g56380;LOC_Os04g09604;LOC_Os04g11970;LOC_Os04g42870;LOC_Os05g01140;LOC_Os05g01470;LOC_Os05g35440;LOC_Os06g04150;LOC_Os06g04820;LOC_Os06g13310;LOC_Os06g13560;LOC_Os06g22440;LOC_Os06g43800;LOC_Os07g08200;LOC_Os07g10600;LOC_Os07g28040;LOC_Os08g06100;LOC_Os08g19420;LOC_Os08g38920;LOC_Os10g02880;LOC_Os10g05290;LOC_Os10g…
GO:0051252	regulation of RNA metabolic process	0.0191	0.0147	1.3	0.0287342	0.227402	0.643207	LOC_Os01g57720;LOC_Os01g61320;LOC_Os01g65970;LOC_Os02g01940;LOC_Os02g35690;LOC_Os02g36360;LOC_Os02g39060;LOC_Os02g47370;LOC_Os02g52450;LOC_Os02g53530;LOC_Os03g08320;LOC_Os03g13600;LOC_Os03g17060;LOC_Os03g18840;LOC_Os03g19780;LOC_Os03g29980;LOC_Os03g31880;LOC_Os03g40100;LOC_Os03g41110;LOC_Os03g41600;LOC_Os03g51200;LOC_Os04g32110;LOC_Os04g32510;LOC_Os04g46310;LOC_Os04g51130;LOC_Os04g51320;LOC_Os04g…
GO:0009097	isoleucine biosynthetic process	0.0016	0.0005	3.05	0.0288116	0.227402	0.643207	LOC_Os01g46380;LOC_Os03g55280;LOC_Os04g32010;LOC_Os05g49800
GO:0009943	adaxial/abaxial axis specification	0.0016	0.0005	3.05	0.0288116	0.227402	0.643207	LOC_Os01g72020;LOC_Os05g33690;LOC_Os11g04600;LOC_Os12g04410
GO:0010582	floral meristem determinacy	0.0016	0.0005	3.05	0.0288116	0.227402	0.643207	LOC_Os01g72020;LOC_Os04g55920;LOC_Os11g04600;LOC_Os12g04410
GO:0055082	cellular chemical homeostasis	0.0016	0.0005	3.05	0.0288116	0.227402	0.643207	LOC_Os03g06360;LOC_Os03g54880;LOC_Os06g23350;LOC_Os09g09930
GO:0065001	specification of axis polarity	0.0016	0.0005	3.05	0.0288116	0.227402	0.643207	LOC_Os01g72020;LOC_Os05g33690;LOC_Os11g04600;LOC_Os12g04410
GO:0048366	leaf development	0.0051	0.0029	1.73	0.0296442	0.233073	0.632508	LOC_Os01g34350;LOC_Os01g72020;LOC_Os03g31880;LOC_Os03g41600;LOC_Os04g58780;LOC_Os05g05600;LOC_Os05g33690;LOC_Os07g49114;LOC_Os11g01550;LOC_Os11g04600;LOC_Os12g01550;LOC_Os12g04410;Oryza_sativa_newGene_3889
GO:1901135	carbohydrate derivative metabolic process	0.0031	0.0015	2.04	0.0320909	0.243358	0.613755	LOC_Os01g57770;LOC_Os01g65350;LOC_Os02g06360;LOC_Os03g13600;LOC_Os04g48020;LOC_Os05g35520;LOC_Os07g40300;LOC_Os08g44370
GO:0009058	biosynthetic process	0.0211	0.0166	1.27	0.0329933	0.243358	0.613755	LOC_Os01g07260;LOC_Os01g08760;LOC_Os01g09700;LOC_Os01g55540;LOC_Os01g57610;LOC_Os01g65350;LOC_Os01g70780;LOC_Os02g01940;LOC_Os02g04330;LOC_Os02g19924;LOC_Os02g19970;LOC_Os02g41460;LOC_Os03g09910;LOC_Os03g16150;LOC_Os03g18810;LOC_Os03g53950;LOC_Os03g59610;LOC_Os04g40730;LOC_Os04g48850;LOC_Os04g54800;LOC_Os05g01470;LOC_Os05g07710;LOC_Os05g28040;LOC_Os05g35520;LOC_Os05g37190;LOC_Os06g11990;LOC_Os06g…
GO:0000375	RNA splicing, via transesterification reactions	0.0012	0.0003	3.66	0.0337859	0.243358	0.613755	LOC_Os02g51480;LOC_Os05g49610;LOC_Os06g47950
GO:0006213	pyrimidine nucleoside metabolic process	0.0012	0.0003	3.66	0.0337859	0.243358	0.613755	LOC_Os01g65350;LOC_Os05g35520;LOC_Os08g44370
GO:0006497	protein lipidation	0.0012	0.0003	3.66	0.0337859	0.243358	0.613755	LOC_Os01g70780;LOC_Os04g41990;LOC_Os05g07710
GO:0009113	purine nucleobase biosynthetic process	0.0012	0.0003	3.66	0.0337859	0.243358	0.613755	LOC_Os01g65260;LOC_Os05g35580;LOC_Os12g09540
GO:0009806	lignan metabolic process	0.0012	0.0003	3.66	0.0337859	0.243358	0.613755	LOC_Os12g16240;LOC_Os12g16250;LOC_Os12g16410
GO:0009807	lignan biosynthetic process	0.0012	0.0003	3.66	0.0337859	0.243358	0.613755	LOC_Os12g16240;LOC_Os12g16250;LOC_Os12g16410
GO:0015698	inorganic anion transport	0.0012	0.0003	3.66	0.0337859	0.243358	0.613755	LOC_Os02g43770;LOC_Os03g01570;LOC_Os10g41310
GO:0016559	peroxisome fission	0.0012	0.0003	3.66	0.0337859	0.243358	0.613755	LOC_Os03g19010;LOC_Os06g03660;LOC_Os12g07880
GO:0031109	microtubule polymerization or depolymerization	0.0012	0.0003	3.66	0.0337859	0.243358	0.613755	LOC_Os02g40430;LOC_Os02g57120;LOC_Os03g14250
GO:0042761	very long-chain fatty acid biosynthetic process	0.0012	0.0003	3.66	0.0337859	0.243358	0.613755	LOC_Os01g05744;LOC_Os04g40730;LOC_Os08g30340
GO:0046622	positive regulation of organ growth	0.0012	0.0003	3.66	0.0337859	0.243358	0.613755	LOC_Os01g66530;LOC_Os08g02180;LOC_Os12g10750
GO:0046785	microtubule polymerization	0.0012	0.0003	3.66	0.0337859	0.243358	0.613755	LOC_Os02g40430;LOC_Os02g57120;LOC_Os03g14250
GO:0046890	regulation of lipid biosynthetic process	0.0012	0.0003	3.66	0.0337859	0.243358	0.613755	LOC_Os01g01160;LOC_Os03g59610;LOC_Os07g07310
GO:0051046	regulation of secretion	0.0012	0.0003	3.66	0.0337859	0.243358	0.613755	LOC_Os03g63060;LOC_Os04g47700;LOC_Os12g08670
GO:0051258	protein polymerization	0.0012	0.0003	3.66	0.0337859	0.243358	0.613755	LOC_Os02g40430;LOC_Os02g57120;LOC_Os03g14250
GO:0072527	pyrimidine-containing compound metabolic process	0.0012	0.0003	3.66	0.0337859	0.243358	0.613755	LOC_Os01g65350;LOC_Os05g35520;LOC_Os08g44370
GO:1903530	regulation of secretion by cell	0.0012	0.0003	3.66	0.0337859	0.243358	0.613755	LOC_Os03g63060;LOC_Os04g47700;LOC_Os12g08670
GO:0009845	seed germination	0.0039	0.0021	1.85	0.0338027	0.243358	0.613755	LOC_Os01g64000;LOC_Os02g54720;LOC_Os03g06360;LOC_Os03g16170;LOC_Os04g28300;LOC_Os06g23350;LOC_Os06g36670;LOC_Os08g41090;LOC_Os10g35240;LOC_Os10g35436
GO:0007584	response to nutrient	0.002	0.0008	2.55	0.0338337	0.243358	0.613755	LOC_Os03g29980;LOC_Os03g40100;LOC_Os04g32110;LOC_Os07g07470;LOC_Os08g42100
GO:0008283	cell proliferation	0.002	0.0008	2.55	0.0338337	0.243358	0.613755	LOC_Os03g12990;LOC_Os06g08250;LOC_Os07g03200;LOC_Os11g05190;LOC_Os12g05260
GO:1902903	regulation of supramolecular fiber organization	0.002	0.0008	2.55	0.0338337	0.243358	0.613755	LOC_Os02g40430;LOC_Os02g57120;LOC_Os03g20670;LOC_Os03g63060;LOC_Os04g46079
GO:0034220	ion transmembrane transport	0.0027	0.0013	2.14	0.0339285	0.243358	0.613755	LOC_Os01g19770;LOC_Os03g01570;LOC_Os03g19290;LOC_Os03g54880;LOC_Os04g12499;LOC_Os04g12530;LOC_Os04g51820
GO:0010035	response to inorganic substance	0.009	0.0061	1.46	0.034832	0.247328	0.606727	LOC_Os01g58850;LOC_Os02g11720;LOC_Os02g36360;LOC_Os02g43770;LOC_Os02g49680;LOC_Os02g52150;LOC_Os03g06360;LOC_Os03g50870;LOC_Os03g54880;LOC_Os03g58040;LOC_Os03g59610;LOC_Os04g38370;LOC_Os05g25850;LOC_Os05g46480;LOC_Os06g11610;LOC_Os06g11990;LOC_Os06g23350;LOC_Os07g46160;LOC_Os07g49114;LOC_Os08g32930;LOC_Os09g04790;LOC_Os09g20220;LOC_Os10g41310
GO:0006108	malate metabolic process	0.0023	0.001	2.29	0.0348449	0.247328	0.606727	LOC_Os01g54030;LOC_Os05g49880;LOC_Os07g43700;LOC_Os08g33720;LOC_Os10g35960;LOC_Os12g43630
GO:0009691	cytokinin biosynthetic process	0.0023	0.001	2.29	0.0348449	0.247328	0.606727	LOC_Os01g51210;LOC_Os03g01880;LOC_Os04g43840;LOC_Os05g46360;LOC_Os09g37540;LOC_Os10g33900
GO:0048583	regulation of response to stimulus	0.0129	0.0095	1.36	0.0362406	0.256344	0.591176	LOC_Os01g42710;LOC_Os01g42960;LOC_Os01g72020;LOC_Os02g11790;LOC_Os02g35530;LOC_Os02g47880;LOC_Os02g53530;LOC_Os03g08320;LOC_Os03g13600;LOC_Os03g41110;LOC_Os05g11990;LOC_Os05g46490;LOC_Os06g08250;LOC_Os06g11990;LOC_Os06g40360;LOC_Os06g44840;LOC_Os07g40300;LOC_Os07g42370;LOC_Os08g04130;LOC_Os08g33160;LOC_Os09g20220;LOC_Os09g25000;LOC_Os09g26400;LOC_Os09g26780;LOC_Os09g27320;LOC_Os10g25290;LOC_Os10g…
GO:0048827	phyllome development	0.0055	0.0033	1.64	0.0365266	0.257476	0.589263	LOC_Os01g72020;LOC_Os02g06410;LOC_Os03g31880;LOC_Os03g41600;LOC_Os05g05600;LOC_Os05g33690;LOC_Os06g11990;LOC_Os07g49114;LOC_Os10g33780;LOC_Os11g01550;LOC_Os11g04600;LOC_Os12g01550;LOC_Os12g04410;Oryza_sativa_newGene_3889
GO:0048731	system development	0.0164	0.0125	1.31	0.0370937	0.260281	0.584557	LOC_Os01g48380;LOC_Os01g58850;LOC_Os01g72020;LOC_Os02g06410;LOC_Os02g35690;LOC_Os02g38040;LOC_Os02g47230;LOC_Os02g47880;LOC_Os02g51480;LOC_Os02g52370;LOC_Os02g56820;LOC_Os03g11060;LOC_Os03g31880;LOC_Os03g41600;LOC_Os03g46260;LOC_Os04g40730;LOC_Os04g47110;LOC_Os04g56370;LOC_Os05g05600;LOC_Os05g33690;LOC_Os05g49440;LOC_Os06g09880;LOC_Os06g11990;LOC_Os06g30420;LOC_Os06g42700;LOC_Os07g05470;LOC_Os07g…
GO:0008299	isoprenoid biosynthetic process	0.0035	0.0019	1.9	0.0371792	0.260281	0.584557	LOC_Os01g14630;LOC_Os01g50050;LOC_Os03g59610;LOC_Os04g56230;LOC_Os05g46580;LOC_Os07g07310;LOC_Os08g09370;LOC_Os08g43170;LOC_Os09g34960
GO:0097305	response to alcohol	0.0062	0.004	1.58	0.0384542	0.268288	0.571399	LOC_Os01g42960;LOC_Os01g58850;LOC_Os02g47230;LOC_Os02g52130;LOC_Os03g14370;LOC_Os03g46260;LOC_Os03g62790;LOC_Os05g11990;LOC_Os05g25850;LOC_Os05g49440;LOC_Os05g50690;LOC_Os06g13060;LOC_Os06g30370;LOC_Os07g37400;LOC_Os09g04790;LOC_Os09g26400
GO:0034622	cellular macromolecular complex assembly	0.0047	0.0027	1.7	0.0392811	0.272577	0.564511	LOC_Os02g40430;LOC_Os02g43020;LOC_Os02g57120;LOC_Os03g14250;LOC_Os03g46600;LOC_Os03g55820;LOC_Os05g43470;LOC_Os05g44320;LOC_Os08g36140;LOC_Os10g30870;LOC_Os10g37840;LOC_Os11g36960
GO:1901701	cellular response to oxygen-containing compound	0.007	0.0046	1.53	0.0393356	0.272577	0.564511	LOC_Os01g42960;LOC_Os01g58850;LOC_Os01g72020;LOC_Os02g43770;LOC_Os02g53530;LOC_Os03g59610;LOC_Os03g62790;LOC_Os04g35610;LOC_Os05g11990;LOC_Os05g25850;LOC_Os07g46160;LOC_Os08g04130;LOC_Os08g33160;LOC_Os09g20220;LOC_Os09g27320;LOC_Os10g41310;LOC_Os11g04600;LOC_Os12g04410
GO:0023051	regulation of signaling	0.0078	0.0052	1.49	0.0394901	0.272723	0.564278	LOC_Os01g42960;LOC_Os02g11790;LOC_Os02g35530;LOC_Os02g47880;LOC_Os02g53530;LOC_Os03g08320;LOC_Os03g13600;LOC_Os03g41110;LOC_Os05g11990;LOC_Os06g08250;LOC_Os06g40360;LOC_Os07g40300;LOC_Os07g42370;LOC_Os08g33160;LOC_Os09g26400;LOC_Os09g26780;LOC_Os09g27320;LOC_Os10g25290;LOC_Os11g40590;LOC_Os12g08670
GO:0010228	vegetative to reproductive phase transition of meristem	0.0031	0.0016	1.95	0.040622	0.279596	0.553469	LOC_Os01g58850;LOC_Os03g51550;LOC_Os05g05600;LOC_Os05g32390;LOC_Os06g05090;LOC_Os06g19630;LOC_Os09g33850;LOC_Os10g33240
GO:0071229	cellular response to acid chemical	0.0051	0.0031	1.65	0.0410854	0.281836	0.550004	LOC_Os01g58850;LOC_Os01g72020;LOC_Os02g43770;LOC_Os02g53530;LOC_Os03g62790;LOC_Os07g46160;LOC_Os08g04130;LOC_Os08g33160;LOC_Os09g20220;LOC_Os09g27320;LOC_Os10g41310;LOC_Os11g04600;LOC_Os12g04410
GO:0043933	macromolecular complex subunit organization	0.0059	0.0037	1.58	0.0433591	0.295555	0.529361	LOC_Os01g42090;LOC_Os02g40430;LOC_Os02g43020;LOC_Os02g57120;LOC_Os03g14250;LOC_Os03g42710;LOC_Os03g46600;LOC_Os03g55820;LOC_Os05g25850;LOC_Os05g44320;LOC_Os08g36140;LOC_Os10g30870;LOC_Os10g37840;LOC_Os11g36960;LOC_Os12g40260
GO:0006790	sulfur compound metabolic process	0.0027	0.0013	2.04	0.0439104	0.295555	0.529361	LOC_Os01g57610;LOC_Os03g13600;LOC_Os06g12290;LOC_Os07g40300;LOC_Os09g20220;LOC_Os11g37730;LOC_Os11g42360
GO:0006820	anion transport	0.0027	0.0013	2.04	0.0439104	0.295555	0.529361	LOC_Os01g19770;LOC_Os02g43770;LOC_Os02g44770;LOC_Os03g01570;LOC_Os04g12499;LOC_Os04g12530;LOC_Os10g41310
GO:0090351	seedling development	0.0027	0.0013	2.04	0.0439104	0.295555	0.529361	LOC_Os02g54720;LOC_Os03g06360;LOC_Os04g28300;LOC_Os06g23350;LOC_Os08g14450;LOC_Os10g35240;LOC_Os10g35436
GO:0000373	Group II intron splicing	0.0016	0.0006	2.71	0.045254	0.295555	0.529361	LOC_Os02g51480;LOC_Os05g49610;LOC_Os08g27150;LOC_Os11g37990
GO:0005987	sucrose catabolic process	0.0016	0.0006	2.71	0.045254	0.295555	0.529361	LOC_Os03g20020;LOC_Os04g33490;LOC_Os04g35280;LOC_Os11g07440
GO:0006109	regulation of carbohydrate metabolic process	0.0016	0.0006	2.71	0.045254	0.295555	0.529361	LOC_Os01g01160;LOC_Os02g04330;LOC_Os05g43040;LOC_Os07g07310
GO:0006873	cellular ion homeostasis	0.0016	0.0006	2.71	0.045254	0.295555	0.529361	LOC_Os03g06360;LOC_Os03g54880;LOC_Os06g23350;LOC_Os09g09930
GO:0009944	polarity specification of adaxial/abaxial axis	0.0016	0.0006	2.71	0.045254	0.295555	0.529361	LOC_Os01g72020;LOC_Os05g33690;LOC_Os11g04600;LOC_Os12g04410
GO:0010675	regulation of cellular carbohydrate metabolic process	0.0016	0.0006	2.71	0.045254	0.295555	0.529361	LOC_Os01g01160;LOC_Os02g04330;LOC_Os05g43040;LOC_Os07g07310
GO:0030042	actin filament depolymerization	0.0016	0.0006	2.71	0.045254	0.295555	0.529361	LOC_Os01g03510;LOC_Os03g13950;LOC_Os03g56790;LOC_Os03g60580
GO:0031670	cellular response to nutrient	0.0016	0.0006	2.71	0.045254	0.295555	0.529361	LOC_Os03g29980;LOC_Os03g40100;LOC_Os04g32110;LOC_Os08g42100
GO:0044550	secondary metabolite biosynthetic process	0.0016	0.0006	2.71	0.045254	0.295555	0.529361	LOC_Os01g57610;LOC_Os12g16240;LOC_Os12g16250;LOC_Os12g16410
GO:0080142	regulation of salicylic acid biosynthetic process	0.0016	0.0006	2.71	0.045254	0.295555	0.529361	LOC_Os01g04280;LOC_Os09g13890;LOC_Os11g44600;LOC_Os12g36920
GO:0097428	protein maturation by iron-sulfur cluster transfer	0.0016	0.0006	2.71	0.045254	0.295555	0.529361	LOC_Os01g01610;LOC_Os06g47940;LOC_Os07g08050;LOC_Os12g30030
GO:0016226	iron-sulfur cluster assembly	0.0023	0.0011	2.16	0.0465972	0.302395	0.519426	LOC_Os04g57810;LOC_Os05g49300;LOC_Os06g04380;LOC_Os06g47940;LOC_Os11g07916;LOC_Os12g30030
GO:0045489	pectin biosynthetic process	0.0023	0.0011	2.16	0.0465972	0.302395	0.519426	LOC_Os01g52710;LOC_Os03g18120;LOC_Os05g40720;LOC_Os06g12280;LOC_Os07g48370;LOC_Os12g02910
GO:0009082	branched-chain amino acid biosynthetic process	0.002	0.0008	2.35	0.0477469	0.307516	0.512132	LOC_Os02g17330;LOC_Os03g12890;LOC_Os05g15530;LOC_Os08g44530;LOC_Os10g40200
GO:0016049	cell growth	0.0051	0.0031	1.62	0.0478376	0.307516	0.512132	LOC_Os01g57610;LOC_Os02g38340;LOC_Os02g40430;LOC_Os02g57120;LOC_Os03g63060;LOC_Os04g53580;LOC_Os05g35460;LOC_Os06g11990;LOC_Os06g14810;LOC_Os06g42700;LOC_Os07g43740;LOC_Os11g08090;LOC_Os12g10750
GO:0065003	macromolecular complex assembly	0.0051	0.0031	1.62	0.0478376	0.307516	0.512132	LOC_Os01g42090;LOC_Os02g40430;LOC_Os02g43020;LOC_Os02g57120;LOC_Os03g14250;LOC_Os03g46600;LOC_Os03g55820;LOC_Os05g25850;LOC_Os05g44320;LOC_Os08g36140;LOC_Os10g30870;LOC_Os10g37840;LOC_Os11g36960
GO:0090698	post-embryonic plant morphogenesis	0.0039	0.0022	1.75	0.0493746	0.316402	0.499761	LOC_Os01g72020;LOC_Os02g41460;LOC_Os05g28040;LOC_Os05g33690;LOC_Os06g46030;LOC_Os07g05470;LOC_Os10g33780;LOC_Os11g04600;LOC_Os11g48000;LOC_Os12g04410
GO:1903506	regulation of nucleic acid-templated transcription	0.0172	0.0135	1.27	0.0499459	0.318069	0.497479	LOC_Os01g57720;LOC_Os01g61320;LOC_Os01g65970;LOC_Os02g01940;LOC_Os02g35690;LOC_Os02g36360;LOC_Os02g47370;LOC_Os02g53530;LOC_Os03g08320;LOC_Os03g13600;LOC_Os03g18840;LOC_Os03g19780;LOC_Os03g29980;LOC_Os03g31880;LOC_Os03g40100;LOC_Os03g41110;LOC_Os03g41600;LOC_Os03g51200;LOC_Os04g32110;LOC_Os04g32510;LOC_Os04g46310;LOC_Os04g51130;LOC_Os04g51320;LOC_Os04g59130;LOC_Os05g37190;LOC_Os07g40300;LOC_Os07g…
GO:2001141	regulation of RNA biosynthetic process	0.0172	0.0135	1.27	0.0499459	0.318069	0.497479	LOC_Os01g57720;LOC_Os01g61320;LOC_Os01g65970;LOC_Os02g01940;LOC_Os02g35690;LOC_Os02g36360;LOC_Os02g47370;LOC_Os02g53530;LOC_Os03g08320;LOC_Os03g13600;LOC_Os03g18840;LOC_Os03g19780;LOC_Os03g29980;LOC_Os03g31880;LOC_Os03g40100;LOC_Os03g41110;LOC_Os03g41600;LOC_Os03g51200;LOC_Os04g32110;LOC_Os04g32510;LOC_Os04g46310;LOC_Os04g51130;LOC_Os04g51320;LOC_Os04g59130;LOC_Os05g37190;LOC_Os07g40300;LOC_Os07g…
GO:0010498	proteasomal protein catabolic process	0.007	0.0047	1.49	0.050133	0.318268	0.497207	LOC_Os01g50840;LOC_Os01g72020;LOC_Os02g08200;LOC_Os02g11790;LOC_Os02g26670;LOC_Os02g51350;LOC_Os04g40850;LOC_Os05g41180;LOC_Os06g04800;LOC_Os06g21330;LOC_Os07g42260;LOC_Os07g43740;LOC_Os09g26400;LOC_Os09g33986;LOC_Os11g02070;LOC_Os11g04600;LOC_Os11g36960;LOC_Os12g04410
GO:0003002	regionalization	0.0043	0.0026	1.68	0.0520875	0.329653	0.481943	LOC_Os01g42960;LOC_Os01g72020;LOC_Os03g31880;LOC_Os03g32170;LOC_Os03g41600;LOC_Os05g11990;LOC_Os05g33690;LOC_Os10g33780;LOC_Os11g04600;LOC_Os11g48000;LOC_Os12g04410
GO:0007389	pattern specification process	0.0047	0.0029	1.63	0.054012	0.3402	0.468266	LOC_Os01g42960;LOC_Os01g72020;LOC_Os02g47880;LOC_Os03g31880;LOC_Os03g32170;LOC_Os03g41600;LOC_Os05g11990;LOC_Os05g33690;LOC_Os10g33780;LOC_Os11g04600;LOC_Os11g48000;LOC_Os12g04410
GO:0033993	response to lipid	0.0082	0.0058	1.43	0.0544555	0.3402	0.468266	LOC_Os01g42960;LOC_Os01g58850;LOC_Os02g01940;LOC_Os02g47230;LOC_Os02g52130;LOC_Os02g53530;LOC_Os02g54720;LOC_Os03g14370;LOC_Os03g46260;LOC_Os03g62790;LOC_Os05g11990;LOC_Os05g25850;LOC_Os05g49440;LOC_Os05g50690;LOC_Os06g13060;LOC_Os06g30370;LOC_Os07g37400;LOC_Os09g04790;LOC_Os09g26400;LOC_Os09g27320;LOC_Os12g10750
GO:0010646	regulation of cell communication	0.0078	0.0054	1.44	0.0551646	0.3402	0.468266	LOC_Os01g42960;LOC_Os02g11790;LOC_Os02g35530;LOC_Os02g47880;LOC_Os02g53530;LOC_Os03g08320;LOC_Os03g13600;LOC_Os03g41110;LOC_Os05g11990;LOC_Os06g08250;LOC_Os06g40360;LOC_Os07g40300;LOC_Os07g42370;LOC_Os08g33160;LOC_Os09g26400;LOC_Os09g26780;LOC_Os09g27320;LOC_Os10g25290;LOC_Os11g40590;LOC_Os12g08670
GO:0042026	protein refolding	0.0027	0.0014	1.94	0.0556004	0.3402	0.468266	ChrSy.fgenesh.gene.28;LOC_Os01g62290;LOC_Os03g16920;LOC_Os06g02380;LOC_Os09g38980;LOC_Os12g17910;Oryza_sativa_newGene_1460
GO:0048868	pollen tube development	0.0027	0.0014	1.94	0.0556004	0.3402	0.468266	LOC_Os02g06410;LOC_Os03g63060;LOC_Os04g53580;LOC_Os05g35460;LOC_Os06g11990;LOC_Os06g14810;LOC_Os06g20440
GO:0043161	proteasome-mediated ubiquitin-dependent protein catabolic process	0.0074	0.0051	1.45	0.0557717	0.3402	0.468266	LOC_Os01g50840;LOC_Os01g72020;LOC_Os02g08200;LOC_Os02g11790;LOC_Os02g26670;LOC_Os02g51350;LOC_Os04g40850;LOC_Os05g41180;LOC_Os06g04800;LOC_Os06g21330;LOC_Os06g43570;LOC_Os07g07240;LOC_Os07g42260;LOC_Os07g43740;LOC_Os09g26400;LOC_Os09g33986;LOC_Os11g02070;LOC_Os11g04600;LOC_Os12g04410
GO:0040007	growth	0.0055	0.0035	1.55	0.0561379	0.3402	0.468266	LOC_Os01g57610;LOC_Os02g38340;LOC_Os02g40430;LOC_Os02g57120;LOC_Os03g63060;LOC_Os04g53580;LOC_Os05g35460;LOC_Os06g11990;LOC_Os06g14810;LOC_Os06g42700;LOC_Os07g43740;LOC_Os11g08090;LOC_Os12g10750;Oryza_sativa_newGene_3889
GO:0032870	cellular response to hormone stimulus	0.0062	0.0042	1.5	0.0566946	0.3402	0.468266	LOC_Os01g42960;LOC_Os01g57610;LOC_Os01g58850;LOC_Os01g72020;LOC_Os02g01940;LOC_Os02g47230;LOC_Os02g53530;LOC_Os03g62790;LOC_Os05g11990;LOC_Os08g04130;LOC_Os08g33160;LOC_Os09g27320;LOC_Os11g04600;LOC_Os11g48000;LOC_Os12g04410;LOC_Os12g10750
GO:1901362	organic cyclic compound biosynthetic process	0.0062	0.0042	1.5	0.0566946	0.3402	0.468266	LOC_Os01g57610;LOC_Os01g65350;LOC_Os02g41460;LOC_Os03g59610;LOC_Os04g54800;LOC_Os05g28040;LOC_Os05g35520;LOC_Os06g44840;LOC_Os06g46030;LOC_Os07g07310;LOC_Os10g33780;LOC_Os11g16550;LOC_Os12g16240;LOC_Os12g16250;LOC_Os12g16410;LOC_Os12g34854
GO:0051603	proteolysis involved in cellular protein catabolic process	0.0105	0.0078	1.35	0.0584864	0.3402	0.468266	LOC_Os01g06490;LOC_Os01g24560;LOC_Os01g50840;LOC_Os01g72020;LOC_Os02g08200;LOC_Os02g11790;LOC_Os02g26670;LOC_Os02g42320;LOC_Os02g51350;LOC_Os02g52130;LOC_Os02g53060;LOC_Os03g27480;LOC_Os03g48930;LOC_Os04g13140;LOC_Os04g32540;LOC_Os04g40850;LOC_Os06g06030;LOC_Os06g08250;LOC_Os06g21330;LOC_Os06g40360;LOC_Os07g43740;LOC_Os08g44270;LOC_Os09g26400;LOC_Os11g02070;LOC_Os11g04600;LOC_Os11g36960;LOC_Os12g…
GO:0042254	ribosome biogenesis	0.0039	0.0023	1.7	0.0587076	0.3402	0.468266	LOC_Os01g08770;LOC_Os02g52744;LOC_Os03g18840;LOC_Os03g21530;LOC_Os04g46310;LOC_Os05g42300;LOC_Os05g44320;LOC_Os06g09570;LOC_Os07g41190;LOC_Os10g25300
GO:0022607	cellular component assembly	0.0086	0.0061	1.4	0.0592643	0.3402	0.468266	LOC_Os01g42090;LOC_Os01g70780;LOC_Os02g13810;LOC_Os02g38040;LOC_Os02g40430;LOC_Os02g43020;LOC_Os02g47880;LOC_Os02g57120;LOC_Os03g14250;LOC_Os03g46600;LOC_Os03g55820;LOC_Os03g63060;LOC_Os05g07710;LOC_Os05g25850;LOC_Os05g44320;LOC_Os06g11990;LOC_Os07g05470;LOC_Os08g02354;LOC_Os08g36140;LOC_Os10g30870;LOC_Os10g37840;LOC_Os11g36960
GO:0000271	polysaccharide biosynthetic process	0.0012	0.0004	3.05	0.0594389	0.3402	0.468266	LOC_Os02g04330;LOC_Os06g11990;LOC_Os11g08090
GO:0001510	RNA methylation	0.0012	0.0004	3.05	0.0594389	0.3402	0.468266	LOC_Os05g49230;LOC_Os10g25300;Oryza_sativa_newGene_3889
GO:0009250	glucan biosynthetic process	0.0012	0.0004	3.05	0.0594389	0.3402	0.468266	LOC_Os02g04330;LOC_Os06g11990;LOC_Os11g08090
GO:0009698	phenylpropanoid metabolic process	0.0012	0.0004	3.05	0.0594389	0.3402	0.468266	LOC_Os12g16240;LOC_Os12g16250;LOC_Os12g16410
GO:0009699	phenylpropanoid biosynthetic process	0.0012	0.0004	3.05	0.0594389	0.3402	0.468266	LOC_Os12g16240;LOC_Os12g16250;LOC_Os12g16410
GO:0010109	regulation of photosynthesis	0.0012	0.0004	3.05	0.0594389	0.3402	0.468266	LOC_Os03g01570;LOC_Os09g04790;LOC_Os11g11000
GO:0010207	photosystem II assembly	0.0012	0.0004	3.05	0.0594389	0.3402	0.468266	LOC_Os01g31690;LOC_Os03g21560;LOC_Os03g57840
GO:0010227	floral organ abscission	0.0012	0.0004	3.05	0.0594389	0.3402	0.468266	LOC_Os01g72020;LOC_Os11g04600;LOC_Os12g04410
GO:0010239	chloroplast mRNA processing	0.0012	0.0004	3.05	0.0594389	0.3402	0.468266	LOC_Os03g62170;LOC_Os07g11280;LOC_Os07g36390
GO:0016132	brassinosteroid biosynthetic process	0.0012	0.0004	3.05	0.0594389	0.3402	0.468266	LOC_Os03g12660;LOC_Os04g48200;LOC_Os11g04710
GO:0030259	lipid glycosylation	0.0012	0.0004	3.05	0.0594389	0.3402	0.468266	LOC_Os01g33230;LOC_Os01g64750;LOC_Os07g23740
GO:0033692	cellular polysaccharide biosynthetic process	0.0012	0.0004	3.05	0.0594389	0.3402	0.468266	LOC_Os02g04330;LOC_Os06g11990;LOC_Os11g08090
GO:0034637	cellular carbohydrate biosynthetic process	0.0012	0.0004	3.05	0.0594389	0.3402	0.468266	LOC_Os02g04330;LOC_Os06g11990;LOC_Os11g08090
GO:1903825	organic acid transmembrane transport	0.0012	0.0004	3.05	0.0594389	0.3402	0.468266	LOC_Os01g19770;LOC_Os04g12499;LOC_Os04g12530
GO:1905039	carboxylic acid transmembrane transport	0.0012	0.0004	3.05	0.0594389	0.3402	0.468266	LOC_Os01g19770;LOC_Os04g12499;LOC_Os04g12530
GO:0048519	negative regulation of biological process	0.0164	0.013	1.26	0.0604352	0.3402	0.468266	LOC_Os01g57720;LOC_Os02g11790;LOC_Os02g35530;LOC_Os02g40430;LOC_Os02g47880;LOC_Os02g52130;LOC_Os02g52550;LOC_Os02g53530;LOC_Os02g57120;LOC_Os03g08320;LOC_Os03g13600;LOC_Os03g20670;LOC_Os03g31880;LOC_Os03g33580;LOC_Os03g41110;LOC_Os03g51200;LOC_Os03g62790;LOC_Os04g46079;LOC_Os05g46490;LOC_Os06g08250;LOC_Os06g11990;LOC_Os06g40360;LOC_Os07g07310;LOC_Os07g40300;LOC_Os07g42370;LOC_Os08g04130;LOC_Os08g…
GO:1901699	cellular response to nitrogen compound	0.0023	0.0012	2.04	0.0605239	0.3402	0.468266	LOC_Os02g43770;LOC_Os03g29980;LOC_Os03g40100;LOC_Os04g32110;LOC_Os08g42100;LOC_Os10g41310
GO:0019219	regulation of nucleobase-containing compound metabolic process	0.018	0.0144	1.25	0.060945	0.3402	0.468266	LOC_Os01g57720;LOC_Os01g61320;LOC_Os01g65970;LOC_Os02g01940;LOC_Os02g35690;LOC_Os02g36360;LOC_Os02g47370;LOC_Os02g53530;LOC_Os03g08320;LOC_Os03g13600;LOC_Os03g18840;LOC_Os03g19780;LOC_Os03g29980;LOC_Os03g31880;LOC_Os03g40100;LOC_Os03g41110;LOC_Os03g41600;LOC_Os03g51200;LOC_Os04g32110;LOC_Os04g32510;LOC_Os04g46310;LOC_Os04g51130;LOC_Os04g51320;LOC_Os04g59130;LOC_Os05g37190;LOC_Os05g46490;LOC_Os07g…
GO:0006099	tricarboxylic acid cycle	0.0043	0.0026	1.64	0.0610581	0.3402	0.468266	LOC_Os01g16900;LOC_Os02g10070;LOC_Os02g13840;LOC_Os03g04410;LOC_Os04g40310;LOC_Os04g40990;LOC_Os05g49760;LOC_Os05g49880;LOC_Os07g43700;LOC_Os08g33720;LOC_Os12g43630
GO:0030245	cellulose catabolic process	0.0031	0.0017	1.81	0.0618803	0.3402	0.468266	LOC_Os02g05744;LOC_Os03g21210;LOC_Os03g52630;LOC_Os04g57860;LOC_Os06g13830;LOC_Os08g29770;LOC_Os09g36350;LOC_Os12g24040
GO:0098542	defense response to other organism	0.0059	0.0039	1.5	0.064112	0.3402	0.468266	LOC_Os01g57770;LOC_Os01g72020;LOC_Os02g30100;LOC_Os03g60210;LOC_Os03g60220;LOC_Os03g61740;LOC_Os03g62790;LOC_Os05g33690;LOC_Os06g11990;LOC_Os08g04130;LOC_Os08g37930;LOC_Os09g25000;LOC_Os11g04600;LOC_Os11g08090;LOC_Os12g04410
GO:0010305	leaf vascular tissue pattern formation	0.002	0.0009	2.18	0.0645572	0.3402	0.468266	LOC_Os01g10800;LOC_Os01g42960;LOC_Os03g01012;LOC_Os05g11990;Oryza_sativa_newGene_2969
GO:0097237	cellular response to toxic substance	0.002	0.0009	2.18	0.0645572	0.3402	0.468266	LOC_Os01g58194;LOC_Os02g53400;LOC_Os03g55820;LOC_Os05g25850;LOC_Os06g45510
GO:1990748	cellular detoxification	0.002	0.0009	2.18	0.0645572	0.3402	0.468266	LOC_Os01g58194;LOC_Os02g53400;LOC_Os03g55820;LOC_Os05g25850;LOC_Os06g45510
GO:2000028	regulation of photoperiodism, flowering	0.002	0.0009	2.18	0.0645572	0.3402	0.468266	LOC_Os01g08700;LOC_Os06g11990;LOC_Os09g25000;LOC_Os11g08090;LOC_Os11g40590
GO:0006575	cellular modified amino acid metabolic process	0.0016	0.0006	2.44	0.0658839	0.3402	0.468266	LOC_Os06g12290;LOC_Os09g20220;LOC_Os11g37730;LOC_Os11g42360
GO:0009299	mRNA transcription	0.0016	0.0006	2.44	0.0658839	0.3402	0.468266	LOC_Os02g41460;LOC_Os05g28040;LOC_Os06g46030;LOC_Os10g33780
GO:0016104	triterpenoid biosynthetic process	0.0016	0.0006	2.44	0.0658839	0.3402	0.468266	LOC_Os11g08569;LOC_Os11g18194;LOC_Os11g18366;LOC_Os11g35710
GO:0051494	negative regulation of cytoskeleton organization	0.0016	0.0006	2.44	0.0658839	0.3402	0.468266	LOC_Os02g40430;LOC_Os02g57120;LOC_Os03g20670;LOC_Os04g46079
GO:1902904	negative regulation of supramolecular fiber organization	0.0016	0.0006	2.44	0.0658839	0.3402	0.468266	LOC_Os02g40430;LOC_Os02g57120;LOC_Os03g20670;LOC_Os04g46079
GO:0046777	protein autophosphorylation	0.0039	0.0024	1.65	0.0691175	0.3402	0.468266	LOC_Os03g42710;LOC_Os03g43670;LOC_Os04g43710;LOC_Os04g52640;LOC_Os05g25450;LOC_Os07g05370;LOC_Os10g39010;LOC_Os10g41390;LOC_Os12g40260;LOC_Os12g44090
GO:0009657	plastid organization	0.0043	0.0027	1.6	0.0709834	0.3402	0.468266	LOC_Os01g01302;LOC_Os01g61320;LOC_Os01g61630;LOC_Os02g52744;LOC_Os03g01570;LOC_Os05g43040;LOC_Os05g44330;LOC_Os07g08970;LOC_Os07g48080;LOC_Os08g36140;LOC_Os09g28480
GO:0008152	metabolic process	0.0789	0.0718	1.1	0.071014	0.3402	0.468266	LOC_Os01g04200;LOC_Os01g06000;LOC_Os01g07260;LOC_Os01g08760;LOC_Os01g08770;LOC_Os01g12810;LOC_Os01g15530;LOC_Os01g15840;LOC_Os01g27650;LOC_Os01g32090;LOC_Os01g36600;LOC_Os01g36610;LOC_Os01g42280;LOC_Os01g45800;LOC_Os01g48140;LOC_Os01g48380;LOC_Os01g50840;LOC_Os01g55070;LOC_Os01g55290;LOC_Os01g57520;LOC_Os01g57610;LOC_Os01g57770;LOC_Os01g58194;LOC_Os01g60010;LOC_Os01g61630;LOC_Os01g65350;LOC_Os01g…
GO:0006007	glucose catabolic process	0.0008	0.0002	4.07	0.0716145	0.3402	0.468266	LOC_Os01g60190;LOC_Os03g21260
GO:0006101	citrate metabolic process	0.0008	0.0002	4.07	0.0716145	0.3402	0.468266	LOC_Os02g10070;LOC_Os03g04410
GO:0006546	glycine catabolic process	0.0008	0.0002	4.07	0.0716145	0.3402	0.468266	LOC_Os04g53230;LOC_Os06g40940
GO:0006879	cellular iron ion homeostasis	0.0008	0.0002	4.07	0.0716145	0.3402	0.468266	LOC_Os01g57460;LOC_Os11g01530
GO:0007026	negative regulation of microtubule depolymerization	0.0008	0.0002	4.07	0.0716145	0.3402	0.468266	LOC_Os02g40430;LOC_Os02g57120
GO:0008655	pyrimidine-containing compound salvage	0.0008	0.0002	4.07	0.0716145	0.3402	0.468266	LOC_Os01g65350;LOC_Os05g35520
GO:0009052	pentose-phosphate shunt, non-oxidative branch	0.0008	0.0002	4.07	0.0716145	0.3402	0.468266	LOC_Os03g56869;LOC_Os07g08030
GO:0009616	virus induced gene silencing	0.0008	0.0002	4.07	0.0716145	0.3402	0.468266	LOC_Os01g34350;LOC_Os03g06440
GO:0009862	systemic acquired resistance, salicylic acid mediated signaling pathway	0.0008	0.0002	4.07	0.0716145	0.3402	0.468266	LOC_Os01g09800;LOC_Os03g18810
GO:0010115	regulation of abscisic acid biosynthetic process	0.0008	0.0002	4.07	0.0716145	0.3402	0.468266	LOC_Os03g59610;LOC_Os10g18340
GO:0010208	pollen wall assembly	0.0008	0.0002	4.07	0.0716145	0.3402	0.468266	LOC_Os01g42090;LOC_Os06g11990
GO:0010336	gibberellic acid homeostasis	0.0008	0.0002	4.07	0.0716145	0.3402	0.468266	LOC_Os04g44150;LOC_Os06g15370
GO:0016143	S-glycoside metabolic process	0.0008	0.0002	4.07	0.0716145	0.3402	0.468266	LOC_Os03g13600;LOC_Os07g40300
GO:0019757	glycosinolate metabolic process	0.0008	0.0002	4.07	0.0716145	0.3402	0.468266	LOC_Os03g13600;LOC_Os07g40300
GO:0019760	glucosinolate metabolic process	0.0008	0.0002	4.07	0.0716145	0.3402	0.468266	LOC_Os03g13600;LOC_Os07g40300
GO:0030041	actin filament polymerization	0.0008	0.0002	4.07	0.0716145	0.3402	0.468266	LOC_Os01g46580;LOC_Os04g43290
GO:0030178	negative regulation of Wnt signaling pathway	0.0008	0.0002	4.07	0.0716145	0.3402	0.468266	LOC_Os02g47880;LOC_Os06g08250
GO:0030388	fructose 1,6-bisphosphate metabolic process	0.0008	0.0002	4.07	0.0716145	0.3402	0.468266	LOC_Os06g45370;LOC_Os08g02700
GO:0031033	myosin filament organization	0.0008	0.0002	4.07	0.0716145	0.3402	0.468266	LOC_Os03g42710;LOC_Os12g40260
GO:0031035	myosin filament disassembly	0.0008	0.0002	4.07	0.0716145	0.3402	0.468266	LOC_Os03g42710;LOC_Os12g40260
GO:0031037	myosin II filament disassembly	0.0008	0.0002	4.07	0.0716145	0.3402	0.468266	LOC_Os03g42710;LOC_Os12g40260
GO:0031038	myosin II filament organization	0.0008	0.0002	4.07	0.0716145	0.3402	0.468266	LOC_Os03g42710;LOC_Os12g40260
GO:0031110	regulation of microtubule polymerization or depolymerization	0.0008	0.0002	4.07	0.0716145	0.3402	0.468266	LOC_Os02g40430;LOC_Os02g57120
GO:0031111	negative regulation of microtubule polymerization or depolymerization	0.0008	0.0002	4.07	0.0716145	0.3402	0.468266	LOC_Os02g40430;LOC_Os02g57120
GO:0031114	regulation of microtubule depolymerization	0.0008	0.0002	4.07	0.0716145	0.3402	0.468266	LOC_Os02g40430;LOC_Os02g57120
GO:0031118	rRNA pseudouridine synthesis	0.0008	0.0002	4.07	0.0716145	0.3402	0.468266	LOC_Os03g25450;LOC_Os07g44190
GO:0031120	snRNA pseudouridine synthesis	0.0008	0.0002	4.07	0.0716145	0.3402	0.468266	LOC_Os03g25450;LOC_Os07g44190
GO:0031167	rRNA methylation	0.0008	0.0002	4.07	0.0716145	0.3402	0.468266	LOC_Os05g49230;LOC_Os10g25300
GO:0032264	IMP salvage	0.0008	0.0002	4.07	0.0716145	0.3402	0.468266	LOC_Os05g28180;LOC_Os07g49270
GO:0034453	microtubule anchoring	0.0008	0.0002	4.07	0.0716145	0.3402	0.468266	LOC_Os02g40430;LOC_Os02g57120
GO:0035336	long-chain fatty-acyl-CoA metabolic process	0.0008	0.0002	4.07	0.0716145	0.3402	0.468266	LOC_Os04g28620;LOC_Os08g20200
GO:0042157	lipoprotein metabolic process	0.0008	0.0002	4.07	0.0716145	0.3402	0.468266	LOC_Os01g70780;LOC_Os05g07710
GO:0042158	lipoprotein biosynthetic process	0.0008	0.0002	4.07	0.0716145	0.3402	0.468266	LOC_Os01g70780;LOC_Os05g07710
GO:0042372	phylloquinone biosynthetic process	0.0008	0.0002	4.07	0.0716145	0.3402	0.468266	LOC_Os03g09060;LOC_Os04g42870
GO:0042548	regulation of photosynthesis, light reaction	0.0008	0.0002	4.07	0.0716145	0.3402	0.468266	LOC_Os03g01570;LOC_Os09g04790
GO:0043467	regulation of generation of precursor metabolites and energy	0.0008	0.0002	4.07	0.0716145	0.3402	0.468266	LOC_Os03g01570;LOC_Os09g04790
GO:0043562	cellular response to nitrogen levels	0.0008	0.0002	4.07	0.0716145	0.3402	0.468266	LOC_Os02g50350;LOC_Os03g58040
GO:0043624	cellular protein complex disassembly	0.0008	0.0002	4.07	0.0716145	0.3402	0.468266	LOC_Os03g42710;LOC_Os12g40260
GO:0044205	'de novo' UMP biosynthetic process	0.0008	0.0002	4.07	0.0716145	0.3402	0.468266	LOC_Os01g72240;LOC_Os01g72250
GO:0044208	'de novo' AMP biosynthetic process	0.0008	0.0002	4.07	0.0716145	0.3402	0.468266	LOC_Os03g07840;LOC_Os03g49220
GO:0046506	sulfolipid biosynthetic process	0.0008	0.0002	4.07	0.0716145	0.3402	0.468266	LOC_Os05g32140;LOC_Os05g39230
GO:0051176	positive regulation of sulfur metabolic process	0.0008	0.0002	4.07	0.0716145	0.3402	0.468266	LOC_Os01g57610;LOC_Os12g19304
GO:0051592	response to calcium ion	0.0008	0.0002	4.07	0.0716145	0.3402	0.468266	LOC_Os02g49680;LOC_Os06g11990
GO:0060860	regulation of floral organ abscission	0.0008	0.0002	4.07	0.0716145	0.3402	0.468266	LOC_Os09g26200;LOC_Os09g26210
GO:0060862	negative regulation of floral organ abscission	0.0008	0.0002	4.07	0.0716145	0.3402	0.468266	LOC_Os09g26200;LOC_Os09g26210
GO:0070681	glutaminyl-tRNAGln biosynthesis via transamidation	0.0008	0.0002	4.07	0.0716145	0.3402	0.468266	LOC_Os04g55050;LOC_Os11g34210
GO:0071071	regulation of phospholipid biosynthetic process	0.0008	0.0002	4.07	0.0716145	0.3402	0.468266	LOC_Os01g01160;LOC_Os07g07310
GO:0072528	pyrimidine-containing compound biosynthetic process	0.0008	0.0002	4.07	0.0716145	0.3402	0.468266	LOC_Os01g65350;LOC_Os05g35520
GO:0080036	regulation of cytokinin-activated signaling pathway	0.0008	0.0002	4.07	0.0716145	0.3402	0.468266	LOC_Os02g11790;LOC_Os02g35530
GO:0080038	positive regulation of cytokinin-activated signaling pathway	0.0008	0.0002	4.07	0.0716145	0.3402	0.468266	LOC_Os08g44350;LOC_Os09g39400
GO:0080143	regulation of amino acid export	0.0008	0.0002	4.07	0.0716145	0.3402	0.468266	LOC_Os02g09850;LOC_Os08g15070
GO:0090090	negative regulation of canonical Wnt signaling pathway	0.0008	0.0002	4.07	0.0716145	0.3402	0.468266	LOC_Os02g47880;LOC_Os06g08250
GO:0090175	regulation of establishment of planar polarity	0.0008	0.0002	4.07	0.0716145	0.3402	0.468266	LOC_Os02g47880;LOC_Os06g08250
GO:0090376	seed trichome differentiation	0.0008	0.0002	4.07	0.0716145	0.3402	0.468266	LOC_Os06g42700;LOC_Os07g43740
GO:0090378	seed trichome elongation	0.0008	0.0002	4.07	0.0716145	0.3402	0.468266	LOC_Os06g42700;LOC_Os07g43740
GO:1900376	regulation of secondary metabolite biosynthetic process	0.0008	0.0002	4.07	0.0716145	0.3402	0.468266	LOC_Os01g57610;LOC_Os05g43040
GO:1901658	glycosyl compound catabolic process	0.0008	0.0002	4.07	0.0716145	0.3402	0.468266	LOC_Os01g57770;LOC_Os08g44370
GO:1901659	glycosyl compound biosynthetic process	0.0008	0.0002	4.07	0.0716145	0.3402	0.468266	LOC_Os01g65350;LOC_Os05g35520
GO:1905421	regulation of plant organ morphogenesis	0.0008	0.0002	4.07	0.0716145	0.3402	0.468266	LOC_Os05g33690;LOC_Os06g11990
GO:2000050	regulation of non-canonical Wnt signaling pathway	0.0008	0.0002	4.07	0.0716145	0.3402	0.468266	LOC_Os02g47880;LOC_Os06g08250
GO:0000902	cell morphogenesis	0.0062	0.0043	1.46	0.0717275	0.3402	0.468266	LOC_Os01g57610;LOC_Os02g38340;LOC_Os02g40430;LOC_Os02g53530;LOC_Os02g57120;LOC_Os03g14250;LOC_Os03g51250;LOC_Os03g63060;LOC_Os04g53580;LOC_Os05g35460;LOC_Os06g14810;LOC_Os06g42700;LOC_Os07g43740;LOC_Os08g34780;LOC_Os09g27320;LOC_Os11g08090
GO:0032989	cellular component morphogenesis	0.0062	0.0043	1.46	0.0717275	0.3402	0.468266	LOC_Os01g42090;LOC_Os01g57610;LOC_Os02g38340;LOC_Os02g40430;LOC_Os02g53530;LOC_Os02g57120;LOC_Os03g14250;LOC_Os03g63060;LOC_Os04g53580;LOC_Os05g35460;LOC_Os06g11990;LOC_Os06g14810;LOC_Os06g42700;LOC_Os07g43740;LOC_Os09g27320;LOC_Os11g08090
GO:0006631	fatty acid metabolic process	0.0031	0.0018	1.75	0.0746936	0.352632	0.452679	LOC_Os01g58380;LOC_Os02g17390;LOC_Os02g21520;LOC_Os03g53010;LOC_Os04g40730;LOC_Os06g44840;LOC_Os08g03630;LOC_Os08g10010
GO:0045229	external encapsulating structure organization	0.0031	0.0018	1.75	0.0746936	0.352632	0.452679	LOC_Os01g42090;LOC_Os03g30830;LOC_Os03g63060;LOC_Os05g33690;LOC_Os06g11990;LOC_Os06g44840;LOC_Os07g40940;LOC_Os11g08090
GO:0006006	glucose metabolic process	0.0023	0.0012	1.93	0.0766538	0.361052	0.44243	LOC_Os02g38920;LOC_Os03g03720;LOC_Os03g29950;LOC_Os04g38600;LOC_Os04g40874;LOC_Os08g03290
GO:0016043	cellular component organization	0.025	0.0211	1.18	0.0793162	0.372734	0.428602	LOC_Os01g01302;LOC_Os01g07260;LOC_Os01g19770;LOC_Os01g42090;LOC_Os01g44394;LOC_Os01g57610;LOC_Os01g57720;LOC_Os01g61320;LOC_Os01g61630;LOC_Os01g70780;LOC_Os02g01940;LOC_Os02g13810;LOC_Os02g38040;LOC_Os02g38340;LOC_Os02g40430;LOC_Os02g43020;LOC_Os02g47880;LOC_Os02g52744;LOC_Os02g53530;LOC_Os02g57120;LOC_Os03g01570;LOC_Os03g14250;LOC_Os03g20670;LOC_Os03g30830;LOC_Os03g33580;LOC_Os03g42710;LOC_Os03g…
GO:0048316	seed development	0.0062	0.0043	1.44	0.0801514	0.375794	0.42505	LOC_Os01g48380;LOC_Os02g35690;LOC_Os02g51480;LOC_Os02g56820;LOC_Os03g09270;LOC_Os03g46260;LOC_Os04g40730;LOC_Os04g47110;LOC_Os05g49440;LOC_Os06g09880;LOC_Os06g30420;LOC_Os06g42700;LOC_Os07g43740;LOC_Os08g33140;LOC_Os11g24570;LOC_Os12g42120
GO:0010154	fruit development	0.0059	0.004	1.45	0.0811494	0.379603	0.42067	LOC_Os01g48380;LOC_Os02g35690;LOC_Os02g51480;LOC_Os02g56820;LOC_Os03g46260;LOC_Os04g40730;LOC_Os04g47110;LOC_Os05g49440;LOC_Os06g09880;LOC_Os06g30420;LOC_Os06g42700;LOC_Os07g43740;LOC_Os08g33140;LOC_Os11g24570;LOC_Os12g42120
GO:0006559	L-phenylalanine catabolic process	0.002	0.001	2.04	0.0842427	0.388736	0.410346	LOC_Os02g10310;LOC_Os02g41630;LOC_Os02g41680;LOC_Os04g43760;LOC_Os06g01360
GO:0009773	photosynthetic electron transport in photosystem I	0.002	0.001	2.04	0.0842427	0.388736	0.410346	LOC_Os03g64020;LOC_Os05g02010;LOC_Os08g45190;LOC_Os09g13600;LOC_Os10g21406
GO:0009959	negative gravitropism	0.002	0.001	2.04	0.0842427	0.388736	0.410346	LOC_Os01g10680;LOC_Os01g60850;LOC_Os03g57840;LOC_Os08g01920;LOC_Os11g02270
GO:0016126	sterol biosynthetic process	0.002	0.001	2.04	0.0842427	0.388736	0.410346	LOC_Os01g04260;LOC_Os03g12900;LOC_Os08g43170;LOC_Os09g34960;LOC_Os11g32240
GO:0043087	regulation of GTPase activity	0.002	0.001	2.04	0.0842427	0.388736	0.410346	LOC_Os01g57720;LOC_Os02g56570;LOC_Os04g47700;LOC_Os07g19060;LOC_Os08g25010
GO:0097435	supramolecular fiber organization	0.002	0.001	2.04	0.0842427	0.388736	0.410346	LOC_Os02g38340;LOC_Os02g40430;LOC_Os02g57120;LOC_Os03g14250;LOC_Os06g11990
GO:0048544	recognition of pollen	0.0098	0.0074	1.32	0.0859388	0.395669	0.402668	LOC_Os01g12420;LOC_Os01g12430;LOC_Os01g34350;LOC_Os01g45520;LOC_Os01g57560;LOC_Os01g65030;LOC_Os01g65060;LOC_Os04g01320;LOC_Os04g28780;LOC_Os04g34290;LOC_Os04g34320;LOC_Os04g34330;LOC_Os04g34370;LOC_Os04g54020;LOC_Os05g07420;LOC_Os05g42210;LOC_Os06g06960;LOC_Os06g37670;LOC_Os06g40030;LOC_Os07g36770;LOC_Os08g08140;LOC_Os11g03820;LOC_Os11g03840;LOC_Os12g03650;LOC_Os12g34320
GO:0006730	one-carbon metabolic process	0.0016	0.0007	2.22	0.0905346	0.397661	0.400487	LOC_Os04g33660;LOC_Os05g04510;LOC_Os11g26850;LOC_Os12g26060
GO:0009086	methionine biosynthetic process	0.0016	0.0007	2.22	0.0905346	0.397661	0.400487	LOC_Os03g55280;LOC_Os04g57410;LOC_Os12g42876;LOC_Os12g42884
GO:0009646	response to absence of light	0.0016	0.0007	2.22	0.0905346	0.397661	0.400487	LOC_Os02g12790;LOC_Os03g32314;LOC_Os03g58040;LOC_Os06g51150
GO:0009736	cytokinin-activated signaling pathway	0.0016	0.0007	2.22	0.0905346	0.397661	0.400487	LOC_Os01g04120;LOC_Os02g47230;LOC_Os02g53530;LOC_Os09g27320
GO:0010167	response to nitrate	0.0016	0.0007	2.22	0.0905346	0.397661	0.400487	LOC_Os02g38230;LOC_Os02g43770;LOC_Os07g47590;LOC_Os10g41310
GO:0016125	sterol metabolic process	0.0016	0.0007	2.22	0.0905346	0.397661	0.400487	LOC_Os02g02000;LOC_Os04g48200;LOC_Os07g30950;LOC_Os11g37330
GO:0032970	regulation of actin filament-based process	0.0016	0.0007	2.22	0.0905346	0.397661	0.400487	LOC_Os01g57720;LOC_Os03g20670;LOC_Os03g63060;LOC_Os04g46079
GO:0043547	positive regulation of GTPase activity	0.0016	0.0007	2.22	0.0905346	0.397661	0.400487	LOC_Os01g57720;LOC_Os02g56570;LOC_Os04g47700;LOC_Os08g25010
GO:0098656	anion transmembrane transport	0.0016	0.0007	2.22	0.0905346	0.397661	0.400487	LOC_Os01g19770;LOC_Os03g01570;LOC_Os04g12499;LOC_Os04g12530
GO:0140053	mitochondrial gene expression	0.0016	0.0007	2.22	0.0905346	0.397661	0.400487	LOC_Os04g28300;LOC_Os06g30420;LOC_Os10g35240;LOC_Os10g35436
GO:1901002	positive regulation of response to salt stress	0.0016	0.0007	2.22	0.0905346	0.397661	0.400487	LOC_Os01g66120;LOC_Os03g20680;LOC_Os03g60080;LOC_Os11g08210
GO:1902584	positive regulation of response to water deprivation	0.0016	0.0007	2.22	0.0905346	0.397661	0.400487	LOC_Os01g66120;LOC_Os03g20680;LOC_Os03g60080;LOC_Os06g06050
GO:0050832	defense response to fungus	0.0059	0.0041	1.43	0.0906672	0.397661	0.400487	LOC_Os01g09800;LOC_Os01g53840;LOC_Os01g57770;LOC_Os03g32314;LOC_Os03g55800;LOC_Os03g60210;LOC_Os03g60220;LOC_Os05g15880;LOC_Os05g33690;LOC_Os06g22925;LOC_Os06g51060;LOC_Os07g49360;LOC_Os11g37950;LOC_Os11g37960;LOC_Os11g47520
GO:0000966	RNA 5'-end processing	0.0012	0.0004	2.62	0.0916238	0.397661	0.400487	LOC_Os04g28300;LOC_Os10g35240;LOC_Os10g35436
GO:0002218	activation of innate immune response	0.0012	0.0004	2.62	0.0916238	0.397661	0.400487	LOC_Os01g72020;LOC_Os11g04600;LOC_Os12g04410
GO:0006995	cellular response to nitrogen starvation	0.0012	0.0004	2.62	0.0916238	0.397661	0.400487	LOC_Os03g44200;LOC_Os03g58040;LOC_Os11g11000
GO:0010143	cutin biosynthetic process	0.0012	0.0004	2.62	0.0916238	0.397661	0.400487	LOC_Os03g61720;LOC_Os05g37600;LOC_Os11g45400
GO:0010193	response to ozone	0.0012	0.0004	2.62	0.0916238	0.397661	0.400487	LOC_Os03g50870;LOC_Os07g49114;LOC_Os11g38260
GO:0010197	polar nucleus fusion	0.0012	0.0004	2.62	0.0916238	0.397661	0.400487	LOC_Os05g48410;LOC_Os08g01100;LOC_Os09g38420
GO:0015849	organic acid transport	0.0012	0.0004	2.62	0.0916238	0.397661	0.400487	LOC_Os01g19770;LOC_Os04g12499;LOC_Os04g12530
GO:0018026	peptidyl-lysine monomethylation	0.0012	0.0004	2.62	0.0916238	0.397661	0.400487	LOC_Os02g49326;LOC_Os09g24530;LOC_Os12g13460
GO:0030100	regulation of endocytosis	0.0012	0.0004	2.62	0.0916238	0.397661	0.400487	LOC_Os03g20670;LOC_Os04g46079;LOC_Os12g08670
GO:0031023	microtubule organizing center organization	0.0012	0.0004	2.62	0.0916238	0.397661	0.400487	LOC_Os01g57720;LOC_Os02g40430;LOC_Os02g57120
GO:0045017	glycerolipid biosynthetic process	0.0012	0.0004	2.62	0.0916238	0.397661	0.400487	LOC_Os01g08760;LOC_Os01g48874;LOC_Os01g56370
GO:0046942	carboxylic acid transport	0.0012	0.0004	2.62	0.0916238	0.397661	0.400487	LOC_Os01g19770;LOC_Os04g12499;LOC_Os04g12530
GO:0051453	regulation of intracellular pH	0.0012	0.0004	2.62	0.0916238	0.397661	0.400487	LOC_Os03g48310;LOC_Os07g47100;LOC_Os12g44150
GO:1900865	chloroplast RNA modification	0.0012	0.0004	2.62	0.0916238	0.397661	0.400487	LOC_Os01g10800;LOC_Os04g51350;LOC_Os08g04450
GO:0009266	response to temperature stimulus	0.0055	0.0038	1.45	0.0919449	0.398209	0.399889	LOC_Os02g52150;LOC_Os03g30830;LOC_Os03g59610;LOC_Os04g38370;LOC_Os05g33690;LOC_Os05g46480;LOC_Os06g11610;LOC_Os06g14810;LOC_Os06g44840;LOC_Os07g33350;LOC_Os07g40940;LOC_Os08g32930;LOC_Os09g04790;LOC_Os09g20220
GO:0060560	developmental growth involved in morphogenesis	0.0039	0.0025	1.57	0.0932387	0.399366	0.398629	LOC_Os01g57610;LOC_Os02g40430;LOC_Os02g57120;LOC_Os03g63060;LOC_Os04g53580;LOC_Os05g35460;LOC_Os06g14810;LOC_Os06g42700;LOC_Os07g43740;LOC_Os11g08090
GO:1902680	positive regulation of RNA biosynthetic process	0.0039	0.0025	1.57	0.0932387	0.399366	0.398629	LOC_Os01g57720;LOC_Os02g01940;LOC_Os03g18840;LOC_Os03g29980;LOC_Os03g40100;LOC_Os04g32110;LOC_Os04g32510;LOC_Os04g46310;LOC_Os04g51130;LOC_Os08g42100
GO:1903508	positive regulation of nucleic acid-templated transcription	0.0039	0.0025	1.57	0.0932387	0.399366	0.398629	LOC_Os01g57720;LOC_Os02g01940;LOC_Os03g18840;LOC_Os03g29980;LOC_Os03g40100;LOC_Os04g32110;LOC_Os04g32510;LOC_Os04g46310;LOC_Os04g51130;LOC_Os08g42100
GO:0009416	response to light stimulus	0.0086	0.0065	1.33	0.0933917	0.399366	0.398629	LOC_Os01g52240;LOC_Os01g57610;LOC_Os02g10390;LOC_Os02g41460;LOC_Os02g49680;LOC_Os03g50870;LOC_Os03g57840;LOC_Os03g58040;LOC_Os03g62790;LOC_Os04g43420;LOC_Os05g28040;LOC_Os06g06050;LOC_Os06g14810;LOC_Os06g44160;LOC_Os06g46030;LOC_Os07g38960;LOC_Os08g33820;LOC_Os09g04790;LOC_Os09g33850;LOC_Os10g22430;LOC_Os10g33780;LOC_Os10g42190
GO:0048589	developmental growth	0.0047	0.0031	1.5	0.0936044	0.399366	0.398629	LOC_Os01g57610;LOC_Os02g40430;LOC_Os02g57120;LOC_Os03g63060;LOC_Os04g53580;LOC_Os05g35460;LOC_Os06g14810;LOC_Os06g42700;LOC_Os07g43740;LOC_Os11g08090;LOC_Os12g10750;Oryza_sativa_newGene_3889
GO:0051186	cofactor metabolic process	0.0023	0.0013	1.83	0.0949647	0.399366	0.398629	LOC_Os06g12290;LOC_Os07g07310;LOC_Os09g20220;LOC_Os11g16550;LOC_Os11g37730;LOC_Os11g42360
GO:0006807	nitrogen compound metabolic process	0.0699	0.064	1.09	0.0993048	0.399366	0.398629	LOC_Os01g04200;LOC_Os01g06000;LOC_Os01g07260;LOC_Os01g08760;LOC_Os01g08770;LOC_Os01g12810;LOC_Os01g15530;LOC_Os01g15840;LOC_Os01g27650;LOC_Os01g32090;LOC_Os01g36600;LOC_Os01g36610;LOC_Os01g38970;LOC_Os01g42280;LOC_Os01g45800;LOC_Os01g48140;LOC_Os01g48380;LOC_Os01g50840;LOC_Os01g55070;LOC_Os01g55290;LOC_Os01g57520;LOC_Os01g57610;LOC_Os01g60010;LOC_Os01g61630;LOC_Os01g65350;LOC_Os01g70780;LOC_Os01g…
GO:0010467	gene expression	0.0098	0.0075	1.29	0.100486	0.399366	0.398629	LOC_Os01g08770;LOC_Os01g61630;LOC_Os01g71180;LOC_Os02g41460;LOC_Os02g45590;LOC_Os02g51480;LOC_Os02g52744;LOC_Os03g18840;LOC_Os04g28300;LOC_Os04g46310;LOC_Os05g28040;LOC_Os05g44320;LOC_Os05g49610;LOC_Os06g30420;LOC_Os06g46030;LOC_Os06g47950;LOC_Os07g07310;LOC_Os07g41190;LOC_Os10g25300;LOC_Os10g33240;LOC_Os10g33780;LOC_Os10g35240;LOC_Os10g35436;LOC_Os12g34854;Oryza_sativa_newGene_3889
GO:0006952	defense response	0.0328	0.0288	1.14	0.103304	0.399366	0.398629	LOC_Os01g05620;LOC_Os01g05650;LOC_Os01g23380;LOC_Os01g25760;LOC_Os01g41890;LOC_Os01g57100;LOC_Os01g57770;LOC_Os01g70080;LOC_Os01g71114;LOC_Os01g72020;LOC_Os02g19890;LOC_Os02g35490;LOC_Os03g03810;LOC_Os03g14030;LOC_Os03g14050;LOC_Os03g60210;LOC_Os03g60220;LOC_Os03g61740;LOC_Os03g62790;LOC_Os04g02860;LOC_Os04g21890;LOC_Os04g46300;LOC_Os04g50700;LOC_Os05g33690;LOC_Os06g06400;LOC_Os06g11990;LOC_Os06g…
GO:0044237	cellular metabolic process	0.0738	0.0679	1.09	0.105188	0.399366	0.398629	LOC_Os01g04200;LOC_Os01g06000;LOC_Os01g07260;LOC_Os01g08760;LOC_Os01g08770;LOC_Os01g12810;LOC_Os01g15530;LOC_Os01g15840;LOC_Os01g27650;LOC_Os01g32090;LOC_Os01g36600;LOC_Os01g36610;LOC_Os01g42280;LOC_Os01g45800;LOC_Os01g48140;LOC_Os01g48380;LOC_Os01g50840;LOC_Os01g55070;LOC_Os01g55290;LOC_Os01g57520;LOC_Os01g57610;LOC_Os01g57770;LOC_Os01g60010;LOC_Os01g61630;LOC_Os01g65350;LOC_Os01g70780;LOC_Os01g…
GO:0000226	microtubule cytoskeleton organization	0.0047	0.0032	1.47	0.105695	0.399366	0.398629	LOC_Os01g57720;LOC_Os02g03400;LOC_Os02g40430;LOC_Os02g57120;LOC_Os03g13460;LOC_Os03g14250;LOC_Os03g50970;LOC_Os06g11990;LOC_Os06g40720;LOC_Os07g05470;LOC_Os08g41890;Oryza_sativa_newGene_2458
GO:0010038	response to metal ion	0.0047	0.0032	1.47	0.105695	0.399366	0.398629	LOC_Os02g11720;LOC_Os02g36360;LOC_Os02g49680;LOC_Os02g52150;LOC_Os03g06360;LOC_Os03g32314;LOC_Os03g54880;LOC_Os03g58040;LOC_Os06g11610;LOC_Os06g11990;LOC_Os06g23350;LOC_Os09g20220
GO:0042542	response to hydrogen peroxide	0.002	0.001	1.91	0.106696	0.399366	0.398629	LOC_Os01g57460;LOC_Os02g11720;LOC_Os03g16020;LOC_Os03g32314;LOC_Os06g51150
GO:0051254	positive regulation of RNA metabolic process	0.0039	0.0026	1.53	0.106956	0.399366	0.398629	LOC_Os01g57720;LOC_Os02g01940;LOC_Os03g18840;LOC_Os03g29980;LOC_Os03g40100;LOC_Os04g32110;LOC_Os04g32510;LOC_Os04g46310;LOC_Os04g51130;LOC_Os08g42100
GO:0009628	response to abiotic stimulus	0.0152	0.0125	1.22	0.108299	0.399366	0.398629	LOC_Os01g32870;LOC_Os01g42960;LOC_Os01g57610;LOC_Os01g58850;LOC_Os02g36360;LOC_Os02g41460;LOC_Os02g49680;LOC_Os02g52150;LOC_Os02g54720;LOC_Os03g30830;LOC_Os03g50870;LOC_Os03g58040;LOC_Os03g59610;LOC_Os03g62790;LOC_Os04g38370;LOC_Os04g51820;LOC_Os05g11990;LOC_Os05g25850;LOC_Os05g28040;LOC_Os05g33690;LOC_Os05g46480;LOC_Os05g46490;LOC_Os06g11610;LOC_Os06g11990;LOC_Os06g14810;LOC_Os06g44160;LOC_Os06g…
GO:0051179	localization	0.0148	0.0123	1.21	0.11838	0.399366	0.398629	LOC_Os01g19770;LOC_Os01g42090;LOC_Os01g44394;LOC_Os01g57720;LOC_Os01g70780;LOC_Os02g21350;LOC_Os02g38040;LOC_Os02g43770;LOC_Os02g56570;LOC_Os03g01570;LOC_Os03g20670;LOC_Os03g30830;LOC_Os03g46600;LOC_Os03g54880;LOC_Os03g63060;LOC_Os04g12499;LOC_Os04g12530;LOC_Os04g46079;LOC_Os04g51820;LOC_Os05g07710;LOC_Os05g33690;LOC_Os05g49440;LOC_Os06g11990;LOC_Os06g44840;LOC_Os07g32790;LOC_Os07g40940;LOC_Os07g…
GO:0006189	'de novo' IMP biosynthetic process	0.0016	0.0008	2.04	0.118885	0.399366	0.398629	LOC_Os01g65260;LOC_Os01g66500;LOC_Os03g61600;LOC_Os05g35580
GO:0006265	DNA topological change	0.0016	0.0008	2.04	0.118885	0.399366	0.398629	LOC_Os01g16290;LOC_Os02g47150;LOC_Os06g16980;Oryza_sativa_newGene_1157
GO:0009789	positive regulation of abscisic acid-activated signaling pathway	0.0016	0.0008	2.04	0.118885	0.399366	0.398629	LOC_Os01g42960;LOC_Os01g53840;LOC_Os05g11990;LOC_Os09g37100
GO:0010051	xylem and phloem pattern formation	0.0016	0.0008	2.04	0.118885	0.399366	0.398629	LOC_Os01g42960;LOC_Os03g11650;LOC_Os03g32170;LOC_Os05g11990
GO:0016117	carotenoid biosynthetic process	0.0016	0.0008	2.04	0.118885	0.399366	0.398629	LOC_Os04g57320;LOC_Os07g07310;LOC_Os10g39930;LOC_Os12g43130
GO:0032956	regulation of actin cytoskeleton organization	0.0016	0.0008	2.04	0.118885	0.399366	0.398629	LOC_Os01g57720;LOC_Os03g20670;LOC_Os03g63060;LOC_Os04g46079
GO:0005992	trehalose biosynthetic process	0.0027	0.0017	1.64	0.119914	0.399366	0.398629	LOC_Os01g53000;LOC_Os02g44230;LOC_Os03g26910;LOC_Os05g44210;LOC_Os08g31980;LOC_Os09g23350;LOC_Os10g40550
GO:0006284	base-excision repair	0.0027	0.0017	1.64	0.119914	0.399366	0.398629	LOC_Os01g58550;LOC_Os05g37350;LOC_Os05g37410;LOC_Os05g49250;LOC_Os06g44050;LOC_Os08g38170;LOC_Os09g25290
GO:0006644	phospholipid metabolic process	0.0027	0.0017	1.64	0.119914	0.399366	0.398629	LOC_Os01g08760;LOC_Os01g47580;LOC_Os01g70570;LOC_Os03g15460;LOC_Os03g50030;LOC_Os05g47660;LOC_Os09g13870
GO:0042592	homeostatic process	0.0043	0.0029	1.46	0.12045	0.399366	0.398629	LOC_Os01g57610;LOC_Os02g47880;LOC_Os02g53400;LOC_Os03g06360;LOC_Os03g31880;LOC_Os03g54880;LOC_Os03g55820;LOC_Os06g23350;LOC_Os06g45510;LOC_Os08g22149;LOC_Os09g09930
GO:0009738	abscisic acid-activated signaling pathway	0.0031	0.002	1.58	0.121936	0.399366	0.398629	LOC_Os01g53840;LOC_Os01g58850;LOC_Os01g64000;LOC_Os03g16170;LOC_Os03g62790;LOC_Os05g38500;LOC_Os06g36670;LOC_Os10g42280
GO:0010016	shoot system morphogenesis	0.0031	0.002	1.58	0.121936	0.399366	0.398629	LOC_Os01g72020;LOC_Os03g41600;LOC_Os05g33690;LOC_Os06g06050;LOC_Os11g01550;LOC_Os11g04600;LOC_Os12g01550;LOC_Os12g04410
GO:2000241	regulation of reproductive process	0.0035	0.0023	1.53	0.122371	0.399366	0.398629	LOC_Os01g65970;LOC_Os06g11990;LOC_Os09g25000;LOC_Os09g26200;LOC_Os09g26210;LOC_Os09g33850;LOC_Os11g05470;LOC_Os11g08090;LOC_Os11g40590
GO:0006869	lipid transport	0.0059	0.0043	1.37	0.123263	0.399366	0.398629	LOC_Os01g03820;LOC_Os01g60740;LOC_Os02g20970;LOC_Os02g58230;LOC_Os03g02050;LOC_Os03g58940;LOC_Os04g55220;LOC_Os05g47700;LOC_Os05g47730;LOC_Os06g47130;LOC_Os06g49190;LOC_Os11g02389;LOC_Os11g24070;LOC_Os12g02310;LOC_Os12g02320
GO:0065008	regulation of biological quality	0.0098	0.0077	1.26	0.125119	0.399366	0.398629	LOC_Os01g57610;LOC_Os01g57770;LOC_Os02g40430;LOC_Os02g47880;LOC_Os02g53400;LOC_Os02g57120;LOC_Os03g06360;LOC_Os03g20670;LOC_Os03g31880;LOC_Os03g54880;LOC_Os03g55820;LOC_Os03g63060;LOC_Os04g46079;LOC_Os05g46480;LOC_Os05g49440;LOC_Os06g23350;LOC_Os06g45510;LOC_Os07g32790;LOC_Os07g43740;LOC_Os08g04130;LOC_Os08g22149;LOC_Os09g09930;LOC_Os10g10170;LOC_Os11g48000;LOC_Os12g08670
GO:0006021	inositol biosynthetic process	0.0008	0.0003	3.05	0.127845	0.399366	0.398629	LOC_Os02g07350;LOC_Os03g09250
GO:0006536	glutamate metabolic process	0.0008	0.0003	3.05	0.127845	0.399366	0.398629	LOC_Os04g37500;LOC_Os08g36320
GO:0006557	S-adenosylmethioninamine biosynthetic process	0.0008	0.0003	3.05	0.127845	0.399366	0.398629	LOC_Os02g39790;LOC_Os09g25620
GO:0006654	phosphatidic acid biosynthetic process	0.0008	0.0003	3.05	0.127845	0.399366	0.398629	LOC_Os01g20860;LOC_Os05g29050
GO:0006750	glutathione biosynthetic process	0.0008	0.0003	3.05	0.127845	0.399366	0.398629	LOC_Os05g03800;LOC_Os11g42360
GO:0006778	porphyrin-containing compound metabolic process	0.0008	0.0003	3.05	0.127845	0.399366	0.398629	LOC_Os07g07310;LOC_Os11g16550
GO:0006814	sodium ion transport	0.0008	0.0003	3.05	0.127845	0.399366	0.398629	LOC_Os04g51820;LOC_Os09g25090
GO:0006880	intracellular sequestering of iron ion	0.0008	0.0003	3.05	0.127845	0.399366	0.398629	LOC_Os09g23300;LOC_Os12g01530
GO:0009098	leucine biosynthetic process	0.0008	0.0003	3.05	0.127845	0.399366	0.398629	LOC_Os11g04670;LOC_Os12g04440
GO:0009123	nucleoside monophosphate metabolic process	0.0008	0.0003	3.05	0.127845	0.399366	0.398629	LOC_Os01g65350;LOC_Os05g35520
GO:0009873	ethylene-activated signaling pathway	0.0008	0.0003	3.05	0.127845	0.399366	0.398629	LOC_Os03g49400;LOC_Os07g06130
GO:0010043	response to zinc ion	0.0008	0.0003	3.05	0.127845	0.399366	0.398629	LOC_Os02g11720;LOC_Os08g40110
GO:0010187	negative regulation of seed germination	0.0008	0.0003	3.05	0.127845	0.399366	0.398629	LOC_Os01g45860;LOC_Os06g06050
GO:0010192	mucilage biosynthetic process	0.0008	0.0003	3.05	0.127845	0.399366	0.398629	LOC_Os03g03164;LOC_Os05g38500
GO:0015706	nitrate transport	0.0008	0.0003	3.05	0.127845	0.399366	0.398629	LOC_Os02g43770;LOC_Os10g41310
GO:0015994	chlorophyll metabolic process	0.0008	0.0003	3.05	0.127845	0.399366	0.398629	LOC_Os07g07310;LOC_Os11g16550
GO:0019464	glycine decarboxylation via glycine cleavage system	0.0008	0.0003	3.05	0.127845	0.399366	0.398629	LOC_Os02g07410;LOC_Os10g37180
GO:0030003	cellular cation homeostasis	0.0008	0.0003	3.05	0.127845	0.399366	0.398629	LOC_Os03g54880;LOC_Os09g09930
GO:0030111	regulation of Wnt signaling pathway	0.0008	0.0003	3.05	0.127845	0.399366	0.398629	LOC_Os02g47880;LOC_Os06g08250
GO:0030334	regulation of cell migration	0.0008	0.0003	3.05	0.127845	0.399366	0.398629	LOC_Os01g57720;LOC_Os12g08670
GO:0030497	fatty acid elongation	0.0008	0.0003	3.05	0.127845	0.399366	0.398629	LOC_Os01g05744;LOC_Os08g30340
GO:0033013	tetrapyrrole metabolic process	0.0008	0.0003	3.05	0.127845	0.399366	0.398629	LOC_Os07g07310;LOC_Os11g16550
GO:0044272	sulfur compound biosynthetic process	0.0008	0.0003	3.05	0.127845	0.399366	0.398629	LOC_Os01g57610;LOC_Os11g42360
GO:0044380	protein localization to cytoskeleton	0.0008	0.0003	3.05	0.127845	0.399366	0.398629	LOC_Os06g11990;LOC_Os11g08090
GO:0045841	negative regulation of mitotic metaphase/anaphase transition	0.0008	0.0003	3.05	0.127845	0.399366	0.398629	LOC_Os01g15340;LOC_Os03g33580
GO:0050482	arachidonic acid secretion	0.0008	0.0003	3.05	0.127845	0.399366	0.398629	LOC_Os03g15460;LOC_Os03g50030
GO:0050918	positive chemotaxis	0.0008	0.0003	3.05	0.127845	0.399366	0.398629	LOC_Os02g06410;LOC_Os06g20440
GO:0051274	beta-glucan biosynthetic process	0.0008	0.0003	3.05	0.127845	0.399366	0.398629	LOC_Os06g11990;LOC_Os11g08090
GO:0055076	transition metal ion homeostasis	0.0008	0.0003	3.05	0.127845	0.399366	0.398629	LOC_Os03g31880;LOC_Os09g09930
GO:0055129	L-proline biosynthetic process	0.0008	0.0003	3.05	0.127845	0.399366	0.398629	LOC_Os03g44150;LOC_Os05g38150
GO:0060828	regulation of canonical Wnt signaling pathway	0.0008	0.0003	3.05	0.127845	0.399366	0.398629	LOC_Os02g47880;LOC_Os06g08250
GO:0071249	cellular response to nitrate	0.0008	0.0003	3.05	0.127845	0.399366	0.398629	LOC_Os02g43770;LOC_Os10g41310
GO:0072698	protein localization to microtubule cytoskeleton	0.0008	0.0003	3.05	0.127845	0.399366	0.398629	LOC_Os06g11990;LOC_Os11g08090
GO:1901136	carbohydrate derivative catabolic process	0.0008	0.0003	3.05	0.127845	0.399366	0.398629	LOC_Os01g57770;LOC_Os08g44370
GO:1901293	nucleoside phosphate biosynthetic process	0.0008	0.0003	3.05	0.127845	0.399366	0.398629	LOC_Os01g65350;LOC_Os05g35520
GO:1905330	regulation of morphogenesis of an epithelium	0.0008	0.0003	3.05	0.127845	0.399366	0.398629	LOC_Os02g47880;LOC_Os06g08250
GO:2000070	regulation of response to water deprivation	0.0008	0.0003	3.05	0.127845	0.399366	0.398629	LOC_Os08g04130;LOC_Os10g33240
GO:0000105	histidine biosynthetic process	0.0012	0.0005	2.29	0.129311	0.399366	0.398629	LOC_Os01g16940;LOC_Os03g04169;LOC_Os03g15120
GO:0002253	activation of immune response	0.0012	0.0005	2.29	0.129311	0.399366	0.398629	LOC_Os01g72020;LOC_Os11g04600;LOC_Os12g04410
GO:0006596	polyamine biosynthetic process	0.0012	0.0005	2.29	0.129311	0.399366	0.398629	LOC_Os02g15550;LOC_Os02g28110;LOC_Os04g04980
GO:0007186	G-protein coupled receptor signaling pathway	0.0012	0.0005	2.29	0.129311	0.399366	0.398629	LOC_Os06g02120;LOC_Os09g26999;LOC_Os10g02814
GO:0009435	NAD biosynthetic process	0.0012	0.0005	2.29	0.129311	0.399366	0.398629	LOC_Os02g04170;LOC_Os04g35070;LOC_Os12g19304
GO:0030148	sphingolipid biosynthetic process	0.0012	0.0005	2.29	0.129311	0.399366	0.398629	LOC_Os01g05744;LOC_Os05g21180;LOC_Os08g30340
GO:0031647	regulation of protein stability	0.0012	0.0005	2.29	0.129311	0.399366	0.398629	LOC_Os02g40430;LOC_Os02g57120;LOC_Os05g46480
GO:0034314	Arp2/3 complex-mediated actin nucleation	0.0012	0.0005	2.29	0.129311	0.399366	0.398629	LOC_Os01g46580;LOC_Os02g14000;LOC_Os04g43290
GO:0034497	protein localization to pre-autophagosomal structure	0.0012	0.0005	2.29	0.129311	0.399366	0.398629	LOC_Os01g70780;LOC_Os03g14380;LOC_Os05g07710
GO:0045036	protein targeting to chloroplast	0.0012	0.0005	2.29	0.129311	0.399366	0.398629	LOC_Os03g09870;LOC_Os08g42690;LOC_Os09g33810
GO:0045493	xylan catabolic process	0.0012	0.0005	2.29	0.129311	0.399366	0.398629	LOC_Os03g47010;LOC_Os11g47560;LOC_Os11g47590
GO:0046148	pigment biosynthetic process	0.0012	0.0005	2.29	0.129311	0.399366	0.398629	LOC_Os01g58100;LOC_Os07g07310;LOC_Os11g16550
GO:0048564	photosystem I assembly	0.0012	0.0005	2.29	0.129311	0.399366	0.398629	LOC_Os01g58470;LOC_Os03g57840;LOC_Os08g36140
GO:0070507	regulation of microtubule cytoskeleton organization	0.0012	0.0005	2.29	0.129311	0.399366	0.398629	LOC_Os02g40430;LOC_Os02g57120;LOC_Os06g11990
GO:0019438	aromatic compound biosynthetic process	0.0062	0.0047	1.34	0.1316	0.399366	0.398629	LOC_Os01g57610;LOC_Os01g65350;LOC_Os02g41460;LOC_Os04g09604;LOC_Os04g54800;LOC_Os05g28040;LOC_Os05g35520;LOC_Os06g46030;LOC_Os07g07310;LOC_Os10g33780;LOC_Os11g16550;LOC_Os11g20160;LOC_Os12g16240;LOC_Os12g16250;LOC_Os12g16410;LOC_Os12g34854
GO:0009637	response to blue light	0.002	0.0011	1.8	0.131738	0.399366	0.398629	LOC_Os01g56350;LOC_Os03g32314;LOC_Os03g62790;LOC_Os11g11000;LOC_Os11g34460
GO:0009741	response to brassinosteroid	0.002	0.0011	1.8	0.131738	0.399366	0.398629	LOC_Os01g42960;LOC_Os03g12660;LOC_Os03g44150;LOC_Os05g11990;LOC_Os12g10750
GO:0010639	negative regulation of organelle organization	0.002	0.0011	1.8	0.131738	0.399366	0.398629	LOC_Os02g40430;LOC_Os02g57120;LOC_Os03g20670;LOC_Os03g33580;LOC_Os04g46079
GO:0030036	actin cytoskeleton organization	0.002	0.0011	1.8	0.131738	0.399366	0.398629	LOC_Os02g38340;LOC_Os03g42710;LOC_Os03g60240;LOC_Os07g49140;LOC_Os12g40260
GO:0098869	cellular oxidant detoxification	0.002	0.0011	1.8	0.131738	0.399366	0.398629	LOC_Os01g58194;LOC_Os02g53400;LOC_Os03g55820;LOC_Os05g25850;LOC_Os06g45510
GO:0007010	cytoskeleton organization	0.0047	0.0033	1.41	0.132491	0.399366	0.398629	LOC_Os01g57720;LOC_Os02g38340;LOC_Os02g40430;LOC_Os02g50320;LOC_Os02g57120;LOC_Os03g11650;LOC_Os03g14250;LOC_Os03g42710;LOC_Os06g11990;LOC_Os07g05470;LOC_Os08g34780;LOC_Os12g40260
GO:0009826	unidimensional cell growth	0.0047	0.0033	1.41	0.132491	0.399366	0.398629	LOC_Os01g57610;LOC_Os02g40430;LOC_Os02g57120;LOC_Os03g12660;LOC_Os03g48930;LOC_Os03g63060;LOC_Os04g53580;LOC_Os05g35460;LOC_Os06g14810;LOC_Os06g42700;LOC_Os07g43740;LOC_Os11g08090
GO:0045935	positive regulation of nucleobase-containing compound metabolic process	0.0043	0.003	1.43	0.135234	0.399366	0.398629	LOC_Os01g57720;LOC_Os02g01940;LOC_Os03g18840;LOC_Os03g29980;LOC_Os03g40100;LOC_Os04g32110;LOC_Os04g32510;LOC_Os04g46310;LOC_Os04g51130;LOC_Os05g46490;LOC_Os08g42100
GO:0009636	response to toxic substance	0.0035	0.0024	1.49	0.139488	0.399366	0.398629	LOC_Os01g58194;LOC_Os02g11720;LOC_Os02g53400;LOC_Os03g55820;LOC_Os05g25850;LOC_Os06g12290;LOC_Os06g45510;LOC_Os09g20220;LOC_Os11g37730
GO:0030162	regulation of proteolysis	0.0031	0.002	1.53	0.140513	0.399366	0.398629	LOC_Os01g72020;LOC_Os02g11790;LOC_Os02g51350;LOC_Os03g62790;LOC_Os06g21330;LOC_Os11g02070;LOC_Os11g04600;LOC_Os12g04410
GO:0006260	DNA replication	0.0051	0.0037	1.37	0.143284	0.399366	0.398629	LOC_Os01g07260;LOC_Os02g42230;LOC_Os02g56100;LOC_Os02g56130;LOC_Os03g11540;LOC_Os03g43420;LOC_Os03g55200;LOC_Os04g29424;LOC_Os04g48060;LOC_Os06g07210;LOC_Os06g45980;LOC_Os08g02670;LOC_Os12g13950
GO:0071704	organic substance metabolic process	0.0726	0.0676	1.07	0.145344	0.399366	0.398629	LOC_Os01g04200;LOC_Os01g06000;LOC_Os01g07260;LOC_Os01g08760;LOC_Os01g08770;LOC_Os01g12810;LOC_Os01g15530;LOC_Os01g15840;LOC_Os01g27650;LOC_Os01g32090;LOC_Os01g36600;LOC_Os01g36610;LOC_Os01g42280;LOC_Os01g45800;LOC_Os01g48140;LOC_Os01g48380;LOC_Os01g50840;LOC_Os01g55070;LOC_Os01g55290;LOC_Os01g57520;LOC_Os01g57610;LOC_Os01g57770;LOC_Os01g60010;LOC_Os01g61630;LOC_Os01g65350;LOC_Os01g70780;LOC_Os01g…
GO:0000272	polysaccharide catabolic process	0.0016	0.0008	1.88	0.150502	0.399366	0.398629	LOC_Os03g04770;LOC_Os03g22790;LOC_Os07g35940;LOC_Os10g32810
GO:0006694	steroid biosynthetic process	0.0016	0.0008	1.88	0.150502	0.399366	0.398629	LOC_Os03g29150;LOC_Os04g53860;LOC_Os05g50250;LOC_Os07g10600
GO:0006928	movement of cell or subcellular component	0.0016	0.0008	1.88	0.150502	0.399366	0.398629	LOC_Os02g39650;LOC_Os02g47880;LOC_Os03g20670;LOC_Os04g46079
GO:0009630	gravitropism	0.0016	0.0008	1.88	0.150502	0.399366	0.398629	LOC_Os01g32870;LOC_Os02g30380;LOC_Os03g07920;LOC_Os11g29840
GO:0009798	axis specification	0.0016	0.0008	1.88	0.150502	0.399366	0.398629	LOC_Os01g72020;LOC_Os05g33690;LOC_Os11g04600;LOC_Os12g04410
GO:0045492	xylan biosynthetic process	0.0016	0.0008	1.88	0.150502	0.399366	0.398629	LOC_Os03g08600;LOC_Os03g18120;LOC_Os11g29680;LOC_Os12g10320
GO:0009790	embryo development	0.0055	0.0041	1.34	0.153006	0.399366	0.398629	LOC_Os01g48380;LOC_Os02g35690;LOC_Os02g38040;LOC_Os02g47880;LOC_Os02g51480;LOC_Os02g56820;LOC_Os04g40730;LOC_Os04g47110;LOC_Os05g49440;LOC_Os06g09880;LOC_Os06g30420;LOC_Os08g33140;LOC_Os11g24570;LOC_Os12g42120
GO:0009909	regulation of flower development	0.0039	0.0027	1.42	0.154523	0.399366	0.398629	LOC_Os01g15340;LOC_Os01g65970;LOC_Os01g69920;LOC_Os02g04660;LOC_Os02g12790;LOC_Os04g21350;LOC_Os09g26200;LOC_Os09g26210;LOC_Os09g33850;LOC_Os11g05470
GO:0006811	ion transport	0.0035	0.0024	1.45	0.157756	0.399366	0.398629	LOC_Os01g19770;LOC_Os02g43770;LOC_Os03g01570;LOC_Os03g54880;LOC_Os04g12499;LOC_Os04g12530;LOC_Os04g51820;LOC_Os09g09930;LOC_Os10g41310
GO:0061077	chaperone-mediated protein folding	0.002	0.0012	1.7	0.159127	0.399366	0.398629	LOC_Os01g01160;LOC_Os06g20320;LOC_Os07g38230;LOC_Os08g32930;LOC_Os11g36960
GO:0097659	nucleic acid-templated transcription	0.002	0.0012	1.7	0.159127	0.399366	0.398629	LOC_Os02g41460;LOC_Os05g28040;LOC_Os06g46030;LOC_Os10g33780;LOC_Os12g34854
GO:0043207	response to external biotic stimulus	0.0078	0.0062	1.26	0.159161	0.399366	0.398629	LOC_Os01g42710;LOC_Os01g57770;LOC_Os01g72020;LOC_Os03g60210;LOC_Os03g60220;LOC_Os03g61740;LOC_Os03g62790;LOC_Os04g59130;LOC_Os05g33690;LOC_Os06g11990;LOC_Os07g37400;LOC_Os07g49114;LOC_Os08g04130;LOC_Os08g37930;LOC_Os08g43510;LOC_Os09g25000;LOC_Os11g04600;LOC_Os11g08090;LOC_Os12g04410;LOC_Os12g06630
GO:0051707	response to other organism	0.0078	0.0062	1.26	0.159161	0.399366	0.398629	LOC_Os01g42710;LOC_Os01g57770;LOC_Os01g72020;LOC_Os03g60210;LOC_Os03g60220;LOC_Os03g61740;LOC_Os03g62790;LOC_Os04g59130;LOC_Os05g33690;LOC_Os06g11990;LOC_Os07g37400;LOC_Os07g49114;LOC_Os08g04130;LOC_Os08g37930;LOC_Os08g43510;LOC_Os09g25000;LOC_Os11g04600;LOC_Os11g08090;LOC_Os12g04410;LOC_Os12g06630
GO:0031326	regulation of cellular biosynthetic process	0.0195	0.017	1.15	0.159772	0.399366	0.398629	LOC_Os01g01160;LOC_Os01g57610;LOC_Os01g57720;LOC_Os01g61320;LOC_Os01g65970;LOC_Os02g01940;LOC_Os02g04330;LOC_Os02g35690;LOC_Os02g36360;LOC_Os02g47370;LOC_Os02g53530;LOC_Os03g08320;LOC_Os03g13600;LOC_Os03g18840;LOC_Os03g19780;LOC_Os03g29980;LOC_Os03g31880;LOC_Os03g40100;LOC_Os03g41110;LOC_Os03g41600;LOC_Os03g51200;LOC_Os03g59610;LOC_Os04g32110;LOC_Os04g32510;LOC_Os04g46310;LOC_Os04g51130;LOC_Os04g…
GO:0051049	regulation of transport	0.0031	0.0021	1.48	0.160402	0.399366	0.398629	LOC_Os01g57720;LOC_Os02g56570;LOC_Os03g20670;LOC_Os03g63060;LOC_Os04g46079;LOC_Os04g47700;LOC_Os08g25010;LOC_Os12g08670
GO:0009553	embryo sac development	0.0027	0.0018	1.53	0.162069	0.399366	0.398629	LOC_Os02g06410;LOC_Os05g22920;LOC_Os05g44320;LOC_Os06g20440;LOC_Os08g36140;LOC_Os08g44530;LOC_Os09g10850
GO:0044087	regulation of cellular component biogenesis	0.0023	0.0015	1.59	0.162074	0.399366	0.398629	LOC_Os01g57720;LOC_Os03g18840;LOC_Os03g20670;LOC_Os03g63060;LOC_Os04g46079;Oryza_sativa_newGene_1636
GO:0050776	regulation of immune response	0.0023	0.0015	1.59	0.162074	0.399366	0.398629	LOC_Os01g72020;LOC_Os06g11990;LOC_Os09g25000;LOC_Os11g04600;LOC_Os11g08090;LOC_Os12g04410
GO:0019222	regulation of metabolic process	0.0266	0.0237	1.12	0.162188	0.399366	0.398629	LOC_Os01g01160;LOC_Os01g57610;LOC_Os01g57720;LOC_Os01g61320;LOC_Os01g65970;LOC_Os01g72020;LOC_Os02g01940;LOC_Os02g04330;LOC_Os02g11790;LOC_Os02g35530;LOC_Os02g35690;LOC_Os02g36360;LOC_Os02g47370;LOC_Os02g51350;LOC_Os02g52130;LOC_Os02g53530;LOC_Os03g01570;LOC_Os03g08320;LOC_Os03g13600;LOC_Os03g18840;LOC_Os03g19780;LOC_Os03g29980;LOC_Os03g31880;LOC_Os03g40100;LOC_Os03g41110;LOC_Os03g41600;LOC_Os03g…
GO:0016042	lipid catabolic process	0.0047	0.0035	1.36	0.162651	0.399366	0.398629	LOC_Os01g20860;LOC_Os03g15460;LOC_Os03g43880;LOC_Os03g50030;LOC_Os05g03610;LOC_Os05g29050;LOC_Os06g40180;LOC_Os07g15680;LOC_Os08g41780;LOC_Os09g25390;LOC_Os11g34370;LOC_Os11g43760
GO:0000024	maltose biosynthetic process	0.0004	0.0001	6.11	0.163715	0.399366	0.398629	LOC_Os10g41550
GO:0000038	very long-chain fatty acid metabolic process	0.0004	0.0001	6.11	0.163715	0.399366	0.398629	LOC_Os04g40730
GO:0000451	rRNA 2'-O-methylation	0.0004	0.0001	6.11	0.163715	0.399366	0.398629	LOC_Os10g25300
GO:0000493	box H/ACA snoRNP assembly	0.0004	0.0001	6.11	0.163715	0.399366	0.398629	LOC_Os05g42300
GO:0000719	photoreactive repair	0.0004	0.0001	6.11	0.163715	0.399366	0.398629	LOC_Os06g45100
GO:0001895	retina homeostasis	0.0004	0.0001	6.11	0.163715	0.399366	0.398629	LOC_Os02g47880
GO:0002097	tRNA wobble base modification	0.0004	0.0001	6.11	0.163715	0.399366	0.398629	Oryza_sativa_newGene_3889
GO:0002244	hematopoietic progenitor cell differentiation	0.0004	0.0001	6.11	0.163715	0.399366	0.398629	LOC_Os02g52370
GO:0002940	tRNA N2-guanine methylation	0.0004	0.0001	6.11	0.163715	0.399366	0.398629	LOC_Os10g21360
GO:0003230	cardiac atrium development	0.0004	0.0001	6.11	0.163715	0.399366	0.398629	LOC_Os02g47880
GO:0003279	cardiac septum development	0.0004	0.0001	6.11	0.163715	0.399366	0.398629	LOC_Os02g47880
GO:0003283	atrial septum development	0.0004	0.0001	6.11	0.163715	0.399366	0.398629	LOC_Os02g47880
GO:0003351	epithelial cilium movement	0.0004	0.0001	6.11	0.163715	0.399366	0.398629	LOC_Os02g47880
GO:0005993	trehalose catabolic process	0.0004	0.0001	6.11	0.163715	0.399366	0.398629	LOC_Os10g37660
GO:0006020	inositol metabolic process	0.0004	0.0001	6.11	0.163715	0.399366	0.398629	LOC_Os02g07350
GO:0006097	glyoxylate cycle	0.0004	0.0001	6.11	0.163715	0.399366	0.398629	LOC_Os04g40990
GO:0006212	uracil catabolic process	0.0004	0.0001	6.11	0.163715	0.399366	0.398629	LOC_Os02g50350
GO:0006223	uracil salvage	0.0004	0.0001	6.11	0.163715	0.399366	0.398629	LOC_Os05g38170
GO:0006273	lagging strand elongation	0.0004	0.0001	6.11	0.163715	0.399366	0.398629	LOC_Os01g64820
GO:0006437	tyrosyl-tRNA aminoacylation	0.0004	0.0001	6.11	0.163715	0.399366	0.398629	LOC_Os01g31610
GO:0006545	glycine biosynthetic process	0.0004	0.0001	6.11	0.163715	0.399366	0.398629	LOC_Os04g43650
GO:0006555	methionine metabolic process	0.0004	0.0001	6.11	0.163715	0.399366	0.398629	LOC_Os03g60090
GO:0006560	proline metabolic process	0.0004	0.0001	6.11	0.163715	0.399366	0.398629	LOC_Os03g59610
GO:0006561	proline biosynthetic process	0.0004	0.0001	6.11	0.163715	0.399366	0.398629	LOC_Os03g59610
GO:0006566	threonine metabolic process	0.0004	0.0001	6.11	0.163715	0.399366	0.398629	LOC_Os02g58510
GO:0006567	threonine catabolic process	0.0004	0.0001	6.11	0.163715	0.399366	0.398629	LOC_Os04g43650
GO:0006593	ornithine catabolic process	0.0004	0.0001	6.11	0.163715	0.399366	0.398629	LOC_Os03g44150
GO:0006636	unsaturated fatty acid biosynthetic process	0.0004	0.0001	6.11	0.163715	0.399366	0.398629	LOC_Os06g44840
GO:0006679	glucosylceramide biosynthetic process	0.0004	0.0001	6.11	0.163715	0.399366	0.398629	LOC_Os01g67870
GO:0006775	fat-soluble vitamin metabolic process	0.0004	0.0001	6.11	0.163715	0.399366	0.398629	LOC_Os06g44840
GO:0006792	regulation of sulfur utilization	0.0004	0.0001	6.11	0.163715	0.399366	0.398629	LOC_Os05g43040
GO:0006825	copper ion transport	0.0004	0.0001	6.11	0.163715	0.399366	0.398629	LOC_Os02g55134
GO:0008153	para-aminobenzoic acid biosynthetic process	0.0004	0.0001	6.11	0.163715	0.399366	0.398629	LOC_Os02g17330
GO:0008154	actin polymerization or depolymerization	0.0004	0.0001	6.11	0.163715	0.399366	0.398629	LOC_Os03g51250
GO:0009051	pentose-phosphate shunt, oxidative branch	0.0004	0.0001	6.11	0.163715	0.399366	0.398629	LOC_Os03g29950
GO:0009083	branched-chain amino acid catabolic process	0.0004	0.0001	6.11	0.163715	0.399366	0.398629	LOC_Os07g07470
GO:0009263	deoxyribonucleotide biosynthetic process	0.0004	0.0001	6.11	0.163715	0.399366	0.398629	LOC_Os06g14620
GO:0009264	deoxyribonucleotide catabolic process	0.0004	0.0001	6.11	0.163715	0.399366	0.398629	LOC_Os06g09320
GO:0009303	rRNA transcription	0.0004	0.0001	6.11	0.163715	0.399366	0.398629	LOC_Os05g22920
GO:0009446	putrescine biosynthetic process	0.0004	0.0001	6.11	0.163715	0.399366	0.398629	LOC_Os04g39210
GO:0009687	abscisic acid metabolic process	0.0004	0.0001	6.11	0.163715	0.399366	0.398629	LOC_Os03g59610
GO:0009697	salicylic acid biosynthetic process	0.0004	0.0001	6.11	0.163715	0.399366	0.398629	LOC_Os07g47590
GO:0009833	plant-type primary cell wall biogenesis	0.0004	0.0001	6.11	0.163715	0.399366	0.398629	LOC_Os06g11990
GO:0009852	auxin catabolic process	0.0004	0.0001	6.11	0.163715	0.399366	0.398629	LOC_Os04g39980
GO:0009915	phloem sucrose loading	0.0004	0.0001	6.11	0.163715	0.399366	0.398629	LOC_Os06g44840
GO:0009961	response to 1-aminocyclopropane-1-carboxylic acid	0.0004	0.0001	6.11	0.163715	0.399366	0.398629	LOC_Os07g37400
GO:0010148	transpiration	0.0004	0.0001	6.11	0.163715	0.399366	0.398629	LOC_Os05g33690
GO:0010165	response to X-ray	0.0004	0.0001	6.11	0.163715	0.399366	0.398629	LOC_Os03g53000
GO:0010166	wax metabolic process	0.0004	0.0001	6.11	0.163715	0.399366	0.398629	LOC_Os06g14810
GO:0010189	vitamin E biosynthetic process	0.0004	0.0001	6.11	0.163715	0.399366	0.398629	LOC_Os06g44840
GO:0010196	nonphotochemical quenching	0.0004	0.0001	6.11	0.163715	0.399366	0.398629	LOC_Os01g64960
GO:0010220	positive regulation of vernalization response	0.0004	0.0001	6.11	0.163715	0.399366	0.398629	LOC_Os02g04660
GO:0010230	alternative respiration	0.0004	0.0001	6.11	0.163715	0.399366	0.398629	LOC_Os08g37930
GO:0010266	response to vitamin B1	0.0004	0.0001	6.11	0.163715	0.399366	0.398629	LOC_Os03g47610
GO:0010271	regulation of chlorophyll catabolic process	0.0004	0.0001	6.11	0.163715	0.399366	0.398629	LOC_Os01g69920
GO:0010344	seed oilbody biogenesis	0.0004	0.0001	6.11	0.163715	0.399366	0.398629	LOC_Os05g49440
GO:0010358	leaf shaping	0.0004	0.0001	6.11	0.163715	0.399366	0.398629	LOC_Os03g12660
GO:0010417	glucuronoxylan biosynthetic process	0.0004	0.0001	6.11	0.163715	0.399366	0.398629	LOC_Os03g57910
GO:0010439	regulation of glucosinolate biosynthetic process	0.0004	0.0001	6.11	0.163715	0.399366	0.398629	LOC_Os05g43040
GO:0010448	vegetative meristem growth	0.0004	0.0001	6.11	0.163715	0.399366	0.398629	LOC_Os01g67100
GO:0010478	chlororespiration	0.0004	0.0001	6.11	0.163715	0.399366	0.398629	LOC_Os03g38950
GO:0010555	response to mannitol	0.0004	0.0001	6.11	0.163715	0.399366	0.398629	LOC_Os01g18210
GO:0010595	positive regulation of endothelial cell migration	0.0004	0.0001	6.11	0.163715	0.399366	0.398629	LOC_Os01g57720
GO:0010597	green leaf volatile biosynthetic process	0.0004	0.0001	6.11	0.163715	0.399366	0.398629	LOC_Os02g02000
GO:0010634	positive regulation of epithelial cell migration	0.0004	0.0001	6.11	0.163715	0.399366	0.398629	LOC_Os01g57720
GO:0010677	negative regulation of cellular carbohydrate metabolic process	0.0004	0.0001	6.11	0.163715	0.399366	0.398629	LOC_Os07g07310
GO:0010728	regulation of hydrogen peroxide biosynthetic process	0.0004	0.0001	6.11	0.163715	0.399366	0.398629	LOC_Os01g58420
GO:0010869	regulation of receptor biosynthetic process	0.0004	0.0001	6.11	0.163715	0.399366	0.398629	LOC_Os07g32790
GO:0015766	disaccharide transport	0.0004	0.0001	6.11	0.163715	0.399366	0.398629	LOC_Os06g44840
GO:0015770	sucrose transport	0.0004	0.0001	6.11	0.163715	0.399366	0.398629	LOC_Os06g44840
GO:0015772	oligosaccharide transport	0.0004	0.0001	6.11	0.163715	0.399366	0.398629	LOC_Os06g44840
GO:0015866	ADP transport	0.0004	0.0001	6.11	0.163715	0.399366	0.398629	LOC_Os05g32630
GO:0016137	glycoside metabolic process	0.0004	0.0001	6.11	0.163715	0.399366	0.398629	LOC_Os01g57770
GO:0016139	glycoside catabolic process	0.0004	0.0001	6.11	0.163715	0.399366	0.398629	LOC_Os01g57770
GO:0016572	histone phosphorylation	0.0004	0.0001	6.11	0.163715	0.399366	0.398629	LOC_Os01g01689
GO:0018160	peptidyl-pyrromethane cofactor linkage	0.0004	0.0001	6.11	0.163715	0.399366	0.398629	LOC_Os02g07230
GO:0019184	nonribosomal peptide biosynthetic process	0.0004	0.0001	6.11	0.163715	0.399366	0.398629	LOC_Os11g42360
GO:0019253	reductive pentose-phosphate cycle	0.0004	0.0001	6.11	0.163715	0.399366	0.398629	LOC_Os01g58020
GO:0019310	inositol catabolic process	0.0004	0.0001	6.11	0.163715	0.399366	0.398629	LOC_Os06g36560
GO:0019344	cysteine biosynthetic process	0.0004	0.0001	6.11	0.163715	0.399366	0.398629	LOC_Os01g18210
GO:0019354	siroheme biosynthetic process	0.0004	0.0001	6.11	0.163715	0.399366	0.398629	LOC_Os01g44050
GO:0019544	arginine catabolic process to glutamate	0.0004	0.0001	6.11	0.163715	0.399366	0.398629	LOC_Os03g44150
GO:0019628	urate catabolic process	0.0004	0.0001	6.11	0.163715	0.399366	0.398629	LOC_Os01g64520
GO:0019878	lysine biosynthetic process via aminoadipic acid	0.0004	0.0001	6.11	0.163715	0.399366	0.398629	LOC_Os08g14490
GO:0030149	sphingolipid catabolic process	0.0004	0.0001	6.11	0.163715	0.399366	0.398629	LOC_Os01g01080
GO:0030836	positive regulation of actin filament depolymerization	0.0004	0.0001	6.11	0.163715	0.399366	0.398629	LOC_Os01g03510
GO:0031346	positive regulation of cell projection organization	0.0004	0.0001	6.11	0.163715	0.399366	0.398629	LOC_Os01g57720
GO:0031572	G2 DNA damage checkpoint	0.0004	0.0001	6.11	0.163715	0.399366	0.398629	LOC_Os05g46490
GO:0032469	endoplasmic reticulum calcium ion homeostasis	0.0004	0.0001	6.11	0.163715	0.399366	0.398629	LOC_Os03g15720
GO:0032776	DNA methylation on cytosine	0.0004	0.0001	6.11	0.163715	0.399366	0.398629	LOC_Os10g01570
GO:0032801	receptor catabolic process	0.0004	0.0001	6.11	0.163715	0.399366	0.398629	LOC_Os06g08250
GO:0032963	collagen metabolic process	0.0004	0.0001	6.11	0.163715	0.399366	0.398629	LOC_Os03g13550
GO:0033274	response to vitamin B2	0.0004	0.0001	6.11	0.163715	0.399366	0.398629	LOC_Os03g32314
GO:0033353	S-adenosylmethionine cycle	0.0004	0.0001	6.11	0.163715	0.399366	0.398629	LOC_Os11g26850
GO:0033542	fatty acid beta-oxidation, unsaturated, even number	0.0004	0.0001	6.11	0.163715	0.399366	0.398629	LOC_Os09g37280
GO:0034260	negative regulation of GTPase activity	0.0004	0.0001	6.11	0.163715	0.399366	0.398629	LOC_Os01g57720
GO:0034587	piRNA metabolic process	0.0004	0.0001	6.11	0.163715	0.399366	0.398629	LOC_Os07g06970
GO:0034757	negative regulation of iron ion transport	0.0004	0.0001	6.11	0.163715	0.399366	0.398629	LOC_Os01g69920
GO:0035266	meristem growth	0.0004	0.0001	6.11	0.163715	0.399366	0.398629	Oryza_sativa_newGene_3889
GO:0036065	fucosylation	0.0004	0.0001	6.11	0.163715	0.399366	0.398629	LOC_Os04g35270
GO:0036172	thiamine salvage	0.0004	0.0001	6.11	0.163715	0.399366	0.398629	Oryza_sativa_newGene_765
GO:0036529	protein deglycation, glyoxal removal	0.0004	0.0001	6.11	0.163715	0.399366	0.398629	LOC_Os01g11860
GO:0038018	Wnt receptor catabolic process	0.0004	0.0001	6.11	0.163715	0.399366	0.398629	LOC_Os06g08250
GO:0042214	terpene metabolic process	0.0004	0.0001	6.11	0.163715	0.399366	0.398629	LOC_Os07g07310
GO:0042360	vitamin E metabolic process	0.0004	0.0001	6.11	0.163715	0.399366	0.398629	LOC_Os06g44840
GO:0042362	fat-soluble vitamin biosynthetic process	0.0004	0.0001	6.11	0.163715	0.399366	0.398629	LOC_Os06g44840
GO:0042398	cellular modified amino acid biosynthetic process	0.0004	0.0001	6.11	0.163715	0.399366	0.398629	LOC_Os11g42360
GO:0042407	cristae formation	0.0004	0.0001	6.11	0.163715	0.399366	0.398629	LOC_Os09g38420
GO:0042770	signal transduction in response to DNA damage	0.0004	0.0001	6.11	0.163715	0.399366	0.398629	LOC_Os05g46490
GO:0042794	rRNA transcription from plastid promoter	0.0004	0.0001	6.11	0.163715	0.399366	0.398629	LOC_Os05g33500
GO:0042821	pyridoxal biosynthetic process	0.0004	0.0001	6.11	0.163715	0.399366	0.398629	LOC_Os10g37330
GO:0043112	receptor metabolic process	0.0004	0.0001	6.11	0.163715	0.399366	0.398629	LOC_Os06g08250
GO:0043132	NAD transport	0.0004	0.0001	6.11	0.163715	0.399366	0.398629	LOC_Os03g15860
GO:0043155	negative regulation of photosynthesis, light reaction	0.0004	0.0001	6.11	0.163715	0.399366	0.398629	LOC_Os09g04790
GO:0043157	response to cation stress	0.0004	0.0001	6.11	0.163715	0.399366	0.398629	LOC_Os03g57840
GO:0043288	apocarotenoid metabolic process	0.0004	0.0001	6.11	0.163715	0.399366	0.398629	LOC_Os03g59610
GO:0043289	apocarotenoid biosynthetic process	0.0004	0.0001	6.11	0.163715	0.399366	0.398629	LOC_Os03g59610
GO:0043487	regulation of RNA stability	0.0004	0.0001	6.11	0.163715	0.399366	0.398629	LOC_Os10g10170
GO:0043489	RNA stabilization	0.0004	0.0001	6.11	0.163715	0.399366	0.398629	LOC_Os10g10170
GO:0043693	monoterpene biosynthetic process	0.0004	0.0001	6.11	0.163715	0.399366	0.398629	LOC_Os02g02930
GO:0044375	regulation of peroxisome size	0.0004	0.0001	6.11	0.163715	0.399366	0.398629	LOC_Os03g15860
GO:0044788	modulation by host of viral process	0.0004	0.0001	6.11	0.163715	0.399366	0.398629	LOC_Os01g74580
GO:0044794	positive regulation by host of viral process	0.0004	0.0001	6.11	0.163715	0.399366	0.398629	LOC_Os01g74580
GO:0045038	protein import into chloroplast thylakoid membrane	0.0004	0.0001	6.11	0.163715	0.399366	0.398629	LOC_Os03g03990
GO:0045041	protein import into mitochondrial intermembrane space	0.0004	0.0001	6.11	0.163715	0.399366	0.398629	LOC_Os04g44550
GO:0045338	farnesyl diphosphate metabolic process	0.0004	0.0001	6.11	0.163715	0.399366	0.398629	LOC_Os03g59040
GO:0045494	photoreceptor cell maintenance	0.0004	0.0001	6.11	0.163715	0.399366	0.398629	LOC_Os02g47880
GO:0045761	regulation of adenylate cyclase activity	0.0004	0.0001	6.11	0.163715	0.399366	0.398629	LOC_Os03g51250
GO:0045806	negative regulation of endocytosis	0.0004	0.0001	6.11	0.163715	0.399366	0.398629	LOC_Os12g08670
GO:0045827	negative regulation of isoprenoid metabolic process	0.0004	0.0001	6.11	0.163715	0.399366	0.398629	LOC_Os07g07310
GO:0045833	negative regulation of lipid metabolic process	0.0004	0.0001	6.11	0.163715	0.399366	0.398629	LOC_Os07g07310
GO:0045912	negative regulation of carbohydrate metabolic process	0.0004	0.0001	6.11	0.163715	0.399366	0.398629	LOC_Os07g07310
GO:0046084	adenine biosynthetic process	0.0004	0.0001	6.11	0.163715	0.399366	0.398629	LOC_Os03g61600
GO:0046166	glyceraldehyde-3-phosphate biosynthetic process	0.0004	0.0001	6.11	0.163715	0.399366	0.398629	LOC_Os01g62420
GO:0046246	terpene biosynthetic process	0.0004	0.0001	6.11	0.163715	0.399366	0.398629	LOC_Os07g07310
GO:0046496	nicotinamide nucleotide metabolic process	0.0004	0.0001	6.11	0.163715	0.399366	0.398629	LOC_Os11g17610
GO:0046521	sphingoid catabolic process	0.0004	0.0001	6.11	0.163715	0.399366	0.398629	LOC_Os08g33680
GO:0046900	tetrahydrofolylpolyglutamate metabolic process	0.0004	0.0001	6.11	0.163715	0.399366	0.398629	LOC_Os05g44130
GO:0046916	cellular transition metal ion homeostasis	0.0004	0.0001	6.11	0.163715	0.399366	0.398629	LOC_Os09g09930
GO:0046928	regulation of neurotransmitter secretion	0.0004	0.0001	6.11	0.163715	0.399366	0.398629	LOC_Os12g08670
GO:0046951	ketone body biosynthetic process	0.0004	0.0001	6.11	0.163715	0.399366	0.398629	LOC_Os01g16350
GO:0048167	regulation of synaptic plasticity	0.0004	0.0001	6.11	0.163715	0.399366	0.398629	LOC_Os12g08670
GO:0048168	regulation of neuronal synaptic plasticity	0.0004	0.0001	6.11	0.163715	0.399366	0.398629	LOC_Os12g08670
GO:0048250	mitochondrial iron ion transport	0.0004	0.0001	6.11	0.163715	0.399366	0.398629	LOC_Os03g18550
GO:0048255	mRNA stabilization	0.0004	0.0001	6.11	0.163715	0.399366	0.398629	LOC_Os10g10170
GO:0048496	maintenance of animal organ identity	0.0004	0.0001	6.11	0.163715	0.399366	0.398629	LOC_Os02g47880
GO:0048524	positive regulation of viral process	0.0004	0.0001	6.11	0.163715	0.399366	0.398629	LOC_Os01g74580
GO:0050804	modulation of chemical synaptic transmission	0.0004	0.0001	6.11	0.163715	0.399366	0.398629	LOC_Os12g08670
GO:0051014	actin filament severing	0.0004	0.0001	6.11	0.163715	0.399366	0.398629	LOC_Os05g06110
GO:0051055	negative regulation of lipid biosynthetic process	0.0004	0.0001	6.11	0.163715	0.399366	0.398629	LOC_Os07g07310
GO:0051083	'de novo' cotranslational protein folding	0.0004	0.0001	6.11	0.163715	0.399366	0.398629	LOC_Os06g20320
GO:0051211	anisotropic cell growth	0.0004	0.0001	6.11	0.163715	0.399366	0.398629	LOC_Os06g11990
GO:0051289	protein homotetramerization	0.0004	0.0001	6.11	0.163715	0.399366	0.398629	LOC_Os05g25850
GO:0051351	positive regulation of ligase activity	0.0004	0.0001	6.11	0.163715	0.399366	0.398629	LOC_Os03g53000
GO:0051391	tRNA acetylation	0.0004	0.0001	6.11	0.163715	0.399366	0.398629	Oryza_sativa_newGene_4126
GO:0051489	regulation of filopodium assembly	0.0004	0.0001	6.11	0.163715	0.399366	0.398629	LOC_Os01g57720
GO:0051491	positive regulation of filopodium assembly	0.0004	0.0001	6.11	0.163715	0.399366	0.398629	LOC_Os01g57720
GO:0051588	regulation of neurotransmitter transport	0.0004	0.0001	6.11	0.163715	0.399366	0.398629	LOC_Os12g08670
GO:0051601	exocyst localization	0.0004	0.0001	6.11	0.163715	0.399366	0.398629	LOC_Os11g17600
GO:0051646	mitochondrion localization	0.0004	0.0001	6.11	0.163715	0.399366	0.398629	LOC_Os03g44150
GO:0051702	interaction with symbiont	0.0004	0.0001	6.11	0.163715	0.399366	0.398629	LOC_Os01g74580
GO:0051851	modification by host of symbiont morphology or physiology	0.0004	0.0001	6.11	0.163715	0.399366	0.398629	LOC_Os01g74580
GO:0051893	regulation of focal adhesion assembly	0.0004	0.0001	6.11	0.163715	0.399366	0.398629	LOC_Os01g57720
GO:0051895	negative regulation of focal adhesion assembly	0.0004	0.0001	6.11	0.163715	0.399366	0.398629	LOC_Os01g57720
GO:0055079	aluminum ion homeostasis	0.0004	0.0001	6.11	0.163715	0.399366	0.398629	LOC_Os03g54880
GO:0060026	convergent extension	0.0004	0.0001	6.11	0.163715	0.399366	0.398629	LOC_Os02g47880
GO:0060027	convergent extension involved in gastrulation	0.0004	0.0001	6.11	0.163715	0.399366	0.398629	LOC_Os02g47880
GO:0060071	Wnt signaling pathway, planar cell polarity pathway	0.0004	0.0001	6.11	0.163715	0.399366	0.398629	LOC_Os06g08250
GO:0060148	positive regulation of posttranscriptional gene silencing	0.0004	0.0001	6.11	0.163715	0.399366	0.398629	LOC_Os02g50330
GO:0060287	epithelial cilium movement involved in determination of left/right asymmetry	0.0004	0.0001	6.11	0.163715	0.399366	0.398629	LOC_Os02g47880
GO:0060359	response to ammonium ion	0.0004	0.0001	6.11	0.163715	0.399366	0.398629	LOC_Os03g57840
GO:0060491	regulation of cell projection assembly	0.0004	0.0001	6.11	0.163715	0.399366	0.398629	LOC_Os01g57720
GO:0060733	regulation of eIF2 alpha phosphorylation by amino acid starvation	0.0004	0.0001	6.11	0.163715	0.399366	0.398629	LOC_Os08g37310
GO:0070208	protein heterotrimerization	0.0004	0.0001	6.11	0.163715	0.399366	0.398629	LOC_Os03g03990
GO:0070370	cellular heat acclimation	0.0004	0.0001	6.11	0.163715	0.399366	0.398629	LOC_Os05g33690
GO:0070537	histone H2A K63-linked deubiquitination	0.0004	0.0001	6.11	0.163715	0.399366	0.398629	LOC_Os05g46490
GO:0070813	hydrogen sulfide metabolic process	0.0004	0.0001	6.11	0.163715	0.399366	0.398629	LOC_Os01g47690
GO:0071036	nuclear polyadenylation-dependent snoRNA catabolic process	0.0004	0.0001	6.11	0.163715	0.399366	0.398629	LOC_Os07g32890
GO:0071037	nuclear polyadenylation-dependent snRNA catabolic process	0.0004	0.0001	6.11	0.163715	0.399366	0.398629	LOC_Os07g32890
GO:0071039	nuclear polyadenylation-dependent CUT catabolic process	0.0004	0.0001	6.11	0.163715	0.399366	0.398629	LOC_Os07g32890
GO:0071040	nuclear polyadenylation-dependent antisense transcript catabolic process	0.0004	0.0001	6.11	0.163715	0.399366	0.398629	LOC_Os07g32890
GO:0071044	histone mRNA catabolic process	0.0004	0.0001	6.11	0.163715	0.399366	0.398629	LOC_Os07g32890
GO:0071048	nuclear retention of unspliced pre-mRNA at the site of transcription	0.0004	0.0001	6.11	0.163715	0.399366	0.398629	LOC_Os07g32890
GO:0071072	negative regulation of phospholipid biosynthetic process	0.0004	0.0001	6.11	0.163715	0.399366	0.398629	LOC_Os07g07310
GO:0071264	positive regulation of translational initiation in response to starvation	0.0004	0.0001	6.11	0.163715	0.399366	0.398629	LOC_Os08g37310
GO:0071369	cellular response to ethylene stimulus	0.0004	0.0001	6.11	0.163715	0.399366	0.398629	LOC_Os12g10750
GO:0071391	cellular response to estrogen stimulus	0.0004	0.0001	6.11	0.163715	0.399366	0.398629	LOC_Os01g57720
GO:0071461	cellular response to redox state	0.0004	0.0001	6.11	0.163715	0.399366	0.398629	LOC_Os08g06630
GO:0071908	determination of intestine left/right asymmetry	0.0004	0.0001	6.11	0.163715	0.399366	0.398629	LOC_Os02g47880
GO:0071909	determination of stomach left/right asymmetry	0.0004	0.0001	6.11	0.163715	0.399366	0.398629	LOC_Os02g47880
GO:0071951	conversion of methionyl-tRNA to N-formyl-methionyl-tRNA	0.0004	0.0001	6.11	0.163715	0.399366	0.398629	LOC_Os01g49330
GO:0072089	stem cell proliferation	0.0004	0.0001	6.11	0.163715	0.399366	0.398629	LOC_Os06g08250
GO:0072189	ureter development	0.0004	0.0001	6.11	0.163715	0.399366	0.398629	LOC_Os02g47880
GO:0072395	signal transduction involved in cell cycle checkpoint	0.0004	0.0001	6.11	0.163715	0.399366	0.398629	LOC_Os05g46490
GO:0072401	signal transduction involved in DNA integrity checkpoint	0.0004	0.0001	6.11	0.163715	0.399366	0.398629	LOC_Os05g46490
GO:0072422	signal transduction involved in DNA damage checkpoint	0.0004	0.0001	6.11	0.163715	0.399366	0.398629	LOC_Os05g46490
GO:0072425	signal transduction involved in G2 DNA damage checkpoint	0.0004	0.0001	6.11	0.163715	0.399366	0.398629	LOC_Os05g46490
GO:0080021	response to benzoic acid	0.0004	0.0001	6.11	0.163715	0.399366	0.398629	LOC_Os07g47590
GO:0080117	secondary growth	0.0004	0.0001	6.11	0.163715	0.399366	0.398629	LOC_Os01g69920
GO:0080153	negative regulation of reductive pentose-phosphate cycle	0.0004	0.0001	6.11	0.163715	0.399366	0.398629	LOC_Os01g19740
GO:0080177	plastoglobule organization	0.0004	0.0001	6.11	0.163715	0.399366	0.398629	LOC_Os11g11000
GO:0090070	positive regulation of ribosome biogenesis	0.0004	0.0001	6.11	0.163715	0.399366	0.398629	LOC_Os03g18840
GO:0090083	regulation of inclusion body assembly	0.0004	0.0001	6.11	0.163715	0.399366	0.398629	Oryza_sativa_newGene_1636
GO:0090084	negative regulation of inclusion body assembly	0.0004	0.0001	6.11	0.163715	0.399366	0.398629	Oryza_sativa_newGene_1636
GO:0090109	regulation of cell-substrate junction assembly	0.0004	0.0001	6.11	0.163715	0.399366	0.398629	LOC_Os01g57720
GO:0090178	regulation of establishment of planar polarity involved in neural tube closure	0.0004	0.0001	6.11	0.163715	0.399366	0.398629	LOC_Os02g47880
GO:0090228	positive regulation of red or far-red light signaling pathway	0.0004	0.0001	6.11	0.163715	0.399366	0.398629	LOC_Os01g56350
GO:0090229	negative regulation of red or far-red light signaling pathway	0.0004	0.0001	6.11	0.163715	0.399366	0.398629	Oryza_sativa_newGene_326
GO:0090322	regulation of superoxide metabolic process	0.0004	0.0001	6.11	0.163715	0.399366	0.398629	LOC_Os01g59920
GO:0090677	reversible differentiation	0.0004	0.0001	6.11	0.163715	0.399366	0.398629	LOC_Os07g08970
GO:0097009	energy homeostasis	0.0004	0.0001	6.11	0.163715	0.399366	0.398629	LOC_Os08g01770
GO:0120032	regulation of plasma membrane bounded cell projection assembly	0.0004	0.0001	6.11	0.163715	0.399366	0.398629	LOC_Os01g57720
GO:0120034	positive regulation of plasma membrane bounded cell projection assembly	0.0004	0.0001	6.11	0.163715	0.399366	0.398629	LOC_Os01g57720
GO:1900367	positive regulation of defense response to insect	0.0004	0.0001	6.11	0.163715	0.399366	0.398629	LOC_Os03g32314
GO:1900459	positive regulation of brassinosteroid mediated signaling pathway	0.0004	0.0001	6.11	0.163715	0.399366	0.398629	LOC_Os06g03710
GO:1901562	response to paraquat	0.0004	0.0001	6.11	0.163715	0.399366	0.398629	LOC_Os11g11000
GO:1901570	fatty acid derivative biosynthetic process	0.0004	0.0001	6.11	0.163715	0.399366	0.398629	LOC_Os06g14810
GO:1901695	tyramine biosynthetic process	0.0004	0.0001	6.11	0.163715	0.399366	0.398629	LOC_Os01g56380
GO:1901888	regulation of cell junction assembly	0.0004	0.0001	6.11	0.163715	0.399366	0.398629	LOC_Os01g57720
GO:1901889	negative regulation of cell junction assembly	0.0004	0.0001	6.11	0.163715	0.399366	0.398629	LOC_Os01g57720
GO:1902171	regulation of tocopherol cyclase activity	0.0004	0.0001	6.11	0.163715	0.399366	0.398629	LOC_Os11g11000
GO:1902369	negative regulation of RNA catabolic process	0.0004	0.0001	6.11	0.163715	0.399366	0.398629	LOC_Os10g10170
GO:1902373	negative regulation of mRNA catabolic process	0.0004	0.0001	6.11	0.163715	0.399366	0.398629	LOC_Os10g10170
GO:1902478	negative regulation of defense response to bacterium, incompatible interaction	0.0004	0.0001	6.11	0.163715	0.399366	0.398629	LOC_Os05g32390
GO:1902602	aluminum ion transmembrane transport	0.0004	0.0001	6.11	0.163715	0.399366	0.398629	LOC_Os03g54880
GO:1902644	tertiary alcohol metabolic process	0.0004	0.0001	6.11	0.163715	0.399366	0.398629	LOC_Os03g59610
GO:1902645	tertiary alcohol biosynthetic process	0.0004	0.0001	6.11	0.163715	0.399366	0.398629	LOC_Os03g59610
GO:1902930	regulation of alcohol biosynthetic process	0.0004	0.0001	6.11	0.163715	0.399366	0.398629	LOC_Os03g59610
GO:1903312	negative regulation of mRNA metabolic process	0.0004	0.0001	6.11	0.163715	0.399366	0.398629	LOC_Os10g10170
GO:1903329	regulation of iron-sulfur cluster assembly	0.0004	0.0001	6.11	0.163715	0.399366	0.398629	LOC_Os01g57460
GO:1903391	regulation of adherens junction organization	0.0004	0.0001	6.11	0.163715	0.399366	0.398629	LOC_Os01g57720
GO:1903392	negative regulation of adherens junction organization	0.0004	0.0001	6.11	0.163715	0.399366	0.398629	LOC_Os01g57720
GO:1903726	negative regulation of phospholipid metabolic process	0.0004	0.0001	6.11	0.163715	0.399366	0.398629	LOC_Os07g07310
GO:1905156	negative regulation of photosynthesis	0.0004	0.0001	6.11	0.163715	0.399366	0.398629	LOC_Os09g04790
GO:1905276	regulation of epithelial tube formation	0.0004	0.0001	6.11	0.163715	0.399366	0.398629	LOC_Os02g47880
GO:1905642	negative regulation of DNA methylation	0.0004	0.0001	6.11	0.163715	0.399366	0.398629	LOC_Os01g42460
GO:1905775	negative regulation of DNA helicase activity	0.0004	0.0001	6.11	0.163715	0.399366	0.398629	LOC_Os11g29380
GO:1990564	protein polyufmylation	0.0004	0.0001	6.11	0.163715	0.399366	0.398629	LOC_Os10g13800
GO:1990592	protein K69-linked ufmylation	0.0004	0.0001	6.11	0.163715	0.399366	0.398629	LOC_Os10g13800
GO:2000051	negative regulation of non-canonical Wnt signaling pathway	0.0004	0.0001	6.11	0.163715	0.399366	0.398629	LOC_Os06g08250
GO:2000068	regulation of defense response to insect	0.0004	0.0001	6.11	0.163715	0.399366	0.398629	LOC_Os01g58420
GO:2000167	regulation of planar cell polarity pathway involved in neural tube closure	0.0004	0.0001	6.11	0.163715	0.399366	0.398629	LOC_Os02g47880
GO:2000209	regulation of anoikis	0.0004	0.0001	6.11	0.163715	0.399366	0.398629	LOC_Os07g32790
GO:2000234	positive regulation of rRNA processing	0.0004	0.0001	6.11	0.163715	0.399366	0.398629	LOC_Os03g18840
GO:2000249	regulation of actin cytoskeleton reorganization	0.0004	0.0001	6.11	0.163715	0.399366	0.398629	LOC_Os01g57720
GO:2000251	positive regulation of actin cytoskeleton reorganization	0.0004	0.0001	6.11	0.163715	0.399366	0.398629	LOC_Os01g57720
GO:2000652	regulation of secondary cell wall biogenesis	0.0004	0.0001	6.11	0.163715	0.399366	0.398629	LOC_Os03g03164
GO:2001007	negative regulation of cellulose biosynthetic process	0.0004	0.0001	6.11	0.163715	0.399366	0.398629	LOC_Os11g34460
GO:0031328	positive regulation of cellular biosynthetic process	0.0043	0.0031	1.37	0.16754	0.407722	0.389636	LOC_Os01g57610;LOC_Os01g57720;LOC_Os02g01940;LOC_Os03g18840;LOC_Os03g29980;LOC_Os03g40100;LOC_Os04g32110;LOC_Os04g32510;LOC_Os04g46310;LOC_Os04g51130;LOC_Os08g42100
GO:0031347	regulation of defense response	0.0043	0.0031	1.37	0.16754	0.407722	0.389636	LOC_Os01g42710;LOC_Os01g72020;LOC_Os03g08320;LOC_Os06g44840;LOC_Os07g42370;LOC_Os08g33160;LOC_Os09g26780;LOC_Os10g25290;LOC_Os10g33910;LOC_Os11g04600;LOC_Os12g04410
GO:0071705	nitrogen compound transport	0.0062	0.0049	1.29	0.16981	0.408698	0.388598	LOC_Os01g19770;LOC_Os01g44394;LOC_Os02g38040;LOC_Os02g43770;LOC_Os02g56570;LOC_Os04g12499;LOC_Os04g12530;LOC_Os07g47400;LOC_Os08g25010;LOC_Os08g42690;LOC_Os09g33810;LOC_Os10g33910;LOC_Os10g41310;LOC_Os11g05470;LOC_Os12g31850;LOC_Os12g31860
GO:0000077	DNA damage checkpoint	0.0012	0.0006	2.04	0.17134	0.408698	0.388598	LOC_Os01g01689;LOC_Os03g59650;LOC_Os05g46490
GO:0000963	mitochondrial RNA processing	0.0012	0.0006	2.04	0.17134	0.408698	0.388598	LOC_Os04g28300;LOC_Os10g35240;LOC_Os10g35436
GO:0006094	gluconeogenesis	0.0012	0.0006	2.04	0.17134	0.408698	0.388598	LOC_Os01g62420;LOC_Os06g14510;LOC_Os06g45370
GO:0008064	regulation of actin polymerization or depolymerization	0.0012	0.0006	2.04	0.17134	0.408698	0.388598	LOC_Os03g20670;LOC_Os03g63060;LOC_Os04g46079
GO:0009740	gibberellic acid mediated signaling pathway	0.0012	0.0006	2.04	0.17134	0.408698	0.388598	LOC_Os01g04120;LOC_Os02g53530;LOC_Os09g27320
GO:0009800	cinnamic acid biosynthetic process	0.0012	0.0006	2.04	0.17134	0.408698	0.388598	LOC_Os02g41630;LOC_Os02g41680;LOC_Os04g43760
GO:0010212	response to ionizing radiation	0.0012	0.0006	2.04	0.17134	0.408698	0.388598	LOC_Os01g01689;LOC_Os05g46490;LOC_Os09g10850
GO:0010565	regulation of cellular ketone metabolic process	0.0012	0.0006	2.04	0.17134	0.408698	0.388598	LOC_Os01g01160;LOC_Os03g59610;LOC_Os07g07310
GO:0030832	regulation of actin filament length	0.0012	0.0006	2.04	0.17134	0.408698	0.388598	LOC_Os03g20670;LOC_Os03g63060;LOC_Os04g46079
GO:0032271	regulation of protein polymerization	0.0012	0.0006	2.04	0.17134	0.408698	0.388598	LOC_Os03g20670;LOC_Os03g63060;LOC_Os04g46079
GO:0032543	mitochondrial translation	0.0012	0.0006	2.04	0.17134	0.408698	0.388598	LOC_Os04g55050;LOC_Os06g30420;LOC_Os11g34210
GO:0045089	positive regulation of innate immune response	0.0012	0.0006	2.04	0.17134	0.408698	0.388598	LOC_Os01g72020;LOC_Os11g04600;LOC_Os12g04410
GO:0050777	negative regulation of immune response	0.0012	0.0006	2.04	0.17134	0.408698	0.388598	LOC_Os06g11990;LOC_Os09g25000;LOC_Os11g08090
GO:0051188	cofactor biosynthetic process	0.0012	0.0006	2.04	0.17134	0.408698	0.388598	LOC_Os07g07310;LOC_Os11g16550;LOC_Os11g42360
GO:0071368	cellular response to cytokinin stimulus	0.0012	0.0006	2.04	0.17134	0.408698	0.388598	LOC_Os02g47230;LOC_Os02g53530;LOC_Os09g27320
GO:0090615	mitochondrial mRNA processing	0.0012	0.0006	2.04	0.17134	0.408698	0.388598	LOC_Os04g28300;LOC_Os10g35240;LOC_Os10g35436
GO:0009056	catabolic process	0.0141	0.012	1.17	0.173749	0.413963	0.383039	LOC_Os01g50840;LOC_Os01g57770;LOC_Os01g70780;LOC_Os01g72020;LOC_Os02g08200;LOC_Os02g11790;LOC_Os02g26670;LOC_Os02g51350;LOC_Os02g52130;LOC_Os03g14730;LOC_Os03g15270;LOC_Os03g57640;LOC_Os04g40850;LOC_Os05g07710;LOC_Os06g08250;LOC_Os06g12290;LOC_Os06g21330;LOC_Os06g40360;LOC_Os07g07310;LOC_Os07g43740;LOC_Os07g44850;LOC_Os08g02354;LOC_Os08g37040;LOC_Os08g44370;LOC_Os09g20220;LOC_Os09g26400;LOC_Os09g…
GO:0009889	regulation of biosynthetic process	0.0199	0.0175	1.14	0.175647	0.417997	0.378827	LOC_Os01g01160;LOC_Os01g57610;LOC_Os01g57720;LOC_Os01g61320;LOC_Os01g65970;LOC_Os02g01940;LOC_Os02g04330;LOC_Os02g35690;LOC_Os02g36360;LOC_Os02g47370;LOC_Os02g53530;LOC_Os03g08320;LOC_Os03g13600;LOC_Os03g18840;LOC_Os03g19780;LOC_Os03g29980;LOC_Os03g31880;LOC_Os03g40100;LOC_Os03g41110;LOC_Os03g41600;LOC_Os03g51200;LOC_Os03g59610;LOC_Os04g32110;LOC_Os04g32510;LOC_Os04g46310;LOC_Os04g51130;LOC_Os04g…
GO:0018130	heterocycle biosynthetic process	0.0047	0.0035	1.33	0.17892	0.425291	0.371314	LOC_Os01g57610;LOC_Os01g65350;LOC_Os02g41460;LOC_Os03g59610;LOC_Os05g28040;LOC_Os05g35520;LOC_Os06g44840;LOC_Os06g46030;LOC_Os07g07310;LOC_Os10g33780;LOC_Os11g16550;LOC_Os12g34854
GO:1901576	organic substance biosynthetic process	0.0113	0.0095	1.19	0.179275	0.425639	0.370959	LOC_Os01g07260;LOC_Os01g08760;LOC_Os01g57610;LOC_Os01g65350;LOC_Os01g70780;LOC_Os02g01940;LOC_Os02g04330;LOC_Os02g41460;LOC_Os03g59610;LOC_Os04g40730;LOC_Os04g54800;LOC_Os05g07710;LOC_Os05g28040;LOC_Os05g35520;LOC_Os05g37190;LOC_Os06g11990;LOC_Os06g14810;LOC_Os06g30420;LOC_Os06g44840;LOC_Os06g46030;LOC_Os07g07310;LOC_Os10g33780;LOC_Os11g08090;LOC_Os11g16550;LOC_Os11g42360;LOC_Os12g16240;LOC_Os12g…
GO:0048437	floral organ development	0.0031	0.0022	1.44	0.181517	0.426178	0.370409	LOC_Os01g72020;LOC_Os02g06410;LOC_Os03g41600;LOC_Os06g11990;LOC_Os10g33780;LOC_Os11g04600;LOC_Os11g48000;LOC_Os12g04410
GO:0051239	regulation of multicellular organismal process	0.007	0.0056	1.25	0.18382	0.426178	0.370409	LOC_Os01g57720;LOC_Os01g58850;LOC_Os01g65970;LOC_Os02g35690;LOC_Os02g47880;LOC_Os04g32510;LOC_Os05g33690;LOC_Os06g08250;LOC_Os06g11990;LOC_Os06g30370;LOC_Os09g25000;LOC_Os09g26200;LOC_Os09g26210;LOC_Os09g33850;LOC_Os11g05470;LOC_Os11g08090;LOC_Os11g40590;LOC_Os12g10750
GO:0010119	regulation of stomatal movement	0.0016	0.0009	1.75	0.18488	0.426178	0.370409	LOC_Os02g49680;LOC_Os05g44320;LOC_Os05g46610;LOC_Os09g33850
GO:0019722	calcium-mediated signaling	0.0016	0.0009	1.75	0.18488	0.426178	0.370409	LOC_Os01g17190;LOC_Os05g41210;LOC_Os06g40720;LOC_Os12g08670
GO:0030029	actin filament-based process	0.0016	0.0009	1.75	0.18488	0.426178	0.370409	LOC_Os02g38040;LOC_Os02g38340;LOC_Os03g42710;LOC_Os12g40260
GO:0040011	locomotion	0.0016	0.0009	1.75	0.18488	0.426178	0.370409	LOC_Os02g06410;LOC_Os03g20670;LOC_Os04g46079;LOC_Os06g20440
GO:0048527	lateral root development	0.0016	0.0009	1.75	0.18488	0.426178	0.370409	LOC_Os02g47230;LOC_Os03g11060;LOC_Os07g05470;LOC_Os09g36300
GO:0045927	positive regulation of growth	0.0023	0.0015	1.53	0.188012	0.426178	0.370409	LOC_Os01g42710;LOC_Os01g62670;LOC_Os01g65330;LOC_Os12g05180;LOC_Os12g10750;Oryza_sativa_newGene_3651
GO:0071365	cellular response to auxin stimulus	0.002	0.0012	1.61	0.188582	0.426178	0.370409	LOC_Os01g42960;LOC_Os01g57610;LOC_Os02g47230;LOC_Os05g11990;LOC_Os12g10750
GO:0006102	isocitrate metabolic process	0.0008	0.0003	2.44	0.190551	0.426178	0.370409	LOC_Os04g40310;LOC_Os05g49760
GO:0006308	DNA catabolic process	0.0008	0.0003	2.44	0.190551	0.426178	0.370409	LOC_Os01g03730;LOC_Os01g03740
GO:0006542	glutamine biosynthetic process	0.0008	0.0003	2.44	0.190551	0.426178	0.370409	LOC_Os02g50240;LOC_Os03g50490
GO:0006875	cellular metal ion homeostasis	0.0008	0.0003	2.44	0.190551	0.426178	0.370409	LOC_Os03g54880;LOC_Os09g09930
GO:0006935	chemotaxis	0.0008	0.0003	2.44	0.190551	0.426178	0.370409	LOC_Os02g06410;LOC_Os06g20440
GO:0009226	nucleotide-sugar biosynthetic process	0.0008	0.0003	2.44	0.190551	0.426178	0.370409	LOC_Os05g39230;LOC_Os06g44260
GO:0009269	response to desiccation	0.0008	0.0003	2.44	0.190551	0.426178	0.370409	LOC_Os01g12580;LOC_Os03g62620
GO:0009695	jasmonic acid biosynthetic process	0.0008	0.0003	2.44	0.190551	0.426178		LOC_Os03g32314;LOC_Os03g55800
GO:0010089	xylem development	0.0008	0.0003	2.44	0.190551	0.426178		LOC_Os03g03164;LOC_Os04g51130
GO:0010206	photosystem II repair	0.0008	0.0003	2.44	0.190551	0.426178		LOC_Os05g33280;LOC_Os06g49160
GO:0010226	response to lithium ion	0.0008	0.0003	2.44	0.190551	0.426178		LOC_Os03g06360;LOC_Os06g23350
GO:0010268	brassinosteroid homeostasis	0.0008	0.0003	2.44	0.190551	0.426178		LOC_Os03g40540;LOC_Os04g48200
GO:0010449	root meristem growth	0.0008	0.0003	2.44	0.190551	0.426178		LOC_Os01g67100;Oryza_sativa_newGene_3889
GO:0015996	chlorophyll catabolic process	0.0008	0.0003	2.44	0.190551	0.426178		LOC_Os01g21610;LOC_Os11g11000
GO:0019375	galactolipid biosynthetic process	0.0008	0.0003	2.44	0.190551	0.426178		LOC_Os02g33580;LOC_Os11g05990
GO:0030522	intracellular receptor signaling pathway	0.0008	0.0003	2.44	0.190551	0.426178		LOC_Os02g01940;LOC_Os03g62790
GO:0040012	regulation of locomotion	0.0008	0.0003	2.44	0.190551	0.426178		LOC_Os01g57720;LOC_Os12g08670
GO:0042128	nitrate assimilation	0.0008	0.0003	2.44	0.190551	0.426178		LOC_Os02g38230;LOC_Os08g36480
GO:0042330	taxis	0.0008	0.0003	2.44	0.190551	0.426178		LOC_Os02g06410;LOC_Os06g20440
GO:0042537	benzene-containing compound metabolic process	0.0008	0.0003	2.44	0.190551	0.426178		LOC_Os01g57770;LOC_Os09g20220
GO:0043242	negative regulation of protein complex disassembly	0.0008	0.0003	2.44	0.190551	0.426178		LOC_Os02g40430;LOC_Os02g57120
GO:0043244	regulation of protein complex disassembly	0.0008	0.0003	2.44	0.190551	0.426178		LOC_Os02g40430;LOC_Os02g57120
GO:0043255	regulation of carbohydrate biosynthetic process	0.0008	0.0003	2.44	0.190551	0.426178		LOC_Os02g04330;LOC_Os05g43040
GO:0044804	autophagy of nucleus	0.0008	0.0003	2.44	0.190551	0.426178		LOC_Os01g70780;LOC_Os05g07710
GO:0045487	gibberellin catabolic process	0.0008	0.0003	2.44	0.190551	0.426178		LOC_Os04g44150;LOC_Os05g40384
GO:0046168	glycerol-3-phosphate catabolic process	0.0008	0.0003	2.44	0.190551	0.426178		LOC_Os01g58740;LOC_Os05g41590
GO:0048465	corolla development	0.0008	0.0003	2.44	0.190551	0.426178		LOC_Os03g41600;LOC_Os10g33780
GO:0048565	digestive tract development	0.0008	0.0003	2.44	0.190551	0.426178		LOC_Os02g38040;LOC_Os02g47880
GO:0050764	regulation of phagocytosis	0.0008	0.0003	2.44	0.190551	0.426178		LOC_Os03g20670;LOC_Os04g46079
GO:0050826	response to freezing	0.0008	0.0003	2.44	0.190551	0.426178		LOC_Os03g20680;LOC_Os05g46480
GO:0055088	lipid homeostasis	0.0008	0.0003	2.44	0.190551	0.426178		LOC_Os06g24704;LOC_Os11g39220
GO:0055123	digestive system development	0.0008	0.0003	2.44	0.190551	0.426178		LOC_Os02g38040;LOC_Os02g47880
GO:0061726	mitochondrion disassembly	0.0008	0.0003	2.44	0.190551	0.426178		LOC_Os01g70780;LOC_Os05g07710
GO:0072596	establishment of protein localization to chloroplast	0.0008	0.0003	2.44	0.190551	0.426178		LOC_Os08g42690;LOC_Os09g33810
GO:0072598	protein localization to chloroplast	0.0008	0.0003	2.44	0.190551	0.426178		LOC_Os08g42690;LOC_Os09g33810
GO:0080037	negative regulation of cytokinin-activated signaling pathway	0.0008	0.0003	2.44	0.190551	0.426178		LOC_Os02g11790;LOC_Os02g35530
GO:0080183	response to photooxidative stress	0.0008	0.0003	2.44	0.190551	0.426178		LOC_Os01g58470;LOC_Os11g11000
GO:1900618	regulation of shoot system morphogenesis	0.0008	0.0003	2.44	0.190551	0.426178		LOC_Os04g32510;LOC_Os06g06050
GO:1901879	regulation of protein depolymerization	0.0008	0.0003	2.44	0.190551	0.426178		LOC_Os02g40430;LOC_Os02g57120
GO:1901880	negative regulation of protein depolymerization	0.0008	0.0003	2.44	0.190551	0.426178		LOC_Os02g40430;LOC_Os02g57120
GO:1902170	cellular response to reactive nitrogen species	0.0008	0.0003	2.44	0.190551	0.426178		LOC_Os02g43770;LOC_Os10g41310
GO:1903725	regulation of phospholipid metabolic process	0.0008	0.0003	2.44	0.190551	0.426178		LOC_Os01g01160;LOC_Os07g07310
GO:2000145	regulation of cell motility	0.0008	0.0003	2.44	0.190551	0.426178		LOC_Os01g57720;LOC_Os12g08670
GO:0070727	cellular macromolecule localization	0.0066	0.0053	1.25	0.190784	0.426233		LOC_Os01g19770;LOC_Os01g42090;LOC_Os01g44394;LOC_Os01g70780;LOC_Os02g56570;LOC_Os03g30830;LOC_Os05g07710;LOC_Os06g11990;LOC_Os07g32790;LOC_Os07g40940;LOC_Os07g47400;LOC_Os08g25010;LOC_Os08g42690;LOC_Os09g33810;LOC_Os10g33910;LOC_Os11g05470;LOC_Os11g08090
GO:0051704	multi-organism process	0.0129	0.0111	1.17	0.192369	0.429305		LOC_Os01g42710;LOC_Os01g57770;LOC_Os01g72020;LOC_Os01g74580;LOC_Os02g06410;LOC_Os03g20670;LOC_Os03g42710;LOC_Os03g60210;LOC_Os03g60220;LOC_Os03g61740;LOC_Os03g62790;LOC_Os03g63060;LOC_Os04g46079;LOC_Os04g53580;LOC_Os04g59130;LOC_Os05g33690;LOC_Os05g35460;LOC_Os06g11990;LOC_Os06g14810;LOC_Os06g20440;LOC_Os07g05470;LOC_Os07g37400;LOC_Os07g49114;LOC_Os08g02354;LOC_Os08g04130;LOC_Os08g37930;LOC_Os08g…
GO:0031323	regulation of cellular metabolic process	0.023	0.0206	1.12	0.195299	0.435369		LOC_Os01g01160;LOC_Os01g57610;LOC_Os01g57720;LOC_Os01g61320;LOC_Os01g65970;LOC_Os02g01940;LOC_Os02g04330;LOC_Os02g11790;LOC_Os02g35530;LOC_Os02g35690;LOC_Os02g36360;LOC_Os02g47370;LOC_Os02g53530;LOC_Os03g01570;LOC_Os03g08320;LOC_Os03g13600;LOC_Os03g18840;LOC_Os03g19780;LOC_Os03g29980;LOC_Os03g31880;LOC_Os03g40100;LOC_Os03g41110;LOC_Os03g41600;LOC_Os03g51200;LOC_Os03g59610;LOC_Os03g62790;LOC_Os04g…
GO:0019941	modification-dependent protein catabolic process	0.007	0.0057	1.24	0.197266	0.439267		LOC_Os01g50840;LOC_Os01g72020;LOC_Os02g06640;LOC_Os02g08200;LOC_Os02g11790;LOC_Os02g26670;LOC_Os02g51350;LOC_Os02g52130;LOC_Os04g40850;LOC_Os06g08250;LOC_Os06g21330;LOC_Os06g40360;LOC_Os07g43740;LOC_Os09g25320;LOC_Os09g26400;LOC_Os11g02070;LOC_Os11g04600;LOC_Os12g04410
GO:0090567	reproductive shoot system development	0.0035	0.0026	1.37	0.197478	0.439267		LOC_Os01g72020;LOC_Os02g06410;LOC_Os03g41600;LOC_Os05g33690;LOC_Os06g11990;LOC_Os10g33780;LOC_Os11g04600;LOC_Os11g48000;LOC_Os12g04410
GO:0009607	response to biotic stimulus	0.0082	0.0068	1.21	0.200955	0.44603		LOC_Os01g42710;LOC_Os01g57770;LOC_Os01g72020;LOC_Os03g60210;LOC_Os03g60220;LOC_Os03g61740;LOC_Os03g62790;LOC_Os04g59130;LOC_Os05g33690;LOC_Os06g11990;LOC_Os07g37400;LOC_Os07g49114;LOC_Os08g04130;LOC_Os08g37930;LOC_Os08g43510;LOC_Os09g25000;LOC_Os11g04600;LOC_Os11g07912;LOC_Os11g08090;LOC_Os12g04410;LOC_Os12g06630
GO:0051641	cellular localization	0.0082	0.0068	1.21	0.200955	0.44603		LOC_Os01g19770;LOC_Os01g42090;LOC_Os01g44394;LOC_Os01g70780;LOC_Os02g56570;LOC_Os03g30830;LOC_Os03g46600;LOC_Os03g63060;LOC_Os05g07710;LOC_Os06g11990;LOC_Os07g32790;LOC_Os07g40940;LOC_Os07g47400;LOC_Os07g48080;LOC_Os08g02354;LOC_Os08g25010;LOC_Os08g42690;LOC_Os09g33810;LOC_Os10g33910;LOC_Os11g05470;LOC_Os11g08090
GO:0010628	positive regulation of gene expression	0.0043	0.0033	1.32	0.203222	0.450573		LOC_Os01g57720;LOC_Os02g01940;LOC_Os03g18840;LOC_Os03g29980;LOC_Os03g40100;LOC_Os04g32110;LOC_Os04g32510;LOC_Os04g46310;LOC_Os04g51130;LOC_Os08g42100;LOC_Os10g10170
GO:0080134	regulation of response to stress	0.0059	0.0047	1.26	0.205869	0.455947		LOC_Os01g42710;LOC_Os01g72020;LOC_Os03g08320;LOC_Os05g46490;LOC_Os06g44840;LOC_Os07g42370;LOC_Os08g04130;LOC_Os08g33160;LOC_Os09g26780;LOC_Os10g25290;LOC_Os10g33240;LOC_Os10g33910;LOC_Os11g04600;LOC_Os12g04410;LOC_Os12g08670
GO:0080090	regulation of primary metabolic process	0.0234	0.0212	1.11	0.210917	0.466623		LOC_Os01g01160;LOC_Os01g57720;LOC_Os01g61320;LOC_Os01g65970;LOC_Os01g72020;LOC_Os02g01940;LOC_Os02g04330;LOC_Os02g11790;LOC_Os02g35690;LOC_Os02g36360;LOC_Os02g47370;LOC_Os02g51350;LOC_Os02g53530;LOC_Os03g08320;LOC_Os03g13600;LOC_Os03g18840;LOC_Os03g19780;LOC_Os03g29980;LOC_Os03g31880;LOC_Os03g40100;LOC_Os03g41110;LOC_Os03g41600;LOC_Os03g51200;LOC_Os03g59610;LOC_Os03g62790;LOC_Os04g32110;LOC_Os04g…
GO:0006073	cellular glucan metabolic process	0.0023	0.0016	1.47	0.215415	0.46791		LOC_Os02g04330;LOC_Os04g51450;LOC_Os04g51454;LOC_Os06g11990;LOC_Os10g39840;LOC_Os11g08090
GO:0007005	mitochondrion organization	0.0023	0.0016	1.47	0.215415	0.46791		LOC_Os01g19770;LOC_Os01g57460;LOC_Os01g70780;LOC_Os04g33770;LOC_Os05g07710;LOC_Os10g33910
GO:0051171	regulation of nitrogen compound metabolic process	0.0226	0.0205	1.11	0.215736	0.46791		LOC_Os01g57610;LOC_Os01g57720;LOC_Os01g61320;LOC_Os01g65970;LOC_Os01g72020;LOC_Os02g01940;LOC_Os02g11790;LOC_Os02g35690;LOC_Os02g36360;LOC_Os02g47370;LOC_Os02g51350;LOC_Os02g53530;LOC_Os03g08320;LOC_Os03g13600;LOC_Os03g18840;LOC_Os03g19780;LOC_Os03g29980;LOC_Os03g31880;LOC_Os03g40100;LOC_Os03g41110;LOC_Os03g41600;LOC_Os03g51200;LOC_Os03g58040;LOC_Os03g62790;LOC_Os04g32110;LOC_Os04g32510;LOC_Os04g…
GO:0000422	autophagy of mitochondrion	0.0012	0.0006	1.83	0.216535	0.46791		LOC_Os01g70780;LOC_Os03g14380;LOC_Os05g07710
GO:0002684	positive regulation of immune system process	0.0012	0.0006	1.83	0.216535	0.46791		LOC_Os01g72020;LOC_Os11g04600;LOC_Os12g04410
GO:0006301	postreplication repair	0.0012	0.0006	1.83	0.216535	0.46791		LOC_Os01g07260;LOC_Os09g12570;LOC_Os11g03590
GO:0006614	SRP-dependent cotranslational protein targeting to membrane	0.0012	0.0006	1.83	0.216535	0.46791		LOC_Os01g72800;LOC_Os04g53214;LOC_Os11g05552
GO:0009825	multidimensional cell growth	0.0012	0.0006	1.83	0.216535	0.46791		LOC_Os02g38340;LOC_Os05g38500;LOC_Os12g10750
GO:0019216	regulation of lipid metabolic process	0.0012	0.0006	1.83	0.216535	0.46791		LOC_Os01g01160;LOC_Os03g59610;LOC_Os07g07310
GO:0030422	production of siRNA involved in RNA interference	0.0012	0.0006	1.83	0.216535	0.46791		LOC_Os02g50330;LOC_Os05g28860;LOC_Os07g06970
GO:0030587	sorocarp development	0.0012	0.0006	1.83	0.216535	0.46791		LOC_Os03g20670;LOC_Os04g46079;LOC_Os08g02354
GO:0030833	regulation of actin filament polymerization	0.0012	0.0006	1.83	0.216535	0.46791		LOC_Os03g20670;LOC_Os03g63060;LOC_Os04g46079
GO:0035825	reciprocal DNA recombination	0.0012	0.0006	1.83	0.216535	0.46791		LOC_Os02g13810;LOC_Os05g02820;LOC_Os10g42640
GO:0048511	rhythmic process	0.0012	0.0006	1.83	0.216535	0.46791		LOC_Os02g54720;LOC_Os11g05080;LOC_Os12g05080
GO:0048653	anther development	0.0012	0.0006	1.83	0.216535	0.46791		LOC_Os01g59660;LOC_Os06g11990;LOC_Os07g37920
GO:0050778	positive regulation of immune response	0.0012	0.0006	1.83	0.216535	0.46791		LOC_Os01g72020;LOC_Os11g04600;LOC_Os12g04410
GO:0051260	protein homooligomerization	0.0012	0.0006	1.83	0.216535	0.46791		LOC_Os01g42090;LOC_Os02g39910;LOC_Os05g25850
GO:0051703	intraspecies interaction between organisms	0.0012	0.0006	1.83	0.216535	0.46791		LOC_Os03g20670;LOC_Os04g46079;LOC_Os08g02354
GO:0090702	non-reproductive fruiting body development	0.0012	0.0006	1.83	0.216535	0.46791		LOC_Os03g20670;LOC_Os04g46079;LOC_Os08g02354
GO:0098660	inorganic ion transmembrane transport	0.0012	0.0006	1.83	0.216535	0.46791		LOC_Os03g01570;LOC_Os03g54880;LOC_Os04g51820
GO:0099120	socially cooperative development	0.0012	0.0006	1.83	0.216535	0.46791		LOC_Os03g20670;LOC_Os04g46079;LOC_Os08g02354
GO:0006606	protein import into nucleus	0.002	0.0013	1.53	0.219788	0.473439		LOC_Os01g44394;LOC_Os03g13450;LOC_Os03g18350;LOC_Os05g28510;LOC_Os07g38760
GO:0032774	RNA biosynthetic process	0.002	0.0013	1.53	0.219788	0.473439		LOC_Os02g41460;LOC_Os05g28040;LOC_Os06g46030;LOC_Os10g33780;LOC_Os12g34854
GO:0050801	ion homeostasis	0.002	0.0013	1.53	0.219788	0.473439		LOC_Os03g06360;LOC_Os03g31880;LOC_Os03g54880;LOC_Os06g23350;LOC_Os09g09930
GO:0002229	defense response to oomycetes	0.0016	0.001	1.63	0.221475	0.474076		LOC_Os01g57100;LOC_Os08g03240;LOC_Os09g16540;LOC_Os09g16950
GO:0006081	cellular aldehyde metabolic process	0.0016	0.001	1.63	0.221475	0.474076		LOC_Os02g01940;LOC_Os02g43194;LOC_Os02g43280;LOC_Os12g07810
GO:0016998	cell wall macromolecule catabolic process	0.0016	0.001	1.63	0.221475	0.474076		LOC_Os02g39330;LOC_Os06g51060;LOC_Os08g41100;LOC_Os10g39680
GO:0043248	proteasome assembly	0.0016	0.001	1.63	0.221475	0.474076		LOC_Os01g16640;LOC_Os02g55640;LOC_Os05g48340;LOC_Os09g14590
GO:0051345	positive regulation of hydrolase activity	0.0016	0.001	1.63	0.221475	0.474076		LOC_Os01g57720;LOC_Os02g56570;LOC_Os04g47700;LOC_Os08g25010
GO:1905393	plant organ formation	0.0016	0.001	1.63	0.221475	0.474076		LOC_Os01g72020;LOC_Os11g04600;LOC_Os11g48000;LOC_Os12g04410
GO:0009891	positive regulation of biosynthetic process	0.0043	0.0033	1.29	0.222199	0.47463		LOC_Os01g57610;LOC_Os01g57720;LOC_Os02g01940;LOC_Os03g18840;LOC_Os03g29980;LOC_Os03g40100;LOC_Os04g32110;LOC_Os04g32510;LOC_Os04g46310;LOC_Os04g51130;LOC_Os08g42100
GO:0042545	cell wall modification	0.0043	0.0033	1.29	0.222199	0.47463		LOC_Os01g13320;LOC_Os01g20980;LOC_Os01g42090;LOC_Os01g57854;LOC_Os03g30830;LOC_Os05g29790;LOC_Os05g44600;LOC_Os07g40940;LOC_Os07g49100;LOC_Os09g39760;LOC_Os10g26680
GO:0048367	shoot system development	0.007	0.0058	1.21	0.225508	0.481197		LOC_Os01g72020;LOC_Os02g06410;LOC_Os03g31880;LOC_Os03g41600;LOC_Os05g05600;LOC_Os05g33690;LOC_Os06g11990;LOC_Os07g39430;LOC_Os07g49114;LOC_Os08g23180;LOC_Os09g07350;LOC_Os10g33780;LOC_Os11g01550;LOC_Os11g04600;LOC_Os11g48000;LOC_Os12g01550;LOC_Os12g04410;Oryza_sativa_newGene_3889
GO:0044249	cellular biosynthetic process	0.0105	0.0091	1.16	0.225908	0.481547		LOC_Os01g07260;LOC_Os01g08760;LOC_Os01g57610;LOC_Os01g65350;LOC_Os01g70780;LOC_Os02g01940;LOC_Os02g04330;LOC_Os02g41460;LOC_Os03g59610;LOC_Os04g40730;LOC_Os04g54800;LOC_Os05g07710;LOC_Os05g28040;LOC_Os05g35520;LOC_Os06g11990;LOC_Os06g30420;LOC_Os06g44840;LOC_Os06g46030;LOC_Os07g07310;LOC_Os10g33780;LOC_Os11g08090;LOC_Os11g16550;LOC_Os11g42360;LOC_Os12g16240;LOC_Os12g16250;LOC_Os12g16410;LOC_Os12g…
GO:2000026	regulation of multicellular organismal development	0.0062	0.0051	1.22	0.22849	0.486542		LOC_Os01g58850;LOC_Os01g65970;LOC_Os02g35690;LOC_Os02g47880;LOC_Os04g32510;LOC_Os05g33690;LOC_Os06g08250;LOC_Os06g11990;LOC_Os06g30370;LOC_Os09g25000;LOC_Os09g26200;LOC_Os09g26210;LOC_Os09g33850;LOC_Os11g05470;LOC_Os11g08090;LOC_Os11g40590
GO:0010556	regulation of macromolecule biosynthetic process	0.018	0.0161	1.11	0.230523	0.490362		LOC_Os01g57720;LOC_Os01g61320;LOC_Os01g65970;LOC_Os02g01940;LOC_Os02g04330;LOC_Os02g35690;LOC_Os02g36360;LOC_Os02g47370;LOC_Os02g53530;LOC_Os03g08320;LOC_Os03g13600;LOC_Os03g18840;LOC_Os03g19780;LOC_Os03g29980;LOC_Os03g31880;LOC_Os03g40100;LOC_Os03g41110;LOC_Os03g41600;LOC_Os03g51200;LOC_Os04g32110;LOC_Os04g32510;LOC_Os04g46310;LOC_Os04g51130;LOC_Os04g51320;LOC_Os04g59130;LOC_Os05g37190;LOC_Os07g…
GO:0010557	positive regulation of macromolecule biosynthetic process	0.0039	0.003	1.3	0.23127	0.490929		LOC_Os01g57720;LOC_Os02g01940;LOC_Os03g18840;LOC_Os03g29980;LOC_Os03g40100;LOC_Os04g32110;LOC_Os04g32510;LOC_Os04g46310;LOC_Os04g51130;LOC_Os08g42100
GO:0033365	protein localization to organelle	0.0039	0.003	1.3	0.23127	0.490929		LOC_Os01g19770;LOC_Os01g44394;LOC_Os06g11990;LOC_Os07g32790;LOC_Os07g47400;LOC_Os08g42690;LOC_Os09g33810;LOC_Os10g33910;LOC_Os11g05470;LOC_Os11g08090
GO:0048580	regulation of post-embryonic development	0.0047	0.0037	1.26	0.231993	0.491952		LOC_Os01g58850;LOC_Os01g65970;LOC_Os02g35690;LOC_Os06g11990;LOC_Os06g30370;LOC_Os09g25000;LOC_Os09g26200;LOC_Os09g26210;LOC_Os09g33850;LOC_Os11g05470;LOC_Os11g08090;LOC_Os11g40590
GO:0022613	ribonucleoprotein complex biogenesis	0.0027	0.002	1.38	0.235489	0.498848		LOC_Os01g08770;LOC_Os02g52744;LOC_Os03g18840;LOC_Os04g46310;LOC_Os05g44320;LOC_Os07g41190;LOC_Os10g25300
GO:0099402	plant organ development	0.0082	0.007	1.18	0.240486	0.506649		LOC_Os01g72020;LOC_Os02g06410;LOC_Os02g12790;LOC_Os02g47230;LOC_Os03g11060;LOC_Os03g31880;LOC_Os03g41600;LOC_Os05g05600;LOC_Os05g33690;LOC_Os06g11990;LOC_Os07g05470;LOC_Os07g49114;LOC_Os08g23180;LOC_Os09g07350;LOC_Os10g33780;LOC_Os11g01550;LOC_Os11g04600;LOC_Os11g48000;LOC_Os12g01550;LOC_Os12g04410;Oryza_sativa_newGene_3889
GO:0044281	small molecule metabolic process	0.0051	0.0041	1.24	0.240531	0.506649		LOC_Os01g57770;LOC_Os01g65350;LOC_Os02g01940;LOC_Os03g13600;LOC_Os03g59610;LOC_Os04g40730;LOC_Os04g54800;LOC_Os05g35520;LOC_Os06g44840;LOC_Os07g40300;LOC_Os08g44370;LOC_Os11g42360;LOC_Os12g06800
GO:0000160	phosphorelay signal transduction system	0.0035	0.0027	1.31	0.240904	0.506649		LOC_Os02g35180;LOC_Os02g40510;LOC_Os03g17570;LOC_Os04g36070;LOC_Os07g49460;LOC_Os08g44350;LOC_Os09g36220;LOC_Os09g39400;LOC_Os11g05930
GO:0046686	response to cadmium ion	0.0043	0.0034	1.27	0.241851	0.506649		LOC_Os01g43390;LOC_Os02g10510;LOC_Os02g11720;LOC_Os02g52150;LOC_Os03g16020;LOC_Os03g58040;LOC_Os06g11610;LOC_Os06g51150;LOC_Os08g37874;LOC_Os09g20220;LOC_Os09g33986
GO:0000045	autophagosome assembly	0.0023	0.0017	1.41	0.244065	0.506649		LOC_Os01g70780;LOC_Os03g14380;LOC_Os03g44200;LOC_Os05g07710;LOC_Os06g10340;LOC_Os08g02354
GO:0002682	regulation of immune system process	0.0023	0.0017	1.41	0.244065	0.506649		LOC_Os01g72020;LOC_Os06g11990;LOC_Os09g25000;LOC_Os11g04600;LOC_Os11g08090;LOC_Os12g04410
GO:0046677	response to antibiotic	0.0023	0.0017	1.41	0.244065	0.506649		LOC_Os02g11720;LOC_Os03g50870;LOC_Os03g60210;LOC_Os03g60220;LOC_Os07g37400;LOC_Os07g49114
GO:0008380	RNA splicing	0.0031	0.0024	1.32	0.251155	0.506649		LOC_Os02g45590;LOC_Os02g51480;LOC_Os03g49430;LOC_Os04g58780;LOC_Os05g33500;LOC_Os05g49610;LOC_Os06g47950;LOC_Os07g11280
GO:0000302	response to reactive oxygen species	0.002	0.0013	1.45	0.252414	0.506649		LOC_Os02g11720;LOC_Os02g21350;LOC_Os03g50870;LOC_Os05g25850;LOC_Os07g49114
GO:0001522	pseudouridine synthesis	0.002	0.0013	1.45	0.252414	0.506649		LOC_Os01g56620;LOC_Os04g47380;LOC_Os05g42300;LOC_Os05g43374;LOC_Os11g37080
GO:0006356	regulation of transcription from RNA polymerase I promoter	0.0008	0.0004	2.04	0.256107	0.506649		LOC_Os03g18840;LOC_Os04g46310
GO:0006662	glycerol ether metabolic process	0.0008	0.0004	2.04	0.256107	0.506649		LOC_Os01g73234;LOC_Os07g08840
GO:0006826	iron ion transport	0.0008	0.0004	2.04	0.256107	0.506649		LOC_Os11g01530;LOC_Os12g01530
GO:0007267	cell-cell signaling	0.0008	0.0004	2.04	0.256107	0.506649		LOC_Os06g08250;LOC_Os10g36000
GO:0009088	threonine biosynthetic process	0.0008	0.0004	2.04	0.256107	0.506649		LOC_Os03g55280;LOC_Os07g20544
GO:0009756	carbohydrate mediated signaling	0.0008	0.0004	2.04	0.256107	0.506649		LOC_Os03g59610;LOC_Os04g35610
GO:0010025	wax biosynthetic process	0.0008	0.0004	2.04	0.256107	0.506649		LOC_Os02g50330;LOC_Os06g14810
GO:0010112	regulation of systemic acquired resistance	0.0008	0.0004	2.04	0.256107	0.506649		LOC_Os01g09800;LOC_Os01g32460
GO:0010345	suberin biosynthetic process	0.0008	0.0004	2.04	0.256107	0.506649		LOC_Os04g28620;LOC_Os08g20200
GO:0010476	gibberellin mediated signaling pathway	0.0008	0.0004	2.04	0.256107	0.506649		LOC_Os02g53530;LOC_Os09g27320
GO:0010497	plasmodesmata-mediated intercellular transport	0.0008	0.0004	2.04	0.256107	0.506649		LOC_Os01g14670;LOC_Os07g08840
GO:0016999	antibiotic metabolic process	0.0008	0.0004	2.04	0.256107	0.506649		LOC_Os01g57770;LOC_Os02g01940
GO:0017157	regulation of exocytosis	0.0008	0.0004	2.04	0.256107	0.506649		LOC_Os03g63060;LOC_Os04g47700
GO:0032957	inositol trisphosphate metabolic process	0.0008	0.0004	2.04	0.256107	0.506649		LOC_Os02g26720;LOC_Os03g51610
GO:0035999	tetrahydrofolate interconversion	0.0008	0.0004	2.04	0.256107	0.506649		LOC_Os03g60090;LOC_Os05g35440
GO:0042732	D-xylose metabolic process	0.0008	0.0004	2.04	0.256107	0.506649		LOC_Os01g21320;LOC_Os03g17230
GO:0044210	'de novo' CTP biosynthetic process	0.0008	0.0004	2.04	0.256107	0.506649		LOC_Os05g49770;LOC_Os12g36950
GO:0048441	petal development	0.0008	0.0004	2.04	0.256107	0.506649		LOC_Os03g41600;LOC_Os10g33780
GO:0048562	embryonic organ morphogenesis	0.0008	0.0004	2.04	0.256107	0.506649		LOC_Os02g38040;LOC_Os02g47880
GO:0048568	embryonic organ development	0.0008	0.0004	2.04	0.256107	0.506649		LOC_Os02g38040;LOC_Os02g47880
GO:0051270	regulation of cellular component movement	0.0008	0.0004	2.04	0.256107	0.506649		LOC_Os01g57720;LOC_Os12g08670
GO:0051560	mitochondrial calcium ion homeostasis	0.0008	0.0004	2.04	0.256107	0.506649		LOC_Os01g60110;LOC_Os12g02880
GO:0070084	protein initiator methionine removal	0.0008	0.0004	2.04	0.256107	0.506649		LOC_Os04g52100;LOC_Os07g32590
GO:0071370	cellular response to gibberellin stimulus	0.0008	0.0004	2.04	0.256107	0.506649		LOC_Os02g53530;LOC_Os09g27320
GO:0071483	cellular response to blue light	0.0008	0.0004	2.04	0.256107	0.506649		LOC_Os03g62790;LOC_Os08g14450
GO:0072522	purine-containing compound biosynthetic process	0.0008	0.0004	2.04	0.256107	0.506649		LOC_Os01g65350;LOC_Os05g35520
GO:0090333	regulation of stomatal closure	0.0008	0.0004	2.04	0.256107	0.506649		LOC_Os02g49680;LOC_Os09g37100
GO:1901987	regulation of cell cycle phase transition	0.0008	0.0004	2.04	0.256107	0.506649		LOC_Os03g33580;LOC_Os05g46490
GO:1901988	negative regulation of cell cycle phase transition	0.0008	0.0004	2.04	0.256107	0.506649		LOC_Os03g33580;LOC_Os05g46490
GO:1905183	negative regulation of protein serine/threonine phosphatase activity	0.0008	0.0004	2.04	0.256107	0.506649		LOC_Os06g36670;LOC_Os10g42280
GO:2000027	regulation of organ morphogenesis	0.0008	0.0004	2.04	0.256107	0.506649		LOC_Os02g47880;LOC_Os06g08250
GO:2000762	regulation of phenylpropanoid metabolic process	0.0008	0.0004	2.04	0.256107	0.506649		LOC_Os02g11790;LOC_Os02g35530
GO:0006032	chitin catabolic process	0.0016	0.001	1.53	0.259735	0.506649		LOC_Os02g39330;LOC_Os06g51060;LOC_Os08g41100;LOC_Os10g39680
GO:0007127	meiosis I	0.0016	0.001	1.53	0.259735	0.506649		LOC_Os02g13810;LOC_Os05g02820;LOC_Os06g27860;LOC_Os10g42640
GO:0009743	response to carbohydrate	0.0016	0.001	1.53	0.259735	0.506649		LOC_Os03g59610;LOC_Os04g35610;LOC_Os05g44320;LOC_Os11g05470
GO:0022411	cellular component disassembly	0.0016	0.001	1.53	0.259735	0.506649		LOC_Os01g70780;LOC_Os03g42710;LOC_Os05g07710;LOC_Os12g40260
GO:0032535	regulation of cellular component size	0.0016	0.001	1.53	0.259735	0.506649		LOC_Os03g20670;LOC_Os03g63060;LOC_Os04g46079;LOC_Os11g48000
GO:0043632	modification-dependent macromolecule catabolic process	0.0062	0.0052	1.19	0.260675	0.506649		LOC_Os01g50840;LOC_Os01g72020;LOC_Os02g08200;LOC_Os02g11790;LOC_Os02g26670;LOC_Os02g51350;LOC_Os02g52130;LOC_Os04g40850;LOC_Os06g08250;LOC_Os06g21330;LOC_Os06g40360;LOC_Os07g43740;LOC_Os09g26400;LOC_Os11g02070;LOC_Os11g04600;LOC_Os12g04410
GO:0010026	trichome differentiation	0.0027	0.002	1.34	0.262082	0.506649		LOC_Os01g04120;LOC_Os02g38340;LOC_Os02g53530;LOC_Os03g14250;LOC_Os06g42700;LOC_Os07g43740;LOC_Os09g27320
GO:0006091	generation of precursor metabolites and energy	0.0012	0.0007	1.67	0.263785	0.506649		LOC_Os03g01570;LOC_Os08g36140;LOC_Os08g37930
GO:0006635	fatty acid beta-oxidation	0.0012	0.0007	1.67	0.263785	0.506649		LOC_Os02g43720;LOC_Os05g32630;LOC_Os05g45300
GO:0008652	cellular amino acid biosynthetic process	0.0012	0.0007	1.67	0.263785	0.506649		LOC_Os03g59610;LOC_Os04g54800;LOC_Os09g12290
GO:0009960	endosperm development	0.0012	0.0007	1.67	0.263785	0.506649		LOC_Os01g47690;LOC_Os10g42650;LOC_Os11g24570
GO:0035239	tube morphogenesis	0.0012	0.0007	1.67	0.263785	0.506649		LOC_Os01g57720;LOC_Os02g38040;LOC_Os02g47880
GO:0043066	negative regulation of apoptotic process	0.0012	0.0007	1.67	0.263785	0.506649		LOC_Os06g11990;LOC_Os09g25000;LOC_Os11g08090
GO:0043401	steroid hormone mediated signaling pathway	0.0012	0.0007	1.67	0.263785	0.506649		LOC_Os01g42960;LOC_Os02g01940;LOC_Os05g11990
GO:0048528	post-embryonic root development	0.0012	0.0007	1.67	0.263785	0.506649		LOC_Os02g47230;LOC_Os03g11060;LOC_Os07g05470
GO:0071383	cellular response to steroid hormone stimulus	0.0012	0.0007	1.67	0.263785	0.506649		LOC_Os01g42960;LOC_Os02g01940;LOC_Os05g11990
GO:0072330	monocarboxylic acid biosynthetic process	0.0012	0.0007	1.67	0.263785	0.506649		LOC_Os03g59610;LOC_Os04g40730;LOC_Os06g44840
GO:0072521	purine-containing compound metabolic process	0.0012	0.0007	1.67	0.263785	0.506649		LOC_Os01g65350;LOC_Os05g35520;LOC_Os08g44370
GO:0033554	cellular response to stress	0.0082	0.0071	1.16	0.268527	0.506649		LOC_Os01g01650;LOC_Os01g01660;LOC_Os01g07260;LOC_Os02g53400;LOC_Os03g55820;LOC_Os03g58040;LOC_Os05g05600;LOC_Os05g25850;LOC_Os05g33690;LOC_Os05g43040;LOC_Os05g46490;LOC_Os06g06790;LOC_Os06g45510;LOC_Os07g07310;LOC_Os07g43740;LOC_Os07g46160;LOC_Os09g12570;LOC_Os09g20220;LOC_Os09g25550;LOC_Os11g36960;LOC_Os11g40590
GO:0007131	reciprocal meiotic recombination	0.002	0.0014	1.39	0.286122	0.506649		LOC_Os02g13810;LOC_Os05g02820;LOC_Os09g10850;LOC_Os10g42640;LOC_Os12g04980
GO:0032787	monocarboxylic acid metabolic process	0.002	0.0014	1.39	0.286122	0.506649		LOC_Os01g57770;LOC_Os03g59610;LOC_Os04g40730;LOC_Os04g54800;LOC_Os06g44840
GO:0046856	phosphatidylinositol dephosphorylation	0.002	0.0014	1.39	0.286122	0.506649		LOC_Os01g59880;LOC_Os03g46090;LOC_Os05g45900;LOC_Os08g32960;LOC_Os11g20384
GO:1900150	regulation of defense response to fungus	0.002	0.0014	1.39	0.286122	0.506649		LOC_Os01g66120;LOC_Os02g15820;LOC_Os02g53160;LOC_Os05g40170;LOC_Os05g50910
GO:0019752	carboxylic acid metabolic process	0.0035	0.0028	1.25	0.287265	0.506649		LOC_Os01g01080;LOC_Os01g57770;LOC_Os03g59610;LOC_Os04g04640;LOC_Os04g40730;LOC_Os04g54800;LOC_Os06g44840;LOC_Os07g34520;LOC_Os11g42360
GO:0032879	regulation of localization	0.0035	0.0028	1.25	0.287265	0.506649		LOC_Os01g57720;LOC_Os02g56570;LOC_Os03g20670;LOC_Os03g63060;LOC_Os04g46079;LOC_Os04g47700;LOC_Os08g25010;LOC_Os12g07160;LOC_Os12g08670
GO:0006004	fucose metabolic process	0.0027	0.0021	1.3	0.289458	0.506649		LOC_Os01g63230;LOC_Os02g06400;LOC_Os06g17390;LOC_Os08g42550;LOC_Os09g29940;LOC_Os10g41180;LOC_Os12g23760
GO:0044283	small molecule biosynthetic process	0.0027	0.0021	1.3	0.289458	0.506649		LOC_Os01g65350;LOC_Os02g01940;LOC_Os03g59610;LOC_Os04g40730;LOC_Os04g54800;LOC_Os05g35520;LOC_Os06g44840
GO:0072594	establishment of protein localization to organelle	0.0027	0.0021	1.3	0.289458	0.506649		LOC_Os01g19770;LOC_Os01g44394;LOC_Os07g47400;LOC_Os08g42690;LOC_Os09g33810;LOC_Os10g33910;LOC_Os11g05470
GO:0045490	pectin catabolic process	0.0039	0.0032	1.22	0.296467	0.506649		LOC_Os01g13320;LOC_Os01g20980;LOC_Os01g57854;LOC_Os04g05050;LOC_Os05g29790;LOC_Os05g44600;LOC_Os07g49100;LOC_Os09g39760;LOC_Os10g26680;LOC_Os10g31910
GO:0007264	small GTPase mediated signal transduction	0.0016	0.0011	1.44	0.299119	0.506649		LOC_Os01g12900;LOC_Os02g50860;LOC_Os06g12790;LOC_Os07g16970
GO:0031349	positive regulation of defense response	0.0016	0.0011	1.44	0.299119	0.506649		LOC_Os01g42710;LOC_Os01g72020;LOC_Os11g04600;LOC_Os12g04410
GO:0071482	cellular response to light stimulus	0.0016	0.0011	1.44	0.299119	0.506649		LOC_Os01g01340;LOC_Os03g62790;LOC_Os08g06630;LOC_Os10g22430
GO:0090696	post-embryonic plant organ development	0.0016	0.0011	1.44	0.299119	0.506649		LOC_Os02g47230;LOC_Os03g11060;LOC_Os07g05470;LOC_Os11g48000
GO:0098813	nuclear chromosome segregation	0.0016	0.0011	1.44	0.299119	0.506649		LOC_Os01g07260;LOC_Os02g13810;LOC_Os03g33580;LOC_Os06g27860
GO:0000012	single strand break repair	0.0004	0.0001	3.05	0.300637	0.506649		LOC_Os07g34598
GO:0001676	long-chain fatty acid metabolic process	0.0004	0.0001	3.05	0.300637	0.506649		LOC_Os11g39220
GO:0001894	tissue homeostasis	0.0004	0.0001	3.05	0.300637	0.506649		LOC_Os02g47880
GO:0001947	heart looping	0.0004	0.0001	3.05	0.300637	0.506649		LOC_Os02g47880
GO:0001953	negative regulation of cell-matrix adhesion	0.0004	0.0001	3.05	0.300637	0.506649		LOC_Os01g57720
GO:0002143	tRNA wobble position uridine thiolation	0.0004	0.0001	3.05	0.300637	0.506649		LOC_Os02g56080
GO:0002184	cytoplasmic translational termination	0.0004	0.0001	3.05	0.300637	0.506649		LOC_Os05g31020
GO:0002758	innate immune response-activating signal transduction	0.0004	0.0001	3.05	0.300637	0.506649		LOC_Os04g52950
GO:0002791	regulation of peptide secretion	0.0004	0.0001	3.05	0.300637	0.506649		LOC_Os04g47700
GO:0003143	embryonic heart tube morphogenesis	0.0004	0.0001	3.05	0.300637	0.506649		LOC_Os02g47880
GO:0003205	cardiac chamber development	0.0004	0.0001	3.05	0.300637	0.506649		LOC_Os02g47880
GO:0003341	cilium movement	0.0004	0.0001	3.05	0.300637	0.506649		LOC_Os02g47880
GO:0005996	monosaccharide metabolic process	0.0004	0.0001	3.05	0.300637	0.506649		LOC_Os12g06800
GO:0006003	fructose 2,6-bisphosphate metabolic process	0.0004	0.0001	3.05	0.300637	0.506649		LOC_Os05g07130
GO:0006144	purine nucleobase metabolic process	0.0004	0.0001	3.05	0.300637	0.506649		LOC_Os01g64520
GO:0006210	thymine catabolic process	0.0004	0.0001	3.05	0.300637	0.506649		LOC_Os02g50350
GO:0006218	uridine catabolic process	0.0004	0.0001	3.05	0.300637	0.506649		LOC_Os08g44370
GO:0006231	dTMP biosynthetic process	0.0004	0.0001	3.05	0.300637	0.506649		LOC_Os12g26060
GO:0006657	CDP-choline pathway	0.0004	0.0001	3.05	0.300637	0.506649		LOC_Os01g08760
GO:0006714	sesquiterpenoid metabolic process	0.0004	0.0001	3.05	0.300637	0.506649		LOC_Os03g59610
GO:0006760	folic acid-containing compound metabolic process	0.0004	0.0001	3.05	0.300637	0.506649		LOC_Os02g35170
GO:0006788	heme oxidation	0.0004	0.0001	3.05	0.300637	0.506649		LOC_Os06g40080
GO:0006816	calcium ion transport	0.0004	0.0001	3.05	0.300637	0.506649		LOC_Os03g15720
GO:0006829	zinc II ion transport	0.0004	0.0001	3.05	0.300637	0.506649		LOC_Os01g74110
GO:0006833	water transport	0.0004	0.0001	3.05	0.300637	0.506649		LOC_Os05g33690
GO:0006851	mitochondrial calcium ion transmembrane transport	0.0004	0.0001	3.05	0.300637	0.506649		LOC_Os02g39950
GO:0007368	determination of left/right symmetry	0.0004	0.0001	3.05	0.300637	0.506649		LOC_Os02g47880
GO:0009064	glutamine family amino acid metabolic process	0.0004	0.0001	3.05	0.300637	0.506649		LOC_Os03g59610
GO:0009067	aspartate family amino acid biosynthetic process	0.0004	0.0001	3.05	0.300637	0.506649		LOC_Os08g25390
GO:0009084	glutamine family amino acid biosynthetic process	0.0004	0.0001	3.05	0.300637	0.506649		LOC_Os03g59610
GO:0009090	homoserine biosynthetic process	0.0004	0.0001	3.05	0.300637	0.506649		LOC_Os08g25390
GO:0009143	nucleoside triphosphate catabolic process	0.0004	0.0001	3.05	0.300637	0.506649		LOC_Os04g27950
GO:0009164	nucleoside catabolic process	0.0004	0.0001	3.05	0.300637	0.506649		LOC_Os08g44370
GO:0009403	toxin biosynthetic process	0.0004	0.0001	3.05	0.300637	0.506649		LOC_Os01g57610
GO:0009410	response to xenobiotic stimulus	0.0004	0.0001	3.05	0.300637	0.506649		LOC_Os05g25850
GO:0009413	response to flooding	0.0004	0.0001	3.05	0.300637	0.506649		LOC_Os03g44150
GO:0009440	cyanate catabolic process	0.0004	0.0001	3.05	0.300637	0.506649		LOC_Os01g45274
GO:0009688	abscisic acid biosynthetic process	0.0004	0.0001	3.05	0.300637	0.506649		LOC_Os03g59610
GO:0009700	indole phytoalexin biosynthetic process	0.0004	0.0001	3.05	0.300637	0.506649		LOC_Os01g57610
GO:0009799	specification of symmetry	0.0004	0.0001	3.05	0.300637	0.506649		LOC_Os02g47880
GO:0009855	determination of bilateral symmetry	0.0004	0.0001	3.05	0.300637	0.506649		LOC_Os02g47880
GO:0009863	salicylic acid mediated signaling pathway	0.0004	0.0001	3.05	0.300637	0.506649		LOC_Os01g45860
GO:0009958	positive gravitropism	0.0004	0.0001	3.05	0.300637	0.506649		LOC_Os01g32870
GO:0010088	phloem development	0.0004	0.0001	3.05	0.300637	0.506649		LOC_Os04g51130
GO:0010100	negative regulation of photomorphogenesis	0.0004	0.0001	3.05	0.300637	0.506649		LOC_Os03g12930
GO:0010120	camalexin biosynthetic process	0.0004	0.0001	3.05	0.300637	0.506649		LOC_Os01g57610
GO:0010217	cellular aluminum ion homeostasis	0.0004	0.0001	3.05	0.300637	0.506649		LOC_Os03g54880
GO:0010588	cotyledon vascular tissue pattern formation	0.0004	0.0001	3.05	0.300637	0.506649		LOC_Os01g10800
GO:0010812	negative regulation of cell-substrate adhesion	0.0004	0.0001	3.05	0.300637	0.506649		LOC_Os01g57720
GO:0010929	positive regulation of auxin mediated signaling pathway	0.0004	0.0001	3.05	0.300637	0.506649		LOC_Os03g07920
GO:0015867	ATP transport	0.0004	0.0001	3.05	0.300637	0.506649		LOC_Os05g32630
GO:0016055	Wnt signaling pathway	0.0004	0.0001	3.05	0.300637	0.506649		LOC_Os06g08250
GO:0016106	sesquiterpenoid biosynthetic process	0.0004	0.0001	3.05	0.300637	0.506649		LOC_Os03g59610
GO:0016108	tetraterpenoid metabolic process	0.0004	0.0001	3.05	0.300637	0.506649		LOC_Os07g07310
GO:0016109	tetraterpenoid biosynthetic process	0.0004	0.0001	3.05	0.300637	0.506649		LOC_Os07g07310
GO:0016116	carotenoid metabolic process	0.0004	0.0001	3.05	0.300637	0.506649		LOC_Os07g07310
GO:0016122	xanthophyll metabolic process	0.0004	0.0001	3.05	0.300637	0.506649		LOC_Os07g07310
GO:0018023	peptidyl-lysine trimethylation	0.0004	0.0001	3.05	0.300637	0.506649		LOC_Os09g24530
GO:0018192	enzyme active site formation via cysteine modification to L-cysteine persulfide	0.0004	0.0001	3.05	0.300637	0.506649		LOC_Os02g56080
GO:0018283	iron incorporation into metallo-sulfur cluster	0.0004	0.0001	3.05	0.300637	0.506649		LOC_Os01g57460
GO:0018973	trinitrotoluene metabolic process	0.0004	0.0001	3.05	0.300637	0.506649		LOC_Os09g20220
GO:0018974	2,4,6-trinitrotoluene metabolic process	0.0004	0.0001	3.05	0.300637	0.506649		LOC_Os09g20220
GO:0019284	L-methionine salvage from S-adenosylmethionine	0.0004	0.0001	3.05	0.300637	0.506649		LOC_Os11g11050
GO:0019321	pentose metabolic process	0.0004	0.0001	3.05	0.300637	0.506649		LOC_Os12g06800
GO:0019326	nitrotoluene metabolic process	0.0004	0.0001	3.05	0.300637	0.506649		LOC_Os09g20220
GO:0019427	acetyl-CoA biosynthetic process from acetate	0.0004	0.0001	3.05	0.300637	0.506649		LOC_Os02g32490
GO:0019478	D-amino acid catabolic process	0.0004	0.0001	3.05	0.300637	0.506649		LOC_Os08g25140
GO:0019563	glycerol catabolic process	0.0004	0.0001	3.05	0.300637	0.506649		LOC_Os01g62420
GO:0022611	dormancy process	0.0004	0.0001	3.05	0.300637	0.506649		LOC_Os03g46260
GO:0030007	cellular potassium ion homeostasis	0.0004	0.0001	3.05	0.300637	0.506649		LOC_Os07g01810
GO:0030011	maintenance of cell polarity	0.0004	0.0001	3.05	0.300637	0.506649		LOC_Os02g38040
GO:0030335	positive regulation of cell migration	0.0004	0.0001	3.05	0.300637	0.506649		LOC_Os01g57720
GO:0030336	negative regulation of cell migration	0.0004	0.0001	3.05	0.300637	0.506649		LOC_Os12g08670
GO:0031119	tRNA pseudouridine synthesis	0.0004	0.0001	3.05	0.300637	0.506649		LOC_Os02g44810
GO:0031344	regulation of cell projection organization	0.0004	0.0001	3.05	0.300637	0.506649		LOC_Os01g57720
GO:0031407	oxylipin metabolic process	0.0004	0.0001	3.05	0.300637	0.506649		LOC_Os03g55800
GO:0031426	polycistronic mRNA processing	0.0004	0.0001	3.05	0.300637	0.506649		LOC_Os03g62170
GO:0033559	unsaturated fatty acid metabolic process	0.0004	0.0001	3.05	0.300637	0.506649		LOC_Os06g44840
GO:0034219	carbohydrate transmembrane transport	0.0004	0.0001	3.05	0.300637	0.506649		LOC_Os01g42090
GO:0034656	nucleobase-containing small molecule catabolic process	0.0004	0.0001	3.05	0.300637	0.506649		LOC_Os08g44370
GO:0035088	establishment or maintenance of apical/basal cell polarity	0.0004	0.0001	3.05	0.300637	0.506649		LOC_Os02g38040
GO:0035090	maintenance of apical/basal cell polarity	0.0004	0.0001	3.05	0.300637	0.506649		LOC_Os02g38040
GO:0035437	maintenance of protein localization in endoplasmic reticulum	0.0004	0.0001	3.05	0.300637	0.506649		LOC_Os07g32790
GO:0035469	determination of pancreatic left/right asymmetry	0.0004	0.0001	3.05	0.300637	0.506649		LOC_Os02g47880
GO:0035567	non-canonical Wnt signaling pathway	0.0004	0.0001	3.05	0.300637	0.506649		LOC_Os06g08250
GO:0035627	ceramide transport	0.0004	0.0001	3.05	0.300637	0.506649		LOC_Os03g50280
GO:0040013	negative regulation of locomotion	0.0004	0.0001	3.05	0.300637	0.506649		LOC_Os12g08670
GO:0042044	fluid transport	0.0004	0.0001	3.05	0.300637	0.506649		LOC_Os05g33690
GO:0042278	purine nucleoside metabolic process	0.0004	0.0001	3.05	0.300637	0.506649		LOC_Os08g44370
GO:0042454	ribonucleoside catabolic process	0.0004	0.0001	3.05	0.300637	0.506649		LOC_Os08g44370
GO:0043200	response to amino acid	0.0004	0.0001	3.05	0.300637	0.506649		LOC_Os07g37400
GO:0043627	response to estrogen	0.0004	0.0001	3.05	0.300637	0.506649		LOC_Os01g57720
GO:0043903	regulation of symbiosis, encompassing mutualism through parasitism	0.0004	0.0001	3.05	0.300637	0.506649		LOC_Os01g74580
GO:0043985	histone H4-R3 methylation	0.0004	0.0001	3.05	0.300637	0.506649		LOC_Os02g04660
GO:0044805	late nucleophagy	0.0004	0.0001	3.05	0.300637	0.506649		LOC_Os03g14380
GO:0045053	protein retention in Golgi apparatus	0.0004	0.0001	3.05	0.300637	0.506649		LOC_Os10g41560
GO:0045108	regulation of intermediate filament polymerization or depolymerization	0.0004	0.0001	3.05	0.300637	0.506649		LOC_Os02g38040
GO:0045197	establishment or maintenance of epithelial cell apical/basal polarity	0.0004	0.0001	3.05	0.300637	0.506649		LOC_Os02g38040
GO:0045199	maintenance of epithelial cell apical/basal polarity	0.0004	0.0001	3.05	0.300637	0.506649		LOC_Os02g38040
GO:0045921	positive regulation of exocytosis	0.0004	0.0001	3.05	0.300637	0.506649		LOC_Os04g47700
GO:0046108	uridine metabolic process	0.0004	0.0001	3.05	0.300637	0.506649		LOC_Os08g44370
GO:0046133	pyrimidine ribonucleoside catabolic process	0.0004	0.0001	3.05	0.300637	0.506649		LOC_Os08g44370
GO:0046135	pyrimidine nucleoside catabolic process	0.0004	0.0001	3.05	0.300637	0.506649		LOC_Os08g44370
GO:0046217	indole phytoalexin metabolic process	0.0004	0.0001	3.05	0.300637	0.506649		LOC_Os01g57610
GO:0046256	2,4,6-trinitrotoluene catabolic process	0.0004	0.0001	3.05	0.300637	0.506649		LOC_Os09g20220
GO:0046260	trinitrotoluene catabolic process	0.0004	0.0001	3.05	0.300637	0.506649		LOC_Os09g20220
GO:0046263	nitrotoluene catabolic process	0.0004	0.0001	3.05	0.300637	0.506649		LOC_Os09g20220
GO:0046337	phosphatidylethanolamine metabolic process	0.0004	0.0001	3.05	0.300637	0.506649		LOC_Os01g08760
GO:0046512	sphingosine biosynthetic process	0.0004	0.0001	3.05	0.300637	0.506649		LOC_Os01g57350
GO:0046839	phospholipid dephosphorylation	0.0004	0.0001	3.05	0.300637	0.506649		LOC_Os03g59070
GO:0048209	regulation of vesicle targeting, to, from or within Golgi	0.0004	0.0001	3.05	0.300637	0.506649		LOC_Os08g34140
GO:0048557	embryonic digestive tract morphogenesis	0.0004	0.0001	3.05	0.300637	0.506649		LOC_Os02g38040
GO:0048566	embryonic digestive tract development	0.0004	0.0001	3.05	0.300637	0.506649		LOC_Os02g38040
GO:0048829	root cap development	0.0004	0.0001	3.05	0.300637	0.506649		LOC_Os03g43670
GO:0048871	multicellular organismal homeostasis	0.0004	0.0001	3.05	0.300637	0.506649		LOC_Os02g47880
GO:0050684	regulation of mRNA processing	0.0004	0.0001	3.05	0.300637	0.506649		LOC_Os09g37949
GO:0050708	regulation of protein secretion	0.0004	0.0001	3.05	0.300637	0.506649		LOC_Os04g47700
GO:0050792	regulation of viral process	0.0004	0.0001	3.05	0.300637	0.506649		LOC_Os01g74580
GO:0051262	protein tetramerization	0.0004	0.0001	3.05	0.300637	0.506649		LOC_Os05g25850
GO:0051271	negative regulation of cellular component movement	0.0004	0.0001	3.05	0.300637	0.506649		LOC_Os12g08670
GO:0051555	flavonol biosynthetic process	0.0004	0.0001	3.05	0.300637	0.506649		LOC_Os08g06100
GO:0052314	phytoalexin metabolic process	0.0004	0.0001	3.05	0.300637	0.506649		LOC_Os01g57610
GO:0052315	phytoalexin biosynthetic process	0.0004	0.0001	3.05	0.300637	0.506649		LOC_Os01g57610
GO:0052317	camalexin metabolic process	0.0004	0.0001	3.05	0.300637	0.506649		LOC_Os01g57610
GO:0052318	regulation of phytoalexin metabolic process	0.0004	0.0001	3.05	0.300637	0.506649		LOC_Os01g57610
GO:0052319	regulation of phytoalexin biosynthetic process	0.0004	0.0001	3.05	0.300637	0.506649		LOC_Os01g57610
GO:0052320	positive regulation of phytoalexin metabolic process	0.0004	0.0001	3.05	0.300637	0.506649		LOC_Os01g57610
GO:0052322	positive regulation of phytoalexin biosynthetic process	0.0004	0.0001	3.05	0.300637	0.506649		LOC_Os01g57610
GO:0055074	calcium ion homeostasis	0.0004	0.0001	3.05	0.300637	0.506649		LOC_Os01g11414
GO:0060070	canonical Wnt signaling pathway	0.0004	0.0001	3.05	0.300637	0.506649		LOC_Os06g08250
GO:0060993	kidney morphogenesis	0.0004	0.0001	3.05	0.300637	0.506649		LOC_Os02g47880
GO:0061013	regulation of mRNA catabolic process	0.0004	0.0001	3.05	0.300637	0.506649		LOC_Os10g10170
GO:0061245	establishment or maintenance of bipolar cell polarity	0.0004	0.0001	3.05	0.300637	0.506649		LOC_Os02g38040
GO:0061371	determination of heart left/right asymmetry	0.0004	0.0001	3.05	0.300637	0.506649		LOC_Os02g47880
GO:0070863	positive regulation of protein exit from endoplasmic reticulum	0.0004	0.0001	3.05	0.300637	0.506649		LOC_Os01g15010
GO:0070972	protein localization to endoplasmic reticulum	0.0004	0.0001	3.05	0.300637	0.506649		LOC_Os07g32790
GO:0071277	cellular response to calcium ion	0.0004	0.0001	3.05	0.300637	0.506649		LOC_Os02g49680
GO:0071454	cellular response to anoxia	0.0004	0.0001	3.05	0.300637	0.506649		LOC_Os04g39020
GO:0071907	determination of digestive tract left/right asymmetry	0.0004	0.0001	3.05	0.300637	0.506649		LOC_Os02g47880
GO:0071910	determination of liver left/right asymmetry	0.0004	0.0001	3.05	0.300637	0.506649		LOC_Os02g47880
GO:0072490	toluene-containing compound metabolic process	0.0004	0.0001	3.05	0.300637	0.506649		LOC_Os09g20220
GO:0072491	toluene-containing compound catabolic process	0.0004	0.0001	3.05	0.300637	0.506649		LOC_Os09g20220
GO:0072523	purine-containing compound catabolic process	0.0004	0.0001	3.05	0.300637	0.506649		LOC_Os08g44370
GO:0072529	pyrimidine-containing compound catabolic process	0.0004	0.0001	3.05	0.300637	0.506649		LOC_Os08g44370
GO:0080141	regulation of jasmonic acid biosynthetic process	0.0004	0.0001	3.05	0.300637	0.506649		LOC_Os01g58420
GO:0090156	cellular sphingolipid homeostasis	0.0004	0.0001	3.05	0.300637	0.506649		LOC_Os04g47970
GO:0090332	stomatal closure	0.0004	0.0001	3.05	0.300637	0.506649		LOC_Os03g59070
GO:0098661	inorganic anion transmembrane transport	0.0004	0.0001	3.05	0.300637	0.506649		LOC_Os03g01570
GO:0106035	protein maturation by [4Fe-4S] cluster transfer	0.0004	0.0001	3.05	0.300637	0.506649		LOC_Os04g50864
GO:0120035	regulation of plasma membrane bounded cell projection organization	0.0004	0.0001	3.05	0.300637	0.506649		LOC_Os01g57720
GO:0198738	cell-cell signaling by wnt	0.0004	0.0001	3.05	0.300637	0.506649		LOC_Os06g08250
GO:1900060	negative regulation of ceramide biosynthetic process	0.0004	0.0001	3.05	0.300637	0.506649		LOC_Os04g47970
GO:1900378	positive regulation of secondary metabolite biosynthetic process	0.0004	0.0001	3.05	0.300637	0.506649		LOC_Os01g57610
GO:1900457	regulation of brassinosteroid mediated signaling pathway	0.0004	0.0001	3.05	0.300637	0.506649		LOC_Os03g13010
GO:1901182	regulation of camalexin biosynthetic process	0.0004	0.0001	3.05	0.300637	0.506649		LOC_Os01g57610
GO:1901568	fatty acid derivative metabolic process	0.0004	0.0001	3.05	0.300637	0.506649		LOC_Os06g14810
GO:1902326	positive regulation of chlorophyll biosynthetic process	0.0004	0.0001	3.05	0.300637	0.506649		LOC_Os11g11000
GO:1902395	regulation of 1-deoxy-D-xylulose-5-phosphate synthase activity	0.0004	0.0001	3.05	0.300637	0.506649		LOC_Os01g01160
GO:1902476	chloride transmembrane transport	0.0004	0.0001	3.05	0.300637	0.506649		LOC_Os03g01570
GO:1902750	negative regulation of cell cycle G2/M phase transition	0.0004	0.0001	3.05	0.300637	0.506649		LOC_Os05g46490
GO:1902883	negative regulation of response to oxidative stress	0.0004	0.0001	3.05	0.300637	0.506649		LOC_Os12g08670
GO:1903311	regulation of mRNA metabolic process	0.0004	0.0001	3.05	0.300637	0.506649		LOC_Os10g10170
GO:1903409	reactive oxygen species biosynthetic process	0.0004	0.0001	3.05	0.300637	0.506649		LOC_Os09g30474
GO:1904143	positive regulation of carotenoid biosynthetic process	0.0004	0.0001	3.05	0.300637	0.506649		LOC_Os11g11000
GO:1905114	cell surface receptor signaling pathway involved in cell-cell signaling	0.0004	0.0001	3.05	0.300637	0.506649		LOC_Os06g08250
GO:2000033	regulation of seed dormancy process	0.0004	0.0001	3.05	0.300637	0.506649		LOC_Os01g45860
GO:2000067	regulation of root morphogenesis	0.0004	0.0001	3.05	0.300637	0.506649		LOC_Os06g11990
GO:2000095	regulation of Wnt signaling pathway, planar cell polarity pathway	0.0004	0.0001	3.05	0.300637	0.506649		LOC_Os02g47880
GO:2000123	positive regulation of stomatal complex development	0.0004	0.0001	3.05	0.300637	0.506649		LOC_Os01g68598
GO:2000146	negative regulation of cell motility	0.0004	0.0001	3.05	0.300637	0.506649		LOC_Os12g08670
GO:2000601	positive regulation of Arp2/3 complex-mediated actin nucleation	0.0004	0.0001	3.05	0.300637	0.506649		LOC_Os07g49140
GO:0006082	organic acid metabolic process	0.0031	0.0025	1.25	0.301597	0.507014		LOC_Os01g57770;LOC_Os03g13600;LOC_Os03g59610;LOC_Os04g40730;LOC_Os04g54800;LOC_Os06g44840;LOC_Os07g40300;LOC_Os11g42360
GO:0043436	oxoacid metabolic process	0.0031	0.0025	1.25	0.301597	0.507014		LOC_Os01g57770;LOC_Os03g13600;LOC_Os03g59610;LOC_Os04g40730;LOC_Os04g54800;LOC_Os06g44840;LOC_Os07g40300;LOC_Os11g42360
GO:0048646	anatomical structure formation involved in morphogenesis	0.0031	0.0025	1.25	0.301597	0.507014		LOC_Os01g42090;LOC_Os01g57720;LOC_Os01g72020;LOC_Os06g11990;LOC_Os10g33780;LOC_Os11g04600;LOC_Os11g48000;LOC_Os12g04410
GO:0044238	primary metabolic process	0.0676	0.0651	1.04	0.302345	0.507853		LOC_Os01g04200;LOC_Os01g06000;LOC_Os01g07260;LOC_Os01g08760;LOC_Os01g08770;LOC_Os01g12810;LOC_Os01g15530;LOC_Os01g15840;LOC_Os01g27650;LOC_Os01g32090;LOC_Os01g36600;LOC_Os01g36610;LOC_Os01g42280;LOC_Os01g45800;LOC_Os01g48140;LOC_Os01g48380;LOC_Os01g50840;LOC_Os01g55070;LOC_Os01g55290;LOC_Os01g57520;LOC_Os01g60010;LOC_Os01g61630;LOC_Os01g65350;LOC_Os01g70780;LOC_Os01g71180;LOC_Os01g72020;LOC_Os02g…
GO:0010411	xyloglucan metabolic process	0.0023	0.0018	1.31	0.304188	0.51011		LOC_Os03g01800;LOC_Os04g51460;LOC_Os06g48160;LOC_Os08g13920;LOC_Os08g14200;LOC_Os10g42670
GO:0048507	meristem development	0.0023	0.0018	1.31	0.304188	0.51011		LOC_Os01g72020;LOC_Os03g62170;LOC_Os10g33780;LOC_Os11g04600;LOC_Os12g04410;Oryza_sativa_newGene_3889
GO:0060255	regulation of macromolecule metabolic process	0.023	0.0215	1.07	0.305994	0.512718		LOC_Os01g57720;LOC_Os01g61320;LOC_Os01g65970;LOC_Os01g72020;LOC_Os02g01940;LOC_Os02g04330;LOC_Os02g11790;LOC_Os02g35690;LOC_Os02g36360;LOC_Os02g47370;LOC_Os02g51350;LOC_Os02g52130;LOC_Os02g53530;LOC_Os03g08320;LOC_Os03g13600;LOC_Os03g18840;LOC_Os03g19780;LOC_Os03g29980;LOC_Os03g31880;LOC_Os03g40100;LOC_Os03g41110;LOC_Os03g41600;LOC_Os03g51200;LOC_Os03g62790;LOC_Os04g32110;LOC_Os04g32510;LOC_Os04g…
GO:0050790	regulation of catalytic activity	0.0047	0.004	1.18	0.310719	0.516573		LOC_Os01g01160;LOC_Os01g57720;LOC_Os02g56570;LOC_Os03g05870;LOC_Os03g62790;LOC_Os04g47700;LOC_Os05g01370;LOC_Os08g25010;LOC_Os09g25550;LOC_Os11g07050;LOC_Os11g16550;LOC_Os11g37330
GO:0002098	tRNA wobble uridine modification	0.0012	0.0008	1.53	0.312085	0.516573		LOC_Os01g72980;LOC_Os03g10460;Oryza_sativa_newGene_3889
GO:0002252	immune effector process	0.0012	0.0008	1.53	0.312085	0.516573		LOC_Os01g72020;LOC_Os11g04600;LOC_Os12g04410
GO:0006744	ubiquinone biosynthetic process	0.0012	0.0008	1.53	0.312085	0.516573		LOC_Os01g21610;LOC_Os01g39960;LOC_Os06g05910
GO:0009165	nucleotide biosynthetic process	0.0012	0.0008	1.53	0.312085	0.516573		LOC_Os01g65350;LOC_Os02g48390;LOC_Os05g35520
GO:0009640	photomorphogenesis	0.0012	0.0008	1.53	0.312085	0.516573		LOC_Os02g49680;LOC_Os09g35880;LOC_Os10g22430
GO:0010183	pollen tube guidance	0.0012	0.0008	1.53	0.312085	0.516573		LOC_Os02g06410;LOC_Os03g55670;LOC_Os06g20440
GO:0016114	terpenoid biosynthetic process	0.0012	0.0008	1.53	0.312085	0.516573		LOC_Os03g59610;LOC_Os07g07310;LOC_Os07g09190
GO:0030865	cortical cytoskeleton organization	0.0012	0.0008	1.53	0.312085	0.516573		LOC_Os02g40430;LOC_Os02g57120;LOC_Os06g11990
GO:0032886	regulation of microtubule-based process	0.0012	0.0008	1.53	0.312085	0.516573		LOC_Os02g40430;LOC_Os02g57120;LOC_Os06g11990
GO:0043094	cellular metabolic compound salvage	0.0012	0.0008	1.53	0.312085	0.516573		LOC_Os01g65350;LOC_Os05g35520;LOC_Os10g42540
GO:0045324	late endosome to vacuole transport	0.0012	0.0008	1.53	0.312085	0.516573		LOC_Os03g01810;LOC_Os03g44200;LOC_Os08g02354
GO:0048545	response to steroid hormone	0.0012	0.0008	1.53	0.312085	0.516573		LOC_Os01g42960;LOC_Os02g01940;LOC_Os05g11990
GO:0051346	negative regulation of hydrolase activity	0.0012	0.0008	1.53	0.312085	0.516573		LOC_Os01g57720;LOC_Os03g62790;LOC_Os11g07050
GO:2000280	regulation of root development	0.0012	0.0008	1.53	0.312085	0.516573		LOC_Os01g14670;LOC_Os01g15340;LOC_Os06g11990
GO:0071396	cellular response to lipid	0.0027	0.0022	1.26	0.317442	0.519363		LOC_Os01g42960;LOC_Os01g58850;LOC_Os02g01940;LOC_Os02g53530;LOC_Os03g62790;LOC_Os05g11990;LOC_Os09g27320
GO:0044262	cellular carbohydrate metabolic process	0.002	0.0015	1.33	0.320579	0.519363		LOC_Os02g04330;LOC_Os03g21260;LOC_Os06g11990;LOC_Os11g08090;LOC_Os12g06800
GO:0046274	lignin catabolic process	0.002	0.0015	1.33	0.320579	0.519363		LOC_Os01g62480;LOC_Os01g62490;LOC_Os03g16610;LOC_Os05g38410;LOC_Os05g38420
GO:0006122	mitochondrial electron transport, ubiquinol to cytochrome c	0.0008	0.0004	1.75	0.321901	0.519363		LOC_Os05g33210;LOC_Os11g06340
GO:0006163	purine nucleotide metabolic process	0.0008	0.0004	1.75	0.321901	0.519363		LOC_Os12g13380;LOC_Os12g36194
GO:0006399	tRNA metabolic process	0.0008	0.0004	1.75	0.321901	0.519363		LOC_Os10g25300;Oryza_sativa_newGene_3889
GO:0006665	sphingolipid metabolic process	0.0008	0.0004	1.75	0.321901	0.519363		LOC_Os01g57350;LOC_Os03g59070
GO:0006672	ceramide metabolic process	0.0008	0.0004	1.75	0.321901	0.519363		LOC_Os02g43906;LOC_Os04g47970
GO:0006753	nucleoside phosphate metabolic process	0.0008	0.0004	1.75	0.321901	0.519363		LOC_Os01g65350;LOC_Os05g35520
GO:0009610	response to symbiotic fungus	0.0008	0.0004	1.75	0.321901	0.519363		LOC_Os06g30310;LOC_Os08g37874
GO:0009934	regulation of meristem structural organization	0.0008	0.0004	1.75	0.321901	0.519363		LOC_Os03g01012;LOC_Os06g06050
GO:0010182	sugar mediated signaling pathway	0.0008	0.0004	1.75	0.321901	0.519363		LOC_Os03g59610;LOC_Os04g35610
GO:0010229	inflorescence development	0.0008	0.0004	1.75	0.321901	0.519363		LOC_Os05g33690;LOC_Os06g40080
GO:0010584	pollen exine formation	0.0008	0.0004	1.75	0.321901	0.519363		LOC_Os01g42090;LOC_Os02g46970
GO:0017004	cytochrome complex assembly	0.0008	0.0004	1.75	0.321901	0.519363		LOC_Os03g55820;LOC_Os10g37840
GO:0030155	regulation of cell adhesion	0.0008	0.0004	1.75	0.321901	0.519363		LOC_Os01g57720;LOC_Os05g33690
GO:0030837	negative regulation of actin filament polymerization	0.0008	0.0004	1.75	0.321901	0.519363		LOC_Os03g20670;LOC_Os04g46079
GO:0031333	negative regulation of protein complex assembly	0.0008	0.0004	1.75	0.321901	0.519363		LOC_Os03g20670;LOC_Os04g46079
GO:0032272	negative regulation of protein polymerization	0.0008	0.0004	1.75	0.321901	0.519363		LOC_Os03g20670;LOC_Os04g46079
GO:0032984	macromolecular complex disassembly	0.0008	0.0004	1.75	0.321901	0.519363		LOC_Os03g42710;LOC_Os12g40260
GO:0042762	regulation of sulfur metabolic process	0.0008	0.0004	1.75	0.321901	0.519363		LOC_Os01g57610;LOC_Os05g43040
GO:0042793	transcription from plastid promoter	0.0008	0.0004	1.75	0.321901	0.519363		LOC_Os01g56350;LOC_Os04g43420
GO:0045943	positive regulation of transcription from RNA polymerase I promoter	0.0008	0.0004	1.75	0.321901	0.519363		LOC_Os03g18840;LOC_Os04g46310
GO:0048449	floral organ formation	0.0008	0.0004	1.75	0.321901	0.519363		LOC_Os04g55920;LOC_Os11g48000
GO:0048833	specification of floral organ number	0.0008	0.0004	1.75	0.321901	0.519363		LOC_Os07g38130;LOC_Os10g33780
GO:0048870	cell motility	0.0008	0.0004	1.75	0.321901	0.519363		LOC_Os03g20670;LOC_Os04g46079
GO:0051017	actin filament bundle assembly	0.0008	0.0004	1.75	0.321901	0.519363		LOC_Os01g33080;LOC_Os02g48740
GO:0051674	localization of cell	0.0008	0.0004	1.75	0.321901	0.519363		LOC_Os03g20670;LOC_Os04g46079
GO:0051783	regulation of nuclear division	0.0008	0.0004	1.75	0.321901	0.519363		LOC_Os03g33580;LOC_Os04g39670
GO:0060236	regulation of mitotic spindle organization	0.0008	0.0004	1.75	0.321901	0.519363		LOC_Os06g03980;LOC_Os09g13650
GO:0070973	protein localization to endoplasmic reticulum exit site	0.0008	0.0004	1.75	0.321901	0.519363		LOC_Os03g13750;LOC_Os05g19040
GO:0071322	cellular response to carbohydrate stimulus	0.0008	0.0004	1.75	0.321901	0.519363		LOC_Os03g59610;LOC_Os04g35610
GO:1901698	response to nitrogen compound	0.0043	0.0036	1.18	0.325819	0.52527		LOC_Os02g08200;LOC_Os02g12790;LOC_Os02g43770;LOC_Os03g29980;LOC_Os03g40100;LOC_Os03g58040;LOC_Os04g32110;LOC_Os07g37400;LOC_Os08g42100;LOC_Os10g41310;LOC_Os11g36960
GO:0048285	organelle fission	0.0031	0.0026	1.22	0.327627	0.527769		LOC_Os02g13810;LOC_Os03g33580;LOC_Os03g44420;LOC_Os04g33770;LOC_Os05g02820;LOC_Os06g27860;LOC_Os10g42640;LOC_Os12g07880
GO:0043067	regulation of programmed cell death	0.0023	0.0019	1.26	0.335196	0.538688		LOC_Os02g43906;LOC_Os06g11990;LOC_Os07g32790;LOC_Os09g25000;LOC_Os09g38420;LOC_Os11g08090
GO:0045087	innate immune response	0.0023	0.0019	1.26	0.335196	0.538688		LOC_Os01g53840;LOC_Os01g57770;LOC_Os01g72020;LOC_Os08g37930;LOC_Os11g04600;LOC_Os12g04410
GO:0070925	organelle assembly	0.0023	0.0019	1.26	0.335196	0.538688		LOC_Os01g70780;LOC_Os02g47880;LOC_Os05g07710;LOC_Os05g44320;LOC_Os07g05470;LOC_Os08g02354
GO:0006261	DNA-dependent DNA replication	0.0016	0.0012	1.36	0.339117	0.54243		LOC_Os01g07260;LOC_Os01g65400;LOC_Os04g54500;LOC_Os08g07840
GO:0006535	cysteine biosynthetic process from serine	0.0016	0.0012	1.36	0.339117	0.54243		LOC_Os01g52260;LOC_Os01g59920;LOC_Os05g45710;LOC_Os06g36840
GO:0010073	meristem maintenance	0.0016	0.0012	1.36	0.339117	0.54243		LOC_Os01g72020;LOC_Os10g33780;LOC_Os11g04600;LOC_Os12g04410
GO:0010090	trichome morphogenesis	0.0016	0.0012	1.36	0.339117	0.54243		LOC_Os02g38340;LOC_Os02g53530;LOC_Os03g14250;LOC_Os09g27320
GO:0042981	regulation of apoptotic process	0.0016	0.0012	1.36	0.339117	0.54243		LOC_Os06g11990;LOC_Os07g32790;LOC_Os09g25000;LOC_Os11g08090
GO:0090501	RNA phosphodiester bond hydrolysis	0.0016	0.0012	1.36	0.339117	0.54243		LOC_Os01g04200;LOC_Os07g07310;LOC_Os10g33240;LOC_Os11g07050
GO:0048831	regulation of shoot system development	0.0027	0.0022	1.22	0.345863	0.552789		LOC_Os01g65970;LOC_Os02g35690;LOC_Os04g32510;LOC_Os09g26200;LOC_Os09g26210;LOC_Os09g33850;LOC_Os11g05470
GO:0009664	plant-type cell wall organization	0.0043	0.0037	1.16	0.347778	0.555416		LOC_Os01g60770;LOC_Os02g22480;LOC_Os02g51040;LOC_Os03g60720;LOC_Os03g63060;LOC_Os04g15840;LOC_Os05g33690;LOC_Os05g39990;LOC_Os06g11990;LOC_Os10g39110;LOC_Os11g08090
GO:0033036	macromolecule localization	0.0074	0.0067	1.11	0.354887	0.566327		LOC_Os01g19770;LOC_Os01g42090;LOC_Os01g44394;LOC_Os01g70780;LOC_Os02g38040;LOC_Os02g56570;LOC_Os03g30830;LOC_Os05g07710;LOC_Os05g49440;LOC_Os06g11990;LOC_Os07g32790;LOC_Os07g40940;LOC_Os07g47400;LOC_Os08g25010;LOC_Os08g42690;LOC_Os09g33810;LOC_Os10g33910;LOC_Os11g05470;LOC_Os11g08090
GO:0051085	chaperone mediated protein folding requiring cofactor	0.002	0.0015	1.27	0.355466	0.566807		LOC_Os01g62290;LOC_Os02g20394;LOC_Os02g54060;LOC_Os03g16920;LOC_Os11g36960
GO:0006357	regulation of transcription from RNA polymerase II promoter	0.0055	0.0049	1.13	0.359728	0.570922		LOC_Os01g01840;LOC_Os01g57720;LOC_Os02g47370;LOC_Os02g49640;LOC_Os03g52239;LOC_Os04g51320;LOC_Os05g38120;LOC_Os08g24400;LOC_Os08g42600;LOC_Os09g25550;LOC_Os09g35920;LOC_Os10g25300;LOC_Os10g39030;Oryza_sativa_newGene_3889
GO:1905392	plant organ morphogenesis	0.0035	0.003	1.17	0.360456	0.570922		LOC_Os01g72020;LOC_Os03g41600;LOC_Os05g33690;LOC_Os07g05470;LOC_Os11g01550;LOC_Os11g04600;LOC_Os11g48000;LOC_Os12g01550;LOC_Os12g04410
GO:0000079	regulation of cyclin-dependent protein serine/threonine kinase activity	0.0012	0.0008	1.41	0.36056	0.570922		LOC_Os02g03294;LOC_Os02g43550;LOC_Os09g25550
GO:0007094	mitotic spindle assembly checkpoint	0.0012	0.0008	1.41	0.36056	0.570922		LOC_Os03g33580;LOC_Os06g19420;LOC_Os07g32480
GO:0009690	cytokinin metabolic process	0.0012	0.0008	1.41	0.36056	0.570922		LOC_Os04g44230;LOC_Os08g04130;LOC_Os08g35860
GO:0009903	chloroplast avoidance movement	0.0012	0.0008	1.41	0.36056	0.570922		LOC_Os05g39840;LOC_Os05g47680;LOC_Os07g48080
GO:0055065	metal ion homeostasis	0.0012	0.0008	1.41	0.36056	0.570922		LOC_Os03g31880;LOC_Os03g54880;LOC_Os09g09930
GO:0055086	nucleobase-containing small molecule metabolic process	0.0012	0.0008	1.41	0.36056	0.570922		LOC_Os01g65350;LOC_Os05g35520;LOC_Os08g44370
GO:2000242	negative regulation of reproductive process	0.0012	0.0008	1.41	0.36056	0.570922		LOC_Os09g26200;LOC_Os09g26210;LOC_Os11g05470
GO:0051336	regulation of hydrolase activity	0.0023	0.0019	1.22	0.366533	0.572638		LOC_Os01g57720;LOC_Os02g56570;LOC_Os03g62790;LOC_Os04g47700;LOC_Os08g25010;LOC_Os11g07050
GO:0071669	plant-type cell wall organization or biogenesis	0.0023	0.0019	1.22	0.366533	0.572638		LOC_Os01g06580;LOC_Os03g63060;LOC_Os05g33690;LOC_Os06g11990;LOC_Os07g41360;LOC_Os11g08090
GO:0051128	regulation of cellular component organization	0.0055	0.0049	1.11	0.379246	0.572638		LOC_Os01g57720;LOC_Os02g38040;LOC_Os02g40430;LOC_Os02g56570;LOC_Os02g57120;LOC_Os03g20670;LOC_Os03g33580;LOC_Os03g63060;LOC_Os04g46079;LOC_Os05g33690;LOC_Os06g11990;LOC_Os08g25010;LOC_Os12g08670;Oryza_sativa_newGene_1636
GO:0009073	aromatic amino acid family biosynthetic process	0.0016	0.0012	1.29	0.379259	0.572638		LOC_Os03g27230;LOC_Os04g54800;LOC_Os07g42960;LOC_Os08g34290
GO:0030150	protein import into mitochondrial matrix	0.0016	0.0012	1.29	0.379259	0.572638		LOC_Os01g16910;LOC_Os01g19770;LOC_Os10g33910;Oryza_sativa_newGene_3466
GO:0032147	activation of protein kinase activity	0.0016	0.0012	1.29	0.379259	0.572638		LOC_Os02g54900;LOC_Os06g03980;LOC_Os07g02780;LOC_Os09g13650
GO:0090066	regulation of anatomical structure size	0.0016	0.0012	1.29	0.379259	0.572638		LOC_Os03g20670;LOC_Os03g63060;LOC_Os04g46079;LOC_Os11g48000
GO:0009888	tissue development	0.0059	0.0053	1.1	0.381505	0.572638		LOC_Os01g72020;LOC_Os02g38340;LOC_Os02g47880;LOC_Os02g53530;LOC_Os03g14250;LOC_Os04g51130;LOC_Os05g33690;LOC_Os06g42700;LOC_Os07g43740;LOC_Os09g27320;LOC_Os10g33780;LOC_Os11g04600;LOC_Os11g24570;LOC_Os12g04410;Oryza_sativa_newGene_3889
GO:0000904	cell morphogenesis involved in differentiation	0.0035	0.0031	1.15	0.38539	0.572638		LOC_Os02g38340;LOC_Os02g53530;LOC_Os03g14250;LOC_Os03g63060;LOC_Os04g53580;LOC_Os05g35460;LOC_Os06g42700;LOC_Os07g43740;LOC_Os09g27320
GO:0000819	sister chromatid segregation	0.0008	0.0005	1.53	0.386097	0.572638		LOC_Os01g07260;LOC_Os03g33580
GO:0001578	microtubule bundle formation	0.0008	0.0005	1.53	0.386097	0.572638		LOC_Os03g40540;LOC_Os07g05470
GO:0005982	starch metabolic process	0.0008	0.0005	1.53	0.386097	0.572638		LOC_Os02g04330;LOC_Os11g37560
GO:0006303	double-strand break repair via nonhomologous end joining	0.0008	0.0005	1.53	0.386097	0.572638		LOC_Os03g53000;LOC_Os06g13020
GO:0006626	protein targeting to mitochondrion	0.0008	0.0005	1.53	0.386097	0.572638		LOC_Os01g19770;LOC_Os10g33910
GO:0006777	Mo-molybdopterin cofactor biosynthetic process	0.0008	0.0005	1.53	0.386097	0.572638		LOC_Os02g04740;LOC_Os02g56080
GO:0007163	establishment or maintenance of cell polarity	0.0008	0.0005	1.53	0.386097	0.572638		LOC_Os02g38040;LOC_Os03g51250
GO:0007205	protein kinase C-activating G-protein coupled receptor signaling pathway	0.0008	0.0005	1.53	0.386097	0.572638		LOC_Os03g31180;LOC_Os12g12260
GO:0009072	aromatic amino acid family metabolic process	0.0008	0.0005	1.53	0.386097	0.572638		LOC_Os02g07160;LOC_Os04g54800
GO:0009117	nucleotide metabolic process	0.0008	0.0005	1.53	0.386097	0.572638		LOC_Os01g65350;LOC_Os05g35520
GO:0009817	defense response to fungus, incompatible interaction	0.0008	0.0005	1.53	0.386097	0.572638		LOC_Os01g57770;LOC_Os07g38300
GO:0009887	animal organ morphogenesis	0.0008	0.0005	1.53	0.386097	0.572638		LOC_Os02g38040;LOC_Os02g47880
GO:0009911	positive regulation of flower development	0.0008	0.0005	1.53	0.386097	0.572638		LOC_Os09g33850;LOC_Os11g34460
GO:0010091	trichome branching	0.0008	0.0005	1.53	0.386097	0.572638		LOC_Os02g53530;LOC_Os09g27320
GO:0010492	maintenance of shoot apical meristem identity	0.0008	0.0005	1.53	0.386097	0.572638		LOC_Os01g34350;LOC_Os10g33780
GO:0010927	cellular component assembly involved in morphogenesis	0.0008	0.0005	1.53	0.386097	0.572638		LOC_Os01g42090;LOC_Os06g11990
GO:0010948	negative regulation of cell cycle process	0.0008	0.0005	1.53	0.386097	0.572638		LOC_Os03g33580;LOC_Os05g46490
GO:0030026	cellular manganese ion homeostasis	0.0008	0.0005	1.53	0.386097	0.572638		LOC_Os04g45520;LOC_Os09g23300
GO:0031338	regulation of vesicle fusion	0.0008	0.0005	1.53	0.386097	0.572638		LOC_Os02g56570;LOC_Os08g25010
GO:0034605	cellular response to heat	0.0008	0.0005	1.53	0.386097	0.572638		LOC_Os05g33690;LOC_Os05g44340
GO:0044782	cilium organization	0.0008	0.0005	1.53	0.386097	0.572638		LOC_Os02g47880;LOC_Os07g05470
GO:0046034	ATP metabolic process	0.0008	0.0005	1.53	0.386097	0.572638		LOC_Os01g51380;LOC_Os06g37180
GO:0046621	negative regulation of organ growth	0.0008	0.0005	1.53	0.386097	0.572638		LOC_Os04g48260;LOC_Os06g03580
GO:0048598	embryonic morphogenesis	0.0008	0.0005	1.53	0.386097	0.572638		LOC_Os02g38040;LOC_Os02g47880
GO:0060271	cilium assembly	0.0008	0.0005	1.53	0.386097	0.572638		LOC_Os02g47880;LOC_Os07g05470
GO:0070585	protein localization to mitochondrion	0.0008	0.0005	1.53	0.386097	0.572638		LOC_Os01g19770;LOC_Os10g33910
GO:0071367	cellular response to brassinosteroid stimulus	0.0008	0.0005	1.53	0.386097	0.572638		LOC_Os01g42960;LOC_Os05g11990
GO:0071470	cellular response to osmotic stress	0.0008	0.0005	1.53	0.386097	0.572638		LOC_Os07g46160;LOC_Os11g40590
GO:0071472	cellular response to salt stress	0.0008	0.0005	1.53	0.386097	0.572638		LOC_Os01g11414;LOC_Os07g46160
GO:0072321	chaperone-mediated protein transport	0.0008	0.0005	1.53	0.386097	0.572638		LOC_Os04g49220;LOC_Os08g42380
GO:0072655	establishment of protein localization to mitochondrion	0.0008	0.0005	1.53	0.386097	0.572638		LOC_Os01g19770;LOC_Os10g33910
GO:0090691	formation of plant organ boundary	0.0008	0.0005	1.53	0.386097	0.572638		LOC_Os10g33780;LOC_Os11g48000
GO:0120031	plasma membrane bounded cell projection assembly	0.0008	0.0005	1.53	0.386097	0.572638		LOC_Os02g47880;LOC_Os07g05470
GO:1901421	positive regulation of response to alcohol	0.0008	0.0005	1.53	0.386097	0.572638		LOC_Os01g42960;LOC_Os05g11990
GO:1905959	positive regulation of cellular response to alcohol	0.0008	0.0005	1.53	0.386097	0.572638		LOC_Os01g42960;LOC_Os05g11990
GO:0090626	plant epidermis morphogenesis	0.002	0.0016	1.22	0.390478	0.572638		LOC_Os02g38340;LOC_Os02g53530;LOC_Os03g14250;LOC_Os05g33690;LOC_Os09g27320
GO:0033043	regulation of organelle organization	0.0043	0.0038	1.12	0.39232	0.572638		LOC_Os01g57720;LOC_Os02g38040;LOC_Os02g40430;LOC_Os02g56570;LOC_Os02g57120;LOC_Os03g20670;LOC_Os03g33580;LOC_Os03g63060;LOC_Os04g46079;LOC_Os06g11990;LOC_Os08g25010
GO:0006996	organelle organization	0.0152	0.0145	1.05	0.397455	0.572638		LOC_Os01g01302;LOC_Os01g07260;LOC_Os01g19770;LOC_Os01g44394;LOC_Os01g57720;LOC_Os01g61320;LOC_Os01g61630;LOC_Os01g70780;LOC_Os02g01940;LOC_Os02g13810;LOC_Os02g38340;LOC_Os02g40430;LOC_Os02g47880;LOC_Os02g52744;LOC_Os02g57120;LOC_Os03g01570;LOC_Os03g14250;LOC_Os03g33580;LOC_Os03g42710;LOC_Os03g46600;LOC_Os03g51200;LOC_Os04g33770;LOC_Os05g02820;LOC_Os05g07710;LOC_Os05g43040;LOC_Os05g44320;LOC_Os05g…
GO:0043085	positive regulation of catalytic activity	0.0023	0.002	1.18	0.397984	0.572638		LOC_Os01g57720;LOC_Os02g56570;LOC_Os03g05870;LOC_Os04g47700;LOC_Os08g25010;LOC_Os11g16550
GO:0007049	cell cycle	0.0055	0.005	1.1	0.398887	0.572638		LOC_Os01g07260;LOC_Os02g13810;LOC_Os02g40430;LOC_Os02g57120;LOC_Os03g05300;LOC_Os03g11060;LOC_Os03g33580;LOC_Os03g42710;LOC_Os05g02820;LOC_Os06g11990;LOC_Os06g27860;LOC_Os10g42640;LOC_Os12g37400;LOC_Os12g40260
GO:0000209	protein polyubiquitination	0.0027	0.0024	1.16	0.403344	0.572638		LOC_Os03g47960;LOC_Os07g07240;LOC_Os07g43740;LOC_Os09g12570;LOC_Os09g15320;LOC_Os09g26400;LOC_Os12g43560
GO:0014070	response to organic cyclic compound	0.0031	0.0027	1.14	0.407342	0.572638		LOC_Os01g42960;LOC_Os02g01940;LOC_Os02g54720;LOC_Os03g60210;LOC_Os03g60220;LOC_Os05g11990;LOC_Os07g37400;LOC_Os12g10750
GO:0006378	mRNA polyadenylation	0.0012	0.0009	1.31	0.408472	0.572638		LOC_Os07g48890;LOC_Os08g30820;LOC_Os10g33240
GO:0008654	phospholipid biosynthetic process	0.0012	0.0009	1.31	0.408472	0.572638		LOC_Os01g08760;LOC_Os03g09250;LOC_Os06g10280
GO:0009904	chloroplast accumulation movement	0.0012	0.0009	1.31	0.408472	0.572638		LOC_Os05g39840;LOC_Os05g47680;LOC_Os07g48080
GO:0010114	response to red light	0.0012	0.0009	1.31	0.408472	0.572638		LOC_Os01g56350;LOC_Os03g32314;LOC_Os11g11000
GO:0010311	lateral root formation	0.0012	0.0009	1.31	0.408472	0.572638		LOC_Os01g58420;LOC_Os03g43670;LOC_Os07g48560
GO:0015977	carbon fixation	0.0012	0.0009	1.31	0.408472	0.572638		LOC_Os12g17600;LOC_Os12g19381;LOC_Os12g19470
GO:0042631	cellular response to water deprivation	0.0012	0.0009	1.31	0.408472	0.572638		LOC_Os04g53930;LOC_Os07g46160;LOC_Os09g20220
GO:0043254	regulation of protein complex assembly	0.0012	0.0009	1.31	0.408472	0.572638		LOC_Os03g20670;LOC_Os03g63060;LOC_Os04g46079
GO:0046373	L-arabinose metabolic process	0.0012	0.0009	1.31	0.408472	0.572638		LOC_Os07g48750;LOC_Os11g03780;LOC_Os12g03530
GO:0048573	photoperiodism, flowering	0.0012	0.0009	1.31	0.408472	0.572638		LOC_Os03g32314;LOC_Os06g40080;LOC_Os09g33850
GO:0051788	response to misfolded protein	0.0012	0.0009	1.31	0.408472	0.572638		LOC_Os07g43740;LOC_Os09g17610;LOC_Os11g36960
GO:0055080	cation homeostasis	0.0012	0.0009	1.31	0.408472	0.572638		LOC_Os03g31880;LOC_Os03g54880;LOC_Os09g09930
GO:0071241	cellular response to inorganic substance	0.0012	0.0009	1.31	0.408472	0.572638		LOC_Os02g43770;LOC_Os02g49680;LOC_Os10g41310
GO:0090407	organophosphate biosynthetic process	0.0012	0.0009	1.31	0.408472	0.572638		LOC_Os01g08760;LOC_Os01g65350;LOC_Os05g35520
GO:0090630	activation of GTPase activity	0.0012	0.0009	1.31	0.408472	0.572638		LOC_Os01g57720;LOC_Os02g56570;LOC_Os08g25010
GO:0098771	inorganic ion homeostasis	0.0012	0.0009	1.31	0.408472	0.572638		LOC_Os03g31880;LOC_Os03g54880;LOC_Os09g09930
GO:0043170	macromolecule metabolic process	0.0629	0.0618	1.02	0.413152	0.572638		LOC_Os01g04200;LOC_Os01g06000;LOC_Os01g07260;LOC_Os01g08770;LOC_Os01g12810;LOC_Os01g15530;LOC_Os01g15840;LOC_Os01g27650;LOC_Os01g32090;LOC_Os01g36600;LOC_Os01g36610;LOC_Os01g42280;LOC_Os01g45800;LOC_Os01g48140;LOC_Os01g48380;LOC_Os01g50840;LOC_Os01g55070;LOC_Os01g55290;LOC_Os01g57520;LOC_Os01g60010;LOC_Os01g61630;LOC_Os01g70780;LOC_Os01g71180;LOC_Os01g72020;LOC_Os02g01940;LOC_Os02g02770;LOC_Os02g…
GO:0000303	response to superoxide	0.0004	0.0002	2.04	0.415148	0.572638		LOC_Os05g25850
GO:0000305	response to oxygen radical	0.0004	0.0002	2.04	0.415148	0.572638		LOC_Os05g25850
GO:0001682	tRNA 5'-leader removal	0.0004	0.0002	2.04	0.415148	0.572638		LOC_Os11g45250
GO:0001731	formation of translation preinitiation complex	0.0004	0.0002	2.04	0.415148	0.572638		LOC_Os06g48355
GO:0001952	regulation of cell-matrix adhesion	0.0004	0.0002	2.04	0.415148	0.572638		LOC_Os01g57720
GO:0003007	heart morphogenesis	0.0004	0.0002	2.04	0.415148	0.572638		LOC_Os02g47880
GO:0005997	xylulose metabolic process	0.0004	0.0002	2.04	0.415148	0.572638		LOC_Os12g06800
GO:0006013	mannose metabolic process	0.0004	0.0002	2.04	0.415148	0.572638		LOC_Os06g13650
GO:0006152	purine nucleoside catabolic process	0.0004	0.0002	2.04	0.415148	0.572638		LOC_Os08g44370
GO:0006323	DNA packaging	0.0004	0.0002	2.04	0.415148	0.572638		LOC_Os03g46600
GO:0006415	translational termination	0.0004	0.0002	2.04	0.415148	0.572638		LOC_Os05g06510
GO:0006423	cysteinyl-tRNA aminoacylation	0.0004	0.0002	2.04	0.415148	0.572638		LOC_Os09g38420
GO:0006426	glycyl-tRNA aminoacylation	0.0004	0.0002	2.04	0.415148	0.572638		LOC_Os08g42560
GO:0006431	methionyl-tRNA aminoacylation	0.0004	0.0002	2.04	0.415148	0.572638		LOC_Os03g11120
GO:0006436	tryptophanyl-tRNA aminoacylation	0.0004	0.0002	2.04	0.415148	0.572638		LOC_Os01g54020
GO:0006529	asparagine biosynthetic process	0.0004	0.0002	2.04	0.415148	0.572638		LOC_Os03g18130
GO:0006772	thiamine metabolic process	0.0004	0.0002	2.04	0.415148	0.572638		LOC_Os01g25440
GO:0006809	nitric oxide biosynthetic process	0.0004	0.0002	2.04	0.415148	0.572638		LOC_Os08g36480
GO:0006855	drug transmembrane transport	0.0004	0.0002	2.04	0.415148	0.572638		LOC_Os02g21350
GO:0007043	cell-cell junction assembly	0.0004	0.0002	2.04	0.415148	0.572638		LOC_Os02g38040
GO:0007162	negative regulation of cell adhesion	0.0004	0.0002	2.04	0.415148	0.572638		LOC_Os01g57720
GO:0007369	gastrulation	0.0004	0.0002	2.04	0.415148	0.572638		LOC_Os02g47880
GO:0007507	heart development	0.0004	0.0002	2.04	0.415148	0.572638		LOC_Os02g47880
GO:0008202	steroid metabolic process	0.0004	0.0002	2.04	0.415148	0.572638		LOC_Os03g32170
GO:0008608	attachment of spindle microtubules to kinetochore	0.0004	0.0002	2.04	0.415148	0.572638		LOC_Os03g33580
GO:0008615	pyridoxine biosynthetic process	0.0004	0.0002	2.04	0.415148	0.572638		LOC_Os11g48080
GO:0009119	ribonucleoside metabolic process	0.0004	0.0002	2.04	0.415148	0.572638		LOC_Os08g44370
GO:0009228	thiamine biosynthetic process	0.0004	0.0002	2.04	0.415148	0.572638		LOC_Os03g47610
GO:0009229	thiamine diphosphate biosynthetic process	0.0004	0.0002	2.04	0.415148	0.572638		LOC_Os01g25440
GO:0009268	response to pH	0.0004	0.0002	2.04	0.415148	0.572638		LOC_Os02g36360
GO:0009590	detection of gravity	0.0004	0.0002	2.04	0.415148	0.572638		LOC_Os08g01920
GO:0009631	cold acclimation	0.0004	0.0002	2.04	0.415148	0.572638		LOC_Os06g30310
GO:0009786	regulation of asymmetric cell division	0.0004	0.0002	2.04	0.415148	0.572638		LOC_Os03g43670
GO:0009827	plant-type cell wall modification	0.0004	0.0002	2.04	0.415148	0.572638		LOC_Os03g18120
GO:0009900	dehiscence	0.0004	0.0002	2.04	0.415148	0.572638		LOC_Os06g11990
GO:0010162	seed dormancy process	0.0004	0.0002	2.04	0.415148	0.572638		LOC_Os03g46260
GO:0010264	myo-inositol hexakisphosphate biosynthetic process	0.0004	0.0002	2.04	0.415148	0.572638		LOC_Os03g52760
GO:0010447	response to acidic pH	0.0004	0.0002	2.04	0.415148	0.572638		LOC_Os02g36360
GO:0010587	miRNA catabolic process	0.0004	0.0002	2.04	0.415148	0.572638		LOC_Os05g28860
GO:0010594	regulation of endothelial cell migration	0.0004	0.0002	2.04	0.415148	0.572638		LOC_Os01g57720
GO:0010632	regulation of epithelial cell migration	0.0004	0.0002	2.04	0.415148	0.572638		LOC_Os01g57720
GO:0010810	regulation of cell-substrate adhesion	0.0004	0.0002	2.04	0.415148	0.572638		LOC_Os01g57720
GO:0010965	regulation of mitotic sister chromatid separation	0.0004	0.0002	2.04	0.415148	0.572638		LOC_Os03g33580
GO:0015940	pantothenate biosynthetic process	0.0004	0.0002	2.04	0.415148	0.572638		LOC_Os01g12560
GO:0017000	antibiotic biosynthetic process	0.0004	0.0002	2.04	0.415148	0.572638		LOC_Os02g01940
GO:0017183	peptidyl-diphthamide biosynthetic process from peptidyl-histidine	0.0004	0.0002	2.04	0.415148	0.572638		LOC_Os02g57050
GO:0019932	second-messenger-mediated signaling	0.0004	0.0002	2.04	0.415148	0.572638		LOC_Os12g08670
GO:0030097	hemopoiesis	0.0004	0.0002	2.04	0.415148	0.572638		LOC_Os02g52370
GO:0030187	melatonin biosynthetic process	0.0004	0.0002	2.04	0.415148	0.572638		LOC_Os08g06100
GO:0030835	negative regulation of actin filament depolymerization	0.0004	0.0002	2.04	0.415148	0.572638		LOC_Os05g06110
GO:0031016	pancreas development	0.0004	0.0002	2.04	0.415148	0.572638		LOC_Os02g47880
GO:0031154	culmination involved in sorocarp development	0.0004	0.0002	2.04	0.415148	0.572638		LOC_Os08g02354
GO:0031497	chromatin assembly	0.0004	0.0002	2.04	0.415148	0.572638		LOC_Os03g46600
GO:0031577	spindle checkpoint	0.0004	0.0002	2.04	0.415148	0.572638		LOC_Os03g33580
GO:0031930	mitochondria-nucleus signaling pathway	0.0004	0.0002	2.04	0.415148	0.572638		LOC_Os12g37550
GO:0032544	plastid translation	0.0004	0.0002	2.04	0.415148	0.572638		LOC_Os07g38300
GO:0032958	inositol phosphate biosynthetic process	0.0004	0.0002	2.04	0.415148	0.572638		LOC_Os02g32370
GO:0033046	negative regulation of sister chromatid segregation	0.0004	0.0002	2.04	0.415148	0.572638		LOC_Os03g33580
GO:0033047	regulation of mitotic sister chromatid segregation	0.0004	0.0002	2.04	0.415148	0.572638		LOC_Os03g33580
GO:0033048	negative regulation of mitotic sister chromatid segregation	0.0004	0.0002	2.04	0.415148	0.572638		LOC_Os03g33580
GO:0034329	cell junction assembly	0.0004	0.0002	2.04	0.415148	0.572638		LOC_Os02g38040
GO:0034551	mitochondrial respiratory chain complex III assembly	0.0004	0.0002	2.04	0.415148	0.572638		LOC_Os05g33210
GO:0035050	embryonic heart tube development	0.0004	0.0002	2.04	0.415148	0.572638		LOC_Os02g47880
GO:0035725	sodium ion transmembrane transport	0.0004	0.0002	2.04	0.415148	0.572638		LOC_Os04g51820
GO:0035821	modification of morphology or physiology of other organism	0.0004	0.0002	2.04	0.415148	0.572638		LOC_Os01g74580
GO:0036444	mitochondrial calcium uptake	0.0004	0.0002	2.04	0.415148	0.572638		LOC_Os12g02880
GO:0040017	positive regulation of locomotion	0.0004	0.0002	2.04	0.415148	0.572638		LOC_Os01g57720
GO:0044038	cell wall macromolecule biosynthetic process	0.0004	0.0002	2.04	0.415148	0.572638		LOC_Os11g08090
GO:0045839	negative regulation of mitotic nuclear division	0.0004	0.0002	2.04	0.415148	0.572638		LOC_Os03g33580
GO:0046131	pyrimidine ribonucleoside metabolic process	0.0004	0.0002	2.04	0.415148	0.572638		LOC_Os08g44370
GO:0046293	formaldehyde biosynthetic process	0.0004	0.0002	2.04	0.415148	0.572638		LOC_Os02g01940
GO:0046473	phosphatidic acid metabolic process	0.0004	0.0002	2.04	0.415148	0.572638		LOC_Os09g37100
GO:0046835	carbohydrate phosphorylation	0.0004	0.0002	2.04	0.415148	0.572638		LOC_Os12g06800
GO:0048281	inflorescence morphogenesis	0.0004	0.0002	2.04	0.415148	0.572638		LOC_Os05g33690
GO:0048534	hematopoietic or lymphoid organ development	0.0004	0.0002	2.04	0.415148	0.572638		LOC_Os02g52370
GO:0048546	digestive tract morphogenesis	0.0004	0.0002	2.04	0.415148	0.572638		LOC_Os02g38040
GO:0048830	adventitious root development	0.0004	0.0002	2.04	0.415148	0.572638		LOC_Os04g36070
GO:0048832	specification of plant organ number	0.0004	0.0002	2.04	0.415148	0.572638		LOC_Os10g33780
GO:0048834	specification of petal number	0.0004	0.0002	2.04	0.415148	0.572638		LOC_Os10g33780
GO:0051013	microtubule severing	0.0004	0.0002	2.04	0.415148	0.572638		LOC_Os04g58130
GO:0051047	positive regulation of secretion	0.0004	0.0002	2.04	0.415148	0.572638		LOC_Os04g47700
GO:0051170	nuclear import	0.0004	0.0002	2.04	0.415148	0.572638		LOC_Os01g44394
GO:0051272	positive regulation of cellular component movement	0.0004	0.0002	2.04	0.415148	0.572638		LOC_Os01g57720
GO:0051648	vesicle localization	0.0004	0.0002	2.04	0.415148	0.572638		LOC_Os03g63060
GO:0051650	establishment of vesicle localization	0.0004	0.0002	2.04	0.415148	0.572638		LOC_Os03g63060
GO:0051985	negative regulation of chromosome segregation	0.0004	0.0002	2.04	0.415148	0.572638		LOC_Os03g33580
GO:0052324	plant-type cell wall cellulose biosynthetic process	0.0004	0.0002	2.04	0.415148	0.572638		LOC_Os11g08090
GO:0055062	phosphate ion homeostasis	0.0004	0.0002	2.04	0.415148	0.572638		LOC_Os08g06010
GO:0060249	anatomical structure homeostasis	0.0004	0.0002	2.04	0.415148	0.572638		LOC_Os02g47880
GO:0061635	regulation of protein complex stability	0.0004	0.0002	2.04	0.415148	0.572638		LOC_Os07g43740
GO:0061817	endoplasmic reticulum-plasma membrane tethering	0.0004	0.0002	2.04	0.415148	0.572638		LOC_Os02g42940
GO:0065004	protein-DNA complex assembly	0.0004	0.0002	2.04	0.415148	0.572638		LOC_Os03g46600
GO:0070207	protein homotrimerization	0.0004	0.0002	2.04	0.415148	0.572638		LOC_Os02g56130
GO:0070589	cellular component macromolecule biosynthetic process	0.0004	0.0002	2.04	0.415148	0.572638		LOC_Os11g08090
GO:0070592	cell wall polysaccharide biosynthetic process	0.0004	0.0002	2.04	0.415148	0.572638		LOC_Os11g08090
GO:0070814	hydrogen sulfide biosynthetic process	0.0004	0.0002	2.04	0.415148	0.572638		LOC_Os11g41650
GO:0071173	spindle assembly checkpoint	0.0004	0.0002	2.04	0.415148	0.572638		LOC_Os03g33580
GO:0071174	mitotic spindle checkpoint	0.0004	0.0002	2.04	0.415148	0.572638		LOC_Os03g33580
GO:0071329	cellular response to sucrose stimulus	0.0004	0.0002	2.04	0.415148	0.572638		LOC_Os01g69920
GO:0071450	cellular response to oxygen radical	0.0004	0.0002	2.04	0.415148	0.572638		LOC_Os05g25850
GO:0071451	cellular response to superoxide	0.0004	0.0002	2.04	0.415148	0.572638		LOC_Os05g25850
GO:0071816	tail-anchored membrane protein insertion into ER membrane	0.0004	0.0002	2.04	0.415148	0.572638		LOC_Os06g09840
GO:0071985	multivesicular body sorting pathway	0.0004	0.0002	2.04	0.415148	0.572638		LOC_Os01g46932
GO:0072595	maintenance of protein localization in organelle	0.0004	0.0002	2.04	0.415148	0.572638		LOC_Os07g32790
GO:0080005	photosystem stoichiometry adjustment	0.0004	0.0002	2.04	0.415148	0.572638		LOC_Os08g06630
GO:0080178	5-carbamoylmethyl uridine residue modification	0.0004	0.0002	2.04	0.415148	0.572638		Oryza_sativa_newGene_3889
GO:0090158	endoplasmic reticulum membrane organization	0.0004	0.0002	2.04	0.415148	0.572638		LOC_Os02g42940
GO:0098719	sodium ion import across plasma membrane	0.0004	0.0002	2.04	0.415148	0.572638		LOC_Os07g47100
GO:1901000	regulation of response to salt stress	0.0004	0.0002	2.04	0.415148	0.572638		LOC_Os10g33240
GO:1901183	positive regulation of camalexin biosynthetic process	0.0004	0.0002	2.04	0.415148	0.572638		LOC_Os01g57610
GO:1901671	positive regulation of superoxide dismutase activity	0.0004	0.0002	2.04	0.415148	0.572638		LOC_Os02g54060
GO:1902099	regulation of metaphase/anaphase transition of cell cycle	0.0004	0.0002	2.04	0.415148	0.572638		LOC_Os03g33580
GO:1902100	negative regulation of metaphase/anaphase transition of cell cycle	0.0004	0.0002	2.04	0.415148	0.572638		LOC_Os03g33580
GO:1902749	regulation of cell cycle G2/M phase transition	0.0004	0.0002	2.04	0.415148	0.572638		LOC_Os05g46490
GO:1903532	positive regulation of secretion by cell	0.0004	0.0002	2.04	0.415148	0.572638		LOC_Os04g47700
GO:1904029	regulation of cyclin-dependent protein kinase activity	0.0004	0.0002	2.04	0.415148	0.572638		LOC_Os09g25550
GO:1905818	regulation of chromosome separation	0.0004	0.0002	2.04	0.415148	0.572638		LOC_Os03g33580
GO:1905819	negative regulation of chromosome separation	0.0004	0.0002	2.04	0.415148	0.572638		LOC_Os03g33580
GO:2000114	regulation of establishment of cell polarity	0.0004	0.0002	2.04	0.415148	0.572638		LOC_Os01g57720
GO:2000147	positive regulation of cell motility	0.0004	0.0002	2.04	0.415148	0.572638		LOC_Os01g57720
GO:2000816	negative regulation of mitotic sister chromatid separation	0.0004	0.0002	2.04	0.415148	0.572638		LOC_Os03g33580
GO:2000904	regulation of starch metabolic process	0.0004	0.0002	2.04	0.415148	0.572638		LOC_Os02g04330
GO:0051173	positive regulation of nitrogen compound metabolic process	0.0047	0.0043	1.09	0.416304	0.573845		LOC_Os01g57610;LOC_Os01g57720;LOC_Os02g01940;LOC_Os03g18840;LOC_Os03g29980;LOC_Os03g40100;LOC_Os04g32110;LOC_Os04g32510;LOC_Os04g46310;LOC_Os04g51130;LOC_Os05g46490;LOC_Os08g42100
GO:0034613	cellular protein localization	0.0055	0.0051	1.08	0.418598	0.575409		LOC_Os01g19770;LOC_Os01g44394;LOC_Os01g70780;LOC_Os02g56570;LOC_Os05g07710;LOC_Os06g11990;LOC_Os07g32790;LOC_Os07g47400;LOC_Os08g25010;LOC_Os08g42690;LOC_Os09g33810;LOC_Os10g33910;LOC_Os11g05470;LOC_Os11g08090
GO:0006913	nucleocytoplasmic transport	0.0016	0.0013	1.22	0.419127	0.575409		LOC_Os01g44394;LOC_Os03g46600;LOC_Os06g39875;LOC_Os12g03540
GO:0009644	response to high light intensity	0.0016	0.0013	1.22	0.419127	0.575409		LOC_Os01g64960;LOC_Os03g03990;LOC_Os08g45190;LOC_Os09g04790
GO:0010224	response to UV-B	0.0016	0.0013	1.22	0.419127	0.575409		LOC_Os01g21610;LOC_Os02g34860;LOC_Os03g50870;LOC_Os06g13020
GO:0016236	macroautophagy	0.0016	0.0013	1.22	0.419127	0.575409		LOC_Os01g70780;LOC_Os04g41990;LOC_Os05g07710;LOC_Os08g02354
GO:0048438	floral whorl development	0.0016	0.0013	1.22	0.419127	0.575409		LOC_Os02g06410;LOC_Os03g41600;LOC_Os06g11990;LOC_Os10g33780
GO:0034654	nucleobase-containing compound biosynthetic process	0.0027	0.0024	1.13	0.432086	0.592801		LOC_Os01g65350;LOC_Os02g41460;LOC_Os05g28040;LOC_Os05g35520;LOC_Os06g46030;LOC_Os10g33780;LOC_Os12g34854
GO:0015986	ATP synthesis coupled proton transport	0.0031	0.0028	1.11	0.434026	0.595064		LOC_Os03g52660;LOC_Os04g02670;LOC_Os05g45740;LOC_Os06g50070;LOC_Os07g32880;LOC_Os08g15170;LOC_Os10g21238;LOC_Os12g10570
GO:0048229	gametophyte development	0.0035	0.0032	1.1	0.435427	0.596585		LOC_Os01g42090;LOC_Os01g72520;LOC_Os02g06410;LOC_Os02g38040;LOC_Os05g44320;LOC_Os06g11990;LOC_Os06g20440;LOC_Os08g36140;LOC_Os11g07050
GO:0006810	transport	0.0102	0.0097	1.04	0.436725	0.597962		LOC_Os01g19770;LOC_Os01g42090;LOC_Os01g44394;LOC_Os01g57720;LOC_Os02g21350;LOC_Os02g38040;LOC_Os02g43770;LOC_Os02g56570;LOC_Os03g01570;LOC_Os03g46600;LOC_Os03g54880;LOC_Os04g12499;LOC_Os04g12530;LOC_Os04g51820;LOC_Os05g33690;LOC_Os06g44840;LOC_Os07g47400;LOC_Os08g02354;LOC_Os08g25010;LOC_Os08g42690;LOC_Os08g43300;LOC_Os09g09930;LOC_Os09g33810;LOC_Os10g33910;LOC_Os10g41310;LOC_Os11g05470
GO:0050793	regulation of developmental process	0.007	0.0066	1.06	0.438452	0.59955		LOC_Os01g58850;LOC_Os01g65970;LOC_Os02g35690;LOC_Os02g47880;LOC_Os04g32510;LOC_Os05g33690;LOC_Os06g08250;LOC_Os06g11990;LOC_Os06g30370;LOC_Os09g25000;LOC_Os09g26200;LOC_Os09g26210;LOC_Os09g33850;LOC_Os10g33780;LOC_Os11g05470;LOC_Os11g08090;LOC_Os11g40590;LOC_Os12g10750
GO:0009314	response to radiation	0.0059	0.0055	1.07	0.438471	0.59955		LOC_Os01g57610;LOC_Os02g41460;LOC_Os02g49680;LOC_Os03g50870;LOC_Os03g58040;LOC_Os03g62790;LOC_Os05g28040;LOC_Os05g46490;LOC_Os06g14810;LOC_Os06g44160;LOC_Os06g46030;LOC_Os09g04790;LOC_Os09g33850;LOC_Os10g22430;LOC_Os10g33780
GO:0006526	arginine biosynthetic process	0.0008	0.0006	1.36	0.447456	0.605758		LOC_Os03g17120;LOC_Os03g31690
GO:0006597	spermine biosynthetic process	0.0008	0.0006	1.36	0.447456	0.605758		LOC_Os02g39790;LOC_Os09g25620
GO:0006906	vesicle fusion	0.0008	0.0006	1.36	0.447456	0.605758		LOC_Os02g02720;LOC_Os08g34140
GO:0009423	chorismate biosynthetic process	0.0008	0.0006	1.36	0.447456	0.605758		LOC_Os03g27230;LOC_Os07g42960
GO:0009880	embryonic pattern specification	0.0008	0.0006	1.36	0.447456	0.605758		LOC_Os04g50660;LOC_Os04g58780
GO:0030031	cell projection assembly	0.0008	0.0006	1.36	0.447456	0.605758		LOC_Os02g47880;LOC_Os07g05470
GO:0042440	pigment metabolic process	0.0008	0.0006	1.36	0.447456	0.605758		LOC_Os07g07310;LOC_Os11g16550
GO:0044089	positive regulation of cellular component biogenesis	0.0008	0.0006	1.36	0.447456	0.605758		LOC_Os01g57720;LOC_Os03g18840
GO:0046855	inositol phosphate dephosphorylation	0.0008	0.0006	1.36	0.447456	0.605758		LOC_Os02g07350;LOC_Os07g37230
GO:0048859	formation of anatomical boundary	0.0008	0.0006	1.36	0.447456	0.605758		LOC_Os10g33780;LOC_Os11g48000
GO:0072593	reactive oxygen species metabolic process	0.0008	0.0006	1.36	0.447456	0.605758		LOC_Os05g05600;LOC_Os05g25850
GO:0120029	hydrogen ion export across plasma membrane	0.0008	0.0006	1.36	0.447456	0.605758		LOC_Os03g48310;LOC_Os12g44150
GO:1903008	organelle disassembly	0.0008	0.0006	1.36	0.447456	0.605758		LOC_Os01g70780;LOC_Os05g07710
GO:1990542	mitochondrial transmembrane transport	0.0008	0.0006	1.36	0.447456	0.605758		LOC_Os01g19770;LOC_Os10g33910
GO:1990778	protein localization to cell periphery	0.0008	0.0006	1.36	0.447456	0.605758		LOC_Os06g11990;LOC_Os11g08090
GO:0002683	negative regulation of immune system process	0.0012	0.001	1.22	0.455222	0.612619		LOC_Os06g11990;LOC_Os09g25000;LOC_Os11g08090
GO:0005985	sucrose metabolic process	0.0012	0.001	1.22	0.455222	0.612619		LOC_Os01g69030;LOC_Os03g28330;LOC_Os08g20660
GO:0006515	misfolded or incompletely synthesized protein catabolic process	0.0012	0.001	1.22	0.455222	0.612619		LOC_Os03g29810;LOC_Os07g43740;LOC_Os09g36300
GO:0009308	amine metabolic process	0.0012	0.001	1.22	0.455222	0.612619		LOC_Os04g04950;LOC_Os06g23114;LOC_Os08g04130
GO:0009846	pollen germination	0.0012	0.001	1.22	0.455222	0.612619		LOC_Os03g07480;LOC_Os03g42710;LOC_Os12g40260
GO:0035295	tube development	0.0012	0.001	1.22	0.455222	0.612619		LOC_Os01g57720;LOC_Os02g38040;LOC_Os02g47880
GO:0043069	negative regulation of programmed cell death	0.0012	0.001	1.22	0.455222	0.612619		LOC_Os06g11990;LOC_Os09g25000;LOC_Os11g08090
GO:0048581	negative regulation of post-embryonic development	0.0012	0.001	1.22	0.455222	0.612619		LOC_Os09g26200;LOC_Os09g26210;LOC_Os11g05470
GO:1905037	autophagosome organization	0.0012	0.001	1.22	0.455222	0.612619		LOC_Os01g70780;LOC_Os05g07710;LOC_Os08g02354
GO:0007059	chromosome segregation	0.0016	0.0013	1.16	0.458353	0.616023		LOC_Os01g07260;LOC_Os02g13810;LOC_Os03g33580;LOC_Os06g27860
GO:0140013	meiotic nuclear division	0.0016	0.0013	1.16	0.458353	0.616023		LOC_Os02g13810;LOC_Os05g02820;LOC_Os06g27860;LOC_Os10g42640
GO:0031325	positive regulation of cellular metabolic process	0.0047	0.0044	1.06	0.459089	0.616606		LOC_Os01g57610;LOC_Os01g57720;LOC_Os02g01940;LOC_Os03g18840;LOC_Os03g29980;LOC_Os03g40100;LOC_Os04g32110;LOC_Os04g32510;LOC_Os04g46310;LOC_Os04g51130;LOC_Os05g46490;LOC_Os08g42100
GO:0007034	vacuolar transport	0.002	0.0017	1.13	0.459794	0.61665		LOC_Os01g01350;LOC_Os02g38300;LOC_Os07g47400;LOC_Os08g02354;LOC_Os11g05470
GO:0010468	regulation of gene expression	0.0187	0.0183	1.02	0.460181	0.61665		LOC_Os01g57720;LOC_Os01g61320;LOC_Os01g63980;LOC_Os01g65970;LOC_Os02g01940;LOC_Os02g35690;LOC_Os02g36360;LOC_Os02g47370;LOC_Os02g52130;LOC_Os02g53530;LOC_Os03g13600;LOC_Os03g18840;LOC_Os03g19780;LOC_Os03g29980;LOC_Os03g31880;LOC_Os03g40100;LOC_Os03g41110;LOC_Os03g41600;LOC_Os03g51200;LOC_Os03g62170;LOC_Os04g32110;LOC_Os04g32510;LOC_Os04g46310;LOC_Os04g51130;LOC_Os04g51320;LOC_Os04g59130;LOC_Os05g…
GO:0048878	chemical homeostasis	0.0023	0.0021	1.11	0.460432	0.61665		LOC_Os01g57610;LOC_Os03g06360;LOC_Os03g31880;LOC_Os03g54880;LOC_Os06g23350;LOC_Os09g09930
GO:0051253	negative regulation of RNA metabolic process	0.0027	0.0025	1.1	0.46063	0.61665		LOC_Os03g08320;LOC_Os03g51200;LOC_Os07g42370;LOC_Os08g33160;LOC_Os09g26780;LOC_Os10g10170;LOC_Os10g25290
GO:0090558	plant epidermis development	0.0027	0.0025	1.1	0.46063	0.61665		LOC_Os02g38340;LOC_Os02g53530;LOC_Os03g14250;LOC_Os05g33690;LOC_Os06g42700;LOC_Os07g43740;LOC_Os09g27320
GO:2000112	regulation of cellular macromolecule biosynthetic process	0.0152	0.0149	1.02	0.467105	0.624909		LOC_Os01g57720;LOC_Os01g61320;LOC_Os01g65970;LOC_Os02g01940;LOC_Os02g04330;LOC_Os02g35690;LOC_Os02g36360;LOC_Os02g47370;LOC_Os02g53530;LOC_Os03g13600;LOC_Os03g18840;LOC_Os03g19780;LOC_Os03g29980;LOC_Os03g31880;LOC_Os03g40100;LOC_Os03g41110;LOC_Os03g41600;LOC_Os03g51200;LOC_Os04g32110;LOC_Os04g32510;LOC_Os04g46310;LOC_Os04g51130;LOC_Os04g51320;LOC_Os04g59130;LOC_Os05g37190;LOC_Os07g40300;LOC_Os07g…
GO:0051234	establishment of localization	0.0109	0.0107	1.02	0.477407	0.627279		LOC_Os01g19770;LOC_Os01g42090;LOC_Os01g44394;LOC_Os01g57720;LOC_Os02g21350;LOC_Os02g38040;LOC_Os02g43770;LOC_Os02g56570;LOC_Os03g01570;LOC_Os03g46600;LOC_Os03g54880;LOC_Os03g63060;LOC_Os04g12499;LOC_Os04g12530;LOC_Os04g51820;LOC_Os05g33690;LOC_Os06g44840;LOC_Os07g47400;LOC_Os07g48080;LOC_Os08g02354;LOC_Os08g25010;LOC_Os08g42690;LOC_Os08g43300;LOC_Os09g09930;LOC_Os09g33810;LOC_Os10g33910;LOC_Os10g…
GO:0010604	positive regulation of macromolecule metabolic process	0.0047	0.0045	1.05	0.48035	0.627279		LOC_Os01g57720;LOC_Os02g01940;LOC_Os03g18840;LOC_Os03g29980;LOC_Os03g40100;LOC_Os04g32110;LOC_Os04g32510;LOC_Os04g46310;LOC_Os04g51130;LOC_Os05g46490;LOC_Os08g42100;LOC_Os10g10170
GO:0009555	pollen development	0.0043	0.0041	1.05	0.481807	0.627279		LOC_Os01g42090;LOC_Os01g59660;LOC_Os02g06410;LOC_Os02g38040;LOC_Os05g48410;LOC_Os06g11990;LOC_Os07g37920;LOC_Os08g44530;LOC_Os09g10850;LOC_Os09g35000;LOC_Os11g07050
GO:0042493	response to drug	0.0031	0.0029	1.06	0.486848	0.627279		LOC_Os02g08200;LOC_Os02g11720;LOC_Os02g21350;LOC_Os03g50870;LOC_Os03g60210;LOC_Os03g60220;LOC_Os07g37400;LOC_Os07g49114
GO:0010243	response to organonitrogen compound	0.0027	0.0026	1.07	0.488843	0.627279		LOC_Os02g08200;LOC_Os03g29980;LOC_Os03g40100;LOC_Os04g32110;LOC_Os07g37400;LOC_Os08g42100;LOC_Os11g36960
GO:0044093	positive regulation of molecular function	0.0023	0.0022	1.08	0.491073	0.627279		LOC_Os01g57720;LOC_Os02g56570;LOC_Os03g05870;LOC_Os04g47700;LOC_Os08g25010;LOC_Os11g16550
GO:0000280	nuclear division	0.002	0.0018	1.09	0.493622	0.627279		LOC_Os02g13810;LOC_Os03g33580;LOC_Os05g02820;LOC_Os06g27860;LOC_Os10g42640
GO:0009642	response to light intensity	0.0016	0.0014	1.11	0.496627	0.627279		LOC_Os01g18210;LOC_Os01g40700;LOC_Os03g58040;LOC_Os09g04790
GO:0009744	response to sucrose	0.0016	0.0014	1.11	0.496627	0.627279		LOC_Os03g55200;LOC_Os05g44320;LOC_Os06g43620;LOC_Os11g05470
GO:0016053	organic acid biosynthetic process	0.0016	0.0014	1.11	0.496627	0.627279		LOC_Os03g59610;LOC_Os04g40730;LOC_Os04g54800;LOC_Os06g44840
GO:0046394	carboxylic acid biosynthetic process	0.0016	0.0014	1.11	0.496627	0.627279		LOC_Os03g59610;LOC_Os04g40730;LOC_Os04g54800;LOC_Os06g44840
GO:1901615	organic hydroxy compound metabolic process	0.0016	0.0014	1.11	0.496627	0.627279		LOC_Os01g57770;LOC_Os03g59610;LOC_Os04g54800;LOC_Os06g44840
GO:0006487	protein N-linked glycosylation	0.0012	0.001	1.15	0.500334	0.627279		LOC_Os02g38160;LOC_Os06g13650;LOC_Os06g37070
GO:0009860	pollen tube growth	0.0012	0.001	1.15	0.500334	0.627279		LOC_Os03g63060;LOC_Os04g53580;LOC_Os05g35460
GO:0009910	negative regulation of flower development	0.0012	0.001	1.15	0.500334	0.627279		LOC_Os09g26200;LOC_Os09g26210;LOC_Os11g05470
GO:0010274	hydrotropism	0.0012	0.001	1.15	0.500334	0.627279		LOC_Os02g47980;LOC_Os04g54600;LOC_Os06g30030
GO:0015711	organic anion transport	0.0012	0.001	1.15	0.500334	0.627279		LOC_Os01g19770;LOC_Os04g12499;LOC_Os04g12530
GO:0031348	negative regulation of defense response	0.0012	0.001	1.15	0.500334	0.627279		LOC_Os01g09800;LOC_Os01g53840;LOC_Os10g33910
GO:0048513	animal organ development	0.0012	0.001	1.15	0.500334	0.627279		LOC_Os02g38040;LOC_Os02g47880;LOC_Os02g52370
GO:0048588	developmental cell growth	0.0012	0.001	1.15	0.500334	0.627279		LOC_Os03g63060;LOC_Os04g53580;LOC_Os05g35460
GO:0050821	protein stabilization	0.0012	0.001	1.15	0.500334	0.627279		LOC_Os02g40430;LOC_Os02g57120;LOC_Os05g46480
GO:0071215	cellular response to abscisic acid stimulus	0.0012	0.001	1.15	0.500334	0.627279		LOC_Os01g58850;LOC_Os01g69920;LOC_Os03g62790
GO:1901566	organonitrogen compound biosynthetic process	0.0047	0.0045	1.03	0.501445	0.627279		LOC_Os01g08760;LOC_Os01g57610;LOC_Os01g65350;LOC_Os01g70780;LOC_Os03g59610;LOC_Os04g54800;LOC_Os05g07710;LOC_Os05g35520;LOC_Os06g30420;LOC_Os07g07310;LOC_Os11g16550;LOC_Os11g42360
GO:0001678	cellular glucose homeostasis	0.0008	0.0006	1.22	0.505187	0.627279		LOC_Os01g71320;LOC_Os05g09500
GO:0006368	transcription elongation from RNA polymerase II promoter	0.0008	0.0006	1.22	0.505187	0.627279		LOC_Os01g69110;LOC_Os03g54930
GO:0006418	tRNA aminoacylation for protein translation	0.0008	0.0006	1.22	0.505187	0.627279		LOC_Os02g33500;LOC_Os08g19850
GO:0006720	isoprenoid metabolic process	0.0008	0.0006	1.22	0.505187	0.627279		LOC_Os03g59610;LOC_Os07g07310
GO:0006721	terpenoid metabolic process	0.0008	0.0006	1.22	0.505187	0.627279		LOC_Os03g59610;LOC_Os07g07310
GO:0007020	microtubule nucleation	0.0008	0.0006	1.22	0.505187	0.627279		LOC_Os02g40430;LOC_Os02g57120
GO:0007064	mitotic sister chromatid cohesion	0.0008	0.0006	1.22	0.505187	0.627279		LOC_Os01g42470;LOC_Os01g64900
GO:0007129	synapsis	0.0008	0.0006	1.22	0.505187	0.627279		LOC_Os02g13810;LOC_Os06g27860
GO:0009956	radial pattern formation	0.0008	0.0006	1.22	0.505187	0.627279		LOC_Os03g01012;LOC_Os03g31880
GO:0010104	regulation of ethylene-activated signaling pathway	0.0008	0.0006	1.22	0.505187	0.627279		LOC_Os05g46240;LOC_Os06g40360
GO:0030488	tRNA methylation	0.0008	0.0006	1.22	0.505187	0.627279		LOC_Os10g25300;Oryza_sativa_newGene_3889
GO:0034620	cellular response to unfolded protein	0.0008	0.0006	1.22	0.505187	0.627279		LOC_Os01g62290;LOC_Os03g16920
GO:0045143	homologous chromosome segregation	0.0008	0.0006	1.22	0.505187	0.627279		LOC_Os02g13810;LOC_Os06g27860
GO:0048466	androecium development	0.0008	0.0006	1.22	0.505187	0.627279		LOC_Os02g06410;LOC_Os06g11990
GO:0051235	maintenance of location	0.0008	0.0006	1.22	0.505187	0.627279		LOC_Os05g49440;LOC_Os07g32790
GO:0051781	positive regulation of cell division	0.0008	0.0006	1.22	0.505187	0.627279		LOC_Os02g40430;LOC_Os02g57120
GO:0070646	protein modification by small protein removal	0.0008	0.0006	1.22	0.505187	0.627279		LOC_Os02g56900;LOC_Os05g46490
GO:0071462	cellular response to water stimulus	0.0008	0.0006	1.22	0.505187	0.627279		LOC_Os07g46160;LOC_Os09g20220
GO:0071586	CAAX-box protein processing	0.0008	0.0006	1.22	0.505187	0.627279		LOC_Os01g73910;LOC_Os09g26570
GO:0090693	plant organ senescence	0.0008	0.0006	1.22	0.505187	0.627279		LOC_Os05g05600;LOC_Os07g49114
GO:0090697	post-embryonic plant organ morphogenesis	0.0008	0.0006	1.22	0.505187	0.627279		LOC_Os07g05470;LOC_Os11g48000
GO:0009908	flower development	0.0039	0.0038	1.04	0.506503	0.627279		LOC_Os01g72020;LOC_Os02g06410;LOC_Os03g32314;LOC_Os03g41600;LOC_Os03g63440;LOC_Os06g11990;LOC_Os10g33780;LOC_Os11g04600;LOC_Os11g48000;LOC_Os12g04410
GO:0015031	protein transport	0.0137	0.0136	1.01	0.507318	0.627279		LOC_Os01g10290;LOC_Os01g19770;LOC_Os01g44394;LOC_Os01g66980;LOC_Os01g67810;LOC_Os01g67820;LOC_Os02g38040;LOC_Os02g56570;LOC_Os02g57510;LOC_Os03g01810;LOC_Os03g14380;LOC_Os03g17410;LOC_Os03g33520;LOC_Os04g55200;LOC_Os04g58870;LOC_Os05g30700;LOC_Os06g08460;LOC_Os06g20320;LOC_Os06g39875;LOC_Os07g10940;LOC_Os07g13950;LOC_Os07g16970;LOC_Os07g38990;LOC_Os07g47400;LOC_Os08g13570;LOC_Os08g15460;LOC_Os08g…
GO:0000082	G1/S transition of mitotic cell cycle	0.0004	0.0003	1.53	0.510916	0.627279		LOC_Os08g42600
GO:0001505	regulation of neurotransmitter levels	0.0004	0.0003	1.53	0.510916	0.627279		LOC_Os12g08670
GO:0001655	urogenital system development	0.0004	0.0003	1.53	0.510916	0.627279		LOC_Os02g47880
GO:0001822	kidney development	0.0004	0.0003	1.53	0.510916	0.627279		LOC_Os02g47880
GO:0005986	sucrose biosynthetic process	0.0004	0.0003	1.53	0.510916	0.627279		LOC_Os06g45370
GO:0006164	purine nucleotide biosynthetic process	0.0004	0.0003	1.53	0.510916	0.627279		LOC_Os03g61600
GO:0006333	chromatin assembly or disassembly	0.0004	0.0003	1.53	0.510916	0.627279		LOC_Os03g46600
GO:0006349	regulation of gene expression by genetic imprinting	0.0004	0.0003	1.53	0.510916	0.627279		LOC_Os11g24570
GO:0006360	transcription from RNA polymerase I promoter	0.0004	0.0003	1.53	0.510916	0.627279		LOC_Os12g34854
GO:0006388	tRNA splicing, via endonucleolytic cleavage and ligation	0.0004	0.0003	1.53	0.510916	0.627279		LOC_Os07g09400
GO:0006537	glutamate biosynthetic process	0.0004	0.0003	1.53	0.510916	0.627279		LOC_Os05g48200
GO:0006587	serotonin biosynthetic process from tryptophan	0.0004	0.0003	1.53	0.510916	0.627279		LOC_Os12g16720
GO:0006646	phosphatidylethanolamine biosynthetic process	0.0004	0.0003	1.53	0.510916	0.627279		LOC_Os01g08760
GO:0006659	phosphatidylserine biosynthetic process	0.0004	0.0003	1.53	0.510916	0.627279		LOC_Os05g48060
GO:0006741	NADP biosynthetic process	0.0004	0.0003	1.53	0.510916	0.627279		LOC_Os11g08670
GO:0006766	vitamin metabolic process	0.0004	0.0003	1.53	0.510916	0.627279		LOC_Os06g44840
GO:0006801	superoxide metabolic process	0.0004	0.0003	1.53	0.510916	0.627279		LOC_Os05g25850
GO:0006821	chloride transport	0.0004	0.0003	1.53	0.510916	0.627279		LOC_Os03g01570
GO:0007076	mitotic chromosome condensation	0.0004	0.0003	1.53	0.510916	0.627279		LOC_Os01g34870
GO:0007088	regulation of mitotic nuclear division	0.0004	0.0003	1.53	0.510916	0.627279		LOC_Os03g33580
GO:0008612	peptidyl-lysine modification to peptidyl-hypusine	0.0004	0.0003	1.53	0.510916	0.627279		LOC_Os12g06620
GO:0009102	biotin biosynthetic process	0.0004	0.0003	1.53	0.510916	0.627279		LOC_Os08g14770
GO:0009110	vitamin biosynthetic process	0.0004	0.0003	1.53	0.510916	0.627279		LOC_Os06g44840
GO:0009245	lipid A biosynthetic process	0.0004	0.0003	1.53	0.510916	0.627279		LOC_Os03g12320
GO:0009647	skotomorphogenesis	0.0004	0.0003	1.53	0.510916	0.627279		LOC_Os03g40540
GO:0009660	amyloplast organization	0.0004	0.0003	1.53	0.510916	0.627279		LOC_Os08g01920
GO:0009704	de-etiolation	0.0004	0.0003	1.53	0.510916	0.627279		LOC_Os02g49680
GO:0009750	response to fructose	0.0004	0.0003	1.53	0.510916	0.627279		LOC_Os03g59610
GO:0009850	auxin metabolic process	0.0004	0.0003	1.53	0.510916	0.627279		LOC_Os08g04130
GO:0009851	auxin biosynthetic process	0.0004	0.0003	1.53	0.510916	0.627279		LOC_Os01g07500
GO:0009875	pollen-pistil interaction	0.0004	0.0003	1.53	0.510916	0.627279		LOC_Os06g20440
GO:0010199	organ boundary specification between lateral organs and the meristem	0.0004	0.0003	1.53	0.510916	0.627279		LOC_Os10g33780
GO:0010466	negative regulation of peptidase activity	0.0004	0.0003	1.53	0.510916	0.627279		LOC_Os03g62790
GO:0010928	regulation of auxin mediated signaling pathway	0.0004	0.0003	1.53	0.510916	0.627279		LOC_Os11g40590
GO:0010960	magnesium ion homeostasis	0.0004	0.0003	1.53	0.510916	0.627279		LOC_Os03g48000
GO:0010962	regulation of glucan biosynthetic process	0.0004	0.0003	1.53	0.510916	0.627279		LOC_Os02g04330
GO:0015893	drug transport	0.0004	0.0003	1.53	0.510916	0.627279		LOC_Os02g21350
GO:0016540	protein autoprocessing	0.0004	0.0003	1.53	0.510916	0.627279		LOC_Os04g55710
GO:0019432	triglyceride biosynthetic process	0.0004	0.0003	1.53	0.510916	0.627279		LOC_Os01g56360
GO:0019632	shikimate metabolic process	0.0004	0.0003	1.53	0.510916	0.627279		LOC_Os04g54800
GO:0019674	NAD metabolic process	0.0004	0.0003	1.53	0.510916	0.627279		LOC_Os11g08670
GO:0030518	intracellular steroid hormone receptor signaling pathway	0.0004	0.0003	1.53	0.510916	0.627279		LOC_Os02g01940
GO:0030521	androgen receptor signaling pathway	0.0004	0.0003	1.53	0.510916	0.627279		LOC_Os02g01940
GO:0031124	mRNA 3'-end processing	0.0004	0.0003	1.53	0.510916	0.627279		LOC_Os10g33240
GO:0031145	anaphase-promoting complex-dependent catabolic process	0.0004	0.0003	1.53	0.510916	0.627279		LOC_Os05g50360
GO:0031936	negative regulation of chromatin silencing	0.0004	0.0003	1.53	0.510916	0.627279		LOC_Os01g42460
GO:0032511	late endosome to vacuole transport via multivesicular body sorting pathway	0.0004	0.0003	1.53	0.510916	0.627279		LOC_Os05g01250
GO:0032781	positive regulation of ATPase activity	0.0004	0.0003	1.53	0.510916	0.627279		LOC_Os02g04650
GO:0032881	regulation of polysaccharide metabolic process	0.0004	0.0003	1.53	0.510916	0.627279		LOC_Os02g04330
GO:0032885	regulation of polysaccharide biosynthetic process	0.0004	0.0003	1.53	0.510916	0.627279		LOC_Os02g04330
GO:0034389	lipid particle organization	0.0004	0.0003	1.53	0.510916	0.627279		LOC_Os12g05330
GO:0035148	tube formation	0.0004	0.0003	1.53	0.510916	0.627279		LOC_Os01g57720
GO:0035265	organ growth	0.0004	0.0003	1.53	0.510916	0.627279		LOC_Os12g10750
GO:0043335	protein unfolding	0.0004	0.0003	1.53	0.510916	0.627279		LOC_Os06g20320
GO:0045040	protein import into mitochondrial outer membrane	0.0004	0.0003	1.53	0.510916	0.627279		LOC_Os05g43470
GO:0045471	response to ethanol	0.0004	0.0003	1.53	0.510916	0.627279		LOC_Os03g16020
GO:0045491	xylan metabolic process	0.0004	0.0003	1.53	0.510916	0.627279		LOC_Os12g10320
GO:0046165	alcohol biosynthetic process	0.0004	0.0003	1.53	0.510916	0.627279		LOC_Os03g59610
GO:0046292	formaldehyde metabolic process	0.0004	0.0003	1.53	0.510916	0.627279		LOC_Os02g01940
GO:0046474	glycerophospholipid biosynthetic process	0.0004	0.0003	1.53	0.510916	0.627279		LOC_Os01g08760
GO:0046513	ceramide biosynthetic process	0.0004	0.0003	1.53	0.510916	0.627279		LOC_Os05g21180
GO:0047484	regulation of response to osmotic stress	0.0004	0.0003	1.53	0.510916	0.627279		LOC_Os10g33240
GO:0048354	mucilage biosynthetic process involved in seed coat development	0.0004	0.0003	1.53	0.510916	0.627279		LOC_Os05g38500
GO:0048587	regulation of short-day photoperiodism, flowering	0.0004	0.0003	1.53	0.510916	0.627279		LOC_Os05g46370
GO:0048639	positive regulation of developmental growth	0.0004	0.0003	1.53	0.510916	0.627279		LOC_Os12g10750
GO:0050687	negative regulation of defense response to virus	0.0004	0.0003	1.53	0.510916	0.627279		LOC_Os10g32970
GO:0051103	DNA ligation involved in DNA repair	0.0004	0.0003	1.53	0.510916	0.627279		LOC_Os03g53000
GO:0051131	chaperone-mediated protein complex assembly	0.0004	0.0003	1.53	0.510916	0.627279		LOC_Os02g43020
GO:0051495	positive regulation of cytoskeleton organization	0.0004	0.0003	1.53	0.510916	0.627279		LOC_Os01g57720
GO:0051502	diterpene phytoalexin biosynthetic process	0.0004	0.0003	1.53	0.510916	0.627279		LOC_Os02g36280
GO:0051570	regulation of histone H3-K9 methylation	0.0004	0.0003	1.53	0.510916	0.627279		LOC_Os01g42460
GO:0051762	sesquiterpene biosynthetic process	0.0004	0.0003	1.53	0.510916	0.627279		LOC_Os11g01850
GO:0051784	negative regulation of nuclear division	0.0004	0.0003	1.53	0.510916	0.627279		LOC_Os03g33580
GO:0060178	regulation of exocyst localization	0.0004	0.0003	1.53	0.510916	0.627279		LOC_Os12g07160
GO:0070072	vacuolar proton-transporting V-type ATPase complex assembly	0.0004	0.0003	1.53	0.510916	0.627279		LOC_Os04g52300
GO:0071514	genetic imprinting	0.0004	0.0003	1.53	0.510916	0.627279		LOC_Os11g24570
GO:0072001	renal system development	0.0004	0.0003	1.53	0.510916	0.627279		LOC_Os02g47880
GO:0080186	developmental vegetative growth	0.0004	0.0003	1.53	0.510916	0.627279		LOC_Os03g32314
GO:0090069	regulation of ribosome biogenesis	0.0004	0.0003	1.53	0.510916	0.627279		LOC_Os03g18840
GO:0090344	negative regulation of cell aging	0.0004	0.0003	1.53	0.510916	0.627279		LOC_Os11g05470
GO:0090502	RNA phosphodiester bond hydrolysis, endonucleolytic	0.0004	0.0003	1.53	0.510916	0.627279		LOC_Os01g04200
GO:0090503	RNA phosphodiester bond hydrolysis, exonucleolytic	0.0004	0.0003	1.53	0.510916	0.627279		LOC_Os07g07310
GO:0090701	specification of plant organ identity	0.0004	0.0003	1.53	0.510916	0.627279		LOC_Os11g48000
GO:1900425	negative regulation of defense response to bacterium	0.0004	0.0003	1.53	0.510916	0.627279		LOC_Os09g25070
GO:1900458	negative regulation of brassinosteroid mediated signaling pathway	0.0004	0.0003	1.53	0.510916	0.627279		LOC_Os06g04820
GO:1904667	negative regulation of ubiquitin protein ligase activity	0.0004	0.0003	1.53	0.510916	0.627279		LOC_Os04g39670
GO:1904668	positive regulation of ubiquitin protein ligase activity	0.0004	0.0003	1.53	0.510916	0.627279		LOC_Os01g74146
GO:1905428	regulation of plant organ formation	0.0004	0.0003	1.53	0.510916	0.627279		LOC_Os04g32510
GO:2000377	regulation of reactive oxygen species metabolic process	0.0004	0.0003	1.53	0.510916	0.627279		LOC_Os01g45860
GO:2001022	positive regulation of response to DNA damage stimulus	0.0004	0.0003	1.53	0.510916	0.627279		LOC_Os05g46490
GO:0006605	protein targeting	0.0023	0.0022	1.05	0.521116	0.639418		LOC_Os01g19770;LOC_Os07g47400;LOC_Os08g42690;LOC_Os09g33810;LOC_Os10g33910;LOC_Os11g05470
GO:0030163	protein catabolic process	0.0098	0.0097	1	0.524113	0.64271		LOC_Os01g50840;LOC_Os01g61700;LOC_Os01g72020;LOC_Os02g08200;LOC_Os02g11050;LOC_Os02g11790;LOC_Os02g26670;LOC_Os02g51350;LOC_Os02g52130;LOC_Os02g54340;LOC_Os04g37550;LOC_Os04g40850;LOC_Os04g45270;LOC_Os06g02780;LOC_Os06g08250;LOC_Os06g15760;LOC_Os06g21330;LOC_Os06g40360;LOC_Os07g43740;LOC_Os09g26400;LOC_Os09g27940;LOC_Os11g02070;LOC_Os11g04600;LOC_Os11g36960;LOC_Os12g04410
GO:0022603	regulation of anatomical structure morphogenesis	0.002	0.0019	1.05	0.526627	0.645019		LOC_Os02g47880;LOC_Os04g32510;LOC_Os05g33690;LOC_Os06g08250;LOC_Os06g11990
GO:0071214	cellular response to abiotic stimulus	0.002	0.0019	1.05	0.526627	0.645019		LOC_Os03g62790;LOC_Os07g46160;LOC_Os09g20220;LOC_Os10g22430;LOC_Os11g40590
GO:0016579	protein deubiquitination	0.0039	0.0038	1.02	0.529339	0.647953		LOC_Os01g63250;LOC_Os02g55180;LOC_Os03g09080;LOC_Os03g09260;LOC_Os03g09270;LOC_Os03g15850;LOC_Os05g46490;LOC_Os08g41530;LOC_Os08g41630;LOC_Os09g28940
GO:0008104	protein localization	0.0059	0.0058	1.01	0.532487	0.651416		LOC_Os01g19770;LOC_Os01g44394;LOC_Os01g70780;LOC_Os02g38040;LOC_Os02g56570;LOC_Os05g07710;LOC_Os06g11990;LOC_Os07g32790;LOC_Os07g47400;LOC_Os08g25010;LOC_Os08g42690;LOC_Os09g33810;LOC_Os10g33910;LOC_Os11g05470;LOC_Os11g08090
GO:0048518	positive regulation of biological process	0.0102	0.0102	1	0.536149	0.655504		LOC_Os01g42710;LOC_Os01g42960;LOC_Os01g57610;LOC_Os01g57720;LOC_Os01g72020;LOC_Os01g74580;LOC_Os02g01940;LOC_Os02g40430;LOC_Os02g57120;LOC_Os03g18840;LOC_Os03g29980;LOC_Os03g40100;LOC_Os04g32110;LOC_Os04g32510;LOC_Os04g46310;LOC_Os04g47700;LOC_Os04g51130;LOC_Os05g11990;LOC_Os05g46490;LOC_Os06g30370;LOC_Os08g42100;LOC_Os09g33850;LOC_Os10g10170;LOC_Os11g04600;LOC_Os12g04410;LOC_Os12g10750
GO:0009620	response to fungus	0.0031	0.0031	1.02	0.538251	0.65768		LOC_Os01g57770;LOC_Os03g60210;LOC_Os03g60220;LOC_Os04g59130;LOC_Os05g33690;LOC_Os07g49114;LOC_Os09g25070;LOC_Os12g06630
GO:0006302	double-strand break repair	0.0012	0.0011	1.08	0.543451	0.66245		LOC_Os05g46490;LOC_Os07g34598;LOC_Os09g10850
GO:0017038	protein import	0.0012	0.0011	1.08	0.543451	0.66245		LOC_Os01g19770;LOC_Os01g44394;LOC_Os10g33910
GO:0045088	regulation of innate immune response	0.0012	0.0011	1.08	0.543451	0.66245		LOC_Os01g72020;LOC_Os11g04600;LOC_Os12g04410
GO:0060341	regulation of cellular localization	0.0012	0.0011	1.08	0.543451	0.66245		LOC_Os01g57720;LOC_Os12g07160;LOC_Os12g08670
GO:0006397	mRNA processing	0.0043	0.0043	1	0.547123	0.666529		LOC_Os01g65220;LOC_Os02g39060;LOC_Os03g45730;LOC_Os04g28300;LOC_Os06g42770;LOC_Os06g47950;LOC_Os07g10350;LOC_Os08g30820;LOC_Os10g33240;LOC_Os10g35240;LOC_Os10g35436
GO:0043086	negative regulation of catalytic activity	0.0023	0.0023	1.02	0.550429	0.670156		LOC_Os01g57720;LOC_Os03g62790;LOC_Os05g01370;LOC_Os10g36500;LOC_Os11g07050;LOC_Os12g18560
GO:0006887	exocytosis	0.0051	0.0051	0.99	0.558695	0.675559		LOC_Os01g67810;LOC_Os01g67820;LOC_Os02g28310;LOC_Os03g33520;LOC_Os04g58870;LOC_Os05g30700;LOC_Os06g08460;LOC_Os07g10940;LOC_Os08g13570;LOC_Os08g41820;LOC_Os08g45200;LOC_Os09g17810;LOC_Os11g17600
GO:0009893	positive regulation of metabolic process	0.0051	0.0051	0.99	0.558695	0.675559		LOC_Os01g57610;LOC_Os01g57720;LOC_Os02g01940;LOC_Os03g18840;LOC_Os03g29980;LOC_Os03g40100;LOC_Os04g32110;LOC_Os04g32510;LOC_Os04g46310;LOC_Os04g51130;LOC_Os05g46490;LOC_Os08g42100;LOC_Os10g10170
GO:0006817	phosphate ion transport	0.0008	0.0007	1.11	0.558832	0.675559		LOC_Os03g05620;LOC_Os04g10750
GO:0006986	response to unfolded protein	0.0008	0.0007	1.11	0.558832	0.675559		LOC_Os01g62290;LOC_Os03g16920
GO:0009902	chloroplast relocation	0.0008	0.0007	1.11	0.558832	0.675559		LOC_Os07g48080;LOC_Os09g38090
GO:0010044	response to aluminum ion	0.0008	0.0007	1.11	0.558832	0.675559		LOC_Os02g36360;LOC_Os03g54880
GO:0022900	electron transport chain	0.0008	0.0007	1.11	0.558832	0.675559		LOC_Os02g35610;LOC_Os07g39710
GO:0045930	negative regulation of mitotic cell cycle	0.0008	0.0007	1.11	0.558832	0.675559		LOC_Os03g31880;LOC_Os03g33580
GO:0051223	regulation of protein transport	0.0008	0.0007	1.11	0.558832	0.675559		LOC_Os01g57720;LOC_Os04g47700
GO:0051259	protein oligomerization	0.0008	0.0007	1.11	0.558832	0.675559		LOC_Os01g42090;LOC_Os05g25850
GO:0070201	regulation of establishment of protein localization	0.0008	0.0007	1.11	0.558832	0.675559		LOC_Os01g57720;LOC_Os04g47700
GO:0090087	regulation of peptide transport	0.0008	0.0007	1.11	0.558832	0.675559		LOC_Os01g57720;LOC_Os04g47700
GO:0051240	positive regulation of multicellular organismal process	0.0016	0.0015	1.02	0.569335	0.68026		LOC_Os01g57720;LOC_Os06g30370;LOC_Os09g33850;LOC_Os12g10750
GO:0071702	organic substance transport	0.0055	0.0056	0.98	0.573193	0.68026		LOC_Os01g19770;LOC_Os01g42090;LOC_Os01g44394;LOC_Os02g38040;LOC_Os02g56570;LOC_Os04g12499;LOC_Os04g12530;LOC_Os06g44840;LOC_Os07g47400;LOC_Os08g25010;LOC_Os08g42690;LOC_Os09g33810;LOC_Os10g33910;LOC_Os11g05470
GO:0009733	response to auxin	0.007	0.0072	0.98	0.574066	0.68026		LOC_Os01g15340;LOC_Os01g42960;LOC_Os01g57610;LOC_Os01g58420;LOC_Os02g35690;LOC_Os02g47230;LOC_Os03g44150;LOC_Os05g11990;LOC_Os06g01960;LOC_Os06g48860;LOC_Os06g50040;LOC_Os07g05470;LOC_Os08g04840;LOC_Os08g35110;LOC_Os09g26590;LOC_Os10g36703;LOC_Os12g10750;LOC_Os12g43110
GO:0006400	tRNA modification	0.0012	0.0012	1.02	0.584318	0.68026		LOC_Os10g25300;LOC_Os11g38030;Oryza_sativa_newGene_3889
GO:0006812	cation transport	0.0012	0.0012	1.02	0.584318	0.68026		LOC_Os02g39600;LOC_Os04g51820;LOC_Os09g09930
GO:0010150	leaf senescence	0.0012	0.0012	1.02	0.584318	0.68026		LOC_Os01g69920;LOC_Os05g05600;LOC_Os07g49114
GO:0045786	negative regulation of cell cycle	0.0012	0.0012	1.02	0.584318	0.68026		LOC_Os03g31880;LOC_Os03g33580;LOC_Os05g46490
GO:0060548	negative regulation of cell death	0.0012	0.0012	1.02	0.584318	0.68026		LOC_Os06g11990;LOC_Os09g25000;LOC_Os11g08090
GO:0009639	response to red or far red light	0.002	0.002	0.99	0.589542	0.68026		LOC_Os01g10680;LOC_Os01g60850;LOC_Os02g49680;LOC_Os10g22430;LOC_Os11g02270
GO:0000054	ribosomal subunit export from nucleus	0.0004	0.0003	1.22	0.591007	0.68026		LOC_Os05g06510
GO:0000103	sulfate assimilation	0.0004	0.0003	1.22	0.591007	0.68026		LOC_Os11g41650
GO:0001889	liver development	0.0004	0.0003	1.22	0.591007	0.68026		LOC_Os02g47880
GO:0002009	morphogenesis of an epithelium	0.0004	0.0003	1.22	0.591007	0.68026		LOC_Os02g47880
GO:0002238	response to molecule of fungal origin	0.0004	0.0003	1.22	0.591007	0.68026		LOC_Os07g49114
GO:0002520	immune system development	0.0004	0.0003	1.22	0.591007	0.68026		LOC_Os02g52370
GO:0003400	regulation of COPII vesicle coating	0.0004	0.0003	1.22	0.591007	0.68026		LOC_Os01g15010
GO:0006066	alcohol metabolic process	0.0004	0.0003	1.22	0.591007	0.68026		LOC_Os03g59610
GO:0006183	GTP biosynthetic process	0.0004	0.0003	1.22	0.591007	0.68026		LOC_Os12g36194
GO:0006228	UTP biosynthetic process	0.0004	0.0003	1.22	0.591007	0.68026		LOC_Os12g36194
GO:0006268	DNA unwinding involved in DNA replication	0.0004	0.0003	1.22	0.591007	0.68026		LOC_Os11g29380
GO:0006353	DNA-templated transcription, termination	0.0004	0.0003	1.22	0.591007	0.68026		LOC_Os03g45400
GO:0006521	regulation of cellular amino acid metabolic process	0.0004	0.0003	1.22	0.591007	0.68026		LOC_Os04g41530
GO:0006751	glutathione catabolic process	0.0004	0.0003	1.22	0.591007	0.68026		LOC_Os04g37580
GO:0006850	mitochondrial pyruvate transport	0.0004	0.0003	1.22	0.591007	0.68026		LOC_Os07g26700
GO:0007602	phototransduction	0.0004	0.0003	1.22	0.591007	0.68026		LOC_Os10g22430
GO:0009298	GDP-mannose biosynthetic process	0.0004	0.0003	1.22	0.591007	0.68026		LOC_Os11g38810
GO:0009583	detection of light stimulus	0.0004	0.0003	1.22	0.591007	0.68026		LOC_Os10g22430
GO:0009696	salicylic acid metabolic process	0.0004	0.0003	1.22	0.591007	0.68026		LOC_Os01g57770
GO:0009785	blue light signaling pathway	0.0004	0.0003	1.22	0.591007	0.68026		LOC_Os03g62790
GO:0009895	negative regulation of catabolic process	0.0004	0.0003	1.22	0.591007	0.68026		LOC_Os10g10170
GO:0010082	regulation of root meristem growth	0.0004	0.0003	1.22	0.591007	0.68026		LOC_Os11g29380
GO:0010101	post-embryonic root morphogenesis	0.0004	0.0003	1.22	0.591007	0.68026		LOC_Os07g05470
GO:0010102	lateral root morphogenesis	0.0004	0.0003	1.22	0.591007	0.68026		LOC_Os07g05470
GO:0010117	photoprotection	0.0004	0.0003	1.22	0.591007	0.68026		LOC_Os03g48000
GO:0010232	vascular transport	0.0004	0.0003	1.22	0.591007	0.68026		LOC_Os06g44840
GO:0010233	phloem transport	0.0004	0.0003	1.22	0.591007	0.68026		LOC_Os06g44840
GO:0015936	coenzyme A metabolic process	0.0004	0.0003	1.22	0.591007	0.68026		LOC_Os02g48330
GO:0018958	phenol-containing compound metabolic process	0.0004	0.0003	1.22	0.591007	0.68026		LOC_Os01g57770
GO:0019264	glycine biosynthetic process from serine	0.0004	0.0003	1.22	0.591007	0.68026		LOC_Os05g35440
GO:0019287	isopentenyl diphosphate biosynthetic process, mevalonate pathway	0.0004	0.0003	1.22	0.591007	0.68026		LOC_Os11g37330
GO:0019441	tryptophan catabolic process to kynurenine	0.0004	0.0003	1.22	0.591007	0.68026		LOC_Os09g02270
GO:0031330	negative regulation of cellular catabolic process	0.0004	0.0003	1.22	0.591007	0.68026		LOC_Os10g10170
GO:0032875	regulation of DNA endoreduplication	0.0004	0.0003	1.22	0.591007	0.68026		LOC_Os02g03830
GO:0032878	regulation of establishment or maintenance of cell polarity	0.0004	0.0003	1.22	0.591007	0.68026		LOC_Os01g57720
GO:0033674	positive regulation of kinase activity	0.0004	0.0003	1.22	0.591007	0.68026		LOC_Os02g33540
GO:0034051	negative regulation of plant-type hypersensitive response	0.0004	0.0003	1.22	0.591007	0.68026		LOC_Os05g32390
GO:0034330	cell junction organization	0.0004	0.0003	1.22	0.591007	0.68026		LOC_Os02g38040
GO:0034440	lipid oxidation	0.0004	0.0003	1.22	0.591007	0.68026		LOC_Os12g37260
GO:0034614	cellular response to reactive oxygen species	0.0004	0.0003	1.22	0.591007	0.68026		LOC_Os05g25850
GO:0034728	nucleosome organization	0.0004	0.0003	1.22	0.591007	0.68026		LOC_Os03g46600
GO:0034754	cellular hormone metabolic process	0.0004	0.0003	1.22	0.591007	0.68026		LOC_Os08g04130
GO:0035082	axoneme assembly	0.0004	0.0003	1.22	0.591007	0.68026		LOC_Os07g05470
GO:0042549	photosystem II stabilization	0.0004	0.0003	1.22	0.591007	0.68026		LOC_Os01g31690
GO:0043488	regulation of mRNA stability	0.0004	0.0003	1.22	0.591007	0.68026		LOC_Os10g10170
GO:0045047	protein targeting to ER	0.0004	0.0003	1.22	0.591007	0.68026		LOC_Os12g25210
GO:0045216	cell-cell junction organization	0.0004	0.0003	1.22	0.591007	0.68026		LOC_Os02g38040
GO:0045739	positive regulation of DNA repair	0.0004	0.0003	1.22	0.591007	0.68026		LOC_Os05g46490
GO:0045824	negative regulation of innate immune response	0.0004	0.0003	1.22	0.591007	0.68026		LOC_Os03g48930
GO:0045910	negative regulation of DNA recombination	0.0004	0.0003	1.22	0.591007	0.68026		LOC_Os10g36530
GO:0046417	chorismate metabolic process	0.0004	0.0003	1.22	0.591007	0.68026		LOC_Os08g34290
GO:0046620	regulation of organ growth	0.0004	0.0003	1.22	0.591007	0.68026		LOC_Os12g10750
GO:0046688	response to copper ion	0.0004	0.0003	1.22	0.591007	0.68026		LOC_Os03g16020
GO:0048278	vesicle docking	0.0004	0.0003	1.22	0.591007	0.68026		LOC_Os02g02720
GO:0048729	tissue morphogenesis	0.0004	0.0003	1.22	0.591007	0.68026		LOC_Os02g47880
GO:0051960	regulation of nervous system development	0.0004	0.0003	1.22	0.591007	0.68026		LOC_Os02g47880
GO:0052547	regulation of peptidase activity	0.0004	0.0003	1.22	0.591007	0.68026		LOC_Os03g62790
GO:0055072	iron ion homeostasis	0.0004	0.0003	1.22	0.591007	0.68026		LOC_Os03g31880
GO:0060562	epithelial tube morphogenesis	0.0004	0.0003	1.22	0.591007	0.68026		LOC_Os02g47880
GO:0060688	regulation of morphogenesis of a branching structure	0.0004	0.0003	1.22	0.591007	0.68026		LOC_Os04g32510
GO:0061008	hepaticobiliary system development	0.0004	0.0003	1.22	0.591007	0.68026		LOC_Os02g47880
GO:0061087	positive regulation of histone H3-K27 methylation	0.0004	0.0003	1.22	0.591007	0.68026		LOC_Os09g06560
GO:0070536	protein K63-linked deubiquitination	0.0004	0.0003	1.22	0.591007	0.68026		LOC_Os05g46490
GO:0071035	nuclear polyadenylation-dependent rRNA catabolic process	0.0004	0.0003	1.22	0.591007	0.68026		LOC_Os07g32890
GO:0071038	nuclear polyadenylation-dependent tRNA catabolic process	0.0004	0.0003	1.22	0.591007	0.68026		LOC_Os07g32890
GO:0071900	regulation of protein serine/threonine kinase activity	0.0004	0.0003	1.22	0.591007	0.68026		LOC_Os09g25550
GO:0072359	circulatory system development	0.0004	0.0003	1.22	0.591007	0.68026		LOC_Os02g47880
GO:0080110	sporopollenin biosynthetic process	0.0004	0.0003	1.22	0.591007	0.68026		LOC_Os08g40440
GO:0090342	regulation of cell aging	0.0004	0.0003	1.22	0.591007	0.68026		LOC_Os11g05470
GO:0097164	ammonium ion metabolic process	0.0004	0.0003	1.22	0.591007	0.68026		LOC_Os01g08760
GO:1901001	negative regulation of response to salt stress	0.0004	0.0003	1.22	0.591007	0.68026		LOC_Os03g09045
GO:1901607	alpha-amino acid biosynthetic process	0.0004	0.0003	1.22	0.591007	0.68026		LOC_Os03g59610
GO:1901990	regulation of mitotic cell cycle phase transition	0.0004	0.0003	1.22	0.591007	0.68026		LOC_Os03g33580
GO:1901991	negative regulation of mitotic cell cycle phase transition	0.0004	0.0003	1.22	0.591007	0.68026		LOC_Os03g33580
GO:0015833	peptide transport	0.0039	0.004	0.97	0.595413	0.684561		LOC_Os01g19770;LOC_Os01g44394;LOC_Os02g38040;LOC_Os02g56570;LOC_Os07g47400;LOC_Os08g25010;LOC_Os08g42690;LOC_Os09g33810;LOC_Os10g33910;LOC_Os11g05470
GO:0042886	amide transport	0.0039	0.004	0.97	0.595413	0.684561		LOC_Os01g19770;LOC_Os01g44394;LOC_Os02g38040;LOC_Os02g56570;LOC_Os07g47400;LOC_Os08g25010;LOC_Os08g42690;LOC_Os09g33810;LOC_Os10g33910;LOC_Os11g05470
GO:0045934	negative regulation of nucleobase-containing compound metabolic process	0.0027	0.0028	0.97	0.596115	0.684598		LOC_Os03g08320;LOC_Os03g51200;LOC_Os07g42370;LOC_Os08g33160;LOC_Os09g26780;LOC_Os10g10170;LOC_Os10g25290
GO:0051726	regulation of cell cycle	0.0027	0.0028	0.97	0.596115	0.684598		LOC_Os03g10940;LOC_Os03g31880;LOC_Os03g33580;LOC_Os05g46490;LOC_Os05g48070;LOC_Os08g42600;LOC_Os09g25550
GO:0043412	macromolecule modification	0.0496	0.0504	0.98	0.600426	0.689162		LOC_Os01g06000;LOC_Os01g12810;LOC_Os01g15530;LOC_Os01g15840;LOC_Os01g27650;LOC_Os01g32090;LOC_Os01g36600;LOC_Os01g36610;LOC_Os01g42280;LOC_Os01g45800;LOC_Os01g48140;LOC_Os01g48380;LOC_Os01g55070;LOC_Os01g55290;LOC_Os01g57520;LOC_Os01g60010;LOC_Os01g61630;LOC_Os01g70780;LOC_Os01g71180;LOC_Os02g01940;LOC_Os02g02770;LOC_Os02g03930;LOC_Os02g07050;LOC_Os02g07360;LOC_Os02g07400;LOC_Os02g08200;LOC_Os02g…
GO:0009739	response to gibberellin	0.0016	0.0016	0.98	0.603402	0.691413		LOC_Os02g12790;LOC_Os02g53530;LOC_Os08g04840;LOC_Os09g27320
GO:0010029	regulation of seed germination	0.0016	0.0016	0.98	0.603402	0.691413		LOC_Os01g58850;LOC_Os01g69920;LOC_Os02g35690;LOC_Os06g30370
GO:0010941	regulation of cell death	0.0016	0.0016	0.98	0.603402	0.691413		LOC_Os06g11990;LOC_Os07g32790;LOC_Os09g25000;LOC_Os11g08090
GO:0044248	cellular catabolic process	0.0102	0.0105	0.97	0.6043	0.691463		LOC_Os01g50840;LOC_Os01g70780;LOC_Os01g72020;LOC_Os02g08200;LOC_Os02g11790;LOC_Os02g26670;LOC_Os02g51350;LOC_Os02g52130;LOC_Os04g40850;LOC_Os05g07710;LOC_Os06g08250;LOC_Os06g12290;LOC_Os06g21330;LOC_Os06g40360;LOC_Os07g07310;LOC_Os07g43740;LOC_Os08g02354;LOC_Os08g44370;LOC_Os09g20220;LOC_Os09g26400;LOC_Os11g02070;LOC_Os11g04600;LOC_Os11g07050;LOC_Os11g36960;LOC_Os11g37730;LOC_Os12g04410
GO:1902679	negative regulation of RNA biosynthetic process	0.0023	0.0024	0.96	0.606424	0.691463		LOC_Os03g08320;LOC_Os03g51200;LOC_Os07g42370;LOC_Os08g33160;LOC_Os09g26780;LOC_Os10g25290
GO:0006465	signal peptide processing	0.0008	0.0008	1.02	0.608181	0.691463		LOC_Os05g23260;LOC_Os12g25210
GO:0006839	mitochondrial transport	0.0008	0.0008	1.02	0.608181	0.691463		LOC_Os01g19770;LOC_Os10g33910
GO:0006997	nucleus organization	0.0008	0.0008	1.02	0.608181	0.691463		LOC_Os01g56140;LOC_Os09g30350
GO:0007031	peroxisome organization	0.0008	0.0008	1.02	0.608181	0.691463		LOC_Os01g64520;LOC_Os05g32630
GO:0008295	spermidine biosynthetic process	0.0008	0.0008	1.02	0.608181	0.691463		LOC_Os02g39790;LOC_Os09g25620
GO:0009089	lysine biosynthetic process via diaminopimelate	0.0008	0.0008	1.02	0.608181	0.691463		LOC_Os03g55280;LOC_Os07g20544
GO:0010200	response to chitin	0.0008	0.0008	1.02	0.608181	0.691463		LOC_Os02g08200;LOC_Os09g25070
GO:0030243	cellulose metabolic process	0.0008	0.0008	1.02	0.608181	0.691463		LOC_Os06g11990;LOC_Os11g08090
GO:0034285	response to disaccharide	0.0008	0.0008	1.02	0.608181	0.691463		LOC_Os05g44320;LOC_Os11g05470
GO:0044743	protein transmembrane import into intracellular organelle	0.0008	0.0008	1.02	0.608181	0.691463		LOC_Os01g19770;LOC_Os10g33910
GO:0051050	positive regulation of transport	0.0008	0.0008	1.02	0.608181	0.691463		LOC_Os01g57720;LOC_Os04g47700
GO:0051273	beta-glucan metabolic process	0.0008	0.0008	1.02	0.608181	0.691463		LOC_Os06g11990;LOC_Os11g08090
GO:0048364	root development	0.0047	0.0049	0.95	0.621787	0.705691		LOC_Os01g66120;LOC_Os01g72520;LOC_Os02g47230;LOC_Os03g11060;LOC_Os05g51510;LOC_Os07g05470;LOC_Os07g39430;LOC_Os08g23180;LOC_Os08g44530;LOC_Os09g07350;LOC_Os11g37330;Oryza_sativa_newGene_3889
GO:0006402	mRNA catabolic process	0.0012	0.0012	0.96	0.622767	0.705691		LOC_Os02g40460;LOC_Os04g52340;LOC_Os07g37790
GO:0032880	regulation of protein localization	0.0012	0.0012	0.96	0.622767	0.705691		LOC_Os01g57720;LOC_Os04g47700;LOC_Os12g07160
GO:0044042	glucan metabolic process	0.0012	0.0012	0.96	0.622767	0.705691		LOC_Os02g04330;LOC_Os06g11990;LOC_Os11g08090
GO:0044264	cellular polysaccharide metabolic process	0.0012	0.0012	0.96	0.622767	0.705691		LOC_Os02g04330;LOC_Os06g11990;LOC_Os11g08090
GO:0051302	regulation of cell division	0.0012	0.0012	0.96	0.622767	0.705691		LOC_Os02g40430;LOC_Os02g57120;LOC_Os05g33690
GO:0002376	immune system process	0.0023	0.0025	0.94	0.632932	0.712826		LOC_Os01g57770;LOC_Os01g72020;LOC_Os02g52370;LOC_Os08g37930;LOC_Os11g04600;LOC_Os12g04410
GO:1903507	negative regulation of nucleic acid-templated transcription	0.0023	0.0025	0.94	0.632932	0.712826		LOC_Os03g08320;LOC_Os03g51200;LOC_Os07g42370;LOC_Os08g33160;LOC_Os09g26780;LOC_Os10g25290
GO:0000724	double-strand break repair via homologous recombination	0.0016	0.0017	0.94	0.635778	0.712826		LOC_Os01g07110;LOC_Os01g21440;LOC_Os01g65560;LOC_Os11g03590
GO:0007015	actin filament organization	0.0016	0.0017	0.94	0.635778	0.712826		LOC_Os01g40200;LOC_Os02g38340;LOC_Os03g53660;LOC_Os10g22520
GO:0010256	endomembrane system organization	0.0016	0.0017	0.94	0.635778	0.712826		LOC_Os01g57720;LOC_Os06g24490;LOC_Os08g01530;LOC_Os12g43550
GO:0019439	aromatic compound catabolic process	0.0016	0.0017	0.94	0.635778	0.712826		LOC_Os07g07310;LOC_Os08g44370;LOC_Os09g20220;LOC_Os11g07050
GO:1901361	organic cyclic compound catabolic process	0.0016	0.0017	0.94	0.635778	0.712826		LOC_Os07g07310;LOC_Os08g44370;LOC_Os09g20220;LOC_Os11g07050
GO:0065009	regulation of molecular function	0.0043	0.0046	0.93	0.648158	0.712826		LOC_Os01g01160;LOC_Os01g57720;LOC_Os02g56570;LOC_Os03g05870;LOC_Os03g62790;LOC_Os04g47700;LOC_Os05g01370;LOC_Os08g25010;LOC_Os09g25550;LOC_Os11g07050;LOC_Os11g16550
GO:0051649	establishment of localization in cell	0.0051	0.0054	0.93	0.651076	0.712826		LOC_Os01g19770;LOC_Os01g44394;LOC_Os02g56570;LOC_Os03g46600;LOC_Os03g63060;LOC_Os07g47400;LOC_Os07g48080;LOC_Os08g02354;LOC_Os08g25010;LOC_Os08g42690;LOC_Os09g33810;LOC_Os10g33910;LOC_Os11g05470
GO:0000075	cell cycle checkpoint	0.0008	0.0008	0.94	0.653203	0.712826		LOC_Os03g33580;LOC_Os05g46490
GO:0001558	regulation of cell growth	0.0008	0.0008	0.94	0.653203	0.712826		LOC_Os05g33690;LOC_Os06g10230
GO:0007568	aging	0.0008	0.0008	0.94	0.653203	0.712826		LOC_Os05g05600;LOC_Os07g49114
GO:0010218	response to far red light	0.0008	0.0008	0.94	0.653203	0.712826		LOC_Os01g56350;LOC_Os03g32314
GO:0023014	signal transduction by protein phosphorylation	0.0008	0.0008	0.94	0.653203	0.712826		LOC_Os02g54900;LOC_Os07g02780
GO:0031098	stress-activated protein kinase signaling cascade	0.0008	0.0008	0.94	0.653203	0.712826		LOC_Os02g54900;LOC_Os07g02780
GO:0035303	regulation of dephosphorylation	0.0008	0.0008	0.94	0.653203	0.712826		LOC_Os11g04520;LOC_Os11g07050
GO:0048443	stamen development	0.0008	0.0008	0.94	0.653203	0.712826		LOC_Os02g06410;LOC_Os06g11990
GO:0065002	intracellular protein transmembrane transport	0.0008	0.0008	0.94	0.653203	0.712826		LOC_Os01g19770;LOC_Os10g33910
GO:0070192	chromosome organization involved in meiotic cell cycle	0.0008	0.0008	0.94	0.653203	0.712826		LOC_Os02g13810;LOC_Os06g27860
GO:0071218	cellular response to misfolded protein	0.0008	0.0008	0.94	0.653203	0.712826		LOC_Os07g43740;LOC_Os11g36960
GO:0072665	protein localization to vacuole	0.0008	0.0008	0.94	0.653203	0.712826		LOC_Os07g47400;LOC_Os11g05470
GO:0072666	establishment of protein localization to vacuole	0.0008	0.0008	0.94	0.653203	0.712826		LOC_Os07g47400;LOC_Os11g05470
GO:0120036	plasma membrane bounded cell projection organization	0.0008	0.0008	0.94	0.653203	0.712826		LOC_Os02g47880;LOC_Os07g05470
GO:1901137	carbohydrate derivative biosynthetic process	0.0008	0.0008	0.94	0.653203	0.712826		LOC_Os01g65350;LOC_Os05g35520
GO:0000278	mitotic cell cycle	0.0031	0.0034	0.92	0.656303	0.712826		LOC_Os02g40430;LOC_Os02g40680;LOC_Os02g57120;LOC_Os03g11060;LOC_Os03g33580;LOC_Os03g42710;LOC_Os06g11990;LOC_Os12g40260
GO:0000070	mitotic sister chromatid segregation	0.0004	0.0004	1.02	0.657987	0.712826		LOC_Os03g33580
GO:0000266	mitochondrial fission	0.0004	0.0004	1.02	0.657987	0.712826		LOC_Os04g33770
GO:0006011	UDP-glucose metabolic process	0.0004	0.0004	1.02	0.657987	0.712826		LOC_Os05g39230
GO:0006168	adenine salvage	0.0004	0.0004	1.02	0.657987	0.712826		LOC_Os02g40010
GO:0006221	pyrimidine nucleotide biosynthetic process	0.0004	0.0004	1.02	0.657987	0.712826		LOC_Os06g02000
GO:0006275	regulation of DNA replication	0.0004	0.0004	1.02	0.657987	0.712826		LOC_Os02g56130
GO:0006438	valyl-tRNA aminoacylation	0.0004	0.0004	1.02	0.657987	0.712826		LOC_Os07g06940
GO:0006556	S-adenosylmethionine biosynthetic process	0.0004	0.0004	1.02	0.657987	0.712826		LOC_Os05g04510
GO:0006564	L-serine biosynthetic process	0.0004	0.0004	1.02	0.657987	0.712826		LOC_Os06g44460
GO:0006568	tryptophan metabolic process	0.0004	0.0004	1.02	0.657987	0.712826		LOC_Os04g39270
GO:0006621	protein retention in ER lumen	0.0004	0.0004	1.02	0.657987	0.712826		LOC_Os07g32790
GO:0006900	vesicle budding from membrane	0.0004	0.0004	1.02	0.657987	0.712826		LOC_Os05g01250
GO:0008214	protein dealkylation	0.0004	0.0004	1.02	0.657987	0.712826		LOC_Os02g01940
GO:0009443	pyridoxal 5'-phosphate salvage	0.0004	0.0004	1.02	0.657987	0.712826		LOC_Os10g37330
GO:0009746	response to hexose	0.0004	0.0004	1.02	0.657987	0.712826		LOC_Os03g59610
GO:0009901	anther dehiscence	0.0004	0.0004	1.02	0.657987	0.712826		LOC_Os06g11990
GO:0010017	red or far-red light signaling pathway	0.0004	0.0004	1.02	0.657987	0.712826		LOC_Os10g22430
GO:0010093	specification of floral organ identity	0.0004	0.0004	1.02	0.657987	0.712826		LOC_Os11g48000
GO:0010216	maintenance of DNA methylation	0.0004	0.0004	1.02	0.657987	0.712826		LOC_Os10g01570
GO:0010267	production of ta-siRNAs involved in RNA interference	0.0004	0.0004	1.02	0.657987	0.712826		LOC_Os01g34350
GO:0010364	regulation of ethylene biosynthetic process	0.0004	0.0004	1.02	0.657987	0.712826		LOC_Os01g58420
GO:0010581	regulation of starch biosynthetic process	0.0004	0.0004	1.02	0.657987	0.712826		LOC_Os02g04330
GO:0015980	energy derivation by oxidation of organic compounds	0.0004	0.0004	1.02	0.657987	0.712826		LOC_Os08g37930
GO:0016180	snRNA processing	0.0004	0.0004	1.02	0.657987	0.712826		LOC_Os01g09305
GO:0016577	histone demethylation	0.0004	0.0004	1.02	0.657987	0.712826		LOC_Os02g01940
GO:0019430	removal of superoxide radicals	0.0004	0.0004	1.02	0.657987	0.712826		LOC_Os05g25850
GO:0030071	regulation of mitotic metaphase/anaphase transition	0.0004	0.0004	1.02	0.657987	0.712826		LOC_Os03g33580
GO:0030323	respiratory tube development	0.0004	0.0004	1.02	0.657987	0.712826		LOC_Os02g47880
GO:0030324	lung development	0.0004	0.0004	1.02	0.657987	0.712826		LOC_Os02g47880
GO:0030968	endoplasmic reticulum unfolded protein response	0.0004	0.0004	1.02	0.657987	0.712826		LOC_Os03g61670
GO:0031540	regulation of anthocyanin biosynthetic process	0.0004	0.0004	1.02	0.657987	0.712826		LOC_Os11g11000
GO:0031570	DNA integrity checkpoint	0.0004	0.0004	1.02	0.657987	0.712826		LOC_Os05g46490
GO:0032350	regulation of hormone metabolic process	0.0004	0.0004	1.02	0.657987	0.712826		LOC_Os03g31880
GO:0033045	regulation of sister chromatid segregation	0.0004	0.0004	1.02	0.657987	0.712826		LOC_Os03g33580
GO:0034284	response to monosaccharide	0.0004	0.0004	1.02	0.657987	0.712826		LOC_Os03g59610
GO:0034504	protein localization to nucleus	0.0004	0.0004	1.02	0.657987	0.712826		LOC_Os01g44394
GO:0042255	ribosome assembly	0.0004	0.0004	1.02	0.657987	0.712826		LOC_Os05g44320
GO:0042430	indole-containing compound metabolic process	0.0004	0.0004	1.02	0.657987	0.712826		LOC_Os01g57610
GO:0042435	indole-containing compound biosynthetic process	0.0004	0.0004	1.02	0.657987	0.712826		LOC_Os01g57610
GO:0045901	positive regulation of translational elongation	0.0004	0.0004	1.02	0.657987	0.712826		LOC_Os03g55150
GO:0045905	positive regulation of translational termination	0.0004	0.0004	1.02	0.657987	0.712826		LOC_Os03g55150
GO:0046654	tetrahydrofolate biosynthetic process	0.0004	0.0004	1.02	0.657987	0.712826		LOC_Os12g26060
GO:0048440	carpel development	0.0004	0.0004	1.02	0.657987	0.712826		LOC_Os01g34350
GO:0048444	floral organ morphogenesis	0.0004	0.0004	1.02	0.657987	0.712826		LOC_Os11g48000
GO:0048467	gynoecium development	0.0004	0.0004	1.02	0.657987	0.712826		LOC_Os06g11990
GO:0048586	regulation of long-day photoperiodism, flowering	0.0004	0.0004	1.02	0.657987	0.712826		LOC_Os05g46370
GO:0051983	regulation of chromosome segregation	0.0004	0.0004	1.02	0.657987	0.712826		LOC_Os03g33580
GO:0070076	histone lysine demethylation	0.0004	0.0004	1.02	0.657987	0.712826		LOC_Os02g01940
GO:0070297	regulation of phosphorelay signal transduction system	0.0004	0.0004	1.02	0.657987	0.712826		LOC_Os06g40360
GO:0070298	negative regulation of phosphorelay signal transduction system	0.0004	0.0004	1.02	0.657987	0.712826		LOC_Os06g40360
GO:0070988	demethylation	0.0004	0.0004	1.02	0.657987	0.712826		LOC_Os02g01940
GO:0071051	polyadenylation-dependent snoRNA 3'-end processing	0.0004	0.0004	1.02	0.657987	0.712826		LOC_Os07g32890
GO:0071824	protein-DNA complex subunit organization	0.0004	0.0004	1.02	0.657987	0.712826		LOC_Os03g46600
GO:1900034	regulation of cellular response to heat	0.0004	0.0004	1.02	0.657987	0.712826		LOC_Os06g51150
GO:1902347	response to strigolactone	0.0004	0.0004	1.02	0.657987	0.712826		LOC_Os02g54720
GO:2000012	regulation of auxin polar transport	0.0004	0.0004	1.02	0.657987	0.712826		LOC_Os11g29840
GO:2001251	negative regulation of chromosome organization	0.0004	0.0004	1.02	0.657987	0.712826		LOC_Os03g33580
GO:0009932	cell tip growth	0.0012	0.0013	0.92	0.658703	0.712826		LOC_Os03g63060;LOC_Os04g53580;LOC_Os05g35460
GO:0080167	response to karrikin	0.0012	0.0013	0.92	0.658703	0.712826		LOC_Os01g44069;LOC_Os02g54720;LOC_Os09g20220
GO:1900140	regulation of seedling development	0.0012	0.0013	0.92	0.658703	0.712826		LOC_Os01g58850;LOC_Os02g35690;LOC_Os06g30370
GO:0042127	regulation of cell proliferation	0.0016	0.0017	0.9	0.666383	0.720374		LOC_Os02g52550;LOC_Os11g29380;LOC_Os11g48000;LOC_Os12g10750
GO:0051093	negative regulation of developmental process	0.0016	0.0017	0.9	0.666383	0.720374		LOC_Os02g47880;LOC_Os09g26200;LOC_Os09g26210;LOC_Os11g05470
GO:0044257	cellular protein catabolic process	0.0066	0.0072	0.93	0.672862	0.726993		LOC_Os01g50840;LOC_Os01g72020;LOC_Os02g08200;LOC_Os02g11790;LOC_Os02g26670;LOC_Os02g51350;LOC_Os02g52130;LOC_Os04g40850;LOC_Os06g08250;LOC_Os06g21330;LOC_Os06g40360;LOC_Os07g43740;LOC_Os09g26400;LOC_Os11g02070;LOC_Os11g04600;LOC_Os11g36960;LOC_Os12g04410
GO:0048522	positive regulation of cellular process	0.007	0.0076	0.92	0.681363	0.735401		LOC_Os01g42960;LOC_Os01g57610;LOC_Os01g57720;LOC_Os02g01940;LOC_Os02g40430;LOC_Os02g57120;LOC_Os03g18840;LOC_Os03g29980;LOC_Os03g40100;LOC_Os04g32110;LOC_Os04g32510;LOC_Os04g46310;LOC_Os04g47700;LOC_Os04g51130;LOC_Os05g11990;LOC_Os05g46490;LOC_Os08g42100;LOC_Os12g10750
GO:1901565	organonitrogen compound catabolic process	0.007	0.0076	0.92	0.681363	0.735401		LOC_Os01g50840;LOC_Os01g72020;LOC_Os02g08200;LOC_Os02g11790;LOC_Os02g26670;LOC_Os02g51350;LOC_Os02g52130;LOC_Os04g40850;LOC_Os06g08250;LOC_Os06g21330;LOC_Os06g40360;LOC_Os07g43740;LOC_Os08g44370;LOC_Os09g26400;LOC_Os11g02070;LOC_Os11g04600;LOC_Os11g36960;LOC_Os12g04410
GO:0032504	multicellular organism reproduction	0.0023	0.0026	0.89	0.682661	0.736413		LOC_Os02g35690;LOC_Os03g46260;LOC_Os06g11990;LOC_Os06g42700;LOC_Os07g05470;LOC_Os07g43740
GO:0031324	negative regulation of cellular metabolic process	0.0043	0.0047	0.91	0.684918	0.738458		LOC_Os03g08320;LOC_Os03g51200;LOC_Os03g62790;LOC_Os07g07310;LOC_Os07g42370;LOC_Os08g33160;LOC_Os09g04790;LOC_Os09g26780;LOC_Os10g10170;LOC_Os10g25290;LOC_Os11g07050
GO:0000910	cytokinesis	0.0012	0.0013	0.87	0.692095	0.743146		LOC_Os03g42710;LOC_Os06g11990;LOC_Os12g40260
GO:0061640	cytoskeleton-dependent cytokinesis	0.0012	0.0013	0.87	0.692095	0.743146		LOC_Os03g42710;LOC_Os06g11990;LOC_Os12g40260
GO:0061919	process utilizing autophagic mechanism	0.0012	0.0013	0.87	0.692095	0.743146		LOC_Os01g70780;LOC_Os05g07710;LOC_Os08g02354
GO:0071407	cellular response to organic cyclic compound	0.0012	0.0013	0.87	0.692095	0.743146		LOC_Os01g42960;LOC_Os02g01940;LOC_Os05g11990
GO:0006298	mismatch repair	0.0008	0.0009	0.87	0.693992	0.743146		LOC_Os04g42784;LOC_Os10g36530
GO:0010020	chloroplast fission	0.0008	0.0009	0.87	0.693992	0.743146		LOC_Os03g44420;LOC_Os12g07880
GO:0010030	positive regulation of seed germination	0.0008	0.0009	0.87	0.693992	0.743146		LOC_Os05g49730;LOC_Os06g30370
GO:0030030	cell projection organization	0.0008	0.0009	0.87	0.693992	0.743146		LOC_Os02g47880;LOC_Os07g05470
GO:0035966	response to topologically incorrect protein	0.0008	0.0009	0.87	0.693992	0.743146		LOC_Os07g43740;LOC_Os11g36960
GO:0035967	cellular response to topologically incorrect protein	0.0008	0.0009	0.87	0.693992	0.743146		LOC_Os07g43740;LOC_Os11g36960
GO:0043414	macromolecule methylation	0.0008	0.0009	0.87	0.693992	0.743146		LOC_Os10g25300;Oryza_sativa_newGene_3889
GO:0048268	clathrin coat assembly	0.0008	0.0009	0.87	0.693992	0.743146		LOC_Os02g55970;LOC_Os11g14000
GO:1901617	organic hydroxy compound biosynthetic process	0.0008	0.0009	0.87	0.693992	0.743146		LOC_Os03g59610;LOC_Os06g44840
GO:0045184	establishment of protein localization	0.0039	0.0043	0.9	0.694621	0.74343		LOC_Os01g19770;LOC_Os01g44394;LOC_Os02g38040;LOC_Os02g56570;LOC_Os07g47400;LOC_Os08g25010;LOC_Os08g42690;LOC_Os09g33810;LOC_Os10g33910;LOC_Os11g05470
GO:1903046	meiotic cell cycle process	0.0016	0.0018	0.87	0.695177	0.74354		LOC_Os02g13810;LOC_Os05g02820;LOC_Os06g27860;LOC_Os10g42640
GO:0006955	immune response	0.002	0.0022	0.87	0.700112	0.74354		LOC_Os01g57770;LOC_Os01g72020;LOC_Os08g37930;LOC_Os11g04600;LOC_Os12g04410
GO:0006086	acetyl-CoA biosynthetic process from pyruvate	0.0004	0.0004	0.87	0.714001	0.74354		LOC_Os06g13720
GO:0006241	CTP biosynthetic process	0.0004	0.0004	0.87	0.714001	0.74354		LOC_Os12g36194
GO:0006379	mRNA cleavage	0.0004	0.0004	0.87	0.714001	0.74354		LOC_Os10g33240
GO:0006482	protein demethylation	0.0004	0.0004	0.87	0.714001	0.74354		LOC_Os02g01940
GO:0006488	dolichol-linked oligosaccharide biosynthetic process	0.0004	0.0004	0.87	0.714001	0.74354		LOC_Os04g48750
GO:0006625	protein targeting to peroxisome	0.0004	0.0004	0.87	0.714001	0.74354		LOC_Os04g44550
GO:0006813	potassium ion transport	0.0004	0.0004	0.87	0.714001	0.74354		LOC_Os04g51820
GO:0007093	mitotic cell cycle checkpoint	0.0004	0.0004	0.87	0.714001	0.74354		LOC_Os03g33580
GO:0008284	positive regulation of cell proliferation	0.0004	0.0004	0.87	0.714001	0.74354		LOC_Os12g10750
GO:0009247	glycolipid biosynthetic process	0.0004	0.0004	0.87	0.714001	0.74354		LOC_Os05g32140
GO:0009554	megasporogenesis	0.0004	0.0004	0.87	0.714001	0.74354		LOC_Os03g01012
GO:0009567	double fertilization forming a zygote and endosperm	0.0004	0.0004	0.87	0.714001	0.74354		LOC_Os05g48410
GO:0009581	detection of external stimulus	0.0004	0.0004	0.87	0.714001	0.74354		LOC_Os10g22430
GO:0009582	detection of abiotic stimulus	0.0004	0.0004	0.87	0.714001	0.74354		LOC_Os10g22430
GO:0009648	photoperiodism	0.0004	0.0004	0.87	0.714001	0.74354		LOC_Os09g33850
GO:0009685	gibberellin metabolic process	0.0004	0.0004	0.87	0.714001	0.74354		LOC_Os01g55240
GO:0009813	flavonoid biosynthetic process	0.0004	0.0004	0.87	0.714001	0.74354		LOC_Os05g37190
GO:0009938	negative regulation of gibberellic acid mediated signaling pathway	0.0004	0.0004	0.87	0.714001	0.74354		LOC_Os01g45860
GO:0010105	negative regulation of ethylene-activated signaling pathway	0.0004	0.0004	0.87	0.714001	0.74354		LOC_Os06g40360
GO:0010152	pollen maturation	0.0004	0.0004	0.87	0.714001	0.74354		LOC_Os01g64000
GO:0010923	negative regulation of phosphatase activity	0.0004	0.0004	0.87	0.714001	0.74354		LOC_Os11g07050
GO:0016050	vesicle organization	0.0004	0.0004	0.87	0.714001	0.74354		LOC_Os01g15010
GO:0016485	protein processing	0.0004	0.0004	0.87	0.714001	0.74354		LOC_Os09g36300
GO:0016560	protein import into peroxisome matrix, docking	0.0004	0.0004	0.87	0.714001	0.74354		LOC_Os09g36300
GO:0032507	maintenance of protein location in cell	0.0004	0.0004	0.87	0.714001	0.74354		LOC_Os07g32790
GO:0032515	negative regulation of phosphoprotein phosphatase activity	0.0004	0.0004	0.87	0.714001	0.74354		LOC_Os11g07050
GO:0035305	negative regulation of dephosphorylation	0.0004	0.0004	0.87	0.714001	0.74354		LOC_Os11g07050
GO:0035308	negative regulation of protein dephosphorylation	0.0004	0.0004	0.87	0.714001	0.74354		LOC_Os11g07050
GO:0042335	cuticle development	0.0004	0.0004	0.87	0.714001	0.74354		LOC_Os06g06050
GO:0043486	histone exchange	0.0004	0.0004	0.87	0.714001	0.74354		LOC_Os03g46600
GO:0045116	protein neddylation	0.0004	0.0004	0.87	0.714001	0.74354		LOC_Os09g15320
GO:0045185	maintenance of protein location	0.0004	0.0004	0.87	0.714001	0.74354		LOC_Os07g32790
GO:0045333	cellular respiration	0.0004	0.0004	0.87	0.714001	0.74354		LOC_Os08g37930
GO:0045727	positive regulation of translation	0.0004	0.0004	0.87	0.714001	0.74354		LOC_Os03g11670
GO:0045861	negative regulation of proteolysis	0.0004	0.0004	0.87	0.714001	0.74354		LOC_Os03g62790
GO:0046184	aldehyde biosynthetic process	0.0004	0.0004	0.87	0.714001	0.74354		LOC_Os02g01940
GO:0048732	gland development	0.0004	0.0004	0.87	0.714001	0.74354		LOC_Os02g47880
GO:0051026	chiasma assembly	0.0004	0.0004	0.87	0.714001	0.74354		LOC_Os02g13810
GO:0051051	negative regulation of transport	0.0004	0.0004	0.87	0.714001	0.74354		LOC_Os12g08670
GO:0051651	maintenance of location in cell	0.0004	0.0004	0.87	0.714001	0.74354		LOC_Os07g32790
GO:0070534	protein K63-linked ubiquitination	0.0004	0.0004	0.87	0.714001	0.74354		LOC_Os09g12570
GO:0071103	DNA conformation change	0.0004	0.0004	0.87	0.714001	0.74354		LOC_Os03g46600
GO:0071108	protein K48-linked deubiquitination	0.0004	0.0004	0.87	0.714001	0.74354		LOC_Os02g30974
GO:0071805	potassium ion transmembrane transport	0.0004	0.0004	0.87	0.714001	0.74354		LOC_Os07g47100
GO:0120009	intermembrane lipid transfer	0.0004	0.0004	0.87	0.714001	0.74354		LOC_Os03g50280
GO:0140014	mitotic nuclear division	0.0004	0.0004	0.87	0.714001	0.74354		LOC_Os03g33580
GO:1902074	response to salt	0.0004	0.0004	0.87	0.714001	0.74354		LOC_Os06g51150
GO:1902882	regulation of response to oxidative stress	0.0004	0.0004	0.87	0.714001	0.74354		LOC_Os12g08670
GO:2000030	regulation of response to red or far red light	0.0004	0.0004	0.87	0.714001	0.74354		LOC_Os09g20220
GO:2000243	positive regulation of reproductive process	0.0004	0.0004	0.87	0.714001	0.74354		LOC_Os09g33850
GO:0044265	cellular macromolecule catabolic process	0.0074	0.0082	0.91	0.716068	0.745313		LOC_Os01g50840;LOC_Os01g72020;LOC_Os02g08200;LOC_Os02g11790;LOC_Os02g26670;LOC_Os02g51350;LOC_Os02g52130;LOC_Os04g40850;LOC_Os06g08250;LOC_Os06g21330;LOC_Os06g40360;LOC_Os07g07310;LOC_Os07g43740;LOC_Os09g26400;LOC_Os11g02070;LOC_Os11g04600;LOC_Os11g07050;LOC_Os11g36960;LOC_Os12g04410
GO:0008033	tRNA processing	0.0016	0.0019	0.84	0.722145	0.750955		LOC_Os02g16670;LOC_Os06g51350;LOC_Os10g25300;Oryza_sativa_newGene_3889
GO:0000281	mitotic cytokinesis	0.0012	0.0014	0.83	0.722959	0.750955		LOC_Os03g42710;LOC_Os06g11990;LOC_Os12g40260
GO:0005976	polysaccharide metabolic process	0.0012	0.0014	0.83	0.722959	0.750955		LOC_Os02g04330;LOC_Os06g11990;LOC_Os11g08090
GO:0034655	nucleobase-containing compound catabolic process	0.0012	0.0014	0.83	0.722959	0.750955		LOC_Os07g07310;LOC_Os08g44370;LOC_Os11g07050
GO:0048869	cellular developmental process	0.0066	0.0074	0.9	0.729067	0.754423		LOC_Os01g42090;LOC_Os01g57610;LOC_Os02g38340;LOC_Os02g40430;LOC_Os02g52370;LOC_Os02g53530;LOC_Os02g57120;LOC_Os03g14250;LOC_Os03g63060;LOC_Os04g53580;LOC_Os05g35460;LOC_Os06g11990;LOC_Os06g14810;LOC_Os06g42700;LOC_Os07g43740;LOC_Os09g27320;LOC_Os11g08090
GO:0006075	(1->3)-beta-D-glucan biosynthetic process	0.0008	0.001	0.81	0.730726	0.754423		LOC_Os01g34880;LOC_Os06g51270
GO:0006098	pentose-phosphate shunt	0.0008	0.001	0.81	0.730726	0.754423		LOC_Os03g30300;LOC_Os04g19740
GO:0010563	negative regulation of phosphorus metabolic process	0.0008	0.001	0.81	0.730726	0.754423		LOC_Os07g07310;LOC_Os11g07050
GO:0010564	regulation of cell cycle process	0.0008	0.001	0.81	0.730726	0.754423		LOC_Os03g33580;LOC_Os05g46490
GO:0043666	regulation of phosphoprotein phosphatase activity	0.0008	0.001	0.81	0.730726	0.754423		LOC_Os05g23610;LOC_Os11g07050
GO:0045936	negative regulation of phosphate metabolic process	0.0008	0.001	0.81	0.730726	0.754423		LOC_Os07g07310;LOC_Os11g07050
GO:0051169	nuclear transport	0.0008	0.001	0.81	0.730726	0.754423		LOC_Os01g44394;LOC_Os03g46600
GO:0051656	establishment of organelle localization	0.0008	0.001	0.81	0.730726	0.754423		LOC_Os03g63060;LOC_Os07g48080
GO:0071478	cellular response to radiation	0.0008	0.001	0.81	0.730726	0.754423		LOC_Os03g62790;LOC_Os10g22430
GO:0071806	protein transmembrane transport	0.0008	0.001	0.81	0.730726	0.754423		LOC_Os01g19770;LOC_Os10g33910
GO:0097306	cellular response to alcohol	0.0008	0.001	0.81	0.730726	0.754423		LOC_Os01g58850;LOC_Os03g62790
GO:0048584	positive regulation of response to stimulus	0.0027	0.0032	0.86	0.732017	0.755374		LOC_Os01g42710;LOC_Os01g42960;LOC_Os01g72020;LOC_Os05g11990;LOC_Os05g46490;LOC_Os11g04600;LOC_Os12g04410
GO:0009059	macromolecule biosynthetic process	0.0047	0.0054	0.87	0.741161	0.763776		LOC_Os01g07260;LOC_Os01g70780;LOC_Os02g04330;LOC_Os02g41460;LOC_Os05g07710;LOC_Os05g28040;LOC_Os06g11990;LOC_Os06g30420;LOC_Os06g46030;LOC_Os10g33780;LOC_Os11g08090;LOC_Os12g34854
GO:0034645	cellular macromolecule biosynthetic process	0.0047	0.0054	0.87	0.741161	0.763776		LOC_Os01g07260;LOC_Os01g70780;LOC_Os02g04330;LOC_Os02g41460;LOC_Os05g07710;LOC_Os05g28040;LOC_Os06g11990;LOC_Os06g30420;LOC_Os06g46030;LOC_Os10g33780;LOC_Os11g08090;LOC_Os12g34854
GO:0006351	transcription, DNA-templated	0.0074	0.0083	0.89	0.74128	0.763776		LOC_Os01g48720;LOC_Os01g73430;LOC_Os02g13900;LOC_Os02g41460;LOC_Os02g53690;LOC_Os04g51190;LOC_Os04g54474;LOC_Os05g28040;LOC_Os06g44230;LOC_Os06g46030;LOC_Os07g48820;LOC_Os08g07970;LOC_Os08g42600;LOC_Os09g07120;LOC_Os09g10840;LOC_Os10g33780;LOC_Os10g35290;LOC_Os10g41640;LOC_Os12g34854
GO:0007346	regulation of mitotic cell cycle	0.0016	0.0019	0.81	0.747299	0.769203		LOC_Os02g54900;LOC_Os03g31880;LOC_Os03g33580;LOC_Os07g02780
GO:0044092	negative regulation of molecular function	0.0016	0.0019	0.81	0.747299	0.769203		LOC_Os01g57720;LOC_Os03g62790;LOC_Os05g01370;LOC_Os11g07050
GO:0006888	ER to Golgi vesicle-mediated transport	0.0023	0.0028	0.83	0.748563	0.770116		LOC_Os01g15010;LOC_Os03g13750;LOC_Os05g19040;LOC_Os06g05804;LOC_Os07g19060;LOC_Os08g34140
GO:0006511	ubiquitin-dependent protein catabolic process	0.0144	0.0158	0.91	0.749314	0.770501		LOC_Os01g03290;LOC_Os01g03300;LOC_Os01g50840;LOC_Os01g59600;LOC_Os01g70920;LOC_Os01g72020;LOC_Os02g08200;LOC_Os02g09820;LOC_Os02g11790;LOC_Os02g26670;LOC_Os02g51350;LOC_Os02g52130;LOC_Os02g55180;LOC_Os02g55480;LOC_Os03g08280;LOC_Os03g09080;LOC_Os03g09260;LOC_Os03g09270;LOC_Os03g24040;LOC_Os03g26970;LOC_Os03g47960;LOC_Os04g40850;LOC_Os06g08250;LOC_Os06g21330;LOC_Os06g40360;LOC_Os07g43740;LOC_Os08g…
GO:0046907	intracellular transport	0.0043	0.005	0.86	0.751149	0.770655		LOC_Os01g19770;LOC_Os01g44394;LOC_Os02g56570;LOC_Os03g46600;LOC_Os07g47400;LOC_Os08g02354;LOC_Os08g25010;LOC_Os08g42690;LOC_Os09g33810;LOC_Os10g33910;LOC_Os11g05470
GO:0031327	negative regulation of cellular biosynthetic process	0.0027	0.0033	0.84	0.751238	0.770655		LOC_Os03g08320;LOC_Os03g51200;LOC_Os07g07310;LOC_Os07g42370;LOC_Os08g33160;LOC_Os09g26780;LOC_Os10g25290
GO:0006623	protein targeting to vacuole	0.0012	0.0015	0.8	0.751349	0.770655		LOC_Os07g47400;LOC_Os10g41560;LOC_Os11g05470
GO:0044270	cellular nitrogen compound catabolic process	0.0012	0.0015	0.8	0.751349	0.770655		LOC_Os07g07310;LOC_Os08g44370;LOC_Os11g07050
GO:0046700	heterocycle catabolic process	0.0012	0.0015	0.8	0.751349	0.770655		LOC_Os07g07310;LOC_Os08g44370;LOC_Os11g07050
GO:0050896	response to stimulus	0.0539	0.0566	0.95	0.753682	0.771109		LOC_Os01g01650;LOC_Os01g01660;LOC_Os01g07260;LOC_Os01g08760;LOC_Os01g32870;LOC_Os01g42710;LOC_Os01g42960;LOC_Os01g45800;LOC_Os01g57610;LOC_Os01g57720;LOC_Os01g57770;LOC_Os01g58194;LOC_Os01g58850;LOC_Os01g72020;LOC_Os02g01940;LOC_Os02g02520;LOC_Os02g06410;LOC_Os02g07400;LOC_Os02g08200;LOC_Os02g11720;LOC_Os02g21350;LOC_Os02g35690;LOC_Os02g36360;LOC_Os02g38040;LOC_Os02g38370;LOC_Os02g39120;LOC_Os02g…
GO:0001933	negative regulation of protein phosphorylation	0.0004	0.0005	0.76	0.760844	0.771109		LOC_Os08g37310
GO:0007283	spermatogenesis	0.0004	0.0005	0.76	0.760844	0.771109		LOC_Os07g05470
GO:0008361	regulation of cell size	0.0004	0.0005	0.76	0.760844	0.771109		LOC_Os11g48000
GO:0009585	red, far-red light phototransduction	0.0004	0.0005	0.76	0.760844	0.771109		LOC_Os10g22430
GO:0009624	response to nematode	0.0004	0.0005	0.76	0.760844	0.771109		LOC_Os07g49114
GO:0009626	plant-type hypersensitive response	0.0004	0.0005	0.76	0.760844	0.771109		LOC_Os07g47590
GO:0009812	flavonoid metabolic process	0.0004	0.0005	0.76	0.760844	0.771109		LOC_Os05g37190
GO:0010074	maintenance of meristem identity	0.0004	0.0005	0.76	0.760844	0.771109		LOC_Os10g33780
GO:0031123	RNA 3'-end processing	0.0004	0.0005	0.76	0.760844	0.771109		LOC_Os10g33240
GO:0032388	positive regulation of intracellular transport	0.0004	0.0005	0.76	0.760844	0.771109		LOC_Os01g57720
GO:0032434	regulation of proteasomal ubiquitin-dependent protein catabolic process	0.0004	0.0005	0.76	0.760844	0.771109		LOC_Os03g03420
GO:0033169	histone H3-K9 demethylation	0.0004	0.0005	0.76	0.760844	0.771109		LOC_Os02g01940
GO:0035194	posttranscriptional gene silencing by RNA	0.0004	0.0005	0.76	0.760844	0.771109		LOC_Os03g06440
GO:0048235	pollen sperm cell differentiation	0.0004	0.0005	0.76	0.760844	0.771109		LOC_Os01g44069
GO:0051054	positive regulation of DNA metabolic process	0.0004	0.0005	0.76	0.760844	0.771109		LOC_Os05g46490
GO:0051606	detection of stimulus	0.0004	0.0005	0.76	0.760844	0.771109		LOC_Os10g22430
GO:0060541	respiratory system development	0.0004	0.0005	0.76	0.760844	0.771109		LOC_Os02g47880
GO:0070897	DNA-templated transcriptional preinitiation complex assembly	0.0004	0.0005	0.76	0.760844	0.771109		LOC_Os09g36440
GO:0090316	positive regulation of intracellular protein transport	0.0004	0.0005	0.76	0.760844	0.771109		LOC_Os01g57720
[truncated: 250 more rows]

## Sheet: I0_vs_I6_Cellular_Component_enr
ID	Description	GeneRatio	BgRatio	enrich_factor	pvalue	qvalue	-log10(qvalue)	geneID
GO:0009570	chloroplast stroma	0.0232	0.0123	1.88	2.31e-09	9.95e-07	6.00218	ChrSy.fgenesh.gene.28;LOC_Os01g01302;LOC_Os01g01340;LOC_Os01g14810;LOC_Os01g18210;LOC_Os01g38970;LOC_Os01g43390;LOC_Os01g59090;LOC_Os01g61320;LOC_Os01g61630;LOC_Os02g02520;LOC_Os02g04330;LOC_Os02g07350;LOC_Os02g15900;LOC_Os02g17330;LOC_Os02g21520;LOC_Os02g33500;LOC_Os02g47850;LOC_Os02g50350;LOC_Os03g01570;LOC_Os03g03360;LOC_Os03g05870;LOC_Os03g10060;LOC_Os03g11120;LOC_Os03g11670;LOC_Os03g15120;LO…
GO:0005886	plasma membrane	0.0619	0.0468	1.32	4.3e-06	0.000926377	3.03321	LOC_Os01g06580;LOC_Os01g07560;LOC_Os01g11160;LOC_Os01g12640;LOC_Os01g14510;LOC_Os01g16230;LOC_Os01g19820;LOC_Os01g26120;LOC_Os01g32780;LOC_Os01g41870;LOC_Os01g42090;LOC_Os01g42110;LOC_Os01g50460;LOC_Os01g51840;LOC_Os01g52610;LOC_Os01g53840;LOC_Os01g55190;LOC_Os01g55270;LOC_Os01g56360;LOC_Os01g57100;LOC_Os01g57520;LOC_Os01g65660;LOC_Os01g65670;LOC_Os01g65992;LOC_Os01g69920;LOC_Os01g72860;LOC_Os01g…
GO:0009507	chloroplast	0.0497	0.0365	1.36	6.47e-06	0.000927954	3.03247	LOC_Os01g01160;LOC_Os01g01302;LOC_Os01g05080;LOC_Os01g07260;LOC_Os01g07530;LOC_Os01g08510;LOC_Os01g10800;LOC_Os01g19740;LOC_Os01g19770;LOC_Os01g20110;LOC_Os01g32730;LOC_Os01g37510;LOC_Os01g44050;LOC_Os01g51870;LOC_Os01g52250;LOC_Os01g53720;LOC_Os01g54030;LOC_Os01g56680;LOC_Os01g57460;LOC_Os01g57610;LOC_Os01g58020;LOC_Os01g59920;LOC_Os01g61320;LOC_Os01g61630;LOC_Os01g64960;LOC_Os01g67570;LOC_Os01g…
GO:0009941	chloroplast envelope	0.0143	0.008	1.78	1.51e-05	0.00162446	2.78929	ChrSy.fgenesh.gene.28;LOC_Os01g01340;LOC_Os01g07260;LOC_Os01g18210;LOC_Os01g19770;LOC_Os01g20110;LOC_Os01g52240;LOC_Os01g53060;LOC_Os01g61630;LOC_Os02g02000;LOC_Os02g03720;LOC_Os02g15900;LOC_Os02g27490;LOC_Os02g51080;LOC_Os02g57290;LOC_Os03g03360;LOC_Os03g03990;LOC_Os03g09870;LOC_Os03g18300;LOC_Os03g21000;LOC_Os03g22780;LOC_Os03g23980;LOC_Os03g36750;LOC_Os03g41510;LOC_Os03g48000;LOC_Os03g48920;LO…
GO:0032040	small-subunit processome	0.0046	0.0017	2.75	3.94e-05	0.00339211	2.46953	LOC_Os01g08770;LOC_Os03g05720;LOC_Os03g22320;LOC_Os03g22730;LOC_Os03g22880;LOC_Os03g40110;LOC_Os04g46310;LOC_Os04g49580;LOC_Os04g50660;LOC_Os05g22920;LOC_Os05g44320;LOC_Os06g43690;LOC_Os07g41190;LOC_Os12g04010;LOC_Os12g20410
GO:0042555	MCM complex	0.0021	0.0005	4.01	0.00015059	0.0108055	1.96636	LOC_Os01g07260;LOC_Os01g36390;LOC_Os02g55410;LOC_Os05g14590;LOC_Os05g39850;LOC_Os11g29380;LOC_Os12g37400
GO:0009654	photosystem II oxygen evolving complex	0.0043	0.0017	2.57	0.000200236	0.0123152	1.90956	LOC_Os01g31690;LOC_Os01g43070;LOC_Os01g59090;LOC_Os02g42000;LOC_Os04g44190;LOC_Os07g04840;LOC_Os07g05360;LOC_Os07g05365;LOC_Os07g17390;LOC_Os07g36080;LOC_Os08g39430;LOC_Os08g40160;LOC_Os12g08830;LOC_Os12g37710
GO:0031977	thylakoid lumen	0.0037	0.0013	2.75	0.000240214	0.0129273	1.88849	LOC_Os01g05080;LOC_Os01g18210;LOC_Os01g59090;LOC_Os01g59920;LOC_Os02g57060;LOC_Os03g55820;LOC_Os05g33280;LOC_Os07g34950;LOC_Os08g36140;LOC_Os09g04790;LOC_Os11g38260;LOC_Os12g08830
GO:0043231	intracellular membrane-bounded organelle	0.0943	0.08	1.18	0.000456361	0.0218306	1.66093	LOC_Os01g01160;LOC_Os01g01302;LOC_Os01g04200;LOC_Os01g05080;LOC_Os01g06000;LOC_Os01g07260;LOC_Os01g08020;LOC_Os01g08510;LOC_Os01g12810;LOC_Os01g15530;LOC_Os01g15840;LOC_Os01g18840;LOC_Os01g19770;LOC_Os01g20110;LOC_Os01g27650;LOC_Os01g32090;LOC_Os01g32730;LOC_Os01g36600;LOC_Os01g36610;LOC_Os01g42280;LOC_Os01g42710;LOC_Os01g44394;LOC_Os01g48140;LOC_Os01g48380;LOC_Os01g48640;LOC_Os01g50840;LOC_Os01g…
GO:0005839	proteasome core complex	0.0021	0.0007	3.21	0.00148448	0.0639108	1.19443	LOC_Os02g53060;LOC_Os03g48930;LOC_Os05g41180;LOC_Os06g04800;LOC_Os06g06030;LOC_Os07g42260;LOC_Os09g33986
GO:0009522	photosystem I	0.0043	0.002	2.14	0.00214943	0.0841259	1.07507	LOC_Os01g41710;LOC_Os01g52240;LOC_Os02g10390;LOC_Os03g39610;LOC_Os04g38410;LOC_Os06g21590;LOC_Os07g05480;LOC_Os07g37550;LOC_Os07g38960;LOC_Os08g33820;LOC_Os09g17740;LOC_Os10g21406;LOC_Os11g13890;LOC_Os12g08770
GO:0009508	plastid chromosome	0.0015	0.0004	3.82	0.00241014	0.0864692	1.06314	LOC_Os01g56350;LOC_Os01g67570;LOC_Os03g61030;LOC_Os04g43420;LOC_Os05g22614
GO:0009523	photosystem II	0.0046	0.0023	2.02	0.00299099	0.0990539	1.00413	LOC_Os01g41710;LOC_Os01g52240;LOC_Os01g56680;LOC_Os02g10390;LOC_Os03g22370;LOC_Os03g39610;LOC_Os04g38410;LOC_Os06g21590;LOC_Os07g37550;LOC_Os07g38960;LOC_Os08g02630;LOC_Os08g33820;LOC_Os08g35420;LOC_Os09g17740;LOC_Os11g13890
GO:0009535	chloroplast thylakoid membrane	0.0171	0.0123	1.39	0.0042471	0.130606	0.884036	LOC_Os01g04900;LOC_Os01g05080;LOC_Os01g08510;LOC_Os01g18210;LOC_Os01g20110;LOC_Os01g32730;LOC_Os01g41710;LOC_Os01g48300;LOC_Os01g52240;LOC_Os01g58470;LOC_Os01g66600;LOC_Os02g10390;LOC_Os02g42960;LOC_Os02g49680;LOC_Os02g51080;LOC_Os02g57030;LOC_Os03g03990;LOC_Os03g15870;LOC_Os03g29730;LOC_Os03g39610;LOC_Os03g48920;LOC_Os03g55800;LOC_Os03g55820;LOC_Os03g56670;LOC_Os03g64020;LOC_Os04g38370;LOC_Os04g…
GO:0042644	chloroplast nucleoid	0.0024	0.001	2.45	0.00734819	0.201779	0.695123	LOC_Os01g56350;LOC_Os01g61320;LOC_Os03g61030;LOC_Os03g62170;LOC_Os04g43420;LOC_Os05g22614;LOC_Os07g36390;Oryza_sativa_newGene_1157
GO:0009707	chloroplast outer membrane	0.0034	0.0016	2.1	0.00749889	0.201779	0.695123	LOC_Os01g19770;LOC_Os02g33580;LOC_Os05g09380;LOC_Os05g32390;LOC_Os05g43470;LOC_Os08g42690;LOC_Os09g33810;LOC_Os11g01439;LOC_Os11g05990;LOC_Os12g01449;LOC_Os12g07880
GO:0031359	integral component of chloroplast outer membrane	0.0012	0.0003	3.67	0.00930497	0.222557	0.652558	LOC_Os01g19770;LOC_Os03g19290;LOC_Os08g42690;LOC_Os09g33810
GO:0034388	Pwp2p-containing subcomplex of 90S preribosome	0.0012	0.0003	3.67	0.00930497	0.222557	0.652558	LOC_Os03g05720;LOC_Os05g44320;LOC_Os06g43690;LOC_Os07g41190
GO:0009538	photosystem I reaction center	0.0009	0.0002	4.59	0.0103468	0.231418	0.635603	LOC_Os03g56670;LOC_Os07g25430;LOC_Os12g23200
GO:0005874	microtubule	0.0085	0.0057	1.51	0.0114544	0.231418	0.635603	LOC_Os01g14090;LOC_Os01g18050;LOC_Os01g55510;LOC_Os01g57720;LOC_Os01g59150;LOC_Os02g16909;LOC_Os02g40430;LOC_Os02g50640;LOC_Os02g57120;LOC_Os03g11970;LOC_Os03g33580;LOC_Os03g45920;LOC_Os03g51600;LOC_Os03g56260;LOC_Os03g57330;LOC_Os04g53760;LOC_Os04g56970;LOC_Os04g58130;LOC_Os05g34170;LOC_Os06g03980;LOC_Os06g11990;LOC_Os06g13600;LOC_Os07g01490;LOC_Os07g05470;LOC_Os08g41890;LOC_Os09g13650;LOC_Os11g…
GO:0010287	plastoglobule	0.0027	0.0013	2.17	0.0118498	0.231418	0.635603	LOC_Os01g52240;LOC_Os02g10390;LOC_Os03g55800;LOC_Os04g54790;LOC_Os08g31750;LOC_Os09g04790;LOC_Os11g11000;LOC_Os11g38260;LOC_Os12g43130
GO:0043226	organelle	0.0836	0.0742	1.13	0.0120219	0.231418	0.635603	LOC_Os01g01160;LOC_Os01g01302;LOC_Os01g04200;LOC_Os01g05080;LOC_Os01g06000;LOC_Os01g07260;LOC_Os01g08510;LOC_Os01g12810;LOC_Os01g15530;LOC_Os01g15840;LOC_Os01g18840;LOC_Os01g19770;LOC_Os01g20110;LOC_Os01g27650;LOC_Os01g32090;LOC_Os01g32730;LOC_Os01g36600;LOC_Os01g36610;LOC_Os01g42280;LOC_Os01g42710;LOC_Os01g44394;LOC_Os01g48140;LOC_Os01g48380;LOC_Os01g50840;LOC_Os01g51840;LOC_Os01g55070;LOC_Os01g…
GO:0043229	intracellular organelle	0.0833	0.0741	1.12	0.0133197	0.231418	0.635603	LOC_Os01g01160;LOC_Os01g01302;LOC_Os01g04200;LOC_Os01g05080;LOC_Os01g06000;LOC_Os01g07260;LOC_Os01g08510;LOC_Os01g12810;LOC_Os01g15530;LOC_Os01g15840;LOC_Os01g18840;LOC_Os01g19770;LOC_Os01g20110;LOC_Os01g27650;LOC_Os01g32090;LOC_Os01g32730;LOC_Os01g36600;LOC_Os01g36610;LOC_Os01g42280;LOC_Os01g42710;LOC_Os01g44394;LOC_Os01g48140;LOC_Os01g48380;LOC_Os01g50840;LOC_Os01g51840;LOC_Os01g55070;LOC_Os01g…
GO:0019898	extrinsic component of membrane	0.0046	0.0026	1.76	0.0134296	0.231418	0.635603	LOC_Os01g43070;LOC_Os01g59090;LOC_Os01g70780;LOC_Os02g42000;LOC_Os03g44200;LOC_Os04g44190;LOC_Os05g07710;LOC_Os07g04840;LOC_Os07g17390;LOC_Os07g36080;LOC_Os08g39430;LOC_Os08g40160;LOC_Os10g41560;LOC_Os12g08830;LOC_Os12g37710
GO:0009534	chloroplast thylakoid	0.0058	0.0035	1.64	0.0134381	0.231418	0.635603	LOC_Os01g05080;LOC_Os01g08510;LOC_Os01g20110;LOC_Os01g32730;LOC_Os01g59090;LOC_Os01g67120;LOC_Os02g49680;LOC_Os03g01570;LOC_Os03g22780;LOC_Os03g55820;LOC_Os03g59640;LOC_Os04g38370;LOC_Os08g02630;LOC_Os08g32930;LOC_Os08g36140;LOC_Os09g04790;LOC_Os09g28480;LOC_Os10g01044;LOC_Os12g08830
GO:0043227	membrane-bounded organelle	0.0806	0.0716	1.13	0.0139792	0.231478	0.63549	LOC_Os01g01160;LOC_Os01g01302;LOC_Os01g04200;LOC_Os01g05080;LOC_Os01g06000;LOC_Os01g07260;LOC_Os01g08510;LOC_Os01g12810;LOC_Os01g15530;LOC_Os01g15840;LOC_Os01g18840;LOC_Os01g19770;LOC_Os01g20110;LOC_Os01g27650;LOC_Os01g32090;LOC_Os01g32730;LOC_Os01g36600;LOC_Os01g36610;LOC_Os01g42280;LOC_Os01g42710;LOC_Os01g44394;LOC_Os01g48140;LOC_Os01g48380;LOC_Os01g50840;LOC_Os01g55070;LOC_Os01g55290;LOC_Os01g…
GO:0044434	chloroplast part	0.0101	0.0071	1.42	0.0182447	0.285194	0.54486	LOC_Os01g01302;LOC_Os01g05080;LOC_Os01g07260;LOC_Os01g08510;LOC_Os01g19770;LOC_Os01g20110;LOC_Os01g32730;LOC_Os01g61320;LOC_Os01g61630;LOC_Os02g02520;LOC_Os02g04330;LOC_Os02g49680;LOC_Os03g01570;LOC_Os03g05870;LOC_Os03g21000;LOC_Os03g55820;LOC_Os04g38370;LOC_Os05g32230;LOC_Os06g44160;LOC_Os07g07310;LOC_Os07g38230;LOC_Os07g48510;LOC_Os07g48970;LOC_Os08g32930;LOC_Os08g36140;LOC_Os08g42690;LOC_Os09g…
GO:0019773	proteasome core complex, alpha-subunit complex	0.0021	0.0009	2.29	0.0185481	0.285194	0.54486	LOC_Os01g59600;LOC_Os02g42320;LOC_Os03g08280;LOC_Os03g26970;LOC_Os05g41180;LOC_Os07g42260;LOC_Os08g43540
GO:0030864	cortical actin cytoskeleton	0.0012	0.0004	3.06	0.0230946	0.331428	0.479611	LOC_Os01g03510;LOC_Os03g42710;LOC_Os03g51250;LOC_Os12g40260
GO:0055028	cortical microtubule	0.0012	0.0004	3.06	0.0230946	0.331428	0.479611	LOC_Os05g36960;LOC_Os06g11990;LOC_Os07g05470;LOC_Os11g08090
GO:0044435	plastid part	0.0101	0.0072	1.39	0.0238885	0.331763	0.479173	LOC_Os01g01302;LOC_Os01g05080;LOC_Os01g07260;LOC_Os01g08510;LOC_Os01g19770;LOC_Os01g20110;LOC_Os01g32730;LOC_Os01g61320;LOC_Os01g61630;LOC_Os02g02520;LOC_Os02g04330;LOC_Os02g49680;LOC_Os03g01570;LOC_Os03g05870;LOC_Os03g21000;LOC_Os03g55820;LOC_Os04g38370;LOC_Os05g32230;LOC_Os06g44160;LOC_Os07g07310;LOC_Os07g38230;LOC_Os07g48510;LOC_Os07g48970;LOC_Os08g32930;LOC_Os08g36140;LOC_Os08g42690;LOC_Os09g…
GO:0048046	apoplast	0.0156	0.012	1.29	0.0251032	0.337737	0.471421	LOC_Os01g14670;LOC_Os01g18210;LOC_Os01g62480;LOC_Os01g62490;LOC_Os01g65700;LOC_Os01g65710;LOC_Os02g32980;LOC_Os03g01020;LOC_Os03g01800;LOC_Os03g08150;LOC_Os03g16610;LOC_Os03g48760;LOC_Os03g48770;LOC_Os03g48780;LOC_Os04g48490;LOC_Os04g51450;LOC_Os04g51454;LOC_Os04g51460;LOC_Os05g01970;LOC_Os05g35460;LOC_Os05g38410;LOC_Os05g38420;LOC_Os06g48160;LOC_Os07g01600;LOC_Os07g01620;LOC_Os07g42520;LOC_Os07g…
GO:0009579	thylakoid	0.0064	0.0043	1.51	0.0273309	0.354565	0.450304	LOC_Os01g05080;LOC_Os01g08510;LOC_Os01g20110;LOC_Os01g32730;LOC_Os01g55570;LOC_Os02g49680;LOC_Os02g49870;LOC_Os03g01570;LOC_Os03g20100;LOC_Os03g21370;LOC_Os03g55820;LOC_Os04g38370;LOC_Os04g57320;LOC_Os05g01970;LOC_Os06g15400;LOC_Os07g38300;LOC_Os08g32930;LOC_Os08g36140;LOC_Os09g04790;LOC_Os09g28480;LOC_Os10g01044
GO:0030686	90S preribosome	0.0015	0.0006	2.55	0.0280011	0.354565	0.450304	LOC_Os01g08770;LOC_Os04g46310;LOC_Os04g50660;LOC_Os05g44320;LOC_Os07g41190
GO:0009536	plastid	0.0201	0.0163	1.24	0.0317509	0.363603	0.439373	LOC_Os01g01160;LOC_Os01g01302;LOC_Os01g05080;LOC_Os01g07260;LOC_Os01g08510;LOC_Os01g19770;LOC_Os01g20110;LOC_Os01g32730;LOC_Os01g57610;LOC_Os01g61320;LOC_Os01g61630;LOC_Os01g71180;LOC_Os02g02520;LOC_Os02g04330;LOC_Os02g38240;LOC_Os02g49680;LOC_Os02g52744;LOC_Os02g54060;LOC_Os03g01570;LOC_Os03g05870;LOC_Os03g06710;LOC_Os03g11310;LOC_Os03g11990;LOC_Os03g21000;LOC_Os03g55820;LOC_Os03g56960;LOC_Os04g…
GO:0046658	anchored component of plasma membrane	0.0085	0.0061	1.4	0.0331121	0.363603	0.439373	LOC_Os01g17470;LOC_Os01g64470;LOC_Os01g71830;LOC_Os02g33550;LOC_Os03g03600;LOC_Os03g25790;LOC_Os03g27980;LOC_Os03g30830;LOC_Os03g57880;LOC_Os04g48490;LOC_Os05g31140;LOC_Os05g38500;LOC_Os05g41610;LOC_Os05g43690;LOC_Os06g04080;LOC_Os06g11490;LOC_Os07g02200;LOC_Os07g35510;LOC_Os07g35560;LOC_Os07g40940;LOC_Os07g45060;LOC_Os08g04310;LOC_Os08g12800;LOC_Os08g23180;LOC_Os08g39270;LOC_Os09g07350;LOC_Os09g…
GO:0009532	plastid stroma	0.0055	0.0036	1.53	0.0336243	0.363603	0.439373	LOC_Os01g01302;LOC_Os01g08510;LOC_Os01g61320;LOC_Os01g61630;LOC_Os02g02520;LOC_Os02g04330;LOC_Os03g01570;LOC_Os03g05870;LOC_Os03g21000;LOC_Os06g44160;LOC_Os07g07310;LOC_Os07g38230;LOC_Os07g48510;LOC_Os07g48970;LOC_Os09g04790;LOC_Os09g20220;LOC_Os09g36200;LOC_Os10g30870
GO:0031354	intrinsic component of plastid outer membrane	0.0009	0.0003	3.44	0.0346267	0.363603	0.439373	LOC_Os01g19770;LOC_Os08g42690;LOC_Os09g33810
GO:0031355	integral component of plastid outer membrane	0.0009	0.0003	3.44	0.0346267	0.363603	0.439373	LOC_Os01g19770;LOC_Os08g42690;LOC_Os09g33810
GO:0031358	intrinsic component of chloroplast outer membrane	0.0009	0.0003	3.44	0.0346267	0.363603	0.439373	LOC_Os01g19770;LOC_Os08g42690;LOC_Os09g33810
GO:0098807	chloroplast thylakoid membrane protein complex	0.0009	0.0003	3.44	0.0346267	0.363603	0.439373	LOC_Os01g01340;LOC_Os06g01850;LOC_Os10g01044
GO:0016021	integral component of membrane	0.4773	0.4637	1.03	0.0410781	0.400933	0.396928	ChrSy.fgenesh.gene.37;ChrUn.fgenesh.gene.59;ChrUn.fgenesh.gene.68;ChrUn.fgenesh.gene.73;LOC_Os01g01360;LOC_Os01g01640;LOC_Os01g02570;LOC_Os01g02770;LOC_Os01g02870;LOC_Os01g02900;LOC_Os01g02910;LOC_Os01g02920;LOC_Os01g02930;LOC_Os01g03130;LOC_Os01g03180;LOC_Os01g03750;LOC_Os01g03820;LOC_Os01g03914;LOC_Os01g04230;LOC_Os01g04260;LOC_Os01g04460;LOC_Os01g04550;LOC_Os01g04580;LOC_Os01g04900;LOC_Os01g04…
GO:0005938	cell cortex	0.0021	0.0011	2.01	0.0411252	0.400933	0.396928	LOC_Os02g40430;LOC_Os02g57120;LOC_Os03g42710;LOC_Os06g11990;LOC_Os07g05470;LOC_Os11g08090;LOC_Os12g40260
GO:0005576	extracellular region	0.029	0.0247	1.17	0.043115	0.400933	0.396928	LOC_Os01g03320;LOC_Os01g03330;LOC_Os01g03340;LOC_Os01g03360;LOC_Os01g03390;LOC_Os01g03680;LOC_Os01g07770;LOC_Os01g15830;LOC_Os01g16450;LOC_Os01g21630;LOC_Os01g22352;LOC_Os01g22370;LOC_Os01g36240;LOC_Os01g43160;LOC_Os01g57854;LOC_Os01g60770;LOC_Os01g66840;LOC_Os02g14160;LOC_Os02g14170;LOC_Os02g14440;LOC_Os02g44108;LOC_Os02g51040;LOC_Os02g54030;LOC_Os02g56570;LOC_Os02g58720;LOC_Os03g01270;LOC_Os03g…
GO:0030863	cortical cytoskeleton	0.0015	0.0007	2.29	0.0461141	0.400933	0.396928	LOC_Os03g42710;LOC_Os06g11990;LOC_Os07g05470;LOC_Os11g08090;LOC_Os12g40260
GO:0044448	cell cortex part	0.0015	0.0007	2.29	0.0461141	0.400933	0.396928	LOC_Os03g42710;LOC_Os06g11990;LOC_Os07g05470;LOC_Os11g08090;LOC_Os12g40260
GO:0044452	nucleolar part	0.0015	0.0007	2.29	0.0461141	0.400933	0.396928	LOC_Os03g18840;LOC_Os04g46310;LOC_Os05g44320;LOC_Os07g41190;LOC_Os12g34854
GO:0005951	carbamoyl-phosphate synthase complex	0.0006	0.0001	4.59	0.0474944	0.400933	0.396928	LOC_Os01g38970;LOC_Os02g47850
GO:0010330	cellulose synthase complex	0.0006	0.0001	4.59	0.0474944	0.400933	0.396928	LOC_Os06g11990;LOC_Os11g08090
GO:0043036	starch grain	0.0006	0.0001	4.59	0.0474944	0.400933	0.396928	LOC_Os02g04330;LOC_Os11g37560
GO:1904423	dehydrodolichyl diphosphate synthase complex	0.0006	0.0001	4.59	0.0474944	0.400933	0.396928	LOC_Os02g10400;LOC_Os03g10080
GO:0070469	respiratory chain	0.0031	0.0018	1.7	0.0517386	0.424311	0.372315	LOC_Os02g21300;LOC_Os02g47200;LOC_Os04g51150;LOC_Os04g51160;LOC_Os04g57320;LOC_Os05g34770;LOC_Os06g07869;LOC_Os06g07969;LOC_Os07g39710;LOC_Os10g42540
GO:0044424	intracellular part	0.0925	0.0853	1.08	0.0522349	0.424311	0.372315	LOC_Os01g01160;LOC_Os01g01302;LOC_Os01g01650;LOC_Os01g01660;LOC_Os01g04200;LOC_Os01g05080;LOC_Os01g06000;LOC_Os01g07260;LOC_Os01g08510;LOC_Os01g08760;LOC_Os01g12810;LOC_Os01g15530;LOC_Os01g15840;LOC_Os01g18840;LOC_Os01g19770;LOC_Os01g20110;LOC_Os01g27650;LOC_Os01g32090;LOC_Os01g32730;LOC_Os01g36600;LOC_Os01g36610;LOC_Os01g42280;LOC_Os01g42710;LOC_Os01g44394;LOC_Os01g48140;LOC_Os01g48380;LOC_Os01g…
GO:0016020	membrane	0.054	0.0486	1.11	0.0562632	0.44857	0.348169	LOC_Os01g04260;LOC_Os01g05080;LOC_Os01g06580;LOC_Os01g07700;LOC_Os01g08510;LOC_Os01g10250;LOC_Os01g19770;LOC_Os01g19820;LOC_Os01g20110;LOC_Os01g21520;LOC_Os01g32730;LOC_Os01g32780;LOC_Os01g42090;LOC_Os01g49120;LOC_Os01g49360;LOC_Os01g51840;LOC_Os01g57350;LOC_Os01g57520;LOC_Os01g60770;LOC_Os01g61010;LOC_Os01g62890;LOC_Os01g65520;LOC_Os01g70780;LOC_Os01g72860;LOC_Os01g74580;LOC_Os02g03790;LOC_Os02g…
GO:0099513	polymeric cytoskeletal fiber	0.0027	0.0016	1.72	0.058911	0.461141	0.336166	LOC_Os01g57720;LOC_Os02g40430;LOC_Os02g57120;LOC_Os03g33580;LOC_Os03g57330;LOC_Os06g11990;LOC_Os07g05470;LOC_Os11g08090;LOC_Os12g42430
GO:0005887	integral component of plasma membrane	0.0049	0.0033	1.47	0.061612	0.468499	0.329291	LOC_Os01g42090;LOC_Os03g07480;LOC_Os03g09930;LOC_Os03g13750;LOC_Os03g24860;LOC_Os03g24870;LOC_Os03g62200;LOC_Os05g19040;LOC_Os05g21180;LOC_Os06g08250;LOC_Os07g01810;LOC_Os10g41190;LOC_Os11g38160;LOC_Os12g32760;LOC_Os12g32940;LOC_Os12g44380
GO:0031976	plastid thylakoid	0.004	0.0026	1.53	0.0650067	0.468499	0.329291	LOC_Os01g05080;LOC_Os01g08510;LOC_Os01g20110;LOC_Os01g32730;LOC_Os02g49680;LOC_Os03g01570;LOC_Os03g55820;LOC_Os04g38370;LOC_Os08g32930;LOC_Os08g36140;LOC_Os09g04790;LOC_Os09g28480;LOC_Os10g01044
GO:0099080	supramolecular complex	0.0031	0.0019	1.64	0.0652921	0.468499	0.329291	LOC_Os01g57720;LOC_Os02g40430;LOC_Os02g57120;LOC_Os03g18870;LOC_Os03g33580;LOC_Os03g57330;LOC_Os06g11990;LOC_Os07g05470;LOC_Os11g08090;LOC_Os12g42430
GO:0099081	supramolecular polymer	0.0031	0.0019	1.64	0.0652921	0.468499	0.329291	LOC_Os01g57720;LOC_Os02g40430;LOC_Os02g57120;LOC_Os03g18870;LOC_Os03g33580;LOC_Os03g57330;LOC_Os06g11990;LOC_Os07g05470;LOC_Os11g08090;LOC_Os12g42430
GO:0099512	supramolecular fiber	0.0031	0.0019	1.64	0.0652921	0.468499	0.329291	LOC_Os01g57720;LOC_Os02g40430;LOC_Os02g57120;LOC_Os03g18870;LOC_Os03g33580;LOC_Os03g57330;LOC_Os06g11990;LOC_Os07g05470;LOC_Os11g08090;LOC_Os12g42430
GO:0031350	intrinsic component of plastid membrane	0.0009	0.0003	2.75	0.0726093	0.496194	0.304349	LOC_Os01g19770;LOC_Os08g42690;LOC_Os09g33810
GO:0031351	integral component of plastid membrane	0.0009	0.0003	2.75	0.0726093	0.496194	0.304349	LOC_Os01g19770;LOC_Os08g42690;LOC_Os09g33810
GO:0099503	secretory vesicle	0.0009	0.0003	2.75	0.0726093	0.496194	0.304349	LOC_Os04g47700;LOC_Os07g05470;LOC_Os12g08670
GO:0099568	cytoplasmic region	0.0021	0.0012	1.78	0.0764519	0.51429	0.288792	LOC_Os02g40430;LOC_Os02g57120;LOC_Os03g42710;LOC_Os06g11990;LOC_Os07g05470;LOC_Os11g08090;LOC_Os12g40260
GO:0005618	cell wall	0.0134	0.0112	1.2	0.099676	0.625924	0.203479	LOC_Os01g14670;LOC_Os01g21630;LOC_Os01g57854;LOC_Os01g60770;LOC_Os01g66840;LOC_Os02g32980;LOC_Os02g51040;LOC_Os03g01800;LOC_Os03g08150;LOC_Os03g30830;LOC_Os03g48760;LOC_Os03g48770;LOC_Os03g48780;LOC_Os03g60720;LOC_Os04g15840;LOC_Os04g48490;LOC_Os04g51450;LOC_Os04g51454;LOC_Os04g51460;LOC_Os05g01370;LOC_Os05g39990;LOC_Os06g48160;LOC_Os07g40940;LOC_Os07g49100;LOC_Os08g08970;LOC_Os08g08990;LOC_Os08g…
GO:0044444	cytoplasmic part	0.0491	0.0449	1.09	0.101789	0.625924	0.203479	LOC_Os01g01160;LOC_Os01g01302;LOC_Os01g04200;LOC_Os01g05080;LOC_Os01g07260;LOC_Os01g08510;LOC_Os01g08760;LOC_Os01g15530;LOC_Os01g19770;LOC_Os01g20110;LOC_Os01g32730;LOC_Os01g44394;LOC_Os01g50840;LOC_Os01g51840;LOC_Os01g57610;LOC_Os01g57720;LOC_Os01g61320;LOC_Os01g61630;LOC_Os01g65350;LOC_Os01g70780;LOC_Os01g71180;LOC_Os01g74580;LOC_Os02g02520;LOC_Os02g04330;LOC_Os02g06720;LOC_Os02g11720;LOC_Os02g…
GO:0034357	photosynthetic membrane	0.0037	0.0025	1.45	0.105739	0.625924	0.203479	LOC_Os01g05080;LOC_Os01g08510;LOC_Os01g20110;LOC_Os01g32730;LOC_Os02g49680;LOC_Os03g01570;LOC_Os03g55820;LOC_Os04g38370;LOC_Os08g36140;LOC_Os09g04790;LOC_Os09g28480;LOC_Os10g01044
GO:0005759	mitochondrial matrix	0.0043	0.0031	1.4	0.10956	0.625924	0.203479	LOC_Os01g04200;LOC_Os01g05010;LOC_Os01g29409;LOC_Os02g54060;LOC_Os03g61920;LOC_Os04g10400;LOC_Os05g25850;LOC_Os05g49300;LOC_Os06g01630;LOC_Os06g04380;LOC_Os06g45510;LOC_Os07g44330;LOC_Os08g14770;LOC_Os08g25090
GO:0005881	cytoplasmic microtubule	0.0012	0.0006	2.04	0.111156	0.625924	0.203479	LOC_Os01g57720;LOC_Os06g11990;LOC_Os07g05470;LOC_Os11g08090
GO:0005885	Arp2/3 protein complex	0.0012	0.0006	2.04	0.111156	0.625924	0.203479	LOC_Os01g46580;LOC_Os02g14000;LOC_Os02g38340;LOC_Os04g43290
GO:0030008	TRAPP complex	0.0012	0.0006	2.04	0.111156	0.625924	0.203479	LOC_Os01g51220;LOC_Os03g28400;LOC_Os06g05804;LOC_Os07g19060
GO:0030684	preribosome	0.0012	0.0006	2.04	0.111156	0.625924	0.203479	LOC_Os01g08770;LOC_Os04g46310;LOC_Os05g44320;LOC_Os07g41190
GO:0055035	plastid thylakoid membrane	0.0034	0.0023	1.44	0.12163	0.625924	0.203479	LOC_Os01g05080;LOC_Os01g08510;LOC_Os01g20110;LOC_Os01g32730;LOC_Os02g49680;LOC_Os03g55820;LOC_Os04g38370;LOC_Os08g36140;LOC_Os09g04790;LOC_Os09g28480;LOC_Os10g01044
GO:0005826	actomyosin contractile ring	0.0006	0.0002	3.06	0.121789	0.625924	0.203479	LOC_Os03g42710;LOC_Os12g40260
GO:0005838	proteasome regulatory particle	0.0006	0.0002	3.06	0.121789	0.625924	0.203479	LOC_Os04g56646;LOC_Os07g25420
GO:0016471	vacuolar proton-transporting V-type ATPase complex	0.0006	0.0002	3.06	0.121789	0.625924	0.203479	LOC_Os02g47320;LOC_Os04g51270
GO:0030956	glutamyl-tRNA(Gln) amidotransferase complex	0.0006	0.0002	3.06	0.121789	0.625924	0.203479	LOC_Os04g55050;LOC_Os11g34210
GO:0031429	box H/ACA snoRNP complex	0.0006	0.0002	3.06	0.121789	0.625924	0.203479	LOC_Os03g25450;LOC_Os07g44190
GO:0032155	cell division site part	0.0006	0.0002	3.06	0.121789	0.625924	0.203479	LOC_Os03g42710;LOC_Os12g40260
GO:0070938	contractile ring	0.0006	0.0002	3.06	0.121789	0.625924	0.203479	LOC_Os03g42710;LOC_Os12g40260
GO:0005779	integral component of peroxisomal membrane	0.0009	0.0004	2.29	0.122124	0.625924	0.203479	LOC_Os03g19010;LOC_Os05g32630;LOC_Os06g03660
GO:0016602	CCAAT-binding factor complex	0.0009	0.0004	2.29	0.122124	0.625924	0.203479	LOC_Os03g29760;LOC_Os03g48970;LOC_Os07g41720
GO:0030981	cortical microtubule cytoskeleton	0.0009	0.0004	2.29	0.122124	0.625924	0.203479	LOC_Os06g11990;LOC_Os07g05470;LOC_Os11g08090
GO:0031428	box C/D snoRNP complex	0.0009	0.0004	2.29	0.122124	0.625924	0.203479	LOC_Os03g22730;LOC_Os03g22880;LOC_Os12g20410
GO:0042170	plastid membrane	0.0021	0.0013	1.61	0.125074	0.629776	0.200814	LOC_Os01g19770;LOC_Os03g21000;LOC_Os05g32230;LOC_Os07g48510;LOC_Os08g42690;LOC_Os09g33810;LOC_Os09g36200
GO:0031225	anchored component of membrane	0.0046	0.0034	1.35	0.126626	0.629776	0.200814	LOC_Os01g06580;LOC_Os03g30250;LOC_Os03g30830;LOC_Os03g54750;LOC_Os04g48490;LOC_Os05g32110;LOC_Os05g43690;LOC_Os07g40940;LOC_Os07g41310;LOC_Os07g45060;LOC_Os07g49080;LOC_Os08g23180;LOC_Os08g39270;LOC_Os09g07350;LOC_Os09g30486
GO:0009506	plasmodesma	0.0137	0.0117	1.17	0.13056	0.629776	0.200814	LOC_Os01g11414;LOC_Os01g14670;LOC_Os01g16450;LOC_Os01g22352;LOC_Os01g64470;LOC_Os02g11720;LOC_Os02g33550;LOC_Os02g40430;LOC_Os02g48390;LOC_Os02g48780;LOC_Os02g55590;LOC_Os02g57120;LOC_Os02g57240;LOC_Os03g01012;LOC_Os03g29980;LOC_Os03g30830;LOC_Os03g40100;LOC_Os04g45460;LOC_Os04g53630;LOC_Os04g59260;LOC_Os05g01370;LOC_Os05g25450;LOC_Os05g35460;LOC_Os05g43690;LOC_Os05g51420;LOC_Os06g11990;LOC_Os06g…
GO:0005819	spindle	0.0024	0.0016	1.53	0.132203	0.629776	0.200814	LOC_Os02g03400;LOC_Os02g40430;LOC_Os02g57120;LOC_Os03g13460;LOC_Os03g33580;LOC_Os06g03980;LOC_Os08g41890;LOC_Os09g13650
GO:0044436	thylakoid part	0.0037	0.0027	1.38	0.143568	0.629776	0.200814	LOC_Os01g05080;LOC_Os01g08510;LOC_Os01g20110;LOC_Os01g32730;LOC_Os02g49680;LOC_Os03g01570;LOC_Os03g55820;LOC_Os04g38370;LOC_Os08g36140;LOC_Os09g04790;LOC_Os09g28480;LOC_Os10g01044
GO:0042651	thylakoid membrane	0.004	0.0029	1.36	0.144129	0.629776	0.200814	LOC_Os01g05080;LOC_Os01g08510;LOC_Os01g20110;LOC_Os01g32730;LOC_Os02g49680;LOC_Os03g01570;LOC_Os03g55820;LOC_Os04g38370;LOC_Os07g36390;LOC_Os08g36140;LOC_Os09g04790;LOC_Os09g28480;LOC_Os10g01044
GO:0019867	outer membrane	0.0021	0.0014	1.53	0.154057	0.629776	0.200814	LOC_Os01g19770;LOC_Os03g11060;LOC_Os03g16440;LOC_Os04g33770;LOC_Os08g42690;LOC_Os09g33810;LOC_Os12g02385
GO:0000407	pre-autophagosomal structure	0.0012	0.0007	1.84	0.154517	0.629776	0.200814	LOC_Os01g70780;LOC_Os03g14380;LOC_Os03g44200;LOC_Os05g07710
GO:0044430	cytoskeletal part	0.0049	0.0038	1.29	0.160898	0.629776	0.200814	LOC_Os01g51840;LOC_Os01g57720;LOC_Os02g38340;LOC_Os02g39650;LOC_Os02g40430;LOC_Os02g57120;LOC_Os03g33580;LOC_Os03g42710;LOC_Os03g57330;LOC_Os05g02820;LOC_Os06g11990;LOC_Os07g05470;LOC_Os10g42640;LOC_Os11g08090;LOC_Os12g40260;LOC_Os12g42430
GO:0005737	cytoplasm	0.0995	0.0952	1.05	0.17972	0.629776	0.200814	LOC_Os01g01160;LOC_Os01g01302;LOC_Os01g01650;LOC_Os01g01660;LOC_Os01g04200;LOC_Os01g05080;LOC_Os01g07260;LOC_Os01g08510;LOC_Os01g08760;LOC_Os01g09570;LOC_Os01g09800;LOC_Os01g10290;LOC_Os01g15530;LOC_Os01g19770;LOC_Os01g20110;LOC_Os01g21320;LOC_Os01g32730;LOC_Os01g34870;LOC_Os01g42470;LOC_Os01g42850;LOC_Os01g44394;LOC_Os01g46580;LOC_Os01g50840;LOC_Os01g51840;LOC_Os01g52260;LOC_Os01g53060;LOC_Os01g…
GO:0000347	THO complex	0.0009	0.0005	1.97	0.180216	0.629776	0.200814	LOC_Os02g55410;LOC_Os05g39850;LOC_Os11g29380
GO:0033180	proton-transporting V-type ATPase, V1 domain	0.0009	0.0005	1.97	0.180216	0.629776	0.200814	LOC_Os01g51380;LOC_Os04g05080;LOC_Os06g37180
GO:0042646	plastid nucleoid	0.0009	0.0005	1.97	0.180216	0.629776	0.200814	LOC_Os01g08510;LOC_Os01g61320;LOC_Os03g31150
GO:0005811	lipid droplet	0.0018	0.0012	1.53	0.180603	0.629776	0.200814	LOC_Os04g32080;LOC_Os05g49440;LOC_Os11g08569;LOC_Os11g18194;LOC_Os11g18366;LOC_Os11g35710
GO:0005777	peroxisome	0.0046	0.0036	1.27	0.181923	0.629776	0.200814	LOC_Os01g64520;LOC_Os02g51350;LOC_Os03g15860;LOC_Os03g19680;LOC_Os04g39020;LOC_Os04g44550;LOC_Os05g45300;LOC_Os06g24704;LOC_Os06g51150;LOC_Os09g37280;LOC_Os11g06680;LOC_Os11g37730;LOC_Os11g39220;LOC_Os12g06560;LOC_Os12g07880
GO:0015629	actin cytoskeleton	0.0021	0.0015	1.46	0.185795	0.629776	0.200814	LOC_Os02g38340;LOC_Os03g13950;LOC_Os03g42710;LOC_Os03g56790;LOC_Os03g60580;LOC_Os05g06110;LOC_Os12g40260
GO:0022626	cytosolic ribosome	0.0021	0.0015	1.46	0.185795	0.629776	0.200814	LOC_Os01g05860;LOC_Os01g18210;LOC_Os02g53530;LOC_Os03g03360;LOC_Os03g15870;LOC_Os09g27320;LOC_Os09g33986
GO:0031969	chloroplast membrane	0.0024	0.0017	1.41	0.188493	0.629776	0.200814	LOC_Os01g19770;LOC_Os02g11740;LOC_Os03g21000;LOC_Os05g32230;LOC_Os07g48510;LOC_Os08g42690;LOC_Os09g33810;LOC_Os09g36200
GO:0009501	amyloplast	0.0012	0.0007	1.67	0.202968	0.629776	0.200814	LOC_Os01g52250;LOC_Os02g51070;LOC_Os06g06560;LOC_Os07g22930
GO:0000243	commitment complex	0.0006	0.0003	2.29	0.208952	0.629776	0.200814	LOC_Os01g72650;LOC_Os03g13760
GO:0000427	plastid-encoded plastid RNA polymerase complex	0.0006	0.0003	2.29	0.208952	0.629776	0.200814	LOC_Os01g56350;LOC_Os04g43420
GO:0005960	glycine cleavage complex	0.0006	0.0003	2.29	0.208952	0.629776	0.200814	LOC_Os02g07410;LOC_Os10g37180
GO:0016363	nuclear matrix	0.0006	0.0003	2.29	0.208952	0.629776	0.200814	LOC_Os01g08510;LOC_Os03g11060
GO:0030141	secretory granule	0.0006	0.0003	2.29	0.208952	0.629776	0.200814	LOC_Os04g47700;LOC_Os07g05470
GO:0030659	cytoplasmic vesicle membrane	0.0006	0.0003	2.29	0.208952	0.629776	0.200814	LOC_Os03g14380;LOC_Os12g08670
GO:0071339	MLL1 complex	0.0006	0.0003	2.29	0.208952	0.629776	0.200814	LOC_Os03g58640;LOC_Os04g39220
GO:0031968	organelle outer membrane	0.0015	0.001	1.53	0.213425	0.629776	0.200814	LOC_Os01g19770;LOC_Os03g11060;LOC_Os04g33770;LOC_Os08g42690;LOC_Os09g33810
GO:0000172	ribonuclease MRP complex	0.0003	0.0001	4.59	0.217958	0.629776	0.200814	LOC_Os11g45250
GO:0000312	plastid small ribosomal subunit	0.0003	0.0001	4.59	0.217958	0.629776	0.200814	LOC_Os03g55930
GO:0001650	fibrillar center	0.0003	0.0001	4.59	0.217958	0.629776	0.200814	LOC_Os03g18840
GO:0005640	nuclear outer membrane	0.0003	0.0001	4.59	0.217958	0.629776	0.200814	LOC_Os03g11060
GO:0005655	nucleolar ribonuclease P complex	0.0003	0.0001	4.59	0.217958	0.629776	0.200814	LOC_Os11g45250
GO:0005947	mitochondrial alpha-ketoglutarate dehydrogenase complex	0.0003	0.0001	4.59	0.217958	0.629776	0.200814	LOC_Os07g07470
GO:0005958	DNA-dependent protein kinase-DNA ligase 4 complex	0.0003	0.0001	4.59	0.217958	0.629776	0.200814	LOC_Os03g53000
GO:0008021	synaptic vesicle	0.0003	0.0001	4.59	0.217958	0.629776	0.200814	LOC_Os12g08670
GO:0009514	glyoxysome	0.0003	0.0001	4.59	0.217958	0.629776	0.200814	LOC_Os07g34520
GO:0009569	chloroplast starch grain	0.0003	0.0001	4.59	0.217958	0.629776	0.200814	LOC_Os02g04330
GO:0030672	synaptic vesicle membrane	0.0003	0.0001	4.59	0.217958	0.629776	0.200814	LOC_Os12g08670
GO:0030692	Noc4p-Nop14p complex	0.0003	0.0001	4.59	0.217958	0.629776	0.200814	LOC_Os04g49580
GO:0031415	NatA complex	0.0003	0.0001	4.59	0.217958	0.629776	0.200814	LOC_Os01g42470
GO:0031422	RecQ helicase-Topo III complex	0.0003	0.0001	4.59	0.217958	0.629776	0.200814	LOC_Os04g32090
GO:0031595	nuclear proteasome complex	0.0003	0.0001	4.59	0.217958	0.629776	0.200814	LOC_Os02g11050
GO:0031972	chloroplast intermembrane space	0.0003	0.0001	4.59	0.217958	0.629776	0.200814	LOC_Os07g08970
GO:0031978	plastid thylakoid lumen	0.0003	0.0001	4.59	0.217958	0.629776	0.200814	LOC_Os01g05080
GO:0032586	protein storage vacuole membrane	0.0003	0.0001	4.59	0.217958	0.629776	0.200814	LOC_Os12g43550
GO:0032806	carboxy-terminal domain protein kinase complex	0.0003	0.0001	4.59	0.217958	0.629776	0.200814	LOC_Os09g25550
GO:0032807	DNA ligase IV complex	0.0003	0.0001	4.59	0.217958	0.629776	0.200814	LOC_Os03g53000
GO:0033116	endoplasmic reticulum-Golgi intermediate compartment membrane	0.0003	0.0001	4.59	0.217958	0.629776	0.200814	LOC_Os04g52300
GO:0033176	proton-transporting V-type ATPase complex	0.0003	0.0001	4.59	0.217958	0.629776	0.200814	LOC_Os04g55040
GO:0034455	t-UTP complex	0.0003	0.0001	4.59	0.217958	0.629776	0.200814	LOC_Os04g46310
GO:0034998	oligosaccharyltransferase I complex	0.0003	0.0001	4.59	0.217958	0.629776	0.200814	LOC_Os06g37070
GO:0036449	microtubule minus-end	0.0003	0.0001	4.59	0.217958	0.629776	0.200814	LOC_Os06g11990
GO:0042643	actomyosin, actin portion	0.0003	0.0001	4.59	0.217958	0.629776	0.200814	LOC_Os01g03510
GO:0043186	P granule	0.0003	0.0001	4.59	0.217958	0.629776	0.200814	LOC_Os03g06440
GO:0048476	Holliday junction resolvase complex	0.0003	0.0001	4.59	0.217958	0.629776	0.200814	LOC_Os04g55500
GO:0070390	transcription export complex 2	0.0003	0.0001	4.59	0.217958	0.629776	0.200814	LOC_Os01g69110
GO:0070852	cell body fiber	0.0003	0.0001	4.59	0.217958	0.629776	0.200814	Oryza_sativa_newGene_1636
GO:0080085	signal recognition particle, chloroplast targeting	0.0003	0.0001	4.59	0.217958	0.629776	0.200814	LOC_Os03g03990
GO:0097344	Rix1 complex	0.0003	0.0001	4.59	0.217958	0.629776	0.200814	LOC_Os04g39220
GO:0098572	stromal side of plastid thylakoid membrane	0.0003	0.0001	4.59	0.217958	0.629776	0.200814	LOC_Os05g22614
GO:0098793	presynapse	0.0003	0.0001	4.59	0.217958	0.629776	0.200814	LOC_Os12g08670
GO:0099501	exocytic vesicle membrane	0.0003	0.0001	4.59	0.217958	0.629776	0.200814	LOC_Os12g08670
GO:1902554	serine/threonine protein kinase complex	0.0003	0.0001	4.59	0.217958	0.629776	0.200814	LOC_Os09g25550
GO:1902911	protein kinase complex	0.0003	0.0001	4.59	0.217958	0.629776	0.200814	LOC_Os09g25550
GO:1990752	microtubule end	0.0003	0.0001	4.59	0.217958	0.629776	0.200814	LOC_Os06g11990
GO:0005732	small nucleolar ribonucleoprotein complex	0.0009	0.0005	1.72	0.243827	0.690618	0.160762	LOC_Os01g08770;LOC_Os05g42300;LOC_Os12g04010
GO:0030173	integral component of Golgi membrane	0.0009	0.0005	1.72	0.243827	0.690618	0.160762	LOC_Os02g57510;LOC_Os05g21180;LOC_Os07g38990
GO:0030286	dynein complex	0.0009	0.0005	1.72	0.243827	0.690618	0.160762	LOC_Os01g55510;LOC_Os02g16909;LOC_Os02g36990
GO:0044459	plasma membrane part	0.0043	0.0035	1.21	0.252363	0.710123	0.148666	LOC_Os01g42090;LOC_Os02g38040;LOC_Os03g30830;LOC_Os03g63060;LOC_Os04g48490;LOC_Os05g43690;LOC_Os06g08250;LOC_Os06g11990;LOC_Os07g40940;LOC_Os07g45060;LOC_Os08g23180;LOC_Os08g39270;LOC_Os09g07350;LOC_Os09g30486
GO:0071944	cell periphery	0.0208	0.0192	1.08	0.255811	0.71515	0.145603	LOC_Os01g06580;LOC_Os01g19820;LOC_Os01g32780;LOC_Os01g42090;LOC_Os01g51840;LOC_Os01g57520;LOC_Os01g72860;LOC_Os01g74580;LOC_Os02g11720;LOC_Os02g21350;LOC_Os02g38040;LOC_Os02g38120;LOC_Os02g40430;LOC_Os02g47230;LOC_Os02g47840;LOC_Os02g52314;LOC_Os02g57120;LOC_Os02g57240;LOC_Os03g11060;LOC_Os03g14250;LOC_Os03g16400;LOC_Os03g30830;LOC_Os03g42710;LOC_Os03g43990;LOC_Os03g50040;LOC_Os03g62790;LOC_Os03g…
GO:0015630	microtubule cytoskeleton	0.004	0.0033	1.22	0.25785	0.7162	0.144966	LOC_Os01g51840;LOC_Os01g57720;LOC_Os02g39650;LOC_Os02g40430;LOC_Os02g57120;LOC_Os03g33580;LOC_Os03g57330;LOC_Os05g02820;LOC_Os06g11990;LOC_Os07g05470;LOC_Os10g42640;LOC_Os11g08090;LOC_Os12g42430
GO:0098805	whole membrane	0.0058	0.005	1.16	0.26762	0.738573	0.131607	LOC_Os01g19770;LOC_Os01g70780;LOC_Os03g11060;LOC_Os03g54880;LOC_Os04g12499;LOC_Os04g12530;LOC_Os04g33770;LOC_Os04g34080;LOC_Os04g38370;LOC_Os04g58180;LOC_Os05g07710;LOC_Os05g51420;LOC_Os07g48850;LOC_Os08g23180;LOC_Os08g42690;LOC_Os09g07350;LOC_Os09g20220;LOC_Os09g33810;LOC_Os12g08670
GO:0030054	cell junction	0.0064	0.0057	1.13	0.29545	0.787148	0.103944	LOC_Os02g11720;LOC_Os02g38040;LOC_Os02g40430;LOC_Os02g57120;LOC_Os02g57240;LOC_Os03g29980;LOC_Os03g30830;LOC_Os03g40100;LOC_Os05g01370;LOC_Os05g35460;LOC_Os05g43690;LOC_Os05g51420;LOC_Os06g11990;LOC_Os07g05470;LOC_Os07g40940;LOC_Os08g25010;LOC_Os08g36570;LOC_Os12g16240;LOC_Os12g16250;LOC_Os12g16410;Oryza_sativa_newGene_600
GO:0043228	non-membrane-bounded organelle	0.0119	0.0109	1.09	0.295832	0.787148	0.103944	LOC_Os01g07260;LOC_Os01g08510;LOC_Os01g51840;LOC_Os01g57720;LOC_Os01g61320;LOC_Os02g01940;LOC_Os02g13810;LOC_Os02g35690;LOC_Os02g38340;LOC_Os02g39650;LOC_Os02g40430;LOC_Os02g47370;LOC_Os02g53530;LOC_Os02g57120;LOC_Os03g06360;LOC_Os03g18840;LOC_Os03g18870;LOC_Os03g33580;LOC_Os03g42710;LOC_Os03g46260;LOC_Os03g51200;LOC_Os03g57330;LOC_Os04g32080;LOC_Os04g46310;LOC_Os04g51320;LOC_Os05g02820;LOC_Os05g…
GO:0043232	intracellular non-membrane-bounded organelle	0.0119	0.0109	1.09	0.295832	0.787148	0.103944	LOC_Os01g07260;LOC_Os01g08510;LOC_Os01g51840;LOC_Os01g57720;LOC_Os01g61320;LOC_Os02g01940;LOC_Os02g13810;LOC_Os02g35690;LOC_Os02g38340;LOC_Os02g39650;LOC_Os02g40430;LOC_Os02g47370;LOC_Os02g53530;LOC_Os02g57120;LOC_Os03g06360;LOC_Os03g18840;LOC_Os03g18870;LOC_Os03g33580;LOC_Os03g42710;LOC_Os03g46260;LOC_Os03g51200;LOC_Os03g57330;LOC_Os04g32080;LOC_Os04g46310;LOC_Os04g51320;LOC_Os05g02820;LOC_Os05g…
GO:0031226	intrinsic component of plasma membrane	0.0034	0.0028	1.2	0.298303	0.787148	0.103944	LOC_Os01g42090;LOC_Os03g30830;LOC_Os04g48490;LOC_Os05g43690;LOC_Os06g08250;LOC_Os07g40940;LOC_Os07g45060;LOC_Os08g23180;LOC_Os08g39270;LOC_Os09g07350;LOC_Os09g30486
GO:0009543	chloroplast thylakoid lumen	0.0006	0.0003	1.84	0.299848	0.787148	0.103944	LOC_Os01g05080;LOC_Os02g42960
GO:0030139	endocytic vesicle	0.0006	0.0003	1.84	0.299848	0.787148	0.103944	LOC_Os03g43670;LOC_Os10g30520
GO:0034045	pre-autophagosomal structure membrane	0.0006	0.0003	1.84	0.299848	0.787148	0.103944	LOC_Os01g70780;LOC_Os05g07710
GO:0089701	U2AF	0.0006	0.0003	1.84	0.299848	0.787148	0.103944	LOC_Os01g72650;LOC_Os09g31482
GO:0009524	phragmoplast	0.0015	0.0011	1.35	0.305232	0.796426	0.0988543	LOC_Os02g40430;LOC_Os02g57120;LOC_Os03g33580;LOC_Os07g05470;LOC_Os08g41890
GO:0000793	condensed chromosome	0.0012	0.0009	1.41	0.309414	0.79767	0.0981768	LOC_Os02g13810;LOC_Os03g33580;LOC_Os05g02820;LOC_Os10g42640
GO:0005758	mitochondrial intermembrane space	0.0012	0.0009	1.41	0.309414	0.79767	0.0981768	LOC_Os02g55134;LOC_Os04g49220;LOC_Os04g57810;LOC_Os08g42380
GO:0005739	mitochondrion	0.0238	0.0225	1.06	0.312161	0.799962	0.0969306	LOC_Os01g04200;LOC_Os01g15530;LOC_Os01g16350;LOC_Os01g16900;LOC_Os01g19770;LOC_Os01g44069;LOC_Os01g47690;LOC_Os01g49330;LOC_Os01g57460;LOC_Os02g06720;LOC_Os02g07410;LOC_Os02g33500;LOC_Os02g35610;LOC_Os02g43720;LOC_Os02g49680;LOC_Os02g57060;LOC_Os03g04410;LOC_Os03g05870;LOC_Os03g10060;LOC_Os03g11120;LOC_Os03g44150;LOC_Os03g54760;LOC_Os03g55800;LOC_Os03g58040;LOC_Os03g60570;LOC_Os03g62170;LOC_Os04g…
GO:0055044	symplast	0.0058	0.0052	1.12	0.332447	0.812377	0.0902424	LOC_Os02g11720;LOC_Os02g40430;LOC_Os02g57120;LOC_Os02g57240;LOC_Os03g29980;LOC_Os03g30830;LOC_Os03g40100;LOC_Os05g01370;LOC_Os05g35460;LOC_Os05g43690;LOC_Os05g51420;LOC_Os06g11990;LOC_Os07g05470;LOC_Os07g40940;LOC_Os08g36570;LOC_Os12g16240;LOC_Os12g16250;LOC_Os12g16410;Oryza_sativa_newGene_600
GO:0044429	mitochondrial part	0.0021	0.0017	1.24	0.332494	0.812377	0.0902424	LOC_Os01g04200;LOC_Os01g19770;LOC_Os04g33770;LOC_Os05g25850;LOC_Os06g45510;LOC_Os10g33910;LOC_Os10g42540
GO:0005876	spindle microtubule	0.0009	0.0007	1.38	0.376867	0.812377	0.0902424	LOC_Os02g40430;LOC_Os02g57120;LOC_Os03g33580
GO:0009527	plastid outer membrane	0.0009	0.0007	1.38	0.376867	0.812377	0.0902424	LOC_Os01g19770;LOC_Os08g42690;LOC_Os09g33810
GO:0031300	intrinsic component of organelle membrane	0.0009	0.0007	1.38	0.376867	0.812377	0.0902424	LOC_Os01g19770;LOC_Os08g42690;LOC_Os09g33810
GO:0031301	integral component of organelle membrane	0.0009	0.0007	1.38	0.376867	0.812377	0.0902424	LOC_Os01g19770;LOC_Os08g42690;LOC_Os09g33810
GO:0000221	vacuolar proton-transporting V-type ATPase, V1 domain	0.0003	0.0001	2.29	0.388422	0.812377	0.0902424	LOC_Os07g36470
GO:0000275	mitochondrial proton-transporting ATP synthase complex, catalytic core F(1)	0.0003	0.0001	2.29	0.388422	0.812377	0.0902424	LOC_Os08g15170
GO:0000777	condensed chromosome kinetochore	0.0003	0.0001	2.29	0.388422	0.812377	0.0902424	LOC_Os03g33580
GO:0000796	condensin complex	0.0003	0.0001	2.29	0.388422	0.812377	0.0902424	LOC_Os01g34870
GO:0001669	acrosomal vesicle	0.0003	0.0001	2.29	0.388422	0.812377	0.0902424	LOC_Os07g05470
GO:0002177	manchette	0.0003	0.0001	2.29	0.388422	0.812377	0.0902424	LOC_Os07g05470
GO:0005712	chiasma	0.0003	0.0001	2.29	0.388422	0.812377	0.0902424	LOC_Os02g13810
GO:0005882	intermediate filament	0.0003	0.0001	2.29	0.388422	0.812377	0.0902424	LOC_Os09g26999
GO:0016324	apical plasma membrane	0.0003	0.0001	2.29	0.388422	0.812377	0.0902424	LOC_Os03g63060
GO:0018444	translation release factor complex	0.0003	0.0001	2.29	0.388422	0.812377	0.0902424	LOC_Os05g31020
GO:0019774	proteasome core complex, beta-subunit complex	0.0003	0.0001	2.29	0.388422	0.812377	0.0902424	LOC_Os06g43570
GO:0031417	NatC complex	0.0003	0.0001	2.29	0.388422	0.812377	0.0902424	LOC_Os06g46390
GO:0034719	SMN-Sm protein complex	0.0003	0.0001	2.29	0.388422	0.812377	0.0902424	LOC_Os03g13760
GO:0035327	transcriptionally active chromatin	0.0003	0.0001	2.29	0.388422	0.812377	0.0902424	LOC_Os01g57720
GO:0035339	SPOTS complex	0.0003	0.0001	2.29	0.388422	0.812377	0.0902424	LOC_Os04g47970
GO:0045111	intermediate filament cytoskeleton	0.0003	0.0001	2.29	0.388422	0.812377	0.0902424	LOC_Os01g57720
GO:0045177	apical part of cell	0.0003	0.0001	2.29	0.388422	0.812377	0.0902424	LOC_Os03g63060
GO:0070382	exocytic vesicle	0.0003	0.0001	2.29	0.388422	0.812377	0.0902424	LOC_Os12g08670
GO:0071819	DUBm complex	0.0003	0.0001	2.29	0.388422	0.812377	0.0902424	LOC_Os01g69110
GO:0097223	sperm part	0.0003	0.0001	2.29	0.388422	0.812377	0.0902424	LOC_Os07g05470
GO:0097526	spliceosomal tri-snRNP complex	0.0003	0.0001	2.29	0.388422	0.812377	0.0902424	LOC_Os03g13760
GO:0098562	cytoplasmic side of membrane	0.0003	0.0001	2.29	0.388422	0.812377	0.0902424	LOC_Os06g11990
GO:1905368	peptidase complex	0.0003	0.0001	2.29	0.388422	0.812377	0.0902424	LOC_Os04g40850
GO:1905369	endopeptidase complex	0.0003	0.0001	2.29	0.388422	0.812377	0.0902424	LOC_Os04g40850
GO:0000276	mitochondrial proton-transporting ATP synthase complex, coupling factor F(o)	0.0006	0.0004	1.53	0.388709	0.812377	0.0902424	LOC_Os04g02670;LOC_Os05g45740
GO:0000795	synaptonemal complex	0.0006	0.0004	1.53	0.388709	0.812377	0.0902424	LOC_Os05g02820;LOC_Os10g42640
GO:0005849	mRNA cleavage factor complex	0.0006	0.0004	1.53	0.388709	0.812377	0.0902424	LOC_Os08g30820;LOC_Os10g33240
GO:0009331	glycerol-3-phosphate dehydrogenase complex	0.0006	0.0004	1.53	0.388709	0.812377	0.0902424	LOC_Os01g58740;LOC_Os05g41590
GO:0033588	Elongator holoenzyme complex	0.0006	0.0004	1.53	0.388709	0.812377	0.0902424	LOC_Os03g10460;Oryza_sativa_newGene_3889
GO:0034399	nuclear periphery	0.0006	0.0004	1.53	0.388709	0.812377	0.0902424	LOC_Os01g08510;LOC_Os03g11060
GO:0099086	synaptonemal structure	0.0006	0.0004	1.53	0.388709	0.812377	0.0902424	LOC_Os05g02820;LOC_Os10g42640
GO:0009526	plastid envelope	0.0037	0.0033	1.1	0.406274	0.844983	0.073152	LOC_Os01g07260;LOC_Os01g19770;LOC_Os01g20110;LOC_Os01g61630;LOC_Os03g21000;LOC_Os05g32230;LOC_Os07g48510;LOC_Os08g42690;LOC_Os09g04790;LOC_Os09g33810;LOC_Os09g36200;LOC_Os10g01044
GO:0005856	cytoskeleton	0.0061	0.0057	1.07	0.412468	0.853742	0.0686736	LOC_Os01g51840;LOC_Os01g57720;LOC_Os02g38340;LOC_Os02g39650;LOC_Os02g40430;LOC_Os02g57120;LOC_Os03g33580;LOC_Os03g42710;LOC_Os03g57330;LOC_Os03g60240;LOC_Os05g02820;LOC_Os05g36290;LOC_Os06g05880;LOC_Os06g11990;LOC_Os07g05470;LOC_Os07g49140;LOC_Os10g42640;LOC_Os11g08090;LOC_Os12g40260;LOC_Os12g42430
GO:0098588	bounding membrane of organelle	0.0052	0.0049	1.07	0.423459	0.860431	0.0652839	LOC_Os01g19770;LOC_Os03g11060;LOC_Os03g54880;LOC_Os04g12499;LOC_Os04g12530;LOC_Os04g33770;LOC_Os04g34080;LOC_Os04g38370;LOC_Os04g58180;LOC_Os05g51420;LOC_Os07g48850;LOC_Os08g23180;LOC_Os08g42690;LOC_Os09g07350;LOC_Os09g20220;LOC_Os09g33810;LOC_Os12g08670
GO:0005911	cell-cell junction	0.0058	0.0055	1.06	0.423694	0.860431	0.0652839	LOC_Os02g11720;LOC_Os02g40430;LOC_Os02g57120;LOC_Os02g57240;LOC_Os03g29980;LOC_Os03g30830;LOC_Os03g40100;LOC_Os05g01370;LOC_Os05g35460;LOC_Os05g43690;LOC_Os05g51420;LOC_Os06g11990;LOC_Os07g05470;LOC_Os07g40940;LOC_Os08g36570;LOC_Os12g16240;LOC_Os12g16250;LOC_Os12g16410;Oryza_sativa_newGene_600
GO:0031967	organelle envelope	0.0058	0.0055	1.06	0.423694	0.860431	0.0652839	LOC_Os01g07260;LOC_Os01g18840;LOC_Os01g19770;LOC_Os01g20110;LOC_Os01g44394;LOC_Os01g61630;LOC_Os03g11060;LOC_Os03g21000;LOC_Os04g33770;LOC_Os05g32230;LOC_Os07g48510;LOC_Os08g42690;LOC_Os09g04790;LOC_Os09g30350;LOC_Os09g33810;LOC_Os09g36200;LOC_Os10g01044;LOC_Os10g33910;LOC_Os10g42540
GO:0031975	envelope	0.0058	0.0055	1.06	0.423694	0.860431	0.0652839	LOC_Os01g07260;LOC_Os01g18840;LOC_Os01g19770;LOC_Os01g20110;LOC_Os01g44394;LOC_Os01g61630;LOC_Os03g11060;LOC_Os03g21000;LOC_Os04g33770;LOC_Os05g32230;LOC_Os07g48510;LOC_Os08g42690;LOC_Os09g04790;LOC_Os09g30350;LOC_Os09g33810;LOC_Os09g36200;LOC_Os10g01044;LOC_Os10g33910;LOC_Os10g42540
GO:0000794	condensed nuclear chromosome	0.0009	0.0007	1.25	0.442079	0.893553	0.0488796	LOC_Os02g13810;LOC_Os05g02820;LOC_Os10g42640
GO:0031090	organelle membrane	0.007	0.0067	1.04	0.444451	0.894148	0.0485905	LOC_Os01g19770;LOC_Os03g11060;LOC_Os03g21000;LOC_Os03g54880;LOC_Os04g12499;LOC_Os04g12530;LOC_Os04g33770;LOC_Os04g34080;LOC_Os04g38370;LOC_Os04g58180;LOC_Os05g32230;LOC_Os05g51420;LOC_Os07g48510;LOC_Os07g48850;LOC_Os08g23180;LOC_Os08g42690;LOC_Os09g07350;LOC_Os09g20220;LOC_Os09g33810;LOC_Os09g36200;LOC_Os10g33910;LOC_Os10g42540;LOC_Os12g08670
GO:0009705	plant-type vacuole membrane	0.0015	0.0013	1.15	0.449119	0.895173	0.0480929	ChrSy.fgenesh.gene.37;LOC_Os03g54880;LOC_Os04g53930;LOC_Os07g01810;LOC_Os08g01920
GO:0032580	Golgi cisterna membrane	0.0015	0.0013	1.15	0.449119	0.895173	0.0480929	LOC_Os02g25630;LOC_Os02g52560;LOC_Os02g52590;LOC_Os02g52640;LOC_Os04g35270
GO:0005854	nascent polypeptide-associated complex	0.0006	0.0005	1.31	0.472107	0.898488	0.0464879	LOC_Os01g50360;LOC_Os03g02960
GO:0009295	nucleoid	0.0006	0.0005	1.31	0.472107	0.898488	0.0464879	LOC_Os01g08510;LOC_Os01g61320
GO:0097458	neuron part	0.0006	0.0005	1.31	0.472107	0.898488	0.0464879	LOC_Os12g08670;Oryza_sativa_newGene_1636
GO:0005774	vacuolar membrane	0.0067	0.0065	1.03	0.477173	0.898488	0.0464879	LOC_Os01g11414;LOC_Os01g37690;LOC_Os02g49980;LOC_Os03g15860;LOC_Os03g54880;LOC_Os03g60370;LOC_Os04g12499;LOC_Os04g12530;LOC_Os04g38370;LOC_Os04g55040;LOC_Os05g44050;LOC_Os05g46000;LOC_Os05g51420;LOC_Os05g51610;LOC_Os07g48850;LOC_Os08g23180;LOC_Os09g07350;LOC_Os09g20220;LOC_Os09g23300;LOC_Os09g30474;LOC_Os09g31270;LOC_Os12g07140
GO:0044454	nuclear chromosome part	0.0015	0.0014	1.09	0.495801	0.898488	0.0464879	LOC_Os01g07260;LOC_Os02g13810;LOC_Os03g51200;LOC_Os05g02820;LOC_Os10g42640
GO:0044422	organelle part	0.0278	0.0277	1	0.50392	0.898488	0.0464879	LOC_Os01g01302;LOC_Os01g04200;LOC_Os01g05080;LOC_Os01g07260;LOC_Os01g08510;LOC_Os01g18840;LOC_Os01g19770;LOC_Os01g20110;LOC_Os01g32730;LOC_Os01g44394;LOC_Os01g51840;LOC_Os01g57720;LOC_Os01g61320;LOC_Os01g61630;LOC_Os01g74580;LOC_Os02g01940;LOC_Os02g02520;LOC_Os02g04330;LOC_Os02g13810;LOC_Os02g35690;LOC_Os02g38340;LOC_Os02g39650;LOC_Os02g40430;LOC_Os02g47370;LOC_Os02g49680;LOC_Os02g57120;LOC_Os03g…
GO:0044446	intracellular organelle part	0.0275	0.0274	1	0.510124	0.898488	0.0464879	LOC_Os01g01302;LOC_Os01g04200;LOC_Os01g05080;LOC_Os01g07260;LOC_Os01g08510;LOC_Os01g18840;LOC_Os01g19770;LOC_Os01g20110;LOC_Os01g32730;LOC_Os01g44394;LOC_Os01g51840;LOC_Os01g57720;LOC_Os01g61320;LOC_Os01g61630;LOC_Os01g74580;LOC_Os02g01940;LOC_Os02g02520;LOC_Os02g04330;LOC_Os02g13810;LOC_Os02g35690;LOC_Os02g38340;LOC_Os02g39650;LOC_Os02g40430;LOC_Os02g47370;LOC_Os02g49680;LOC_Os02g57120;LOC_Os03g…
GO:0000779	condensed chromosome, centromeric region	0.0003	0.0002	1.53	0.521738	0.898488	0.0464879	LOC_Os03g33580
GO:0000808	origin recognition complex	0.0003	0.0002	1.53	0.521738	0.898488	0.0464879	LOC_Os03g55200
GO:0000814	ESCRT II complex	0.0003	0.0002	1.53	0.521738	0.898488	0.0464879	LOC_Os01g46932
GO:0005687	U4 snRNP	0.0003	0.0002	1.53	0.521738	0.898488	0.0464879	LOC_Os03g13760
GO:0005828	kinetochore microtubule	0.0003	0.0002	1.53	0.521738	0.898488	0.0464879	LOC_Os03g33580
GO:0005912	adherens junction	0.0003	0.0002	1.53	0.521738	0.898488	0.0464879	LOC_Os02g38040
GO:0005956	protein kinase CK2 complex	0.0003	0.0002	1.53	0.521738	0.898488	0.0464879	LOC_Os03g10940
GO:0008352	katanin complex	0.0003	0.0002	1.53	0.521738	0.898488	0.0464879	LOC_Os04g58130
GO:0009533	chloroplast stromal thylakoid	0.0003	0.0002	1.53	0.521738	0.898488	0.0464879	LOC_Os03g01570
GO:0019008	molybdopterin synthase complex	0.0003	0.0002	1.53	0.521738	0.898488	0.0464879	LOC_Os02g04740
GO:0030133	transport vesicle	0.0003	0.0002	1.53	0.521738	0.898488	0.0464879	LOC_Os12g08670
GO:0031252	cell leading edge	0.0003	0.0002	1.53	0.521738	0.898488	0.0464879	LOC_Os01g57720
GO:0031262	Ndc80 complex	0.0003	0.0002	1.53	0.521738	0.898488	0.0464879	LOC_Os08g06600
GO:0031597	cytosolic proteasome complex	0.0003	0.0002	1.53	0.521738	0.898488	0.0464879	LOC_Os02g11050
GO:0033597	mitotic checkpoint complex	0.0003	0.0002	1.53	0.521738	0.898488	0.0464879	LOC_Os03g33580
GO:0034271	phosphatidylinositol 3-kinase complex, class III, type I	0.0003	0.0002	1.53	0.521738	0.898488	0.0464879	LOC_Os03g44200
GO:0034272	phosphatidylinositol 3-kinase complex, class III, type II	0.0003	0.0002	1.53	0.521738	0.898488	0.0464879	LOC_Os03g44200
GO:0034457	Mpp10 complex	0.0003	0.0002	1.53	0.521738	0.898488	0.0464879	LOC_Os12g04010
GO:0034715	pICln-Sm protein complex	0.0003	0.0002	1.53	0.521738	0.898488	0.0464879	LOC_Os03g13760
GO:0035097	histone methyltransferase complex	0.0003	0.0002	1.53	0.521738	0.898488	0.0464879	LOC_Os12g18150
GO:0045254	pyruvate dehydrogenase complex	0.0003	0.0002	1.53	0.521738	0.898488	0.0464879	LOC_Os06g01630
GO:0070161	anchoring junction	0.0003	0.0002	1.53	0.521738	0.898488	0.0464879	LOC_Os02g38040
GO:0070552	BRISC complex	0.0003	0.0002	1.53	0.521738	0.898488	0.0464879	LOC_Os05g46490
GO:0070971	endoplasmic reticulum exit site	0.0003	0.0002	1.53	0.521738	0.898488	0.0464879	LOC_Os01g15010
GO:0098552	side of membrane	0.0003	0.0002	1.53	0.521738	0.898488	0.0464879	LOC_Os06g11990
GO:1990246	uniplex complex	0.0003	0.0002	1.53	0.521738	0.898488	0.0464879	LOC_Os12g02880
GO:1990298	bub1-bub3 complex	0.0003	0.0002	1.53	0.521738	0.898488	0.0464879	LOC_Os03g33580
GO:0044427	chromosomal part	0.0024	0.0024	1.02	0.540509	0.919008	0.0366809	LOC_Os01g07260;LOC_Os01g57720;LOC_Os02g01940;LOC_Os02g13810;LOC_Os03g33580;LOC_Os03g51200;LOC_Os05g02820;LOC_Os10g42640
GO:0005730	nucleolus	0.0085	0.0086	1	0.544737	0.919008	0.0366809	LOC_Os01g57720;LOC_Os02g35690;LOC_Os02g47370;LOC_Os02g49530;LOC_Os03g06360;LOC_Os03g09270;LOC_Os03g18840;LOC_Os03g22320;LOC_Os03g49210;LOC_Os03g61260;LOC_Os03g61560;LOC_Os04g46310;LOC_Os04g49580;LOC_Os04g50660;LOC_Os04g51320;LOC_Os05g22920;LOC_Os05g44320;LOC_Os05g49230;LOC_Os06g09570;LOC_Os06g23350;LOC_Os07g32890;LOC_Os07g40930;LOC_Os07g41190;LOC_Os08g32690;LOC_Os11g37080;LOC_Os12g06910;LOC_Os12g…
GO:0005787	signal peptidase complex	0.0006	0.0005	1.15	0.5482	0.919008	0.0366809	LOC_Os05g23260;LOC_Os12g25210
GO:0098590	plasma membrane region	0.0006	0.0005	1.15	0.5482	0.919008	0.0366809	LOC_Os02g38040;LOC_Os03g63060
GO:0019005	SCF ubiquitin ligase complex	0.0027	0.0027	1.01	0.551586	0.919008	0.0366809	LOC_Os01g72020;LOC_Os02g11790;LOC_Os02g51350;LOC_Os06g06050;LOC_Os06g21330;LOC_Os06g40360;LOC_Os11g02070;LOC_Os11g04600;LOC_Os12g04410
GO:0030687	preribosome, large subunit precursor	0.0009	0.0009	1.06	0.562914	0.919008	0.0366809	LOC_Os03g49210;LOC_Os05g49230;LOC_Os07g40930
GO:0031224	intrinsic component of membrane	0.0055	0.0056	0.98	0.575433	0.919008	0.0366809	LOC_Os01g06580;LOC_Os01g19770;LOC_Os01g42090;LOC_Os02g21350;LOC_Os03g30830;LOC_Os04g48490;LOC_Os05g43690;LOC_Os06g08250;LOC_Os07g40940;LOC_Os07g45060;LOC_Os08g23180;LOC_Os08g39270;LOC_Os08g42690;LOC_Os09g07350;LOC_Os09g30486;LOC_Os09g33810;LOC_Os11g36960;LOC_Os12g08670
GO:0044437	vacuolar part	0.0027	0.0028	0.98	0.583411	0.919008	0.0366809	LOC_Os03g54880;LOC_Os04g12499;LOC_Os04g12530;LOC_Os04g38370;LOC_Os05g51420;LOC_Os07g48850;LOC_Os08g23180;LOC_Os09g07350;LOC_Os09g20220
GO:0044425	membrane part	0.0082	0.0084	0.98	0.593218	0.919008	0.0366809	LOC_Os01g06580;LOC_Os01g19770;LOC_Os01g42090;LOC_Os01g70780;LOC_Os02g21350;LOC_Os02g38040;LOC_Os03g11060;LOC_Os03g30830;LOC_Os03g63060;LOC_Os04g48490;LOC_Os05g07710;LOC_Os05g43690;LOC_Os06g08250;LOC_Os06g11990;LOC_Os07g40940;LOC_Os07g45060;LOC_Os08g23180;LOC_Os08g39270;LOC_Os08g42690;LOC_Os09g07350;LOC_Os09g30486;LOC_Os09g33810;LOC_Os10g01044;LOC_Os10g33910;LOC_Os10g42540;LOC_Os11g36960;LOC_Os12g…
GO:0005829	cytosol	0.0354	0.036	0.98	0.606592	0.919008	0.0366809	LOC_Os01g06660;LOC_Os01g08760;LOC_Os01g11860;LOC_Os01g32080;LOC_Os01g44394;LOC_Os01g50840;LOC_Os01g51840;LOC_Os01g62420;LOC_Os01g64670;LOC_Os01g65350;LOC_Os01g70780;LOC_Os02g04650;LOC_Os02g04660;LOC_Os02g04740;LOC_Os02g04840;LOC_Os02g07350;LOC_Os02g10310;LOC_Os02g10510;LOC_Os02g11790;LOC_Os02g17330;LOC_Os02g20394;LOC_Os02g26440;LOC_Os02g26670;LOC_Os02g35170;LOC_Os02g35180;LOC_Os02g35530;LOC_Os02g…
GO:0000124	SAGA complex	0.0006	0.0006	1.02	0.616211	0.919008	0.0366809	LOC_Os01g02860;LOC_Os01g69110
GO:0000775	chromosome, centromeric region	0.0006	0.0006	1.02	0.616211	0.919008	0.0366809	LOC_Os02g40680;LOC_Os03g33580
GO:0005801	cis-Golgi network	0.0006	0.0006	1.02	0.616211	0.919008	0.0366809	LOC_Os07g19060;LOC_Os08g34140
GO:0032153	cell division site	0.0006	0.0006	1.02	0.616211	0.919008	0.0366809	LOC_Os03g42710;LOC_Os12g40260
GO:0048471	perinuclear region of cytoplasm	0.0009	0.0009	0.98	0.616983	0.919008	0.0366809	LOC_Os04g34080;LOC_Os04g58180;LOC_Os07g32790
GO:0098800	inner mitochondrial membrane protein complex	0.0009	0.0009	0.98	0.616983	0.919008	0.0366809	LOC_Os01g19770;LOC_Os10g33910;LOC_Os10g42540
GO:0005635	nuclear envelope	0.0012	0.0013	0.97	0.620442	0.919008	0.0366809	LOC_Os01g18840;LOC_Os01g44394;LOC_Os03g11060;LOC_Os09g30350
GO:0005741	mitochondrial outer membrane	0.0012	0.0013	0.97	0.620442	0.919008	0.0366809	LOC_Os01g16910;LOC_Os01g40570;LOC_Os01g51770;LOC_Os04g33770
GO:0000325	plant-type vacuole	0.0015	0.0016	0.96	0.624816	0.919008	0.0366809	LOC_Os01g11414;LOC_Os03g54880;LOC_Os04g55040;LOC_Os07g36470;LOC_Os07g47400
GO:0001401	mitochondrial sorting and assembly machinery complex	0.0003	0.0003	1.15	0.626	0.919008	0.0366809	LOC_Os05g43470
GO:0005662	DNA replication factor A complex	0.0003	0.0003	1.15	0.626	0.919008	0.0366809	LOC_Os03g11540
GO:0005686	U2 snRNP	0.0003	0.0003	1.15	0.626	0.919008	0.0366809	LOC_Os03g13760
GO:0005782	peroxisomal matrix	0.0003	0.0003	1.15	0.626	0.919008	0.0366809	LOC_Os09g36300
GO:0005797	Golgi medial cisterna	0.0003	0.0003	1.15	0.626	0.919008	0.0366809	LOC_Os08g34140
GO:0005871	kinesin complex	0.0003	0.0003	1.15	0.626	0.919008	0.0366809	LOC_Os02g39650
GO:0009574	preprophase band	0.0003	0.0003	1.15	0.626	0.919008	0.0366809	LOC_Os07g05470
GO:0009898	cytoplasmic side of plasma membrane	0.0003	0.0003	1.15	0.626	0.919008	0.0366809	LOC_Os06g11990
GO:0010598	NAD(P)H dehydrogenase complex (plastoquinone)	0.0003	0.0003	1.15	0.626	0.919008	0.0366809	LOC_Os09g13600
GO:0012506	vesicle membrane	0.0003	0.0003	1.15	0.626	0.919008	0.0366809	LOC_Os12g08670
GO:0012507	ER to Golgi transport vesicle membrane	0.0003	0.0003	1.15	0.626	0.919008	0.0366809	LOC_Os04g52300
GO:0015030	Cajal body	0.0003	0.0003	1.15	0.626	0.919008	0.0366809	LOC_Os12g19040
GO:0030870	Mre11 complex	0.0003	0.0003	1.15	0.626	0.919008	0.0366809	LOC_Os02g29464
GO:0032039	integrator complex	0.0003	0.0003	1.15	0.626	0.919008	0.0366809	LOC_Os01g09305
GO:0044456	synapse part	0.0003	0.0003	1.15	0.626	0.919008	0.0366809	LOC_Os12g08670
GO:0070531	BRCA1-A complex	0.0003	0.0003	1.15	0.626	0.919008	0.0366809	LOC_Os05g46490
GO:0071004	U2-type prespliceosome	0.0003	0.0003	1.15	0.626	0.919008	0.0366809	LOC_Os01g72650
GO:0080008	Cul4-RING E3 ubiquitin ligase complex	0.0015	0.0017	0.92	0.663112	0.919008	0.0366809	LOC_Os01g44394;LOC_Os03g33580;LOC_Os05g44320;LOC_Os07g41190;LOC_Os10g39760
GO:0005875	microtubule associated complex	0.0012	0.0013	0.92	0.663273	0.919008	0.0366809	LOC_Os01g51840;LOC_Os02g39650;LOC_Os05g02820;LOC_Os10g42640
GO:0000502	proteasome complex	0.0009	0.001	0.92	0.666314	0.919008	0.0366809	LOC_Os01g21440;LOC_Os02g55640;LOC_Os04g40850
GO:0005744	mitochondrial inner membrane presequence translocase complex	0.0009	0.001	0.92	0.666314	0.919008	0.0366809	LOC_Os01g19770;LOC_Os10g33910;Oryza_sativa_newGene_3466
GO:0000176	nuclear exosome (RNase complex)	0.0006	0.0007	0.92	0.676047	0.919008	0.0366809	LOC_Os07g32890;LOC_Os10g30100
GO:0000428	DNA-directed RNA polymerase complex	0.0006	0.0007	0.92	0.676047	0.919008	0.0366809	LOC_Os09g25550;LOC_Os12g34854
GO:0005771	multivesicular body	0.0006	0.0007	0.92	0.676047	0.919008	0.0366809	LOC_Os03g01810;LOC_Os05g01250
GO:0055029	nuclear DNA-directed RNA polymerase complex	0.0006	0.0007	0.92	0.676047	0.919008	0.0366809	LOC_Os09g25550;LOC_Os12g34854
GO:0061695	transferase complex, transferring phosphorus-containing groups	0.0006	0.0007	0.92	0.676047	0.919008	0.0366809	LOC_Os09g25550;LOC_Os12g34854
GO:0031461	cullin-RING ubiquitin ligase complex	0.0037	0.004	0.92	0.681209	0.919008	0.0366809	LOC_Os01g44394;LOC_Os01g72020;LOC_Os02g11790;LOC_Os02g51350;LOC_Os03g33580;LOC_Os05g44320;LOC_Os06g21330;LOC_Os06g40360;LOC_Os07g41190;LOC_Os11g02070;LOC_Os11g04600;LOC_Os12g04410
GO:0030176	integral component of endoplasmic reticulum membrane	0.0018	0.0021	0.89	0.697154	0.919008	0.0366809	LOC_Os01g05744;LOC_Os05g21180;LOC_Os08g30340;LOC_Os11g36960;LOC_Os12g05330;LOC_Os12g25210
GO:0005643	nuclear pore	0.0012	0.0014	0.87	0.702678	0.919008	0.0366809	LOC_Os01g44394;LOC_Os01g69110;LOC_Os02g10794;LOC_Os12g03540
GO:0031974	membrane-enclosed lumen	0.0092	0.0098	0.93	0.704922	0.919008	0.0366809	LOC_Os01g04200;LOC_Os01g07260;LOC_Os01g08510;LOC_Os01g18840;LOC_Os01g57720;LOC_Os01g74580;LOC_Os02g01940;LOC_Os02g13810;LOC_Os02g35690;LOC_Os02g47370;LOC_Os03g06360;LOC_Os03g11060;LOC_Os03g18840;LOC_Os03g33580;LOC_Os03g51200;LOC_Os04g46310;LOC_Os04g51320;LOC_Os05g02820;LOC_Os05g25850;LOC_Os05g43040;LOC_Os05g44320;LOC_Os06g23350;LOC_Os06g45510;LOC_Os07g41190;LOC_Os08g32690;LOC_Os09g25550;LOC_Os10g…
GO:0043233	organelle lumen	0.0092	0.0098	0.93	0.704922	0.919008	0.0366809	LOC_Os01g04200;LOC_Os01g07260;LOC_Os01g08510;LOC_Os01g18840;LOC_Os01g57720;LOC_Os01g74580;LOC_Os02g01940;LOC_Os02g13810;LOC_Os02g35690;LOC_Os02g47370;LOC_Os03g06360;LOC_Os03g11060;LOC_Os03g18840;LOC_Os03g33580;LOC_Os03g51200;LOC_Os04g46310;LOC_Os04g51320;LOC_Os05g02820;LOC_Os05g25850;LOC_Os05g43040;LOC_Os05g44320;LOC_Os06g23350;LOC_Os06g45510;LOC_Os07g41190;LOC_Os08g32690;LOC_Os09g25550;LOC_Os10g…
GO:0070013	intracellular organelle lumen	0.0092	0.0098	0.93	0.704922	0.919008	0.0366809	LOC_Os01g04200;LOC_Os01g07260;LOC_Os01g08510;LOC_Os01g18840;LOC_Os01g57720;LOC_Os01g74580;LOC_Os02g01940;LOC_Os02g13810;LOC_Os02g35690;LOC_Os02g47370;LOC_Os03g06360;LOC_Os03g11060;LOC_Os03g18840;LOC_Os03g33580;LOC_Os03g51200;LOC_Os04g46310;LOC_Os04g51320;LOC_Os05g02820;LOC_Os05g25850;LOC_Os05g43040;LOC_Os05g44320;LOC_Os06g23350;LOC_Os06g45510;LOC_Os07g41190;LOC_Os08g32690;LOC_Os09g25550;LOC_Os10g…
GO:0000015	phosphopyruvate hydratase complex	0.0003	0.0003	0.92	0.707538	0.919008	0.0366809	LOC_Os06g04510
GO:0000118	histone deacetylase complex	0.0003	0.0003	0.92	0.707538	0.919008	0.0366809	LOC_Os10g21460
GO:0005746	mitochondrial respiratory chain	0.0003	0.0003	0.92	0.707538	0.919008	0.0366809	LOC_Os10g42540
GO:0005750	mitochondrial respiratory chain complex III	0.0003	0.0003	0.92	0.707538	0.919008	0.0366809	LOC_Os05g33210
GO:0005776	autophagosome	0.0003	0.0003	0.92	0.707538	0.919008	0.0366809	LOC_Os03g14380
GO:0005786	signal recognition particle, endoplasmic reticulum targeting	0.0003	0.0003	0.92	0.707538	0.919008	0.0366809	LOC_Os04g53214
GO:0008541	proteasome regulatory particle, lid subcomplex	0.0003	0.0003	0.92	0.707538	0.919008	0.0366809	LOC_Os01g16640
GO:0009368	endopeptidase Clp complex	0.0003	0.0003	0.92	0.707538	0.919008	0.0366809	LOC_Os03g29810
GO:0010494	cytoplasmic stress granule	0.0003	0.0003	0.92	0.707538	0.919008	0.0366809	LOC_Os03g46260
GO:0012511	monolayer-surrounded lipid storage body	0.0003	0.0003	0.92	0.707538	0.919008	0.0366809	LOC_Os03g49190
GO:0016591	DNA-directed RNA polymerase II, holoenzyme	0.0003	0.0003	0.92	0.707538	0.919008	0.0366809	LOC_Os09g25550
GO:0030016	myofibril	0.0003	0.0003	0.92	0.707538	0.919008	0.0366809	LOC_Os03g18870
GO:0030017	sarcomere	0.0003	0.0003	0.92	0.707538	0.919008	0.0366809	LOC_Os03g18870
GO:0030018	Z disc	0.0003	0.0003	0.92	0.707538	0.919008	0.0366809	LOC_Os03g18870
GO:0030425	dendrite	0.0003	0.0003	0.92	0.707538	0.919008	0.0366809	Oryza_sativa_newGene_1636
GO:0030964	NADH dehydrogenase complex	0.0003	0.0003	0.92	0.707538	0.919008	0.0366809	LOC_Os10g42540
GO:0031012	extracellular matrix	0.0003	0.0003	0.92	0.707538	0.919008	0.0366809	LOC_Os02g50730
GO:0031674	I band	0.0003	0.0003	0.92	0.707538	0.919008	0.0366809	LOC_Os03g18870
GO:0036477	somatodendritic compartment	0.0003	0.0003	0.92	0.707538	0.919008	0.0366809	Oryza_sativa_newGene_1636
GO:0043292	contractile fiber	0.0003	0.0003	0.92	0.707538	0.919008	0.0366809	LOC_Os03g18870
GO:0044449	contractile fiber part	0.0003	0.0003	0.92	0.707538	0.919008	0.0366809	LOC_Os03g18870
GO:0045202	synapse	0.0003	0.0003	0.92	0.707538	0.919008	0.0366809	LOC_Os12g08670
GO:0045271	respiratory chain complex I	0.0003	0.0003	0.92	0.707538	0.919008	0.0366809	LOC_Os10g42540
GO:0048500	signal recognition particle	0.0003	0.0003	0.92	0.707538	0.919008	0.0366809	LOC_Os11g05552
GO:0055037	recycling endosome	0.0003	0.0003	0.92	0.707538	0.919008	0.0366809	LOC_Os12g08670
GO:0072686	mitotic spindle	0.0003	0.0003	0.92	0.707538	0.919008	0.0366809	LOC_Os01g15340
GO:0097255	R2TP complex	0.0003	0.0003	0.92	0.707538	0.919008	0.0366809	LOC_Os05g03910
GO:0097447	dendritic tree	0.0003	0.0003	0.92	0.707538	0.919008	0.0366809	Oryza_sativa_newGene_1636
GO:0098803	respiratory chain complex	0.0003	0.0003	0.92	0.707538	0.919008	0.0366809	LOC_Os10g42540
GO:1990204	oxidoreductase complex	0.0003	0.0003	0.92	0.707538	0.919008	0.0366809	LOC_Os10g42540
GO:0044455	mitochondrial membrane part	0.0009	0.0011	0.86	0.710827	0.919008	0.0366809	LOC_Os01g19770;LOC_Os10g33910;LOC_Os10g42540
GO:0098798	mitochondrial protein complex	0.0009	0.0011	0.86	0.710827	0.919008	0.0366809	LOC_Os01g19770;LOC_Os10g33910;LOC_Os10g42540
GO:0031984	organelle subcompartment	0.0052	0.0057	0.91	0.716102	0.923056	0.0347718	LOC_Os01g05080;LOC_Os01g08510;LOC_Os01g20110;LOC_Os01g32730;LOC_Os02g49680;LOC_Os03g01570;LOC_Os03g55820;LOC_Os04g34080;LOC_Os04g38370;LOC_Os04g58180;LOC_Os08g32930;LOC_Os08g36140;LOC_Os09g04790;LOC_Os09g28480;LOC_Os10g01044;LOC_Os11g36960;LOC_Os12g08670
GO:0000228	nuclear chromosome	0.0015	0.0018	0.85	0.731714	0.935927	0.0287582	LOC_Os01g07260;LOC_Os02g13810;LOC_Os03g51200;LOC_Os05g02820;LOC_Os10g42640
GO:1990904	ribonucleoprotein complex	0.0049	0.0055	0.9	0.73266	0.935927	0.0287582	LOC_Os01g08770;LOC_Os01g71200;LOC_Os02g39060;LOC_Os02g53530;LOC_Os03g17060;LOC_Os03g46260;LOC_Os04g46310;LOC_Os05g30980;LOC_Os05g44320;LOC_Os07g06450;LOC_Os07g41180;LOC_Os07g41190;LOC_Os08g42980;LOC_Os09g27320;LOC_Os10g33240;LOC_Os12g12360
GO:0012505	endomembrane system	0.0125	0.0135	0.93	0.736191	0.935927	0.0287582	LOC_Os01g18840;LOC_Os01g44394;LOC_Os01g62950;LOC_Os01g74580;LOC_Os02g02720;LOC_Os02g11720;LOC_Os02g37420;LOC_Os02g56570;LOC_Os03g11060;LOC_Os04g34080;LOC_Os04g38370;LOC_Os04g39440;LOC_Os04g40730;LOC_Os04g47700;LOC_Os04g58180;LOC_Os05g01370;LOC_Os05g02820;LOC_Os05g35460;LOC_Os05g44050;LOC_Os05g46000;LOC_Os05g51420;LOC_Os06g06790;LOC_Os06g11990;LOC_Os06g14810;LOC_Os06g33330;LOC_Os07g05470;LOC_Os07g…
GO:0044433	cytoplasmic vesicle part	0.0009	0.0011	0.81	0.750609	0.935927	0.0287582	LOC_Os04g34080;LOC_Os04g58180;LOC_Os12g08670
GO:0005743	mitochondrial inner membrane	0.0031	0.0036	0.85	0.768916	0.935927	0.0287582	LOC_Os01g19770;LOC_Os01g38990;LOC_Os01g60110;LOC_Os03g62490;LOC_Os06g07869;LOC_Os06g07969;LOC_Os07g39710;LOC_Os08g42380;LOC_Os10g33910;LOC_Os10g42540
GO:0019866	organelle inner membrane	0.0012	0.0015	0.8	0.771182	0.935927	0.0287582	LOC_Os01g19770;LOC_Os05g32230;LOC_Os10g33910;LOC_Os10g42540
GO:0000322	storage vacuole	0.0003	0.0004	0.76	0.771304	0.935927	0.0287582	LOC_Os07g47400
GO:0000815	ESCRT III complex	0.0003	0.0004	0.76	0.771304	0.935927	0.0287582	LOC_Os03g01810
GO:0005784	Sec61 translocon complex	0.0003	0.0004	0.76	0.771304	0.935927	0.0287582	LOC_Os12g07490
GO:0009360	DNA polymerase III complex	0.0003	0.0004	0.76	0.771304	0.935927	0.0287582	LOC_Os08g02670
GO:0009986	cell surface	0.0003	0.0004	0.76	0.771304	0.935927	0.0287582	LOC_Os03g43670
GO:0016323	basolateral plasma membrane	0.0003	0.0004	0.76	0.771304	0.935927	0.0287582	LOC_Os02g38040
GO:0030424	axon	0.0003	0.0004	0.76	0.771304	0.935927	0.0287582	Oryza_sativa_newGene_1636
GO:0031304	intrinsic component of mitochondrial inner membrane	0.0003	0.0004	0.76	0.771304	0.935927	0.0287582	LOC_Os01g19770
GO:0033179	proton-transporting V-type ATPase, V0 domain	0.0003	0.0004	0.76	0.771304	0.935927	0.0287582	LOC_Os12g07140
GO:0043005	neuron projection	0.0003	0.0004	0.76	0.771304	0.935927	0.0287582	Oryza_sativa_newGene_1636
GO:0098573	intrinsic component of mitochondrial membrane	0.0003	0.0004	0.76	0.771304	0.935927	0.0287582	LOC_Os01g19770
GO:0098687	chromosomal region	0.0003	0.0004	0.76	0.771304	0.935927	0.0287582	LOC_Os03g33580
GO:0008540	proteasome regulatory particle, base subcomplex	0.0006	0.0008	0.76	0.772765	0.935927	0.0287582	LOC_Os02g11050;LOC_Os02g54340
GO:0030880	RNA polymerase complex	0.0006	0.0008	0.76	0.772765	0.935927	0.0287582	LOC_Os09g25550;LOC_Os12g34854
GO:0005740	mitochondrial envelope	0.0012	0.0016	0.76	0.800455	0.935927	0.0287582	LOC_Os01g19770;LOC_Os04g33770;LOC_Os10g33910;LOC_Os10g42540
GO:0031201	SNARE complex	0.0006	0.0009	0.71	0.810919	0.935927	0.0287582	LOC_Os02g02720;LOC_Os08g34140
GO:0000178	exosome (RNase complex)	0.0003	0.0005	0.66	0.82117	0.935927	0.0287582	LOC_Os02g34570
GO:0005675	holo TFIIH complex	0.0003	0.0005	0.66	0.82117	0.935927	0.0287582	LOC_Os09g25550
GO:0005689	U12-type spliceosomal complex	0.0003	0.0005	0.66	0.82117	0.935927	0.0287582	LOC_Os03g13760
GO:0005736	DNA-directed RNA polymerase I complex	0.0003	0.0005	0.66	0.82117	0.935927	0.0287582	LOC_Os12g34854
GO:0005929	cilium	0.0003	0.0005	0.66	0.82117	0.935927	0.0287582	LOC_Os02g47880
GO:0009528	plastid inner membrane	0.0003	0.0005	0.66	0.82117	0.935927	0.0287582	LOC_Os05g32230
GO:0010319	stromule	0.0003	0.0005	0.66	0.82117	0.935927	0.0287582	LOC_Os09g04790
GO:0032592	integral component of mitochondrial membrane	0.0003	0.0005	0.66	0.82117	0.935927	0.0287582	LOC_Os01g19770
GO:0090568	nuclear transcriptional repressor complex	0.0003	0.0005	0.66	0.82117	0.935927	0.0287582	LOC_Os05g43040
GO:0031981	nuclear lumen	0.0079	0.0092	0.86	0.838916	0.935927	0.0287582	LOC_Os01g07260;LOC_Os01g08510;LOC_Os01g18840;LOC_Os01g57720;LOC_Os02g01940;LOC_Os02g13810;LOC_Os02g35690;LOC_Os02g47370;LOC_Os03g06360;LOC_Os03g11060;LOC_Os03g18840;LOC_Os03g33580;LOC_Os03g51200;LOC_Os04g46310;LOC_Os04g51320;LOC_Os05g02820;LOC_Os05g43040;LOC_Os05g44320;LOC_Os06g23350;LOC_Os07g41190;LOC_Os08g32690;LOC_Os09g25550;LOC_Os10g33240;LOC_Os10g42640;LOC_Os11g07050;LOC_Os12g34854
GO:0016592	mediator complex	0.0021	0.0028	0.76	0.839971	0.935927	0.0287582	LOC_Os02g47370;LOC_Os02g49640;LOC_Os04g51320;LOC_Os08g24400;LOC_Os08g32690;LOC_Os09g35920;Oryza_sativa_newGene_1157
GO:1990234	transferase complex	0.0049	0.0059	0.82	0.84251	0.935927	0.0287582	LOC_Os01g44394;LOC_Os01g72020;LOC_Os02g11790;LOC_Os02g51350;LOC_Os03g33580;LOC_Os05g44320;LOC_Os06g11990;LOC_Os06g21330;LOC_Os06g40360;LOC_Os07g41190;LOC_Os09g25550;LOC_Os11g02070;LOC_Os11g04600;LOC_Os11g08090;LOC_Os12g04410;LOC_Os12g34854
GO:0005788	endoplasmic reticulum lumen	0.0006	0.0009	0.66	0.843242	0.935927	0.0287582	LOC_Os01g74580;LOC_Os03g61670
GO:0010008	endosome membrane	0.0006	0.0009	0.66	0.843242	0.935927	0.0287582	LOC_Os04g34080;LOC_Os04g58180
GO:0042579	microbody	0.0006	0.0009	0.66	0.843242	0.935927	0.0287582	LOC_Os02g51350;LOC_Os11g37730
GO:0044440	endosomal part	0.0006	0.0009	0.66	0.843242	0.935927	0.0287582	LOC_Os04g34080;LOC_Os04g58180
GO:0005764	lysosome	0.0009	0.0013	0.69	0.843991	0.935927	0.0287582	LOC_Os01g24560;LOC_Os04g13140;LOC_Os08g44270
GO:0005634	nucleus	0.1724	0.1783	0.97	0.844505	0.935927	0.0287582	LOC_Os01g01160;LOC_Os01g04120;LOC_Os01g04280;LOC_Os01g04930;LOC_Os01g06550;LOC_Os01g07120;LOC_Os01g07260;LOC_Os01g08510;LOC_Os01g09100;LOC_Os01g09640;LOC_Os01g09800;LOC_Os01g10320;LOC_Os01g10504;LOC_Os01g11860;LOC_Os01g12690;LOC_Os01g16810;LOC_Os01g17000;LOC_Os01g18240;LOC_Os01g18840;LOC_Os01g29409;LOC_Os01g34350;LOC_Os01g36390;LOC_Os01g36460;LOC_Os01g38610;LOC_Os01g39020;LOC_Os01g40260;LOC_Os01g…
GO:0098796	membrane protein complex	0.0012	0.0017	0.71	0.849861	0.935927	0.0287582	LOC_Os01g19770;LOC_Os10g01044;LOC_Os10g33910;LOC_Os10g42540
GO:0005794	Golgi apparatus	0.0122	0.014	0.87	0.854934	0.935927	0.0287582	LOC_Os01g10250;LOC_Os01g15010;LOC_Os01g51220;LOC_Os01g69030;LOC_Os02g11720;LOC_Os02g37420;LOC_Os02g41780;LOC_Os03g02830;LOC_Os03g08600;LOC_Os03g11060;LOC_Os03g14380;LOC_Os03g15720;LOC_Os03g18120;LOC_Os03g28400;LOC_Os03g50030;LOC_Os04g34080;LOC_Os04g39440;LOC_Os04g55040;LOC_Os04g58180;LOC_Os05g01370;LOC_Os05g35460;LOC_Os05g39670;LOC_Os05g46240;LOC_Os05g51420;LOC_Os06g05804;LOC_Os06g11990;LOC_Os06g…
GO:0000326	protein storage vacuole	0.0003	0.0005	0.57	0.860165	0.935927	0.0287582	LOC_Os07g47400
GO:0005844	polysome	0.0003	0.0005	0.57	0.860165	0.935927	0.0287582	LOC_Os08g37310
GO:0009504	cell plate	0.0003	0.0005	0.57	0.860165	0.935927	0.0287582	LOC_Os09g30350
GO:0016272	prefoldin complex	0.0003	0.0005	0.57	0.860165	0.935927	0.0287582	LOC_Os02g26440
GO:0044798	nuclear transcription factor complex	0.0003	0.0005	0.57	0.860165	0.935927	0.0287582	LOC_Os09g25550
GO:0048188	Set1C/COMPASS complex	0.0003	0.0005	0.57	0.860165	0.935927	0.0287582	LOC_Os03g51550
GO:0070652	HAUS complex	0.0003	0.0005	0.57	0.860165	0.935927	0.0287582	LOC_Os04g35620
GO:0031305	integral component of mitochondrial inner membrane	0.0009	0.0014	0.66	0.867543	0.935927	0.0287582	LOC_Os01g19770;LOC_Os07g26700;LOC_Os12g02880
GO:0000785	chromatin	0.0012	0.0018	0.68	0.870408	0.935927	0.0287582	LOC_Os01g07260;LOC_Os01g57720;LOC_Os02g01940;LOC_Os03g51200
GO:0000148	1,3-beta-D-glucan synthase complex	0.0006	0.001	0.61	0.870462	0.935927	0.0287582	LOC_Os01g34880;LOC_Os06g51270
GO:0000786	nucleosome	0.0021	0.0029	0.73	0.873503	0.935927	0.0287582	LOC_Os01g62230;LOC_Os01g64640;LOC_Os03g06670;LOC_Os03g53200;LOC_Os06g06460;LOC_Os09g39730;Oryza_sativa_newGene_3731
GO:1902494	catalytic complex	0.0055	0.0068	0.81	0.874287	0.935927	0.0287582	LOC_Os01g44394;LOC_Os01g72020;LOC_Os02g11790;LOC_Os02g51350;LOC_Os03g33580;LOC_Os04g40850;LOC_Os05g44320;LOC_Os06g11990;LOC_Os06g21330;LOC_Os06g40360;LOC_Os07g41190;LOC_Os09g25550;LOC_Os10g42540;LOC_Os11g02070;LOC_Os11g04600;LOC_Os11g08090;LOC_Os12g04410;LOC_Os12g34854
GO:0044451	nucleoplasm part	0.0021	0.003	0.71	0.887956	0.935927	0.0287582	LOC_Os02g47370;LOC_Os04g51320;LOC_Os05g43040;LOC_Os08g32690;LOC_Os09g25550;LOC_Os10g33240;LOC_Os11g07050
GO:0031966	mitochondrial membrane	0.0012	0.0019	0.66	0.888483	0.935927	0.0287582	LOC_Os01g19770;LOC_Os04g33770;LOC_Os10g33910;LOC_Os10g42540
GO:0000776	kinetochore	0.0003	0.0006	0.51	0.89066	0.935927	0.0287582	LOC_Os03g33580
GO:0005682	U5 snRNP	0.0003	0.0006	0.51	0.89066	0.935927	0.0287582	LOC_Os03g13760
GO:0016593	Cdc73/Paf1 complex	0.0003	0.0006	0.51	0.89066	0.935927	0.0287582	LOC_Os03g54930
GO:0030658	transport vesicle membrane	0.0003	0.0006	0.51	0.89066	0.935927	0.0287582	LOC_Os12g08670
GO:0035770	ribonucleoprotein granule	0.0003	0.0006	0.51	0.89066	0.935927	0.0287582	LOC_Os03g46260
GO:0036464	cytoplasmic ribonucleoprotein granule	0.0003	0.0006	0.51	0.89066	0.935927	0.0287582	LOC_Os03g46260
GO:0042721	mitochondrial inner membrane protein insertion complex	0.0003	0.0006	0.51	0.89066	0.935927	0.0287582	LOC_Os03g09870
GO:0071011	precatalytic spliceosome	0.0003	0.0006	0.51	0.89066	0.935927	0.0287582	LOC_Os03g13760
GO:0090575	RNA polymerase II transcription factor complex	0.0003	0.0006	0.51	0.89066	0.935927	0.0287582	LOC_Os09g25550
GO:0044428	nuclear part	0.0088	0.0106	0.83	0.892026	0.935927	0.0287582	LOC_Os01g07260;LOC_Os01g08510;LOC_Os01g18840;LOC_Os01g44394;LOC_Os01g57720;LOC_Os02g01940;LOC_Os02g13810;LOC_Os02g35690;LOC_Os02g47370;LOC_Os03g06360;LOC_Os03g11060;LOC_Os03g18840;LOC_Os03g33580;LOC_Os03g51200;LOC_Os04g46310;LOC_Os04g51320;LOC_Os05g02820;LOC_Os05g43040;LOC_Os05g44320;LOC_Os05g46490;LOC_Os06g23350;LOC_Os07g41190;LOC_Os08g32690;LOC_Os09g25550;LOC_Os09g30350;LOC_Os10g33240;LOC_Os10g…
GO:0005694	chromosome	0.004	0.0053	0.75	0.904914	0.935927	0.0287582	LOC_Os01g07260;LOC_Os01g16290;LOC_Os01g57720;LOC_Os02g01940;LOC_Os02g13810;LOC_Os03g33580;LOC_Os03g51200;LOC_Os05g02820;LOC_Os06g16980;LOC_Os08g45130;LOC_Os10g42640;Oryza_sativa_newGene_1157;Oryza_sativa_newGene_4104
GO:0097708	intracellular vesicle	0.0024	0.0035	0.71	0.906086	0.935927	0.0287582	LOC_Os04g34080;LOC_Os04g47700;LOC_Os04g58180;LOC_Os06g15370;LOC_Os07g05470;LOC_Os08g25010;LOC_Os12g07160;LOC_Os12g08670
GO:0005615	extracellular space	0.0031	0.0042	0.73	0.906299	0.935927	0.0287582	LOC_Os01g24560;LOC_Os04g13140;LOC_Os05g51660;LOC_Os05g51680;LOC_Os06g20430;LOC_Os07g03467;LOC_Os07g03590;LOC_Os08g44270;LOC_Os09g30474;LOC_Os11g11500
GO:0016459	myosin complex	0.0006	0.0011	0.54	0.912288	0.935927	0.0287582	LOC_Os03g53660;LOC_Os10g25565
GO:0030136	clathrin-coated vesicle	0.0006	0.0011	0.54	0.912288	0.935927	0.0287582	LOC_Os02g55970;LOC_Os11g14000
GO:0044445	cytosolic part	0.0006	0.0011	0.54	0.912288	0.935927	0.0287582	LOC_Os02g53530;LOC_Os09g27320
GO:0005685	U1 snRNP	0.0003	0.0007	0.46	0.914506	0.935927	0.0287582	LOC_Os03g13760
GO:0009505	plant-type cell wall	0.0037	0.005	0.73	0.917187	0.935927	0.0287582	LOC_Os01g16450;LOC_Os01g22352;LOC_Os03g30830;LOC_Os04g45270;LOC_Os04g48490;LOC_Os04g53630;LOC_Os04g59260;LOC_Os05g01370;LOC_Os06g08090;LOC_Os07g34710;LOC_Os07g40940;LOC_Os12g08920
GO:0000145	exocyst	0.004	0.0054	0.74	0.922177	0.935927	0.0287582	LOC_Os01g67810;LOC_Os01g67820;LOC_Os02g28310;LOC_Os03g33520;LOC_Os04g58870;LOC_Os05g30700;LOC_Os06g08460;LOC_Os07g10940;LOC_Os08g13570;LOC_Os08g41820;LOC_Os08g45200;LOC_Os09g17810;LOC_Os11g17600
GO:0032991	macromolecular complex	0.0122	0.0147	0.83	0.925103	0.935927	0.0287582	LOC_Os01g07260;LOC_Os01g08770;LOC_Os01g19770;LOC_Os01g44394;LOC_Os01g51840;LOC_Os01g72020;LOC_Os02g11790;LOC_Os02g38340;LOC_Os02g39650;LOC_Os02g47370;LOC_Os02g51350;LOC_Os02g53530;LOC_Os03g33580;LOC_Os03g46260;LOC_Os04g40850;LOC_Os04g46310;LOC_Os04g51320;LOC_Os05g02820;LOC_Os05g03910;LOC_Os05g43040;LOC_Os05g44320;LOC_Os05g46490;LOC_Os06g11990;LOC_Os06g21330;LOC_Os06g40360;LOC_Os07g41190;LOC_Os08g…
GO:0005575	cellular_component	0.1114	0.1187	0.94	0.933872	0.935927	0.0287582	LOC_Os01g01160;LOC_Os01g01302;LOC_Os01g01650;LOC_Os01g01660;LOC_Os01g04200;LOC_Os01g05080;LOC_Os01g06000;LOC_Os01g06580;LOC_Os01g07260;LOC_Os01g08510;LOC_Os01g08760;LOC_Os01g08770;LOC_Os01g12810;LOC_Os01g15530;LOC_Os01g15840;LOC_Os01g18840;LOC_Os01g19770;LOC_Os01g19820;LOC_Os01g20110;LOC_Os01g27650;LOC_Os01g32090;LOC_Os01g32730;LOC_Os01g32780;LOC_Os01g36600;LOC_Os01g36610;LOC_Os01g42090;LOC_Os01g…
GO:0000151	ubiquitin ligase complex	0.004	0.0055	0.72	0.936717	0.935927	0.0287582	LOC_Os01g44394;LOC_Os01g72020;LOC_Os02g11790;LOC_Os02g51350;LOC_Os03g33580;LOC_Os05g44320;LOC_Os06g21330;LOC_Os06g40360;LOC_Os07g41190;LOC_Os11g02070;LOC_Os11g04600;LOC_Os12g04410;LOC_Os12g43560
GO:0044464	cell part	0.1089	0.1165	0.94	0.940014	0.935927	0.0287582	LOC_Os01g01160;LOC_Os01g01302;LOC_Os01g01650;LOC_Os01g01660;LOC_Os01g04200;LOC_Os01g05080;LOC_Os01g06000;LOC_Os01g06580;LOC_Os01g07260;LOC_Os01g08510;LOC_Os01g08760;LOC_Os01g12810;LOC_Os01g15530;LOC_Os01g15840;LOC_Os01g18840;LOC_Os01g19770;LOC_Os01g19820;LOC_Os01g20110;LOC_Os01g27650;LOC_Os01g32090;LOC_Os01g32730;LOC_Os01g32780;LOC_Os01g36600;LOC_Os01g36610;LOC_Os01g42090;LOC_Os01g42280;LOC_Os01g…
GO:0000790	nuclear chromatin	0.0006	0.0013	0.48	0.941173	0.935927	0.0287582	LOC_Os01g07260;LOC_Os03g51200
GO:0045261	proton-transporting ATP synthase complex, catalytic core F(1)	0.0006	0.0013	0.48	0.941173	0.935927	0.0287582	LOC_Os07g32880;LOC_Os12g10570
GO:0098791	Golgi subcompartment	0.0006	0.0013	0.48	0.941173	0.935927	0.0287582	LOC_Os04g34080;LOC_Os04g58180
GO:0005623	cell	0.1089	0.1167	0.93	0.944592	0.935927	0.0287582	LOC_Os01g01160;LOC_Os01g01302;LOC_Os01g01650;LOC_Os01g01660;LOC_Os01g04200;LOC_Os01g05080;LOC_Os01g06000;LOC_Os01g06580;LOC_Os01g07260;LOC_Os01g08510;LOC_Os01g08760;LOC_Os01g12810;LOC_Os01g15530;LOC_Os01g15840;LOC_Os01g18840;LOC_Os01g19770;LOC_Os01g19820;LOC_Os01g20110;LOC_Os01g27650;LOC_Os01g32090;LOC_Os01g32730;LOC_Os01g32780;LOC_Os01g36600;LOC_Os01g36610;LOC_Os01g42090;LOC_Os01g42280;LOC_Os01g…
GO:0005680	anaphase-promoting complex	0.0003	0.0008	0.38	0.947733	0.935927	0.0287582	LOC_Os05g50360
GO:0017053	transcriptional repressor complex	0.0003	0.0008	0.38	0.947733	0.935927	0.0287582	LOC_Os05g43040
GO:0030127	COPII vesicle coat	0.0003	0.0008	0.38	0.947733	0.935927	0.0287582	LOC_Os01g15010
GO:0031011	Ino80 complex	0.0003	0.0008	0.38	0.947733	0.935927	0.0287582	LOC_Os03g58640
GO:0031227	intrinsic component of endoplasmic reticulum membrane	0.0003	0.0008	0.38	0.947733	0.935927	0.0287582	LOC_Os11g36960
GO:0031965	nuclear membrane	0.0003	0.0008	0.38	0.947733	0.935927	0.0287582	LOC_Os03g11060
GO:0045263	proton-transporting ATP synthase complex, coupling factor F(o)	0.0003	0.0008	0.38	0.947733	0.935927	0.0287582	LOC_Os10g21238
GO:0071013	catalytic step 2 spliceosome	0.0003	0.0008	0.38	0.947733	0.935927	0.0287582	LOC_Os03g13760
GO:0120025	plasma membrane bounded cell projection	0.0006	0.0013	0.46	0.951971	0.935927	0.0287582	LOC_Os02g47880;Oryza_sativa_newGene_1636
GO:0016607	nuclear speck	0.0009	0.0018	0.51	0.953262	0.935927	0.0287582	LOC_Os01g72650;LOC_Os07g43950;LOC_Os11g07050
GO:0005802	trans-Golgi network	0.0027	0.0043	0.65	0.956997	0.935927	0.0287582	LOC_Os01g43380;LOC_Os01g66110;LOC_Os03g17230;LOC_Os03g48930;LOC_Os04g34080;LOC_Os04g58180;LOC_Os05g21180;LOC_Os06g13650;LOC_Os07g19060
GO:0005666	DNA-directed RNA polymerase III complex	0.0003	0.0009	0.35	0.959134	0.935927	0.0287582	LOC_Os01g48720
GO:0042995	cell projection	0.0006	0.0014	0.44	0.960859	0.935927	0.0287582	LOC_Os02g47880;Oryza_sativa_newGene_1636
GO:0044431	Golgi apparatus part	0.0006	0.0014	0.44	0.960859	0.935927	0.0287582	LOC_Os04g34080;LOC_Os04g58180
GO:0031410	cytoplasmic vesicle	0.0024	0.0039	0.62	0.961288	0.935927	0.0287582	LOC_Os04g34080;LOC_Os04g47700;LOC_Os04g55200;LOC_Os04g58180;LOC_Os07g05470;LOC_Os08g25010;LOC_Os12g07160;LOC_Os12g08670
GO:0031982	vesicle	0.0024	0.0039	0.62	0.961288	0.935927	0.0287582	LOC_Os04g34080;LOC_Os04g47700;LOC_Os04g58180;LOC_Os07g05470;LOC_Os08g25010;LOC_Os11g05470;LOC_Os12g07160;LOC_Os12g08670
GO:0005783	endoplasmic reticulum	0.0128	0.0161	0.8	0.964045	0.935927	0.0287582	LOC_Os01g01080;LOC_Os01g03820;LOC_Os01g10250;LOC_Os01g15010;LOC_Os01g51220;LOC_Os01g56180;LOC_Os01g74580;LOC_Os02g11720;LOC_Os03g02830;LOC_Os03g12660;LOC_Os03g16460;LOC_Os03g19452;LOC_Os03g24610;LOC_Os03g28400;LOC_Os03g59070;LOC_Os03g59264;LOC_Os03g60370;LOC_Os04g38370;LOC_Os04g40730;LOC_Os05g02820;LOC_Os05g39670;LOC_Os05g43170;LOC_Os05g46240;LOC_Os06g05804;LOC_Os06g06790;LOC_Os06g14810;LOC_Os07g…
GO:0005773	vacuole	0.0052	0.0074	0.7	0.966482	0.935927	0.0287582	LOC_Os03g54880;LOC_Os04g12499;LOC_Os04g12530;LOC_Os04g32540;LOC_Os04g38370;LOC_Os04g52300;LOC_Os05g35460;LOC_Os05g44130;LOC_Os05g51420;LOC_Os07g47400;LOC_Os07g48850;LOC_Os08g23180;LOC_Os08g40110;LOC_Os09g07350;LOC_Os09g20220;LOC_Os09g37100;LOC_Os11g05470
GO:0030915	Smc5-Smc6 complex	0.0003	0.0009	0.33	0.968049	0.935927	0.0287582	LOC_Os11g03590
GO:0044463	cell projection part	0.0003	0.0009	0.33	0.968049	0.935927	0.0287582	Oryza_sativa_newGene_1636
GO:0120038	plasma membrane bounded cell projection part	0.0003	0.0009	0.33	0.968049	0.935927	0.0287582	Oryza_sativa_newGene_1636
GO:0042175	nuclear outer membrane-endoplasmic reticulum membrane network	0.0009	0.002	0.46	0.973077	0.935927	0.0287582	LOC_Os03g11060;LOC_Os11g36960;LOC_Os12g08670
GO:0005747	mitochondrial respiratory chain complex I	0.0003	0.001	0.31	0.975019	0.935927	0.0287582	LOC_Os10g42540
GO:0009706	chloroplast inner membrane	0.0003	0.001	0.31	0.975019	0.935927	0.0287582	LOC_Os05g32230
GO:0005769	early endosome	0.0006	0.0016	0.38	0.979015	0.935927	0.0287582	LOC_Os01g65992;LOC_Os02g29510
GO:0030312	external encapsulating structure	0.0021	0.0039	0.55	0.980891	0.935927	0.0287582	LOC_Os03g30830;LOC_Os04g48490;LOC_Os05g01370;LOC_Os07g40940;LOC_Os08g23180;LOC_Os08g37930;LOC_Os09g07350
GO:0015934	large ribosomal subunit	0.0009	0.0021	0.43	0.981528	0.935927	0.0287582	LOC_Os03g12020;LOC_Os03g60100;LOC_Os06g35470
GO:0044432	endoplasmic reticulum part	0.0009	0.0021	0.43	0.981528	0.935927	0.0287582	LOC_Os01g74580;LOC_Os11g36960;LOC_Os12g08670
GO:0005667	transcription factor complex	0.0003	0.0011	0.27	0.984731	0.935927	0.0287582	LOC_Os09g25550
GO:0030015	CCR4-NOT core complex	0.0003	0.0011	0.27	0.984731	0.935927	0.0287582	LOC_Os03g01240
GO:0005768	endosome	0.0027	0.0049	0.57	0.987071	0.935927	0.0287582	LOC_Os01g43380;LOC_Os01g66110;LOC_Os03g17230;LOC_Os04g34080;LOC_Os04g58180;LOC_Os06g13650;LOC_Os09g35860;LOC_Os10g30520;LOC_Os12g08670
GO:0030014	CCR4-NOT complex	0.0006	0.0019	0.33	0.991027	0.935927	0.0287582	LOC_Os04g52340;LOC_Os07g37790
GO:0000139	Golgi membrane	0.0049	0.0078	0.62	0.991789	0.935927	0.0287582	LOC_Os01g52710;LOC_Os02g22480;LOC_Os02g35870;LOC_Os03g17850;LOC_Os03g38050;LOC_Os03g57910;LOC_Os04g55200;LOC_Os05g40720;LOC_Os06g12280;LOC_Os07g48370;LOC_Os07g49370;LOC_Os08g34140;LOC_Os09g26310;LOC_Os09g27950;LOC_Os12g02910;LOC_Os12g43550
GO:0005622	intracellular	0.0977	0.1089	0.9	0.991836	0.935927	0.0287582	LOC_Os01g01160;LOC_Os01g01302;LOC_Os01g01650;LOC_Os01g01660;LOC_Os01g04200;LOC_Os01g05080;LOC_Os01g06000;LOC_Os01g07260;LOC_Os01g08510;LOC_Os01g08760;LOC_Os01g12810;LOC_Os01g15530;LOC_Os01g15840;LOC_Os01g18840;LOC_Os01g19770;LOC_Os01g20110;LOC_Os01g27650;LOC_Os01g32090;LOC_Os01g32730;LOC_Os01g36600;LOC_Os01g36610;LOC_Os01g42280;LOC_Os01g42710;LOC_Os01g44394;LOC_Os01g45800;LOC_Os01g48140;LOC_Os01g…
GO:0098827	endoplasmic reticulum subcompartment	0.0006	0.0019	0.32	0.992764	0.935927	0.0287582	LOC_Os11g36960;LOC_Os12g08670
GO:0005789	endoplasmic reticulum membrane	0.007	0.0108	0.65	0.994771	0.935927	0.0287582	LOC_Os01g04260;LOC_Os02g16620;LOC_Os02g42940;LOC_Os02g44300;LOC_Os02g48350;LOC_Os03g13750;LOC_Os03g15720;LOC_Os03g56900;LOC_Os03g59040;LOC_Os03g59070;LOC_Os03g61670;LOC_Os04g20280;LOC_Os04g46780;LOC_Os04g52300;LOC_Os05g19040;LOC_Os05g24770;LOC_Os06g22080;LOC_Os06g30750;LOC_Os08g06020;LOC_Os11g36960;LOC_Os11g37260;LOC_Os12g08670;LOC_Os12g16720
GO:0005654	nucleoplasm	0.0043	0.0074	0.58	0.995477	0.935927	0.0287582	LOC_Os01g18840;LOC_Os02g01940;LOC_Os02g47370;LOC_Os03g18840;LOC_Os03g33580;LOC_Os03g49210;LOC_Os04g49580;LOC_Os04g51320;LOC_Os05g43040;LOC_Os07g40930;LOC_Os08g32690;LOC_Os09g25550;LOC_Os10g33240;LOC_Os11g07050
GO:0015935	small ribosomal subunit	0.0012	0.0032	0.38	0.996466	0.935927	0.0287582	LOC_Os01g48690;LOC_Os03g10060;LOC_Os03g14540;LOC_Os03g34040
GO:0000932	P-body	0.0003	0.0015	0.2	0.996515	0.935927	0.0287582	LOC_Os03g46260
GO:0042025	host cell nucleus	0.0073	0.0116	0.63	0.997673	0.935927	0.0287582	LOC_Os01g03290;LOC_Os01g03300;LOC_Os01g39020;LOC_Os01g68020;LOC_Os01g69830;LOC_Os02g13800;LOC_Os03g24040;LOC_Os03g42070;LOC_Os03g53340;LOC_Os03g57149;LOC_Os04g40630;LOC_Os04g48030;LOC_Os04g56170;LOC_Os06g35960;LOC_Os07g08140;LOC_Os07g32170;LOC_Os08g32540;LOC_Os08g37390;LOC_Os08g43334;LOC_Os09g21450;LOC_Os09g28354;LOC_Os09g35790;LOC_Os10g28340;Oryza_sativa_newGene_3731
GO:0016604	nuclear body	0.0003	0.0017	0.18	0.99787	0.935927	0.0287582	LOC_Os11g07050
GO:0005681	spliceosomal complex	0.0003	0.0019	0.16	0.999205	0.935927	0.0287582	LOC_Os03g49430
GO:0005840	ribosome	0.011	0.0212	0.52	1	0.935927	0.0287582	LOC_Os01g08500;LOC_Os01g19840;LOC_Os01g54540;LOC_Os01g59060;LOC_Os02g01350;LOC_Os02g13910;LOC_Os02g15900;LOC_Os02g43600;LOC_Os02g46440;LOC_Os02g51790;LOC_Os02g53530;LOC_Os02g55370;LOC_Os02g56014;LOC_Os02g57670;LOC_Os03g03020;LOC_Os03g24020;LOC_Os03g49710;LOC_Os03g54040;LOC_Os03g56241;LOC_Os03g59720;LOC_Os03g61260;LOC_Os04g25540;LOC_Os05g09400;LOC_Os05g28750;LOC_Os05g43170;LOC_Os05g45920;LOC_Os05g…
(ubiquinone)	0.0003	0.0001	2.29	0.388422	0.812377	LOC_Os09g21470	#VALUE!
GO:0005749	mitochondrial respiratory chain complex II, succinate dehydrogenase complex						#NUM!
							#NUM!
							#NUM!
							#NUM!
							#NUM!
							#NUM!
							#NUM!
							#NUM!
							#NUM!
							#NUM!
							#NUM!
							#NUM!
							#NUM!
							#NUM!
							#NUM!
							#NUM!
							#NUM!
							#NUM!
							#NUM!
							#NUM!
							#NUM!
							#NUM!
							#NUM!
							#NUM!
							#NUM!
							#NUM!
							#NUM!
							#NUM!
							#NUM!
							#NUM!
							#NUM!
							#NUM!
							#NUM!
							#NUM!
							#NUM!
							#NUM!
							#NUM!
							#NUM!
							#NUM!
							#NUM!
							#NUM!
							#NUM!
							#NUM!
							#NUM!
							#NUM!
							#NUM!
							#NUM!
							#NUM!
							#NUM!
							#NUM!
							#NUM!
							#NUM!
							#NUM!
							#NUM!
							#NUM!
							#NUM!
							#NUM!
							#NUM!
							#NUM!
							#NUM!
							#NUM!
							#NUM!
							#NUM!
							#NUM!
							#NUM!
							#NUM!
							#NUM!
							#NUM!
							#NUM!
							#NUM!
							#NUM!
							#NUM!
							#NUM!
							#NUM!
							#NUM!
							#NUM!
							#NUM!
							#NUM!
							#NUM!
							#NUM!
							#NUM!
							#NUM!
							#NUM!
							#NUM!
							#NUM!
							#NUM!
							#NUM!
							#NUM!
							#NUM!
							#NUM!
							#NUM!
							#NUM!
							#NUM!
							#NUM!
							#NUM!
							#NUM!
							#NUM!
							#NUM!
							#NUM!
							#NUM!
							#NUM!
							#NUM!
							#NUM!
							#NUM!
							#NUM!
							#NUM!
							#NUM!
							#NUM!
							#NUM!
							#NUM!
							#NUM!
							#NUM!
							#NUM!
							#NUM!
							#NUM!
							#NUM!
							#NUM!
							#NUM!
							#NUM!
							#NUM!
							#NUM!
							#NUM!
							#NUM!
							#NUM!
							#NUM!
							#NUM!
							#NUM!
							#NUM!
							#NUM!
							#NUM!
							#NUM!
							#NUM!
							#NUM!
							#NUM!
							#NUM!
							#NUM!
							#NUM!
							#NUM!
							#NUM!
							#NUM!
							#NUM!
							#NUM!
							#NUM!
							#NUM!
							#NUM!
							#NUM!
							#NUM!
							#NUM!
							#NUM!
							#NUM!
							#NUM!
							#NUM!
							#NUM!
							#NUM!
							#NUM!
							#NUM!
							#NUM!
							#NUM!
							#NUM!
							#NUM!
							#NUM!
							#NUM!
							#NUM!
							#NUM!
							#NUM!
							#NUM!
							#NUM!
							#NUM!
							#NUM!
							#NUM!
							#NUM!
							#NUM!
							#NUM!
							#NUM!
							#NUM!
							#NUM!
							#NUM!
							#NUM!
							#NUM!
							#NUM!
							#NUM!
							#NUM!
							#NUM!
							#NUM!
							#NUM!
							#NUM!
							#NUM!
							#NUM!
							#NUM!
							#NUM!
							#NUM!
							#NUM!
							#NUM!
							#NUM!
							#NUM!
							#NUM!
							#NUM!
							#NUM!
							#NUM!
							#NUM!
							#NUM!
							#NUM!
							#NUM!
							#NUM!
							#NUM!
							#NUM!
							#NUM!
							#NUM!
							#NUM!
							#NUM!
							#NUM!
							#NUM!
							#NUM!
							#NUM!
							#NUM!
							#NUM!
							#NUM!
							#NUM!
							#NUM!
							#NUM!
							#NUM!
							#NUM!
							#NUM!
							#NUM!
							#NUM!
							#NUM!
							#NUM!
							#NUM!
							#NUM!
							#NUM!
							#NUM!
							#NUM!
							#NUM!
							#NUM!
							#NUM!
							#NUM!
							#NUM!
							#NUM!
							#NUM!
							#NUM!
							#NUM!
							#NUM!
							#NUM!
							#NUM!
							#NUM!
							#NUM!
							#NUM!
							#NUM!
							#NUM!
							#NUM!
							#NUM!
							#NUM!
							#NUM!
							#NUM!
							#NUM!
							#NUM!
							#NUM!
							#NUM!
							#NUM!
							#NUM!
							#NUM!
							#NUM!
							#NUM!
							#NUM!
							#NUM!
							#NUM!
							#NUM!
							#NUM!
							#NUM!
							#NUM!
							#NUM!
							#NUM!
							#NUM!
							#NUM!
							#NUM!
							#NUM!
							#NUM!
							#NUM!
							#NUM!
							#NUM!
							#NUM!
							#NUM!
							#NUM!
							#NUM!
							#NUM!
							#NUM!
							#NUM!
							#NUM!
							#NUM!
							#NUM!
							#NUM!
							#NUM!
							#NUM!
							#NUM!
							#NUM!
							#NUM!
							#NUM!
							#NUM!
							#NUM!
							#NUM!
							#NUM!
							#NUM!
							#NUM!
							#NUM!
							#NUM!
							#NUM!
							#NUM!
							#NUM!
							#NUM!
							#NUM!
							#NUM!
							#NUM!
							#NUM!
							#NUM!
							#NUM!
							#NUM!
							#NUM!
							#NUM!
							#NUM!
							#NUM!
							#NUM!
							#NUM!
							#NUM!
							#NUM!
							#NUM!
							#NUM!
							#NUM!
							#NUM!
							#NUM!
							#NUM!
							#NUM!
							#NUM!
							#NUM!
							#NUM!
							#NUM!
							#NUM!
							#NUM!
							#NUM!
							#NUM!
							#NUM!
							#NUM!
							#NUM!
							#NUM!
							#NUM!
							#NUM!
							#NUM!
							#NUM!
							#NUM!
							#NUM!
							#NUM!
							#NUM!
							#NUM!
							#NUM!
							#NUM!
							#NUM!
							#NUM!
							#NUM!
							#NUM!
							#NUM!
							#NUM!
							#NUM!
							#NUM!
							#NUM!
							#NUM!
							#NUM!
							#NUM!
							#NUM!
							#NUM!
							#NUM!
							#NUM!
							#NUM!
							#NUM!
							#NUM!
							#NUM!
							#NUM!
							#NUM!
							#NUM!
							#NUM!
							#NUM!
							#NUM!
							#NUM!
							#NUM!
							#NUM!
							#NUM!
							#NUM!
							#NUM!
							#NUM!
							#NUM!
							#NUM!
							#NUM!
							#NUM!
							#NUM!
							#NUM!
							#NUM!
							#NUM!
							#NUM!
							#NUM!
							#NUM!
							#NUM!
							#NUM!
							#NUM!
							#NUM!
							#NUM!
							#NUM!
							#NUM!
							#NUM!
							#NUM!
							#NUM!
[truncated: 2 more rows]

## Sheet: I0_vs_I6_Molecular_Function_enr
ID	Description	GeneRatio	BgRatio	enrich_factor	pvalue	qvalue	-log10(qvalue)	geneID
[truncated: 1,049 more rows]

[truncated: 6 more sheets: I0_vs_I24_Biological_Process_en, I0_vs_I24_Cellular_Component_en, I0_vs_I24_Molecular_Function_en, I0_vs_I48_Biological_Process_en, I0_vs_I48_Cellular_Component_en, I0_vs_I48_Molecular_Function_en]
