# Supplementary material for: Comparative transcriptome analysis of gene responses of salt-tolerant and salt-sensitive rice cultivars to salt stress
Source: Sci Rep. 2023 Nov 4;13:19065. doi: 10.1038/s41598-023-46389-1 (PMC10625528; doi:10.1038/s41598-023-46389-1)
Supplement: Supplementary file 1 — Supplementary Information. [file 41598_2023_46389_MOESM1_ESM.zip › Supplementary materials-revised/Table S6.xlsx]

## Sheet: H0-H6
Table S6 Enriched KEGG pathway analysis of comparisons of different groups for HH11.
KEGG_A_class	KEGG_B_class	ID	Pathway	GeneRatio	BgRatio	enrich_factor	pvalue	qvalue	geneID
Metabolism	Global and overview maps	ko01200	Carbon metabolism	0.0562	0.0269	2.09	2.21021e-19	1.76816e-17	ChrSy.fgenesh.gene.83;LOC_Os01g02020;LOC_Os01g04200;LOC_Os01g06600;LOC_Os01g09460;LOC_Os01g09570;LOC_Os01g37832;LOC_Os01g48990;LOC_Os01g52260;LOC_Os01g52500;LOC_Os01g53680;LOC_Os01g54030;LOC_Os01g54860;LOC_Os01g55540;LOC_Os01g55950;LOC_Os01g55960;LOC_Os01g58380;LOC_Os01g60190;LOC_Os01g61380;LOC_Os01g62420;LOC_Os01g62780;LOC_Os01g67860;LOC_Os01g71320;LOC_Os01g74510;LOC_Os02g02400;LOC_Os02g02970;LO…
Metabolism	Carbohydrate metabolism	ko00010	Glycolysis / Gluconeogenesis	0.0299	0.0145	2.06	1.14013e-10	4.56053e-09	LOC_Os01g04200;LOC_Os01g09460;LOC_Os01g09570;LOC_Os01g46950;LOC_Os01g53680;LOC_Os01g60190;LOC_Os01g62420;LOC_Os01g62870;LOC_Os01g67860;LOC_Os01g71320;LOC_Os01g74510;LOC_Os02g01510;LOC_Os02g32490;LOC_Os02g38920;LOC_Os02g43194;LOC_Os02g43280;LOC_Os02g48360;LOC_Os02g49720;LOC_Os02g51590;LOC_Os03g04130;LOC_Os03g08880;LOC_Os03g08999;LOC_Os03g09020;LOC_Os03g09840;LOC_Os03g16050;LOC_Os03g19250;LOC_Os03g…
Metabolism	Lipid metabolism	ko00561	Glycerolipid metabolism	0.0242	0.0112	2.17	6.22292e-10	1.65945e-08	LOC_Os01g04920;LOC_Os01g10250;LOC_Os01g14900;LOC_Os01g21310;LOC_Os01g21520;LOC_Os01g22560;LOC_Os01g22570;LOC_Os01g44069;LOC_Os01g47580;LOC_Os01g48990;LOC_Os01g55650;LOC_Os01g62870;LOC_Os01g71950;LOC_Os02g02340;LOC_Os02g19950;LOC_Os02g33580;LOC_Os02g43194;LOC_Os02g43280;LOC_Os02g44860;LOC_Os02g48350;LOC_Os02g49720;LOC_Os02g50690;LOC_Os02g54650;LOC_Os03g19670;LOC_Os03g31180;LOC_Os03g38470;LOC_Os03g…
Metabolism	Carbohydrate metabolism	ko00051	Fructose and mannose metabolism	0.0178	0.0073	2.43	2.14106e-09	3.42569e-08	LOC_Os01g09460;LOC_Os01g09570;LOC_Os01g53680;LOC_Os01g54300;LOC_Os01g62420;LOC_Os01g67860;LOC_Os01g71320;LOC_Os01g74510;LOC_Os02g43850;LOC_Os02g48360;LOC_Os03g02410;LOC_Os03g08880;LOC_Os03g09840;LOC_Os03g16050;LOC_Os03g16150;LOC_Os03g40550;LOC_Os03g61270;LOC_Os04g33450;LOC_Os04g39420;LOC_Os04g49757;LOC_Os05g07130;LOC_Os05g09500;LOC_Os05g10650;LOC_Os05g25480;LOC_Os05g36270;LOC_Os05g39000;LOC_Os05g…
Metabolism	Energy metabolism	ko00710	Carbon fixation in photosynthetic organisms	0.0178	0.0073	2.43	2.14106e-09	3.42569e-08	LOC_Os01g52500;LOC_Os01g54030;LOC_Os01g55540;LOC_Os01g61380;LOC_Os01g62420;LOC_Os01g67860;LOC_Os01g74510;LOC_Os02g05830;LOC_Os02g14110;LOC_Os02g38920;LOC_Os02g40900;LOC_Os02g47020;LOC_Os03g03720;LOC_Os03g07300;LOC_Os03g16050;LOC_Os03g31750;LOC_Os03g56280;LOC_Os03g56869;LOC_Os04g16680;LOC_Os04g19740;LOC_Os04g38600;LOC_Os04g40950;LOC_Os05g33570;LOC_Os05g36270;LOC_Os05g39000;LOC_Os05g41640;LOC_Os05g…
Metabolism	Metabolism of cofactors and vitamins	ko00860	Porphyrin and chlorophyll metabolism	0.0133	0.0048	2.8	2.77817e-09	3.70422e-08	LOC_Os01g17170;LOC_Os01g18320;LOC_Os01g43390;LOC_Os02g51080;LOC_Os02g54980;LOC_Os03g05310;LOC_Os03g20700;LOC_Os03g21900;LOC_Os03g22060;LOC_Os03g22780;LOC_Os03g36540;LOC_Os03g45194;LOC_Os03g59090;LOC_Os03g59110;LOC_Os03g59640;LOC_Os04g52130;LOC_Os04g58200;LOC_Os05g28200;LOC_Os05g29760;LOC_Os06g04150;LOC_Os06g40080;LOC_Os06g49110;LOC_Os06g49120;LOC_Os08g41990;LOC_Os08g44000;LOC_Os09g36200;LOC_Os10g…
Metabolism	Lipid metabolism	ko00564	Glycerophospholipid metabolism	0.0291	0.015	1.94	4.43763e-09	4.46336e-08	LOC_Os01g02890;LOC_Os01g08760;LOC_Os01g14900;LOC_Os01g20860;LOC_Os01g22560;LOC_Os01g22570;LOC_Os01g42690;LOC_Os01g44069;LOC_Os01g46240;LOC_Os01g46290;LOC_Os01g46370;LOC_Os01g47580;LOC_Os01g51360;LOC_Os01g52230;LOC_Os01g55650;LOC_Os01g55780;LOC_Os01g58740;LOC_Os01g70570;LOC_Os01g71950;LOC_Os01g72520;LOC_Os02g02340;LOC_Os02g37700;LOC_Os02g37800;LOC_Os02g43700;LOC_Os02g54650;LOC_Os03g13030;LOC_Os03g…
Metabolism	Global and overview maps	ko01230	Biosynthesis of amino acids	0.0424	0.0248	1.71	4.93214e-09	4.46336e-08	ChrSy.fgenesh.gene.83;LOC_Os01g01302;LOC_Os01g09570;LOC_Os01g16940;LOC_Os01g18860;LOC_Os01g27750;LOC_Os01g37832;LOC_Os01g48446;LOC_Os01g48960;LOC_Os01g52260;LOC_Os01g53680;LOC_Os01g55540;LOC_Os01g59920;LOC_Os01g60190;LOC_Os01g62420;LOC_Os01g62900;LOC_Os01g67860;LOC_Os02g08410;LOC_Os02g12900;LOC_Os02g13840;LOC_Os02g14110;LOC_Os02g24020;LOC_Os02g30630;LOC_Os02g38920;LOC_Os02g46520;LOC_Os02g47940;LO…
Metabolism	Carbohydrate metabolism	ko00030	Pentose phosphate pathway	0.0145	0.0055	2.62	5.02128e-09	4.46336e-08	ChrSy.fgenesh.gene.83;LOC_Os01g04200;LOC_Os01g09570;LOC_Os01g53680;LOC_Os01g67860;LOC_Os01g74510;LOC_Os02g48360;LOC_Os03g01018;LOC_Os03g07300;LOC_Os03g08880;LOC_Os03g09840;LOC_Os03g16050;LOC_Os03g29950;LOC_Os03g56869;LOC_Os04g19740;LOC_Os04g33450;LOC_Os04g39420;LOC_Os04g40874;LOC_Os04g49757;LOC_Os05g10650;LOC_Os05g36270;LOC_Os05g39000;LOC_Os05g44922;LOC_Os06g05860;LOC_Os06g14510;LOC_Os06g22060;LO…
Metabolism	Carbohydrate metabolism	ko00500	Starch and sucrose metabolism	0.0525	0.033	1.59	1.06444e-08	8.13817e-08	LOC_Os01g04200;LOC_Os01g09460;LOC_Os01g32364;LOC_Os01g38190;LOC_Os01g51570;LOC_Os01g51754;LOC_Os01g52250;LOC_Os01g53000;LOC_Os01g59819;LOC_Os01g59840;LOC_Os01g63270;LOC_Os01g69030;LOC_Os01g71320;LOC_Os01g71350;LOC_Os01g71680;LOC_Os01g71820;LOC_Os01g71830;LOC_Os01g71860;LOC_Os01g71930;LOC_Os02g05744;LOC_Os02g19550;LOC_Os02g32660;LOC_Os02g44230;LOC_Os02g47880;LOC_Os02g48200;LOC_Os02g51070;LOC_Os02g…
Metabolism	Carbohydrate metabolism	ko00630	Glyoxylate and dicarboxylate metabolism	0.021	0.0097	2.16	1.119e-08	8.13817e-08	LOC_Os01g02020;LOC_Os01g37832;LOC_Os01g48990;LOC_Os01g55950;LOC_Os01g55960;LOC_Os01g61380;LOC_Os01g62780;LOC_Os02g02400;LOC_Os02g02970;LOC_Os02g05830;LOC_Os02g07410;LOC_Os02g13840;LOC_Os02g26160;LOC_Os02g32490;LOC_Os02g40900;LOC_Os02g50240;LOC_Os03g03910;LOC_Os03g04130;LOC_Os03g04410;LOC_Os03g07330;LOC_Os03g19250;LOC_Os03g52840;LOC_Os03g56160;LOC_Os03g56280;LOC_Os03g57220;LOC_Os04g01600;LOC_Os04g…
Metabolism	Metabolism of terpenoids and polyketides	ko00906	Carotenoid biosynthesis	0.0121	0.0043	2.8	1.52098e-08	1.01399e-07	LOC_Os02g09750;LOC_Os02g47510;LOC_Os03g03370;LOC_Os03g05880;LOC_Os03g05900;LOC_Os03g05910;LOC_Os03g18740;LOC_Os03g44380;LOC_Os03g59610;LOC_Os03g61740;LOC_Os04g31040;LOC_Os04g46470;LOC_Os05g04070;LOC_Os06g51290;LOC_Os07g05940;LOC_Os07g07050;LOC_Os07g18120;LOC_Os07g18154;LOC_Os07g18158;LOC_Os07g18162;LOC_Os07g46830;LOC_Os07g49120;LOC_Os08g02210;LOC_Os08g36860;LOC_Os09g02710;LOC_Os09g38320;LOC_Os10g…
Metabolism	Lipid metabolism	ko00071	Fatty acid degradation	0.0121	0.0048	2.55	2.17504e-07	1.33849e-06	LOC_Os01g02020;LOC_Os01g06600;LOC_Os01g10830;LOC_Os01g48910;LOC_Os02g17390;LOC_Os02g43194;LOC_Os02g43280;LOC_Os02g49720;LOC_Os03g08999;LOC_Os03g09020;LOC_Os03g19680;LOC_Os05g04170;LOC_Os05g07090;LOC_Os05g25310;LOC_Os05g45300;LOC_Os06g03930;LOC_Os06g06350;LOC_Os06g24704;LOC_Os08g01760;LOC_Os09g26880;LOC_Os10g07229;LOC_Os10g38090;LOC_Os10g38120;LOC_Os11g04980;LOC_Os11g10480;LOC_Os11g10510;LOC_Os11g…
Metabolism	Metabolism of other amino acids	ko00410	beta-Alanine metabolism	0.0109	0.0043	2.56	7.71501e-07	4.40857e-06	LOC_Os01g06600;LOC_Os01g54860;LOC_Os02g43194;LOC_Os02g43280;LOC_Os02g49720;LOC_Os02g50350;LOC_Os03g19680;LOC_Os04g04950;LOC_Os04g20164;LOC_Os04g37500;LOC_Os04g53190;LOC_Os04g53195;LOC_Os04g57560;LOC_Os05g07090;LOC_Os06g24704;LOC_Os06g46372;LOC_Os07g30170;LOC_Os08g36320;LOC_Os09g20260;LOC_Os09g20284;LOC_Os09g26880;LOC_Os09g36550;LOC_Os10g42210;LOC_Os10g42220;LOC_Os11g39220;LOC_Os12g16350;LOC_Os12g…
Environmental Information Processing	Signal transduction	ko04075	Plant hormone signal transduction	0.0848	0.064	1.33	3.67072e-06	1.95772e-05	LOC_Os01g02570;LOC_Os01g02600;LOC_Os01g02800;LOC_Os01g04580;LOC_Os01g06220;LOC_Os01g09450;LOC_Os01g09800;LOC_Os01g09930;LOC_Os01g09990;LOC_Os01g12160;LOC_Os01g14510;LOC_Os01g18360;LOC_Os01g19160;LOC_Os01g28450;LOC_Os01g33110;LOC_Os01g36790;LOC_Os01g38610;LOC_Os01g40094;LOC_Os01g45860;LOC_Os01g46760;LOC_Os01g50940;LOC_Os01g51140;LOC_Os01g52290;LOC_Os01g57610;LOC_Os01g61210;LOC_Os01g62760;LOC_Os01g…
Organismal Systems	Environmental adaptation	ko04712	Circadian rhythm - plant	0.0174	0.0091	1.91	8.66102e-06	4.33051e-05	LOC_Os01g17000;LOC_Os01g38610;LOC_Os01g51140;LOC_Os01g52640;LOC_Os02g05470;LOC_Os02g08150;LOC_Os02g39140;LOC_Os02g40510;LOC_Os02g45670;LOC_Os02g46030;LOC_Os02g49880;LOC_Os02g56140;LOC_Os03g07360;LOC_Os03g17570;LOC_Os03g50310;LOC_Os04g49450;LOC_Os05g04740;LOC_Os06g01670;LOC_Os06g06900;LOC_Os06g09370;LOC_Os06g15330;LOC_Os06g35940;LOC_Os06g44450;LOC_Os06g51260;LOC_Os07g34260;LOC_Os07g47140;LOC_Os07g…
Metabolism	Lipid metabolism	ko00590	Arachidonic acid metabolism	0.0077	0.0028	2.7	1.27418e-05	5.99616e-05	LOC_Os01g05810;LOC_Os01g05820;LOC_Os01g55650;LOC_Os02g19650;LOC_Os02g39490;LOC_Os02g44500;LOC_Os03g24380;LOC_Os03g45270;LOC_Os03g50030;LOC_Os03g59620;LOC_Os03g61360;LOC_Os04g41875;LOC_Os05g19150;LOC_Os05g46460;LOC_Os07g14100;LOC_Os07g31599;LOC_Os10g35530;LOC_Os10g35540;Oryza_sativa_newGene_1645
Metabolism	Energy metabolism	ko00196	Photosynthesis - antenna proteins	0.004	0.001	4.06	1.39646e-05	6.2065e-05	LOC_Os02g10390;LOC_Os02g52650;LOC_Os03g39610;LOC_Os04g38410;LOC_Os06g21590;LOC_Os07g37550;LOC_Os07g38960;LOC_Os08g33820;LOC_Os09g17740;LOC_Os11g13890
Cellular Processes	Transport and catabolism	ko04146	Peroxisome	0.019	0.0104	1.82	1.50692e-05	6.34492e-05	LOC_Os01g06600;LOC_Os01g16350;LOC_Os01g32080;LOC_Os01g48910;LOC_Os01g53060;LOC_Os02g02400;LOC_Os02g13170;LOC_Os02g19650;LOC_Os03g03910;LOC_Os03g07140;LOC_Os03g15860;LOC_Os03g31550;LOC_Os03g50040;LOC_Os03g57220;LOC_Os03g61360;LOC_Os03g64219;LOC_Os04g28520;LOC_Os04g28620;LOC_Os04g53210;LOC_Os05g01700;LOC_Os05g04170;LOC_Os05g05950;LOC_Os05g07090;LOC_Os05g19150;LOC_Os05g25310;LOC_Os05g25850;LOC_Os05g…
Metabolism	Biosynthesis of other secondary metabolites	ko00940	Phenylpropanoid biosynthesis	0.0424	0.0291	1.46	2.307e-05	9.228e-05	LOC_Os01g07770;LOC_Os01g11970;LOC_Os01g18230;LOC_Os01g22249;LOC_Os01g22352;LOC_Os01g22370;LOC_Os01g32364;LOC_Os01g40860;LOC_Os01g40870;LOC_Os01g42990;LOC_Os01g45200;LOC_Os01g59819;LOC_Os01g59840;LOC_Os01g67530;LOC_Os02g06610;LOC_Os02g08100;LOC_Os02g09490;LOC_Os02g11720;LOC_Os02g14170;LOC_Os02g14440;LOC_Os02g26770;LOC_Os02g26810;LOC_Os02g41630;LOC_Os02g41680;LOC_Os02g43670;LOC_Os02g46970;LOC_Os02g…
Metabolism	Amino acid metabolism	ko00260	Glycine, serine and threonine metabolism	0.0154	0.008	1.91	2.75221e-05	0.000104846	LOC_Os01g37832;LOC_Os01g48446;LOC_Os01g48990;LOC_Os01g60190;LOC_Os01g62780;LOC_Os02g02970;LOC_Os02g07410;LOC_Os02g51590;LOC_Os02g58510;LOC_Os03g21260;LOC_Os03g52840;LOC_Os03g55280;LOC_Os04g01600;LOC_Os04g01674;LOC_Os04g04950;LOC_Os04g20164;LOC_Os04g39020;LOC_Os04g53230;LOC_Os05g35440;LOC_Os05g39770;LOC_Os05g47640;LOC_Os06g04630;LOC_Os06g40940;LOC_Os06g44460;LOC_Os06g44500;LOC_Os07g01760;LOC_Os07g…
Metabolism	Global and overview maps	ko01212	Fatty acid metabolism	0.0149	0.0078	1.91	3.4699e-05	0.000126178	LOC_Os01g02020;LOC_Os01g05744;LOC_Os01g06600;LOC_Os01g48910;LOC_Os01g62660;LOC_Os01g65830;LOC_Os01g74020;LOC_Os02g17390;LOC_Os02g30060;LOC_Os02g43090;LOC_Os02g48560;LOC_Os03g01150;LOC_Os03g19680;LOC_Os03g53010;LOC_Os04g02620;LOC_Os04g20280;LOC_Os04g36800;LOC_Os04g40730;LOC_Os05g04170;LOC_Os05g04870;LOC_Os05g07090;LOC_Os05g25310;LOC_Os06g06350;LOC_Os06g19530;LOC_Os06g24704;LOC_Os07g07450;LOC_Os08g…
--	--	ko04016	MAPK signaling pathway - plant	0.0594	0.044	1.35	4.39167e-05	0.000152754	LOC_Os01g02570;LOC_Os01g02600;LOC_Os01g02800;LOC_Os01g04580;LOC_Os01g09540;LOC_Os01g09930;LOC_Os01g09990;LOC_Os01g25820;LOC_Os01g28450;LOC_Os01g36790;LOC_Os01g40094;LOC_Os01g46760;LOC_Os01g47840;LOC_Os01g50370;LOC_Os01g50400;LOC_Os01g50410;LOC_Os01g50420;LOC_Os01g50940;LOC_Os01g51430;LOC_Os01g61210;LOC_Os01g61880;LOC_Os01g62760;LOC_Os01g64970;LOC_Os01g65010;LOC_Os01g65060;LOC_Os01g74550;LOC_Os02g…
Metabolism	Biosynthesis of other secondary metabolites	ko00941	Flavonoid biosynthesis	0.0194	0.0114	1.71	7.63444e-05	0.000254481	LOC_Os01g53350;LOC_Os01g61610;LOC_Os02g26770;LOC_Os02g26810;LOC_Os02g43670;LOC_Os03g18030;LOC_Os03g25150;LOC_Os03g60509;LOC_Os04g01140;LOC_Os04g51990;LOC_Os04g52190;LOC_Os04g53800;LOC_Os04g53860;LOC_Os05g25640;LOC_Os05g45080;LOC_Os05g45090;LOC_Os05g45100;LOC_Os05g45150;LOC_Os05g45170;LOC_Os05g45180;LOC_Os06g07941;LOC_Os06g08041;LOC_Os06g23560;LOC_Os06g45380;LOC_Os06g46920;LOC_Os07g32010;LOC_Os07g…
Metabolism	Amino acid metabolism	ko00280	Valine, leucine and isoleucine degradation	0.0125	0.0064	1.96	8.80743e-05	0.000281838	LOC_Os01g02020;LOC_Os01g16350;LOC_Os01g21160;LOC_Os01g45380;LOC_Os01g54860;LOC_Os02g43194;LOC_Os02g43280;LOC_Os02g43720;LOC_Os02g49720;LOC_Os02g51970;LOC_Os02g52010;LOC_Os02g52040;LOC_Os03g02710;LOC_Os03g12890;LOC_Os03g19680;LOC_Os05g03480;LOC_Os05g39770;LOC_Os06g11660;LOC_Os06g14740;LOC_Os06g43030;LOC_Os06g46372;LOC_Os07g07470;LOC_Os08g32850;LOC_Os09g26880;LOC_Os10g40200;LOC_Os10g42210;LOC_Os10g…
Metabolism	Energy metabolism	ko00910	Nitrogen metabolism	0.0081	0.0035	2.32	0.000112758	0.000346948	LOC_Os01g25484;LOC_Os01g45274;LOC_Os01g48960;LOC_Os01g55950;LOC_Os01g55960;LOC_Os02g33030;LOC_Os02g50240;LOC_Os03g07330;LOC_Os03g58040;LOC_Os04g33660;LOC_Os04g45970;LOC_Os04g56400;LOC_Os05g48200;LOC_Os08g06530;LOC_Os08g32750;LOC_Os08g32780;LOC_Os08g36480;LOC_Os08g36500;LOC_Os08g36680;LOC_Os09g28910
Metabolism	Carbohydrate metabolism	ko00640	Propanoate metabolism	0.0069	0.0028	2.42	0.000202917	0.000601237	LOC_Os01g02020;LOC_Os01g06600;LOC_Os01g21160;LOC_Os01g54860;LOC_Os02g01510;LOC_Os02g32490;LOC_Os03g19680;LOC_Os05g07090;LOC_Os06g24704;LOC_Os06g46372;LOC_Os07g07470;LOC_Os10g42210;LOC_Os10g42220;LOC_Os11g39220;LOC_Os12g08260;LOC_Os12g16350;LOC_Os12g23180
Metabolism	Metabolism of other amino acids	ko00480	Glutathione metabolism	0.019	0.0115	1.65	0.000216978	0.000610299	LOC_Os01g05810;LOC_Os01g05820;LOC_Os01g49710;LOC_Os01g49720;LOC_Os01g72140;LOC_Os01g72150;LOC_Os02g03294;LOC_Os02g15550;LOC_Os02g28110;LOC_Os02g43550;LOC_Os02g44500;LOC_Os02g55140;LOC_Os02g56850;LOC_Os03g04240;LOC_Os03g17470;LOC_Os03g24380;LOC_Os03g29950;LOC_Os03g50130;LOC_Os04g37580;LOC_Os04g40874;LOC_Os04g51300;LOC_Os05g02530;LOC_Os05g05620;LOC_Os05g05950;LOC_Os06g07210;LOC_Os06g12290;LOC_Os06g…
Metabolism	Lipid metabolism	ko00073	Cutin, suberine and wax biosynthesis	0.0121	0.0064	1.9	0.000221233	0.000610299	LOC_Os01g08810;LOC_Os01g48874;LOC_Os01g56370;LOC_Os01g59020;LOC_Os01g72270;LOC_Os02g08230;LOC_Os02g40784;LOC_Os02g50174;LOC_Os02g56920;LOC_Os03g04660;LOC_Os03g04680;LOC_Os03g07140;LOC_Os03g12230;LOC_Os04g28520;LOC_Os04g28620;LOC_Os04g33370;LOC_Os04g43170;LOC_Os04g43200;LOC_Os05g08850;LOC_Os06g03930;LOC_Os06g05790;LOC_Os06g44300;LOC_Os06g46680;LOC_Os08g16260;LOC_Os08g20200;LOC_Os09g25850;LOC_Os10g…
Genetic Information Processing	Translation	ko03008	Ribosome biogenesis in eukaryotes	0.0174	0.0106	1.64	0.000445668	0.00118845	LOC_Os01g01620;LOC_Os01g27730;LOC_Os01g51980;LOC_Os02g01350;LOC_Os02g57590;LOC_Os03g02070;LOC_Os03g05720;LOC_Os03g06980;LOC_Os03g18840;LOC_Os03g22320;LOC_Os03g22730;LOC_Os03g22740;LOC_Os03g22880;LOC_Os03g25450;LOC_Os03g28270;LOC_Os03g41510;LOC_Os03g44530;LOC_Os04g40560;LOC_Os04g45130;LOC_Os04g50660;LOC_Os05g08360;LOC_Os05g31220;LOC_Os05g44320;LOC_Os05g51230;LOC_Os06g05350;LOC_Os06g16290;LOC_Os06g…
Metabolism	Lipid metabolism	ko01040	Biosynthesis of unsaturated fatty acids	0.0077	0.0036	2.16	0.00049424	0.00127546	LOC_Os01g05744;LOC_Os01g06600;LOC_Os01g62660;LOC_Os01g65830;LOC_Os01g74020;LOC_Os02g48560;LOC_Os03g53010;LOC_Os04g02620;LOC_Os04g20280;LOC_Os04g40730;LOC_Os04g47120;LOC_Os05g07090;LOC_Os06g19530;LOC_Os06g24704;LOC_Os08g09950;LOC_Os08g10010;LOC_Os08g30340;LOC_Os11g24484;LOC_Os11g39220
Cellular Processes	Transport and catabolism	ko04145	Phagosome	0.0137	0.0079	1.74	0.000529036	0.00132259	LOC_Os01g18050;LOC_Os01g51380;LOC_Os01g59150;LOC_Os02g02730;LOC_Os02g07870;LOC_Os02g47320;LOC_Os02g50860;LOC_Os03g01530;LOC_Os03g11440;LOC_Os03g11970;LOC_Os03g45920;LOC_Os03g51600;LOC_Os04g05080;LOC_Os04g44810;LOC_Os04g59540;LOC_Os05g08810;LOC_Os05g34170;LOC_Os05g43170;LOC_Os05g44050;LOC_Os05g46000;LOC_Os06g37180;LOC_Os06g38320;LOC_Os06g45120;LOC_Os07g36465;LOC_Os07g36470;LOC_Os07g49080;LOC_Os08g…
Metabolism	Lipid metabolism	ko00061	Fatty acid biosynthesis	0.0089	0.0045	1.99	0.000721795	0.0017498	LOC_Os01g48910;LOC_Os01g62660;LOC_Os01g65830;LOC_Os01g74020;LOC_Os02g30060;LOC_Os02g43090;LOC_Os03g53010;LOC_Os04g36800;LOC_Os05g04170;LOC_Os05g04870;LOC_Os05g25310;LOC_Os06g06350;LOC_Os07g07450;LOC_Os08g09950;LOC_Os08g10010;LOC_Os09g10600;LOC_Os09g12500;LOC_Os09g32760;LOC_Os11g04980;LOC_Os12g01160;LOC_Os12g04990;LOC_Os12g07110
Metabolism	Lipid metabolism	ko00100	Steroid biosynthesis	0.0077	0.0037	2.08	0.000869808	0.00204661	LOC_Os01g04260;LOC_Os01g11270;LOC_Os01g55650;LOC_Os02g04690;LOC_Os03g01820;LOC_Os03g12900;LOC_Os03g29150;LOC_Os03g59040;LOC_Os03g59620;LOC_Os04g57330;LOC_Os05g12040;LOC_Os07g10600;LOC_Os07g31599;LOC_Os08g31750;LOC_Os08g41780;LOC_Os10g25780;LOC_Os10g39810;LOC_Os11g32240;LOC_Os11g48020
Metabolism	Amino acid metabolism	ko00270	Cysteine and methionine metabolism	0.0198	0.0131	1.51	0.00153645	0.00351187	LOC_Os01g01120;LOC_Os01g18860;LOC_Os01g39860;LOC_Os01g48446;LOC_Os01g52260;LOC_Os01g55540;LOC_Os01g59920;LOC_Os01g61380;LOC_Os02g01510;LOC_Os02g12900;LOC_Os02g14110;LOC_Os02g15550;LOC_Os02g19924;LOC_Os02g19970;LOC_Os02g39790;LOC_Os02g40900;LOC_Os03g12890;LOC_Os03g15110;LOC_Os03g20850;LOC_Os03g51740;LOC_Os03g55280;LOC_Os03g56280;LOC_Os04g48850;LOC_Os04g57410;LOC_Os05g05670;LOC_Os05g05680;LOC_Os05g…
--	--	ko00515	Mannose type O-glycan biosynthesis	0.0036	0.0013	2.84	0.00167004	0.0037112	LOC_Os01g02900;LOC_Os01g02910;LOC_Os01g02920;LOC_Os01g02930;LOC_Os02g04250;LOC_Os02g22480;LOC_Os04g12010;LOC_Os06g49320;LOC_Os12g13640
Metabolism	Amino acid metabolism	ko00350	Tyrosine metabolism	0.0093	0.0051	1.82	0.00217785	0.00470886	LOC_Os01g55540;LOC_Os01g56380;LOC_Os02g07160;LOC_Os02g10310;LOC_Os02g14110;LOC_Os02g19924;LOC_Os02g19970;LOC_Os02g47940;LOC_Os03g08999;LOC_Os03g09020;LOC_Os03g61330;LOC_Os04g04950;LOC_Os04g20164;LOC_Os06g01360;LOC_Os06g23684;LOC_Os06g48600;LOC_Os08g01760;LOC_Os09g36550;LOC_Os10g07229;LOC_Os11g10480;LOC_Os11g10510;LOC_Os11g10520;LOC_Os11g42510
Metabolism	Metabolism of cofactors and vitamins	ko00670	One carbon pool by folate	0.004	0.0016	2.58	0.00229325	0.00482789	LOC_Os01g37832;LOC_Os01g49330;LOC_Os02g02850;LOC_Os03g52840;LOC_Os04g53230;LOC_Os05g05830;LOC_Os05g18790;LOC_Os05g35440;LOC_Os09g15810;LOC_Os09g27420
Metabolism	Nucleotide metabolism	ko00240	Pyrimidine metabolism	0.0121	0.0073	1.66	0.00261306	0.00536013	LOC_Os01g14810;LOC_Os01g46570;LOC_Os01g51540;LOC_Os01g72240;LOC_Os01g72250;LOC_Os02g17320;LOC_Os02g50350;LOC_Os03g17200;LOC_Os03g21120;LOC_Os03g25440;LOC_Os03g46640;LOC_Os04g21110;LOC_Os05g12170;LOC_Os05g33630;LOC_Os05g38170;LOC_Os05g48840;LOC_Os05g49770;LOC_Os06g02000;LOC_Os06g07210;LOC_Os06g14620;LOC_Os07g30170;LOC_Os08g01530;LOC_Os08g15030;LOC_Os08g44370;LOC_Os11g03230;LOC_Os11g25260;LOC_Os11g…
Metabolism	Metabolism of cofactors and vitamins	ko00770	Pantothenate and CoA biosynthesis	0.0077	0.0041	1.9	0.00299167	0.00598333	LOC_Os01g12560;LOC_Os02g30630;LOC_Os02g43194;LOC_Os02g43280;LOC_Os02g49720;LOC_Os02g50350;LOC_Os03g12890;LOC_Os03g17200;LOC_Os04g32010;LOC_Os04g53190;LOC_Os04g53195;LOC_Os04g57560;LOC_Os05g12170;LOC_Os05g49800;LOC_Os06g21980;LOC_Os07g30170;LOC_Os10g12354;LOC_Os10g40200;Oryza_sativa_newGene_2019
Metabolism	Lipid metabolism	ko00592	alpha-Linolenic acid metabolism	0.0125	0.0078	1.6	0.0038971	0.0076041	LOC_Os01g06600;LOC_Os01g46240;LOC_Os01g46290;LOC_Os01g46370;LOC_Os01g51360;LOC_Os01g55650;LOC_Os02g02000;LOC_Os02g10120;LOC_Os02g12690;LOC_Os02g17390;LOC_Os02g43700;LOC_Os03g50030;LOC_Os03g55800;LOC_Os03g55820;LOC_Os03g59620;LOC_Os04g52500;LOC_Os05g01140;LOC_Os05g07090;LOC_Os05g28770;LOC_Os05g30900;LOC_Os05g32380;LOC_Os06g11210;LOC_Os06g24704;LOC_Os07g31599;LOC_Os07g47250;LOC_Os09g32570;LOC_Os09g…
Metabolism	Biosynthesis of other secondary metabolites	ko00944	Flavone and flavonol biosynthesis	0.0044	0.0019	2.32	0.00399956	0.00761821	LOC_Os01g08110;LOC_Os02g28200;LOC_Os03g25150;LOC_Os04g44240;LOC_Os04g44250;LOC_Os04g51660;LOC_Os06g05320;LOC_Os10g16974;LOC_Os11g26920;LOC_Os11g26950;LOC_Os11g27370
Metabolism	Carbohydrate metabolism	ko00562	Inositol phosphate metabolism	0.017	0.0116	1.47	0.00542908	0.0101006	LOC_Os01g59880;LOC_Os01g62420;LOC_Os01g62670;LOC_Os01g65330;LOC_Os01g72520;LOC_Os02g07350;LOC_Os02g26720;LOC_Os02g49870;LOC_Os02g52260;LOC_Os03g02860;LOC_Os03g09250;LOC_Os03g13520;LOC_Os03g16390;LOC_Os03g18080;LOC_Os03g46090;LOC_Os03g51610;LOC_Os03g57950;LOC_Os03g60370;LOC_Os03g63580;LOC_Os04g08764;LOC_Os04g56580;LOC_Os04g59540;LOC_Os05g03610;LOC_Os05g08810;LOC_Os05g45900;LOC_Os06g09540;LOC_Os06g…
Metabolism	Carbohydrate metabolism	ko00052	Galactose metabolism	0.0182	0.0126	1.44	0.00597643	0.0108662	LOC_Os01g07530;LOC_Os01g09460;LOC_Os01g09570;LOC_Os01g38190;LOC_Os01g39830;LOC_Os01g53680;LOC_Os01g65460;LOC_Os01g71320;LOC_Os01g72340;LOC_Os03g08880;LOC_Os03g10140;LOC_Os03g13400;LOC_Os03g15020;LOC_Os03g56070;LOC_Os03g59430;LOC_Os04g33450;LOC_Os04g38540;LOC_Os04g39420;LOC_Os04g40520;LOC_Os04g49757;LOC_Os05g09500;LOC_Os05g10650;LOC_Os05g44922;LOC_Os05g51670;LOC_Os06g05860;LOC_Os06g07600;LOC_Os06g…
Metabolism	Lipid metabolism	ko00565	Ether lipid metabolism	0.0065	0.0035	1.86	0.0077224	0.0137287	LOC_Os01g20860;LOC_Os01g55650;LOC_Os01g72520;LOC_Os03g50030;LOC_Os03g59620;LOC_Os03g63580;LOC_Os05g29050;LOC_Os06g10280;LOC_Os06g40170;LOC_Os06g40180;LOC_Os06g40190;LOC_Os06g44060;LOC_Os06g49790;LOC_Os07g15680;LOC_Os07g31599;LOC_Os09g37100
Metabolism	Glycan biosynthesis and metabolism	ko00511	Other glycan degradation	0.0117	0.0077	1.51	0.0119675	0.020813	LOC_Os01g11650;LOC_Os01g11730;LOC_Os01g22640;LOC_Os01g22660;LOC_Os01g39830;LOC_Os01g46120;LOC_Os01g46130;LOC_Os01g65460;LOC_Os01g72340;LOC_Os02g05710;LOC_Os03g10140;LOC_Os03g13400;LOC_Os03g15020;LOC_Os03g51150;LOC_Os05g02510;LOC_Os05g06720;LOC_Os05g11910;LOC_Os06g03890;LOC_Os06g03900;LOC_Os06g06250;LOC_Os06g34070;LOC_Os06g34120;LOC_Os07g38790;LOC_Os07g39750;LOC_Os08g36390;LOC_Os10g19334;LOC_Os10g…
Metabolism	Amino acid metabolism	ko00220	Arginine biosynthesis	0.0061	0.0034	1.78	0.0149214	0.0253982	LOC_Os01g55540;LOC_Os02g14110;LOC_Os02g46520;LOC_Os02g50240;LOC_Os02g57280;LOC_Os03g03670;LOC_Os03g17120;LOC_Os03g58040;LOC_Os04g01590;LOC_Os04g45970;LOC_Os04g56400;LOC_Os07g01760;LOC_Os07g42600;LOC_Os08g40110;LOC_Os10g25130
Metabolism	Metabolism of terpenoids and polyketides	ko00908	Zeatin biosynthesis	0.0093	0.006	1.54	0.0192591	0.0320984	LOC_Os01g10110;LOC_Os01g71310;LOC_Os02g11110;LOC_Os02g11130;LOC_Os02g11680;LOC_Os02g36830;LOC_Os02g36840;LOC_Os02g51930;LOC_Os04g20400;LOC_Os04g20474;LOC_Os04g25440;LOC_Os04g44354;LOC_Os04g46980;LOC_Os04g46990;LOC_Os04g47720;LOC_Os05g24660;LOC_Os05g42070;LOC_Os06g51350;LOC_Os07g30469;LOC_Os07g30760;LOC_Os07g42970;LOC_Os08g35860;LOC_Os10g09990
Metabolism	Carbohydrate metabolism	ko00620	Pyruvate metabolism	0.0121	0.0084	1.45	0.0201965	0.0329739	LOC_Os01g02020;LOC_Os01g52500;LOC_Os01g54030;LOC_Os01g61380;LOC_Os02g01510;LOC_Os02g17920;LOC_Os02g32490;LOC_Os02g40900;LOC_Os02g43194;LOC_Os02g43280;LOC_Os02g49720;LOC_Os03g04130;LOC_Os03g19250;LOC_Os03g31750;LOC_Os03g56280;LOC_Os04g40990;LOC_Os05g33570;LOC_Os05g49880;LOC_Os06g01630;LOC_Os06g13720;LOC_Os07g49140;LOC_Os09g26880;LOC_Os10g13700;LOC_Os10g35960;LOC_Os10g42100;LOC_Os11g04670;LOC_Os11g…
Metabolism	Metabolism of cofactors and vitamins	ko00130	Ubiquinone and other terpenoid-quinone biosynthesis	0.0089	0.0058	1.54	0.0208481	0.033357	LOC_Os01g67530;LOC_Os02g07160;LOC_Os02g08100;LOC_Os02g19924;LOC_Os02g19970;LOC_Os02g26770;LOC_Os02g26810;LOC_Os02g37090;LOC_Os02g46970;LOC_Os03g09060;LOC_Os05g25640;LOC_Os06g05910;LOC_Os06g23684;LOC_Os06g43800;LOC_Os06g44840;LOC_Os07g08200;LOC_Os07g38850;LOC_Os08g03630;LOC_Os08g14760;LOC_Os10g10180;LOC_Os11g42510;LOC_Os12g42090
Metabolism	Lipid metabolism	ko00591	Linoleic acid metabolism	0.004	0.0021	1.96	0.0218647	0.0342975	LOC_Os01g55650;LOC_Os02g10120;LOC_Os03g49260;LOC_Os03g49350;LOC_Os03g50030;LOC_Os03g52860;LOC_Os03g59620;LOC_Os05g28770;LOC_Os06g05390;LOC_Os07g31599
Metabolism	Carbohydrate metabolism	ko00650	Butanoate metabolism	0.0057	0.0033	1.73	0.0231106	0.0355548	LOC_Os01g02020;LOC_Os01g16350;LOC_Os01g58380;LOC_Os02g30630;LOC_Os03g02710;LOC_Os03g04130;LOC_Os03g19250;LOC_Os03g19680;LOC_Os04g32010;LOC_Os04g37500;LOC_Os04g52440;LOC_Os04g52450;LOC_Os08g10510;LOC_Os08g36320
Metabolism	Glycan biosynthesis and metabolism	ko00603	Glycosphingolipid biosynthesis - globo and isoglobo series	0.0024	0.001	2.44	0.0244556	0.036914	LOC_Os03g56070;LOC_Os05g02510;LOC_Os07g38790;LOC_Os07g48160;LOC_Os10g35070;LOC_Os10g35110
Genetic Information Processing	Folding, sorting and degradation	ko03018	RNA degradation	0.0186	0.0141	1.32	0.0252357	0.0373863	ChrSy.fgenesh.gene.28;LOC_Os01g09570;LOC_Os01g47256;LOC_Os01g53680;LOC_Os02g31220;LOC_Os02g34570;LOC_Os02g40460;LOC_Os02g50560;LOC_Os02g57030;LOC_Os03g04970;LOC_Os03g06190;LOC_Os03g08880;LOC_Os03g26870;LOC_Os03g63720;LOC_Os04g33450;LOC_Os04g39060;LOC_Os04g39420;LOC_Os04g49757;LOC_Os04g52340;LOC_Os05g05300;LOC_Os05g10650;LOC_Os05g44922;LOC_Os05g46290;LOC_Os05g47850;LOC_Os06g02380;LOC_Os06g04510;LO…
Metabolism	Biosynthesis of other secondary metabolites	ko00943	Isoflavonoid biosynthesis	0.0032	0.0016	2.07	0.0281969	0.0408213	LOC_Os02g28200;LOC_Os02g30100;LOC_Os02g30110;LOC_Os03g55230;LOC_Os03g55250;LOC_Os04g51660;LOC_Os06g05320;LOC_Os12g39310
Genetic Information Processing	Replication and repair	ko03440	Homologous recombination	0.0154	0.0114	1.35	0.0285749	0.0408213	LOC_Os01g01689;LOC_Os01g07110;LOC_Os01g15530;LOC_Os01g45530;LOC_Os01g58114;LOC_Os01g62260;LOC_Os01g65400;LOC_Os01g67510;LOC_Os01g71690;LOC_Os02g29464;LOC_Os02g42230;LOC_Os03g06920;LOC_Os03g08400;LOC_Os03g11540;LOC_Os03g14030;LOC_Os03g14050;LOC_Os03g45960;LOC_Os03g46060;LOC_Os03g58100;LOC_Os03g60690;LOC_Os04g51490;LOC_Os05g32610;LOC_Os05g46490;LOC_Os06g47920;LOC_Os06g50240;LOC_Os07g05560;LOC_Os07g…
Metabolism	Biosynthesis of other secondary metabolites	ko00232	Caffeine metabolism	0.0008	0.0001	5.69	0.0309195	0.0433958	LOC_Os01g64520;LOC_Os03g31550
Metabolism	Amino acid metabolism	ko00290	Valine, leucine and isoleucine biosynthesis	0.0036	0.0019	1.9	0.0360036	0.0496601	LOC_Os02g30630;LOC_Os03g12890;LOC_Os04g32010;LOC_Os05g49800;LOC_Os10g12354;LOC_Os10g40200;LOC_Os11g04670;LOC_Os12g04440;Oryza_sativa_newGene_2019
Metabolism	Metabolism of other amino acids	ko00430	Taurine and hypotaurine metabolism	0.0016	0.0006	2.53	0.057071	0.0760946	LOC_Os01g05810;LOC_Os01g05820;LOC_Os04g37500;LOC_Os08g36320
Metabolism	Metabolism of terpenoids and polyketides	ko00903	Limonene and pinene degradation	0.0016	0.0006	2.53	0.057071	0.0760946	LOC_Os02g43194;LOC_Os02g43280;LOC_Os02g49720;LOC_Os03g19680
Metabolism	Energy metabolism	ko00195	Photosynthesis	0.017	0.0134	1.26	0.0591184	0.0775323	LOC_Os01g01160;LOC_Os01g31690;LOC_Os01g56680;LOC_Os01g59090;LOC_Os01g64960;LOC_Os01g71190;LOC_Os02g01340;LOC_Os02g36850;LOC_Os03g17070;LOC_Os03g45710;LOC_Os03g48040;LOC_Os03g52660;LOC_Os03g56670;LOC_Os03g57120;LOC_Os04g33630;LOC_Os04g33830;LOC_Os04g44200;LOC_Os05g37140;LOC_Os05g43310;LOC_Os06g01210;LOC_Os06g01850;LOC_Os07g04840;LOC_Os07g05360;LOC_Os07g05365;LOC_Os07g05480;LOC_Os07g17390;LOC_Os07g…
Metabolism	Amino acid metabolism	ko00340	Histidine metabolism	0.0036	0.0021	1.71	0.0673395	0.0868896	LOC_Os01g16940;LOC_Os02g43194;LOC_Os02g43280;LOC_Os02g47940;LOC_Os02g49720;LOC_Os03g04169;LOC_Os04g04640;LOC_Os05g43040;LOC_Os09g26880
Metabolism	Metabolism of other amino acids	ko00460	Cyanoamino acid metabolism	0.0158	0.0125	1.26	0.0693305	0.0880388	LOC_Os01g05810;LOC_Os01g05820;LOC_Os01g32364;LOC_Os01g37832;LOC_Os01g55950;LOC_Os01g55960;LOC_Os01g57770;LOC_Os01g59819;LOC_Os01g59840;LOC_Os01g70830;LOC_Os01g70860;LOC_Os02g28900;LOC_Os02g42350;LOC_Os03g07330;LOC_Os03g11420;LOC_Os03g49600;LOC_Os03g49610;LOC_Os03g52840;LOC_Os03g53800;LOC_Os04g39814;LOC_Os04g43360;LOC_Os04g43390;LOC_Os04g55710;LOC_Os05g01370;LOC_Os05g30760;LOC_Os05g35440;LOC_Os05g…
--	--	ko04136	Autophagy - other	0.0057	0.0038	1.5	0.0704946	0.0881182	LOC_Os01g10290;LOC_Os01g42850;LOC_Os02g55340;LOC_Os03g02980;LOC_Os03g14380;LOC_Os03g44200;LOC_Os03g53510;LOC_Os04g53240;LOC_Os04g58560;LOC_Os05g08810;LOC_Os07g32800;LOC_Os08g09240;LOC_Os10g41110;LOC_Os11g01010
Metabolism	Metabolism of terpenoids and polyketides	ko00905	Brassinosteroid biosynthesis	0.0032	0.0018	1.75	0.0722038	0.0888662	LOC_Os01g29150;LOC_Os02g11020;LOC_Os02g29960;LOC_Os03g12660;LOC_Os03g40540;LOC_Os09g26980;LOC_Os11g04710;LOC_Os12g04480
Metabolism	Amino acid metabolism	ko00360	Phenylalanine metabolism	0.0081	0.006	1.35	0.0904735	0.10875	LOC_Os01g55540;LOC_Os01g56380;LOC_Os01g58380;LOC_Os02g07160;LOC_Os02g14110;LOC_Os02g19924;LOC_Os02g19970;LOC_Os02g41630;LOC_Os02g41680;LOC_Os02g47940;LOC_Os03g19680;LOC_Os04g04950;LOC_Os04g10460;LOC_Os04g20164;LOC_Os04g43800;LOC_Os06g23684;LOC_Os06g48600;LOC_Os09g36550;LOC_Os11g33090;LOC_Os11g42510
Metabolism	Carbohydrate metabolism	ko00520	Amino sugar and nucleotide sugar metabolism	0.0283	0.0243	1.16	0.0910781	0.10875	LOC_Os01g03690;LOC_Os01g04200;LOC_Os01g09460;LOC_Os01g19220;LOC_Os01g21320;LOC_Os01g59670;LOC_Os01g64110;LOC_Os01g70310;LOC_Os01g71320;LOC_Os02g02820;LOC_Os02g04840;LOC_Os02g29530;LOC_Os02g39330;LOC_Os02g51620;LOC_Os02g54080;LOC_Os02g54890;LOC_Os03g02410;LOC_Os03g02430;LOC_Os03g04060;LOC_Os03g14540;LOC_Os03g16150;LOC_Os03g17230;LOC_Os03g40550;LOC_Os03g52460;LOC_Os04g54810;LOC_Os05g02510;LOC_Os05g…
Metabolism	Metabolism of cofactors and vitamins	ko00730	Thiamine metabolism	0.0036	0.0023	1.6	0.0955159	0.112372	LOC_Os03g47610;LOC_Os03g51930;LOC_Os04g31270;LOC_Os04g39650;LOC_Os05g30454;LOC_Os08g01770;LOC_Os08g19140;LOC_Os12g13380;Oryza_sativa_newGene_765
Metabolism	Glycan biosynthesis and metabolism	ko00531	Glycosaminoglycan degradation	0.0053	0.0036	1.45	0.100197	0.115981	LOC_Os01g39830;LOC_Os01g65460;LOC_Os01g70550;LOC_Os02g32504;LOC_Os02g55870;LOC_Os03g10140;LOC_Os03g13400;LOC_Os03g15020;LOC_Os05g02510;LOC_Os06g08090;LOC_Os07g38790;LOC_Os08g36390;LOC_Os12g24170
Metabolism	Biosynthesis of other secondary metabolites	ko00261	Monobactam biosynthesis	0.0024	0.0014	1.8	0.101483	0.115981	LOC_Os01g48446;LOC_Os02g24020;LOC_Os03g55280;LOC_Os07g20544;LOC_Os08g25390;LOC_Os09g12290
Environmental Information Processing	Signal transduction	ko04070	Phosphatidylinositol signaling system	0.0149	0.0123	1.22	0.112768	0.12674	LOC_Os01g62670;LOC_Os01g65330;LOC_Os01g71950;LOC_Os02g07350;LOC_Os02g26720;LOC_Os02g49870;LOC_Os02g52260;LOC_Os02g54650;LOC_Os03g02860;LOC_Os03g13520;LOC_Os03g16390;LOC_Os03g18080;LOC_Os03g19720;LOC_Os03g31180;LOC_Os03g51610;LOC_Os03g53200;LOC_Os04g08764;LOC_Os04g56580;LOC_Os04g59540;LOC_Os05g03610;LOC_Os05g08810;LOC_Os05g45900;LOC_Os06g15400;LOC_Os06g35060;LOC_Os07g28610;LOC_Os07g45280;LOC_Os07g…
Metabolism	Amino acid metabolism	ko00300	Lysine biosynthesis	0.0028	0.0017	1.66	0.114066	0.12674	LOC_Os01g48446;LOC_Os02g24020;LOC_Os03g09910;LOC_Os03g55280;LOC_Os07g20544;LOC_Os08g25390;LOC_Os09g12290
Metabolism	Amino acid metabolism	ko00330	Arginine and proline metabolism	0.0101	0.0081	1.25	0.136632	0.149734	LOC_Os01g55540;LOC_Os01g62900;LOC_Os02g14110;LOC_Os02g15550;LOC_Os02g28110;LOC_Os02g28470;LOC_Os02g39790;LOC_Os02g43194;LOC_Os02g43280;LOC_Os02g49720;LOC_Os03g44150;LOC_Os03g55380;LOC_Os04g01590;LOC_Os04g10460;LOC_Os04g27850;LOC_Os04g39210;LOC_Os04g53190;LOC_Os04g53195;LOC_Os04g57560;LOC_Os05g38150;LOC_Os05g43830;LOC_Os09g20260;LOC_Os09g20284;LOC_Os09g26880;LOC_Os11g33090
Metabolism	Glycan biosynthesis and metabolism	ko00604	Glycosphingolipid biosynthesis - ganglio series	0.0036	0.0025	1.46	0.148674	0.160729	LOC_Os01g39830;LOC_Os01g65460;LOC_Os03g10140;LOC_Os03g13400;LOC_Os03g15020;LOC_Os05g02510;LOC_Os07g38790;LOC_Os08g36390;LOC_Os12g24170
Metabolism	Energy metabolism	ko00920	Sulfur metabolism	0.0048	0.0036	1.34	0.173795	0.183048	LOC_Os01g47690;LOC_Os01g52260;LOC_Os01g68770;LOC_Os02g12900;LOC_Os05g42350;LOC_Os05g45710;LOC_Os06g36840;LOC_Os06g45660;LOC_Os07g32570;LOC_Os07g37230;LOC_Os11g41650;LOC_Os12g08270
Metabolism	Biosynthesis of other secondary metabolites	ko00950	Isoquinoline alkaloid biosynthesis	0.0053	0.004	1.32	0.173895	0.183048	LOC_Os01g55540;LOC_Os01g56380;LOC_Os02g14110;LOC_Os02g19924;LOC_Os02g19970;LOC_Os03g14730;LOC_Os03g32470;LOC_Os04g04950;LOC_Os04g20164;LOC_Os06g23684;LOC_Os08g43430;LOC_Os09g36550;LOC_Os11g42510
Metabolism	Biosynthesis of other secondary metabolites	ko00901	Indole alkaloid biosynthesis	0.0024	0.0016	1.55	0.176881	0.183773	LOC_Os03g53950;LOC_Os04g59300;LOC_Os07g42250;LOC_Os09g20684;LOC_Os10g39710;LOC_Os12g04424
Metabolism	Biosynthesis of other secondary metabolites	ko00402	Benzoxazinoid biosynthesis	0.0036	0.0026	1.38	0.190761	0.191978	LOC_Os01g36350;LOC_Os03g48430;LOC_Os03g58300;LOC_Os04g10350;LOC_Os07g13770;LOC_Os07g13810;LOC_Os08g30100;LOC_Os08g30210;LOC_Os11g25454
Metabolism	Metabolism of cofactors and vitamins	ko00760	Nicotinate and nicotinamide metabolism	0.0036	0.0026	1.38	0.190761	0.191978	LOC_Os01g14810;LOC_Os02g04170;LOC_Os03g17200;LOC_Os05g12170;LOC_Os05g32230;LOC_Os05g33630;LOC_Os08g44370;LOC_Os11g08670;LOC_Os12g19304
Metabolism	Metabolism of cofactors and vitamins	ko00740	Riboflavin metabolism	0.004	0.003	1.35	0.191978	0.191978	LOC_Os03g13540;LOC_Os03g17200;LOC_Os03g36750;LOC_Os04g47020;LOC_Os05g07632;LOC_Os05g12170;LOC_Os05g38570;LOC_Os08g37940;LOC_Os09g39560;LOC_Os11g34720
--	--	ko00998	Biosynthesis of various secondary metabolites - part 2	0.0008	0.0004	2.27	0.214162	0.211518	LOC_Os12g16240;LOC_Os12g16250
Genetic Information Processing	Folding, sorting and degradation	ko04122	Sulfur relay system	0.0016	0.001	1.62	0.221914	0.216501	LOC_Os02g04740;LOC_Os02g15870;LOC_Os02g56050;LOC_Os02g56080
Metabolism	Metabolism of terpenoids and polyketides	ko00900	Terpenoid backbone biosynthesis	0.0057	0.0046	1.22	0.243698	0.23489	LOC_Os01g02020;LOC_Os01g45460;LOC_Os01g50050;LOC_Os02g48330;LOC_Os02g51080;LOC_Os03g02710;LOC_Os03g08624;LOC_Os03g10080;LOC_Os04g56230;LOC_Os05g46580;LOC_Os08g09370;LOC_Os08g40180;LOC_Os09g31970;LOC_Os12g17320
Genetic Information Processing	Replication and repair	ko03410	Base excision repair	0.0069	0.0058	1.18	0.266228	0.25355	LOC_Os01g58550;LOC_Os01g58690;LOC_Os01g65400;LOC_Os02g29380;LOC_Os02g32860;LOC_Os02g53530;LOC_Os02g56130;LOC_Os03g57260;LOC_Os04g40900;LOC_Os05g37350;LOC_Os05g37410;LOC_Os05g49250;LOC_Os06g44050;LOC_Os08g07840;LOC_Os08g36110;LOC_Os08g38170;LOC_Os12g10830
Metabolism	Metabolism of terpenoids and polyketides	ko00902	Monoterpenoid biosynthesis	0.0016	0.0011	1.42	0.306151	0.288142	LOC_Os03g14400;LOC_Os03g14420;LOC_Os04g44924;LOC_Os10g34790
Metabolism	Amino acid metabolism	ko00400	Phenylalanine, tyrosine and tryptophan biosynthesis	0.0061	0.0053	1.14	0.33528	0.311888	LOC_Os01g01302;LOC_Os01g27750;LOC_Os01g55540;LOC_Os02g08410;LOC_Os02g14110;LOC_Os02g19924;LOC_Os02g19970;LOC_Os02g47940;LOC_Os03g05800;LOC_Os03g50880;LOC_Os03g61120;LOC_Os06g23684;LOC_Os06g49520;LOC_Os07g42960;LOC_Os11g42510
Metabolism	Lipid metabolism	ko00072	Synthesis and degradation of ketone bodies	0.0012	0.0009	1.42	0.355404	0.325688	LOC_Os01g02020;LOC_Os01g16350;LOC_Os03g02710
Metabolism	Nucleotide metabolism	ko00230	Purine metabolism	0.0222	0.0211	1.05	0.358257	0.325688	ChrSy.fgenesh.gene.83;LOC_Os01g14810;LOC_Os01g64520;LOC_Os01g65260;LOC_Os01g66500;LOC_Os02g13910;LOC_Os02g47120;LOC_Os03g01018;LOC_Os03g07840;LOC_Os03g17200;LOC_Os03g20460;LOC_Os03g21120;LOC_Os03g25440;LOC_Os03g31550;LOC_Os03g31620;LOC_Os03g49220;LOC_Os03g51930;LOC_Os03g56800;LOC_Os03g61600;LOC_Os05g06890;LOC_Os05g06920;LOC_Os05g06940;LOC_Os05g12170;LOC_Os05g18790;LOC_Os05g28180;LOC_Os05g35580;LO…
Metabolism	Biosynthesis of other secondary metabolites	ko00965	Betalain biosynthesis	0.0024	0.0021	1.18	0.402846	0.362059	LOC_Os01g44430;LOC_Os01g56380;LOC_Os01g65680;LOC_Os09g24820;LOC_Os09g29130;LOC_Os12g10630
Metabolism	Metabolism of other amino acids	ko00440	Phosphonate and phosphinate metabolism	0.0012	0.0009	1.31	0.407316	0.362059	LOC_Os06g10280;LOC_Os11g03050;LOC_Os12g02820
Metabolism	Biosynthesis of other secondary metabolites	ko00945	Stilbenoid, diarylheptanoid and gingerol biosynthesis	0.0069	0.0064	1.07	0.414831	0.364686	LOC_Os02g26770;LOC_Os02g26810;LOC_Os02g43670;LOC_Os04g11970;LOC_Os04g51990;LOC_Os05g25640;LOC_Os08g19420;LOC_Os08g43040;LOC_Os09g37200;LOC_Os10g07040;LOC_Os10g12050;LOC_Os10g23310;LOC_Os10g23820;LOC_Os11g19840;LOC_Os11g20160;LOC_Os11g42290;LOC_Os11g42370
Metabolism	Global and overview maps	ko01210	2-Oxocarboxylic acid metabolism	0.0101	0.0096	1.05	0.42253	0.367417	LOC_Os01g48446;LOC_Os01g55540;LOC_Os02g13840;LOC_Os02g14110;LOC_Os02g30630;LOC_Os02g46520;LOC_Os03g03670;LOC_Os03g04410;LOC_Os03g12890;LOC_Os03g17120;LOC_Os03g55280;LOC_Os04g32010;LOC_Os04g40310;LOC_Os05g05950;LOC_Os05g49800;LOC_Os07g01760;LOC_Os07g20544;LOC_Os07g42600;LOC_Os08g40110;LOC_Os10g12354;LOC_Os10g25130;LOC_Os10g40200;LOC_Os11g04670;LOC_Os12g04440;Oryza_sativa_newGene_2019
Metabolism	Metabolism of cofactors and vitamins	ko00750	Vitamin B6 metabolism	0.0016	0.0014	1.2	0.435834	0.374708	LOC_Os05g47640;LOC_Os10g01080;LOC_Os10g37330;LOC_Os11g48080
Metabolism	Biosynthesis of other secondary metabolites	ko00942	Anthocyanin biosynthesis	0.0004	0.0002	1.9	0.440282	0.374708	LOC_Os06g05284
Metabolism	Amino acid metabolism	ko00310	Lysine degradation	0.0048	0.0045	1.07	0.453965	0.382286	LOC_Os01g02020;LOC_Os02g43194;LOC_Os02g43280;LOC_Os02g49720;LOC_Os02g54254;LOC_Os03g19680;LOC_Os04g53700;LOC_Os08g10470;LOC_Os09g26880;LOC_Os09g32290;LOC_Os09g38440;LOC_Os12g35890
Cellular Processes	Transport and catabolism	ko04144	Endocytosis	0.0234	0.0231	1.01	0.473816	0.394847	LOC_Os01g01340;LOC_Os01g01350;LOC_Os01g12420;LOC_Os01g12430;LOC_Os01g20860;LOC_Os01g46580;LOC_Os01g47262;LOC_Os01g48900;LOC_Os01g52480;LOC_Os01g53240;LOC_Os01g54590;LOC_Os01g62290;LOC_Os01g62370;LOC_Os01g62950;LOC_Os01g68460;LOC_Os01g68470;LOC_Os01g72230;LOC_Os02g03610;LOC_Os02g06430;LOC_Os02g38300;LOC_Os03g01920;LOC_Os03g05820;LOC_Os03g13840;LOC_Os03g25760;LOC_Os03g31110;LOC_Os03g50210;LOC_Os03g…
Genetic Information Processing	Replication and repair	ko03450	Non-homologous end-joining	0.0008	0.0006	1.26	0.487849	0.40235	LOC_Os02g29464;LOC_Os03g53000
Metabolism	Carbohydrate metabolism	ko00053	Ascorbate and aldarate metabolism	0.0085	0.0084	1.01	0.514102	0.419675	LOC_Os01g70310;LOC_Os02g02820;LOC_Os02g43194;LOC_Os02g43280;LOC_Os02g49720;LOC_Os04g29090;LOC_Os04g51300;LOC_Os05g02530;LOC_Os06g12630;LOC_Os06g36560;LOC_Os06g37080;LOC_Os06g37150;LOC_Os07g45280;LOC_Os08g02230;LOC_Os08g41090;LOC_Os08g44340;LOC_Os09g26880;LOC_Os09g36750;LOC_Os10g03780;LOC_Os10g36390;LOC_Os11g10400
Metabolism	Glycan biosynthesis and metabolism	ko00514	Other types of O-glycan biosynthesis	0.002	0.0019	1.05	0.527787	0.426494	LOC_Os01g67750;LOC_Os01g72610;LOC_Os02g22260;LOC_Os07g46380;LOC_Os08g44510
Metabolism	Glycan biosynthesis and metabolism	ko00601	Glycosphingolipid biosynthesis - lacto and neolacto series	0.0004	0.0003	1.42	0.53874	0.430992	LOC_Os09g26300
Metabolism	Metabolism of cofactors and vitamins	ko00780	Biotin metabolism	0.002	0.002	1.02	0.562347	0.445423	LOC_Os02g30060;LOC_Os04g36800;LOC_Os05g04870;LOC_Os07g07450;LOC_Os09g10600
Genetic Information Processing	Replication and repair	ko03030	DNA replication	0.0073	0.0075	0.97	0.605244	0.474701	LOC_Os01g36390;LOC_Os01g45530;LOC_Os01g65400;LOC_Os02g42230;LOC_Os02g55410;LOC_Os02g56130;LOC_Os03g08400;LOC_Os03g11540;LOC_Os04g40050;LOC_Os04g48060;LOC_Os04g51490;LOC_Os05g14590;LOC_Os05g39850;LOC_Os08g02670;LOC_Os08g07840;LOC_Os11g13990;LOC_Os11g29380;LOC_Os12g37400
Metabolism	Amino acid metabolism	ko00250	Alanine, aspartate and glutamate metabolism	0.0105	0.0109	0.96	0.624274	0.483339	LOC_Os01g48960;LOC_Os01g55540;LOC_Os01g65260;LOC_Os02g04170;LOC_Os02g14110;LOC_Os02g50240;LOC_Os03g07840;LOC_Os03g18130;LOC_Os03g49220;LOC_Os03g58040;LOC_Os04g37500;LOC_Os04g45970;LOC_Os04g52440;LOC_Os04g52450;LOC_Os04g55710;LOC_Os04g56400;LOC_Os05g35580;LOC_Os05g39770;LOC_Os05g48200;LOC_Os07g01760;LOC_Os07g42600;LOC_Os08g10510;LOC_Os08g15030;LOC_Os08g36320;LOC_Os08g39300;LOC_Os10g25130
Metabolism	Glycan biosynthesis and metabolism	ko00510	N-Glycan biosynthesis	0.0044	0.0047	0.95	0.628341	0.483339	LOC_Os02g38160;LOC_Os03g02530;LOC_Os03g40100;LOC_Os04g48750;LOC_Os06g13650;LOC_Os07g23880;LOC_Os08g35110;LOC_Os09g26590;LOC_Os11g47840;LOC_Os12g05650;LOC_Os12g41780
Metabolism	Carbohydrate metabolism	ko00660	C5-Branched dibasic acid metabolism	0.0008	0.0009	0.95	0.650567	0.49567	LOC_Os02g30630;LOC_Os04g32010
Metabolism	Metabolism of terpenoids and polyketides	ko00904	Diterpenoid biosynthesis	0.0113	0.0122	0.93	0.692935	0.52297	LOC_Os01g03610;LOC_Os01g09300;LOC_Os01g11150;LOC_Os01g55240;LOC_Os02g09320;LOC_Os02g17760;LOC_Os02g17780;LOC_Os02g41954;LOC_Os03g63970;LOC_Os04g09920;LOC_Os04g10060;LOC_Os04g10160;LOC_Os04g27020;LOC_Os04g44150;LOC_Os05g34854;LOC_Os05g43880;LOC_Os06g02019;LOC_Os06g30640;LOC_Os06g37224;LOC_Os06g37364;LOC_Os07g40250;LOC_Os07g46860;LOC_Os07g46910;LOC_Os07g46930;LOC_Os08g39660;LOC_Os08g39694;LOC_Os10g…
Genetic Information Processing	Replication and repair	ko03430	Mismatch repair	0.0057	0.0065	0.87	0.765013	0.571286	LOC_Os01g45530;LOC_Os02g08330;LOC_Os02g42230;LOC_Os02g56130;LOC_Os03g08400;LOC_Os03g11540;LOC_Os04g42784;LOC_Os04g48060;LOC_Os04g51490;LOC_Os08g02670;LOC_Os09g24220;LOC_Os09g37930;LOC_Os10g36530;LOC_Os11g13990
Metabolism	Carbohydrate metabolism	ko00020	Citrate cycle (TCA cycle)	0.0048	0.0057	0.85	0.771237	0.571286	LOC_Os01g61380;LOC_Os02g13840;LOC_Os02g40900;LOC_Os03g04410;LOC_Os03g56280;LOC_Os04g40310;LOC_Os05g05950;LOC_Os05g49880;LOC_Os06g01630;LOC_Os06g13720;LOC_Os10g13700;LOC_Os12g43630
Metabolism	Metabolism of cofactors and vitamins	ko00790	Folate biosynthesis	0.0028	0.0035	0.81	0.782508	0.574318	LOC_Os02g04740;LOC_Os02g15870;LOC_Os02g39490;LOC_Os04g41875;LOC_Os05g15530;LOC_Os05g38570;LOC_Os09g38772
Metabolism	Carbohydrate metabolism	ko00040	Pentose and glucuronate interconversions	0.0145	0.0163	0.89	0.796731	0.575864	LOC_Os01g13320;LOC_Os01g19170;LOC_Os01g20980;LOC_Os01g62870;LOC_Os01g66710;LOC_Os01g70310;LOC_Os01g72049;LOC_Os01g72380;LOC_Os02g02820;LOC_Os02g43300;LOC_Os02g43850;LOC_Os02g50270;LOC_Os02g54030;LOC_Os03g07300;LOC_Os03g28090;LOC_Os03g43420;LOC_Os04g05050;LOC_Os04g07110;LOC_Os04g45750;LOC_Os05g38230;LOC_Os05g39690;LOC_Os05g46510;LOC_Os05g46520;LOC_Os05g50260;LOC_Os06g06080;LOC_Os07g49100;LOC_Os08g…
Metabolism	Metabolism of other amino acids	ko00450	Selenocompound metabolism	0.0016	0.0021	0.76	0.799012	0.575864	LOC_Os03g11120;LOC_Os05g01470;LOC_Os10g37340;LOC_Os12g42876
Metabolism	Glycan biosynthesis and metabolism	ko00513	Various types of N-glycan biosynthesis	0.0032	0.0041	0.8	0.808406	0.577433	LOC_Os03g40100;LOC_Os03g62230;LOC_Os05g02510;LOC_Os06g13650;LOC_Os07g38790;LOC_Os08g35110;LOC_Os09g26590;LOC_Os12g05650
Organismal Systems	Environmental adaptation	ko04626	Plant-pathogen interaction	0.0962	0.1012	0.95	0.828757	0.58673	ChrUn.fgenesh.gene.26;LOC_Os01g02360;LOC_Os01g02570;LOC_Os01g02600;LOC_Os01g02800;LOC_Os01g04020;LOC_Os01g04580;LOC_Os01g06280;LOC_Os01g06890;LOC_Os01g09100;LOC_Os01g10900;LOC_Os01g23380;LOC_Os01g24820;LOC_Os01g25820;LOC_Os01g28450;LOC_Os01g32120;LOC_Os01g36790;LOC_Os01g41770;LOC_Os01g41890;LOC_Os01g43410;LOC_Os01g47370;LOC_Os01g47840;LOC_Os01g47900;LOC_Os01g48390;LOC_Os01g54890;LOC_Os01g57370;LO…
Genetic Information Processing	Translation	ko00970	Aminoacyl-tRNA biosynthesis	0.0121	0.0153	0.79	0.936712	0.597015	LOC_Os01g08500;LOC_Os01g12690;LOC_Os01g43610;LOC_Os01g49330;LOC_Os01g50616;LOC_Os01g54020;LOC_Os01g60810;LOC_Os01g72350;LOC_Os02g09100;LOC_Os02g10650;LOC_Os02g33500;LOC_Os02g53770;LOC_Os03g11120;LOC_Os03g16430;LOC_Os04g55050;LOC_Os05g32740;LOC_Os06g08390;LOC_Os06g13660;LOC_Os07g06940;LOC_Os07g30200;LOC_Os07g42520;LOC_Os08g14450;LOC_Os08g42560;LOC_Os09g08390;LOC_Os09g38420;LOC_Os10g42190;LOC_Os11g…
Genetic Information Processing	Folding, sorting and degradation	ko03060	Protein export	0.0057	0.0079	0.72	0.939268	0.597015	LOC_Os01g05800;LOC_Os01g07700;LOC_Os01g56180;LOC_Os01g72800;LOC_Os02g03790;LOC_Os02g16709;LOC_Os03g02480;LOC_Os03g11440;LOC_Os03g43430;LOC_Os07g49080;LOC_Os08g15460;LOC_Os11g05552;LOC_Os11g05556;LOC_Os11g37130
Genetic Information Processing	Folding, sorting and degradation	ko04120	Ubiquitin mediated proteolysis	0.0166	0.0203	0.82	0.940937	0.597015	LOC_Os01g03180;LOC_Os01g03300;LOC_Os01g13280;LOC_Os01g46926;LOC_Os01g48610;LOC_Os01g48620;LOC_Os01g48640;LOC_Os01g52110;LOC_Os01g52630;LOC_Os01g64570;LOC_Os01g70920;LOC_Os01g74146;LOC_Os02g06640;LOC_Os02g16040;LOC_Os02g28720;LOC_Os02g47180;LOC_Os02g49950;LOC_Os03g05270;LOC_Os03g13010;LOC_Os03g22680;LOC_Os03g24040;LOC_Os04g35570;LOC_Os04g35680;LOC_Os04g58920;LOC_Os05g01460;LOC_Os05g01610;LOC_Os05g…
Genetic Information Processing	Folding, sorting and degradation	ko03050	Proteasome	0.004	0.006	0.67	0.946551	0.597015	LOC_Os01g16190;LOC_Os01g40330;LOC_Os02g11050;LOC_Os02g42320;LOC_Os04g47480;LOC_Os06g06030;LOC_Os07g25420;LOC_Os07g40040;LOC_Os07g42260;LOC_Os08g43540
Genetic Information Processing	Folding, sorting and degradation	ko04130	SNARE interactions in vesicular transport	0.002	0.0036	0.56	0.95917	0.597015	LOC_Os01g73300;LOC_Os02g02720;LOC_Os04g44810;LOC_Os08g01920;LOC_Os12g05810
Genetic Information Processing	Replication and repair	ko03420	Nucleotide excision repair	0.0057	0.0092	0.62	0.987648	0.597015	LOC_Os01g65400;LOC_Os02g42230;LOC_Os02g56130;LOC_Os03g08400;LOC_Os03g11540;LOC_Os03g29730;LOC_Os03g49490;LOC_Os04g48060;LOC_Os04g51410;LOC_Os04g51490;LOC_Os04g56309;LOC_Os08g02670;LOC_Os08g07840;LOC_Os11g13990
Metabolism	Amino acid metabolism	ko00380	Tryptophan metabolism	0.0113	0.0161	0.7	0.988276	0.597015	LOC_Os01g02020;LOC_Os01g07350;LOC_Os01g07500;LOC_Os01g16714;LOC_Os01g45760;LOC_Os01g56380;LOC_Os02g02400;LOC_Os02g37890;LOC_Os02g43194;LOC_Os02g43280;LOC_Os02g49720;LOC_Os03g03910;LOC_Os03g19680;LOC_Os04g07784;LOC_Os04g10460;LOC_Os04g12520;LOC_Os04g39980;LOC_Os05g25600;LOC_Os05g40260;LOC_Os06g10170;LOC_Os06g51150;LOC_Os07g41430;LOC_Os08g01170;LOC_Os08g43230;LOC_Os09g17560;LOC_Os09g26880;LOC_Os10g…
Genetic Information Processing	Transcription	ko03040	Spliceosome	0.0194	0.0271	0.72	0.997116	0.597015	LOC_Os01g08370;LOC_Os01g12420;LOC_Os01g12430;LOC_Os01g16260;LOC_Os01g21420;LOC_Os01g43650;LOC_Os01g62290;LOC_Os01g65530;LOC_Os01g68460;LOC_Os01g68470;LOC_Os02g03040;LOC_Os02g32140;LOC_Os02g42406;LOC_Os02g48340;LOC_Os02g51890;LOC_Os03g12000;LOC_Os03g15890;LOC_Os03g31110;LOC_Os03g49430;LOC_Os03g61990;LOC_Os04g32620;LOC_Os04g40740;LOC_Os04g52330;LOC_Os05g05480;LOC_Os05g36910;LOC_Os05g38530;LOC_Os05g…
Metabolism	Energy metabolism	ko00190	Oxidative phosphorylation	0.0093	0.015	0.62	0.997501	0.597015	LOC_Os01g51380;LOC_Os01g64670;LOC_Os02g07870;LOC_Os02g47320;LOC_Os02g52940;LOC_Os03g17070;LOC_Os03g20020;LOC_Os03g48310;LOC_Os03g52660;LOC_Os04g05080;LOC_Os04g33490;LOC_Os04g35280;LOC_Os05g36260;LOC_Os06g37180;LOC_Os06g45120;LOC_Os07g32880;LOC_Os07g36465;LOC_Os07g36470;LOC_Os07g42910;LOC_Os10g10500;LOC_Os11g31900;LOC_Os12g07140;LOC_Os12g34890
Genetic Information Processing	Translation	ko03010	Ribosome	0.0202	0.0284	0.71	0.997903	0.597015	LOC_Os01g06000;LOC_Os01g12280;LOC_Os01g14830;LOC_Os01g40640;LOC_Os01g48690;LOC_Os01g54540;LOC_Os01g59060;LOC_Os02g15900;LOC_Os02g32970;LOC_Os02g43600;LOC_Os02g46440;LOC_Os02g51790;LOC_Os02g57670;LOC_Os02g58230;LOC_Os03g03020;LOC_Os03g03360;LOC_Os03g07340;LOC_Os03g08350;LOC_Os03g10060;LOC_Os03g12020;LOC_Os03g15870;LOC_Os03g17580;LOC_Os03g20100;LOC_Os03g24020;LOC_Os03g26229;LOC_Os03g34040;LOC_Os03g…
Genetic Information Processing	Folding, sorting and degradation	ko04141	Protein processing in endoplasmic reticulum	0.021	0.0299	0.7	0.998848	0.597015	LOC_Os01g04350;LOC_Os01g12420;LOC_Os01g12430;LOC_Os01g15010;LOC_Os01g43090;LOC_Os01g46926;LOC_Os01g50700;LOC_Os01g56070;LOC_Os01g62290;LOC_Os01g63250;LOC_Os01g68460;LOC_Os01g68470;LOC_Os01g70920;LOC_Os01g74580;LOC_Os02g16040;LOC_Os02g35820;LOC_Os02g36740;LOC_Os02g52150;LOC_Os02g54140;LOC_Os02g57240;LOC_Os03g11440;LOC_Os03g15960;LOC_Os03g16460;LOC_Os03g31110;LOC_Os03g58570;LOC_Os04g26870;LOC_Os04g…
Metabolism	Lipid metabolism	ko00062	Fatty acid elongation	0.0085	0.0162	0.52	0.999893	0.597015	LOC_Os01g05744;LOC_Os01g47370;LOC_Os03g01150;LOC_Os03g08360;LOC_Os03g26530;LOC_Os04g02620;LOC_Os04g20280;LOC_Os04g40730;LOC_Os04g47120;LOC_Os05g49240;LOC_Os05g49900;LOC_Os05g50340;LOC_Os06g14810;LOC_Os06g15170;LOC_Os06g19530;LOC_Os08g30340;LOC_Os09g19650;LOC_Os10g07010;LOC_Os10g33370;LOC_Os11g24484;LOC_Os12g01160
Metabolism	Biosynthesis of other secondary metabolites	ko00966	Glucosinolate biosynthesis	0.0008	0.0043	0.19	0.999897	0.597015	LOC_Os03g12890;LOC_Os10g40200
Genetic Information Processing	Transcription	ko03022	Basal transcription factors	0.0008	0.0045	0.18	0.99994	0.597015	LOC_Os03g29730;LOC_Os03g49490
Metabolism	Lipid metabolism	ko00600	Sphingolipid metabolism	0.0085	0.0171	0.5	0.999971	0.597015	LOC_Os01g01080;LOC_Os01g39830;LOC_Os01g65460;LOC_Os01g72340;LOC_Os02g43912;LOC_Os03g10140;LOC_Os03g13400;LOC_Os03g15020;LOC_Os03g29864;LOC_Os03g56070;LOC_Os04g18570;LOC_Os05g06610;LOC_Os06g12250;LOC_Os07g48160;LOC_Os08g36390;LOC_Os09g04960;LOC_Os10g35070;LOC_Os10g35110;LOC_Os11g02150;LOC_Os12g02094;LOC_Os12g24170
Genetic Information Processing	Translation	ko03015	mRNA surveillance pathway	0.0053	0.0163	0.32	1	0.597015	LOC_Os01g59860;LOC_Os02g25870;LOC_Os02g53169;LOC_Os03g19570;LOC_Os03g63370;LOC_Os05g31020;LOC_Os05g46570;LOC_Os05g48150;LOC_Os06g19990;LOC_Os06g48310;LOC_Os07g48890;LOC_Os08g30820;LOC_Os09g10760
Metabolism	Metabolism of terpenoids and polyketides	ko00909	Sesquiterpenoid and triterpenoid biosynthesis	0.0053	0.0188	0.28	1	0.597015	LOC_Os02g04750;LOC_Os02g04760;LOC_Os03g08624;LOC_Os03g12900;LOC_Os03g22620;LOC_Os03g59040;LOC_Os03g61910;LOC_Os04g27430;LOC_Os04g27670;LOC_Os04g27790;LOC_Os08g09160;LOC_Os09g10340;LOC_Os11g08569
Metabolism	Biosynthesis of other secondary metabolites	ko00960	Tropane, piperidine and pyridine alkaloid biosynthesis	0.0057	0.0207	0.27	1	0.597015	LOC_Os01g55540;LOC_Os02g14110;LOC_Os02g19924;LOC_Os02g19970;LOC_Os02g47940;LOC_Os03g16220;LOC_Os04g04950;LOC_Os04g20070;LOC_Os04g20164;LOC_Os06g23684;LOC_Os09g36550;LOC_Os11g25160;LOC_Os11g42510;LOC_Os11g48000
Genetic Information Processing	Translation	ko03013	RNA transport	0.0162	0.0404	0.4	1	0.597015	LOC_Os01g12660;LOC_Os01g43480;LOC_Os01g44394;LOC_Os01g56270;LOC_Os01g58220;LOC_Os01g63780;LOC_Os01g73880;LOC_Os01g74490;LOC_Os02g04660;LOC_Os02g17360;LOC_Os02g19770;LOC_Os03g05020;LOC_Os03g06980;LOC_Os03g17790;LOC_Os03g18350;LOC_Os03g60480;LOC_Os05g04700;LOC_Os05g40630;LOC_Os05g49170;LOC_Os06g39875;LOC_Os07g35240;LOC_Os07g48560;LOC_Os08g02690;LOC_Os08g11470;LOC_Os09g06920;LOC_Os09g10760;LOC_Os09g…
Environmental Information Processing	Membrane transport	ko02010	ABC transporters	0.0218	0.0866	0.25	1	0.597015	LOC_Os01g08260;LOC_Os01g25010;LOC_Os01g34970;LOC_Os01g42370;LOC_Os01g42380;LOC_Os01g42900;LOC_Os01g45330;LOC_Os01g50080;LOC_Os01g52550;LOC_Os01g61270;LOC_Os01g61940;LOC_Os01g63150;LOC_Os01g68330;LOC_Os01g68410;LOC_Os01g73320;LOC_Os02g11760;LOC_Os02g21340;LOC_Os02g21750;LOC_Os02g46680;LOC_Os03g04920;LOC_Os03g06600;LOC_Os03g64200;LOC_Os04g49890;LOC_Os04g49900;LOC_Os05g01700;LOC_Os05g10730;LOC_Os05g…
Genetic Information Processing	Transcription	ko03020	RNA polymerase	0.0145	0.0525	0.28	1	0.597015	LOC_Os01g03830;LOC_Os01g26240;LOC_Os01g37410;LOC_Os01g48720;LOC_Os01g70540;LOC_Os02g18310;LOC_Os02g20200;LOC_Os02g20470;LOC_Os03g02500;LOC_Os03g13260;LOC_Os03g21419;LOC_Os03g31200;LOC_Os03g63124;LOC_Os04g02960;LOC_Os04g35870;LOC_Os05g27060;LOC_Os05g30610;LOC_Os06g17060;LOC_Os06g23860;LOC_Os06g35550;LOC_Os06g40950;LOC_Os07g34410;LOC_Os07g35100;LOC_Os07g36270;LOC_Os08g15010;LOC_Os08g30670;LOC_Os09g…

## Sheet: H0-H24
KEGG_A_class	KEGG_B_class	ID	Pathway	GeneRatio	BgRatio	enrich_factor	pvalue	qvalue	geneID
Metabolism	Carbohydrate metabolism	ko00500	Starch and sucrose metabolism	0.0628	0.033	1.9	1.07902e-14	9.08644e-13	LOC_Os01g04200;LOC_Os01g09460;LOC_Os01g13550;LOC_Os01g38190;LOC_Os01g44090;LOC_Os01g51570;LOC_Os01g51754;LOC_Os01g52250;LOC_Os01g59819;LOC_Os01g59840;LOC_Os01g63270;LOC_Os01g69030;LOC_Os01g70520;LOC_Os01g71320;LOC_Os01g71340;LOC_Os01g71380;LOC_Os01g71474;LOC_Os01g71820;LOC_Os01g71830;LOC_Os01g71930;LOC_Os02g04670;LOC_Os02g05744;LOC_Os02g06160;LOC_Os02g32660;LOC_Os02g33110;LOC_Os02g34990;LOC_Os02g…
Metabolism	Biosynthesis of other secondary metabolites	ko00940	Phenylpropanoid biosynthesis	0.0535	0.0291	1.84	1.47397e-11	6.20621e-10	LOC_Os01g07770;LOC_Os01g15830;LOC_Os01g19020;LOC_Os01g22249;LOC_Os01g22352;LOC_Os01g28030;LOC_Os01g36240;LOC_Os01g40860;LOC_Os01g40870;LOC_Os01g45140;LOC_Os01g59819;LOC_Os01g59840;LOC_Os01g61230;LOC_Os01g67540;LOC_Os01g70520;LOC_Os01g73200;LOC_Os01g73220;LOC_Os02g06610;LOC_Os02g06630;LOC_Os02g08420;LOC_Os02g09490;LOC_Os02g14170;LOC_Os02g14440;LOC_Os02g26770;LOC_Os02g26810;LOC_Os02g41630;LOC_Os02g…
Metabolism	Biosynthesis of other secondary metabolites	ko00941	Flavonoid biosynthesis	0.027	0.0114	2.37	4.82924e-11	1.35558e-09	LOC_Os01g53350;LOC_Os01g53420;LOC_Os01g53430;LOC_Os01g61610;LOC_Os02g26770;LOC_Os02g26810;LOC_Os03g18030;LOC_Os03g25150;LOC_Os03g47860;LOC_Os03g60509;LOC_Os03g62480;LOC_Os04g01140;LOC_Os04g51990;LOC_Os04g52190;LOC_Os04g53800;LOC_Os04g53830;LOC_Os04g53860;LOC_Os04g56700;LOC_Os04g56910;LOC_Os05g25640;LOC_Os05g45080;LOC_Os05g45090;LOC_Os05g45100;LOC_Os05g45120;LOC_Os05g45140;LOC_Os05g45150;LOC_Os05g…
Metabolism	Global and overview maps	ko01200	Carbon metabolism	0.0474	0.0269	1.76	2.55977e-09	5.389e-08	LOC_Os01g02020;LOC_Os01g04200;LOC_Os01g09460;LOC_Os01g11040;LOC_Os01g51410;LOC_Os01g54030;LOC_Os01g55540;LOC_Os01g55950;LOC_Os01g58020;LOC_Os01g58380;LOC_Os01g61120;LOC_Os01g61380;LOC_Os01g62430;LOC_Os01g70170;LOC_Os01g71320;LOC_Os01g74510;LOC_Os02g07260;LOC_Os02g07410;LOC_Os02g12900;LOC_Os02g13840;LOC_Os02g14770;LOC_Os02g38920;LOC_Os02g40900;LOC_Os03g01018;LOC_Os03g04140;LOC_Os03g04410;LOC_Os03g…
Metabolism	Carbohydrate metabolism	ko00010	Glycolysis / Gluconeogenesis	0.0298	0.0145	2.05	4.75654e-09	8.01102e-08	LOC_Os01g04200;LOC_Os01g09460;LOC_Os01g62430;LOC_Os01g62860;LOC_Os01g62870;LOC_Os01g71320;LOC_Os01g74510;LOC_Os02g01510;LOC_Os02g07260;LOC_Os02g38920;LOC_Os02g43194;LOC_Os02g43280;LOC_Os02g48360;LOC_Os02g49720;LOC_Os03g08880;LOC_Os03g09020;LOC_Os03g19250;LOC_Os03g20880;LOC_Os03g21260;LOC_Os03g46910;LOC_Os03g50480;LOC_Os03g60370;LOC_Os04g33190;LOC_Os04g33450;LOC_Os04g38540;LOC_Os04g39420;LOC_Os04g…
Metabolism	Metabolism of other amino acids	ko00480	Glutathione metabolism	0.0246	0.0115	2.14	2.04348e-08	2.86804e-07	LOC_Os01g05810;LOC_Os01g27360;LOC_Os01g27480;LOC_Os01g49710;LOC_Os01g49720;LOC_Os01g72140;LOC_Os01g72150;LOC_Os01g72170;LOC_Os02g03294;LOC_Os02g15550;LOC_Os02g26700;LOC_Os02g28110;LOC_Os02g34810;LOC_Os02g43550;LOC_Os02g55140;LOC_Os02g56850;LOC_Os03g24380;LOC_Os04g35520;LOC_Os04g37580;LOC_Os04g40874;LOC_Os04g51300;LOC_Os05g02530;LOC_Os05g33040;LOC_Os05g34150;LOC_Os06g12290;LOC_Os06g14620;LOC_Os06g…
--	--	ko04016	MAPK signaling pathway - plant	0.0669	0.044	1.52	6.14451e-08	7.39189e-07	LOC_Os01g02400;LOC_Os01g02570;LOC_Os01g02600;LOC_Os01g02700;LOC_Os01g04580;LOC_Os01g04720;LOC_Os01g09080;LOC_Os01g09990;LOC_Os01g12410;LOC_Os01g25820;LOC_Os01g36790;LOC_Os01g40094;LOC_Os01g49910;LOC_Os01g50400;LOC_Os01g50410;LOC_Os01g50420;LOC_Os01g59570;LOC_Os01g61210;LOC_Os01g61880;LOC_Os01g62760;LOC_Os01g72710;LOC_Os02g06260;LOC_Os02g10290;LOC_Os02g16540;LOC_Os02g26430;LOC_Os02g27310;LOC_Os02g…
Metabolism	Metabolism of terpenoids and polyketides	ko00906	Carotenoid biosynthesis	0.0121	0.0043	2.79	2.7292e-07	2.87284e-06	LOC_Os02g07680;LOC_Os02g47510;LOC_Os02g57290;LOC_Os03g05880;LOC_Os03g05900;LOC_Os03g05910;LOC_Os03g05920;LOC_Os03g18740;LOC_Os03g61740;LOC_Os04g31040;LOC_Os04g37619;LOC_Os04g46470;LOC_Os05g04070;LOC_Os06g51290;LOC_Os07g05940;LOC_Os07g18120;LOC_Os07g18154;LOC_Os07g18158;LOC_Os07g18162;LOC_Os07g30960;LOC_Os08g02210;LOC_Os10g38940;LOC_Os10g39930;LOC_Os12g03070;LOC_Os12g42280;LOC_Os12g43130
Metabolism	Lipid metabolism	ko00071	Fatty acid degradation	0.0126	0.0048	2.64	6.31887e-07	5.91239e-06	LOC_Os01g02020;LOC_Os01g48910;LOC_Os02g17390;LOC_Os02g43194;LOC_Os02g43280;LOC_Os02g49720;LOC_Os03g09020;LOC_Os04g48460;LOC_Os05g04170;LOC_Os05g07090;LOC_Os05g45300;LOC_Os06g03930;LOC_Os06g06350;LOC_Os06g24704;LOC_Os07g47820;LOC_Os09g26880;LOC_Os10g07229;LOC_Os10g38090;LOC_Os10g38110;LOC_Os10g38120;LOC_Os11g08300;LOC_Os11g10480;LOC_Os11g10510;LOC_Os11g10520;LOC_Os11g39220;LOC_Os12g04990;LOC_Os12g…
Metabolism	Carbohydrate metabolism	ko00051	Fructose and mannose metabolism	0.0163	0.0073	2.22	1.86314e-06	1.42633e-05	LOC_Os01g09460;LOC_Os01g47400;LOC_Os01g54300;LOC_Os01g62430;LOC_Os01g71320;LOC_Os01g74510;LOC_Os02g48360;LOC_Os03g08880;LOC_Os03g51000;LOC_Os03g61270;LOC_Os03g61280;LOC_Os04g33450;LOC_Os04g39420;LOC_Os04g44870;LOC_Os04g58570;LOC_Os05g25480;LOC_Os05g36270;LOC_Os05g44922;LOC_Os06g04620;LOC_Os06g06080;LOC_Os06g22060;LOC_Os06g44260;LOC_Os06g45370;LOC_Os07g47290;LOC_Os08g02700;LOC_Os08g04810;LOC_Os08g…
Metabolism	Energy metabolism	ko00710	Carbon fixation in photosynthetic organisms	0.0163	0.0073	2.22	1.86314e-06	1.42633e-05	LOC_Os01g11040;LOC_Os01g54030;LOC_Os01g55540;LOC_Os01g58020;LOC_Os01g61120;LOC_Os01g61380;LOC_Os01g62430;LOC_Os01g74510;LOC_Os02g07260;LOC_Os02g14770;LOC_Os02g38920;LOC_Os02g40900;LOC_Os04g19740;LOC_Os04g44870;LOC_Os04g46560;LOC_Os04g58570;LOC_Os05g33570;LOC_Os05g36270;LOC_Os05g41640;LOC_Os06g45370;LOC_Os06g45710;LOC_Os07g43700;LOC_Os07g49140;LOC_Os08g02700;LOC_Os08g03290;LOC_Os09g14670;LOC_Os09g…
Environmental Information Processing	Signal transduction	ko04075	Plant hormone signal transduction	0.0874	0.064	1.37	2.11055e-06	1.48109e-05	LOC_Os01g02400;LOC_Os01g02570;LOC_Os01g02600;LOC_Os01g02700;LOC_Os01g04580;LOC_Os01g06220;LOC_Os01g06560;LOC_Os01g09800;LOC_Os01g09990;LOC_Os01g12160;LOC_Os01g12410;LOC_Os01g13030;LOC_Os01g18360;LOC_Os01g19160;LOC_Os01g33110;LOC_Os01g36790;LOC_Os01g38610;LOC_Os01g40094;LOC_Os01g45860;LOC_Os01g51140;LOC_Os01g52050;LOC_Os01g52290;LOC_Os01g55940;LOC_Os01g57610;LOC_Os01g61210;LOC_Os01g62760;LOC_Os01g…
Metabolism	Global and overview maps	ko01230	Biosynthesis of amino acids	0.0395	0.0248	1.59	5.00547e-06	3.24241e-05	LOC_Os01g01302;LOC_Os01g15460;LOC_Os01g27750;LOC_Os01g55540;LOC_Os01g59920;LOC_Os01g62430;LOC_Os01g62900;LOC_Os01g70170;LOC_Os02g07260;LOC_Os02g12900;LOC_Os02g13840;LOC_Os02g38920;LOC_Os02g46520;LOC_Os02g57280;LOC_Os03g01018;LOC_Os03g04140;LOC_Os03g04410;LOC_Os03g05800;LOC_Os03g08880;LOC_Os03g09910;LOC_Os03g10050;LOC_Os03g12890;LOC_Os03g15780;LOC_Os03g18130;LOC_Os03g20850;LOC_Os03g20880;LOC_Os03g…
Metabolism	Lipid metabolism	ko00564	Glycerophospholipid metabolism	0.0265	0.015	1.77	7.26321e-06	4.36885e-05	LOC_Os01g20860;LOC_Os01g22560;LOC_Os01g22570;LOC_Os01g42690;LOC_Os01g44069;LOC_Os01g46290;LOC_Os01g46370;LOC_Os01g52230;LOC_Os01g55780;LOC_Os01g63580;LOC_Os01g71280;LOC_Os01g71950;LOC_Os01g72940;LOC_Os02g02340;LOC_Os02g31030;LOC_Os02g37590;LOC_Os02g37700;LOC_Os02g37800;LOC_Os02g43700;LOC_Os02g54650;LOC_Os02g58270;LOC_Os03g13030;LOC_Os03g15460;LOC_Os03g17520;LOC_Os03g27370;LOC_Os03g40670;LOC_Os03g…
Metabolism	Metabolism of cofactors and vitamins	ko00860	Porphyrin and chlorophyll metabolism	0.0116	0.0048	2.44	8.40865e-06	4.72065e-05	LOC_Os01g16020;LOC_Os01g17170;LOC_Os01g18320;LOC_Os01g43390;LOC_Os02g04510;LOC_Os02g51080;LOC_Os02g54980;LOC_Os03g05310;LOC_Os03g22060;LOC_Os03g36540;LOC_Os03g45194;LOC_Os03g59640;LOC_Os04g52130;LOC_Os05g28200;LOC_Os06g04150;LOC_Os06g40080;LOC_Os06g49110;LOC_Os06g49120;LOC_Os09g36200;LOC_Os10g25020;LOC_Os10g25030;LOC_Os10g25040;LOC_Os10g41780;LOC_Os11g02570;LOC_Os12g02500
Metabolism	Amino acid metabolism	ko00270	Cysteine and methionine metabolism	0.0237	0.0131	1.8	1.17628e-05	6.19094e-05	LOC_Os01g09700;LOC_Os01g18640;LOC_Os01g39860;LOC_Os01g55540;LOC_Os01g59920;LOC_Os01g61380;LOC_Os02g01510;LOC_Os02g12900;LOC_Os02g15550;LOC_Os02g19924;LOC_Os02g39790;LOC_Os02g40900;LOC_Os02g53180;LOC_Os03g04140;LOC_Os03g07570;LOC_Os03g10050;LOC_Os03g12110;LOC_Os03g12890;LOC_Os03g20850;LOC_Os03g29350;LOC_Os03g46230;LOC_Os03g51740;LOC_Os03g63330;LOC_Os04g08350;LOC_Os04g46560;LOC_Os04g48850;LOC_Os05g…
Metabolism	Lipid metabolism	ko00561	Glycerolipid metabolism	0.0209	0.0112	1.88	1.28942e-05	6.38724e-05	LOC_Os01g04920;LOC_Os01g10250;LOC_Os01g22560;LOC_Os01g22570;LOC_Os01g44069;LOC_Os01g62860;LOC_Os01g62870;LOC_Os01g63580;LOC_Os01g71950;LOC_Os02g02340;LOC_Os02g19950;LOC_Os02g33580;LOC_Os02g43194;LOC_Os02g43280;LOC_Os02g48350;LOC_Os02g49720;LOC_Os02g50690;LOC_Os02g54650;LOC_Os02g58270;LOC_Os03g38470;LOC_Os03g51000;LOC_Os03g51010;LOC_Os03g59620;LOC_Os03g61720;LOC_Os04g54200;LOC_Os05g20100;LOC_Os05g…
Metabolism	Lipid metabolism	ko00073	Cutin, suberine and wax biosynthesis	0.0135	0.0064	2.11	4.30427e-05	0.000190771	LOC_Os01g08810;LOC_Os01g48874;LOC_Os01g59000;LOC_Os01g59020;LOC_Os01g72270;LOC_Os02g56920;LOC_Os03g04660;LOC_Os03g04680;LOC_Os03g07140;LOC_Os03g12260;LOC_Os04g28520;LOC_Os04g28620;LOC_Os04g33370;LOC_Os04g43200;LOC_Os04g48460;LOC_Os06g03930;LOC_Os06g05790;LOC_Os06g14324;LOC_Os06g14370;LOC_Os08g16260;LOC_Os08g20200;LOC_Os08g44360;LOC_Os09g25850;LOC_Os09g39410;LOC_Os10g34480;LOC_Os10g38090;LOC_Os10g…
Metabolism	Amino acid metabolism	ko00280	Valine, leucine and isoleucine degradation	0.0135	0.0064	2.11	4.30427e-05	0.000190771	LOC_Os01g02020;LOC_Os01g10450;LOC_Os01g16350;LOC_Os01g17390;LOC_Os01g21160;LOC_Os02g43194;LOC_Os02g43280;LOC_Os02g43720;LOC_Os02g49720;LOC_Os02g52040;LOC_Os03g02710;LOC_Os03g07570;LOC_Os03g12890;LOC_Os05g03480;LOC_Os05g39770;LOC_Os05g44290;LOC_Os05g49070;LOC_Os05g50190;LOC_Os06g11660;LOC_Os07g07470;LOC_Os07g09060;LOC_Os07g47820;LOC_Os08g32850;LOC_Os08g37840;LOC_Os09g26880;LOC_Os10g40200;LOC_Os11g…
Metabolism	Carbohydrate metabolism	ko00030	Pentose phosphate pathway	0.0121	0.0055	2.18	5.52956e-05	0.000232823	LOC_Os01g04200;LOC_Os01g70170;LOC_Os01g74510;LOC_Os02g48360;LOC_Os03g01018;LOC_Os03g08880;LOC_Os03g50480;LOC_Os04g19740;LOC_Os04g33450;LOC_Os04g39420;LOC_Os04g40874;LOC_Os05g36270;LOC_Os05g44922;LOC_Os06g14510;LOC_Os06g22060;LOC_Os06g41360;LOC_Os06g45370;LOC_Os07g41280;LOC_Os08g02700;LOC_Os08g05830;LOC_Os08g25720;LOC_Os08g34050;LOC_Os08g34210;LOC_Os09g29239;LOC_Os09g38510;LOC_Os10g26570
Organismal Systems	Environmental adaptation	ko04626	Plant-pathogen interaction	0.1227	0.1012	1.21	0.00024585	0.000985866	ChrUn.fgenesh.gene.26;LOC_Os01g02360;LOC_Os01g02400;LOC_Os01g02570;LOC_Os01g02600;LOC_Os01g02700;LOC_Os01g04020;LOC_Os01g04070;LOC_Os01g04580;LOC_Os01g04720;LOC_Os01g06730;LOC_Os01g06890;LOC_Os01g07280;LOC_Os01g09080;LOC_Os01g09100;LOC_Os01g09860;LOC_Os01g12410;LOC_Os01g24820;LOC_Os01g25820;LOC_Os01g32660;LOC_Os01g34560;LOC_Os01g36790;LOC_Os01g40260;LOC_Os01g43410;LOC_Os01g47370;LOC_Os01g47900;LO…
Metabolism	Biosynthesis of other secondary metabolites	ko00944	Flavone and flavonol biosynthesis	0.0056	0.0019	2.91	0.000289464	0.00106329	LOC_Os01g08100;LOC_Os01g08110;LOC_Os02g28200;LOC_Os03g25150;LOC_Os04g44240;LOC_Os04g44250;LOC_Os04g51660;LOC_Os06g05320;LOC_Os10g16974;LOC_Os11g26920;LOC_Os11g26950;LOC_Os11g27370
Metabolism	Carbohydrate metabolism	ko00620	Pyruvate metabolism	0.0153	0.0084	1.83	0.000290412	0.00106329	LOC_Os01g02020;LOC_Os01g11040;LOC_Os01g54030;LOC_Os01g61120;LOC_Os01g61380;LOC_Os02g01510;LOC_Os02g14770;LOC_Os02g17920;LOC_Os02g40900;LOC_Os02g43194;LOC_Os02g43280;LOC_Os02g49720;LOC_Os03g19250;LOC_Os03g20880;LOC_Os03g46910;LOC_Os04g33190;LOC_Os04g40990;LOC_Os04g46560;LOC_Os05g33570;LOC_Os06g01630;LOC_Os06g13720;LOC_Os07g43700;LOC_Os07g49140;LOC_Os08g09250;LOC_Os08g33440;LOC_Os09g14670;LOC_Os09g…
Metabolism	Lipid metabolism	ko00592	alpha-Linolenic acid metabolism	0.0144	0.0078	1.84	0.000377576	0.00132483	LOC_Os01g27230;LOC_Os01g46290;LOC_Os01g46370;LOC_Os02g10120;LOC_Os02g12690;LOC_Os02g17390;LOC_Os02g43700;LOC_Os03g12500;LOC_Os03g15460;LOC_Os03g55800;LOC_Os03g55820;LOC_Os03g59620;LOC_Os04g28990;LOC_Os04g37430;LOC_Os04g52500;LOC_Os05g07090;LOC_Os05g23880;LOC_Os05g32380;LOC_Os06g11210;LOC_Os06g11240;LOC_Os06g24704;LOC_Os07g31599;LOC_Os07g47250;LOC_Os08g04800;LOC_Os08g39840;LOC_Os09g32640;LOC_Os09g…
Cellular Processes	Transport and catabolism	ko04145	Phagosome	0.0144	0.0079	1.83	0.000448466	0.00151062	LOC_Os01g18050;LOC_Os01g51380;LOC_Os01g59150;LOC_Os02g02730;LOC_Os02g02840;LOC_Os02g47320;LOC_Os03g01530;LOC_Os03g11440;LOC_Os03g11970;LOC_Os03g14690;LOC_Os03g18910;LOC_Os03g45920;LOC_Os03g51600;LOC_Os04g55040;LOC_Os04g59540;LOC_Os05g34170;LOC_Os05g43170;LOC_Os05g46000;LOC_Os05g51530;LOC_Os06g12790;LOC_Os06g37180;LOC_Os06g38320;LOC_Os06g45120;LOC_Os07g36465;LOC_Os07g36470;LOC_Os07g49080;LOC_Os08g…
Metabolism	Carbohydrate metabolism	ko00630	Glyoxylate and dicarboxylate metabolism	0.0167	0.0097	1.72	0.000585298	0.0018957	LOC_Os01g02020;LOC_Os01g51410;LOC_Os01g55950;LOC_Os01g58020;LOC_Os01g61380;LOC_Os02g07410;LOC_Os02g13840;LOC_Os02g26160;LOC_Os02g40900;LOC_Os03g04410;LOC_Os03g19250;LOC_Os04g33190;LOC_Os04g40990;LOC_Os04g41340;LOC_Os04g46560;LOC_Os04g49460;LOC_Os04g53210;LOC_Os04g53230;LOC_Os04g58710;LOC_Os05g35440;LOC_Os06g29180;LOC_Os06g29220;LOC_Os06g51150;LOC_Os07g34520;LOC_Os07g43700;LOC_Os08g09200;LOC_Os08g…
Organismal Systems	Environmental adaptation	ko04712	Circadian rhythm - plant	0.0158	0.0091	1.74	0.000665503	0.00207564	LOC_Os01g15900;LOC_Os01g17000;LOC_Os01g38610;LOC_Os01g51140;LOC_Os02g08150;LOC_Os02g10860;LOC_Os02g39140;LOC_Os02g39710;LOC_Os02g45670;LOC_Os02g46030;LOC_Os02g51280;LOC_Os02g56140;LOC_Os03g22770;LOC_Os04g49450;LOC_Os06g01670;LOC_Os06g12230;LOC_Os06g15330;LOC_Os06g16370;LOC_Os06g35940;LOC_Os06g51260;LOC_Os07g34190;LOC_Os07g34260;LOC_Os07g49460;LOC_Os08g06110;LOC_Os08g13360;LOC_Os08g43160;LOC_Os09g…
Metabolism	Global and overview maps	ko01212	Fatty acid metabolism	0.0139	0.0078	1.78	0.00084426	0.00253913	LOC_Os01g02020;LOC_Os01g48910;LOC_Os02g10320;LOC_Os02g17390;LOC_Os02g43090;LOC_Os02g48560;LOC_Os03g01150;LOC_Os03g28420;LOC_Os03g53010;LOC_Os04g02620;LOC_Os04g20280;LOC_Os04g36800;LOC_Os05g04170;LOC_Os05g07090;LOC_Os06g06350;LOC_Os06g19530;LOC_Os06g19540;LOC_Os06g19590;LOC_Os06g24704;LOC_Os07g07450;LOC_Os07g23410;LOC_Os07g23430;LOC_Os07g42420;LOC_Os07g47820;LOC_Os08g10010;LOC_Os08g30340;LOC_Os09g…
Cellular Processes	Transport and catabolism	ko04146	Peroxisome	0.0172	0.0104	1.65	0.00117843	0.00342193	LOC_Os01g16350;LOC_Os01g17390;LOC_Os01g48910;LOC_Os01g70090;LOC_Os03g07140;LOC_Os03g15860;LOC_Os03g31550;LOC_Os03g38730;LOC_Os03g50040;LOC_Os03g61360;LOC_Os04g28520;LOC_Os04g28620;LOC_Os04g53210;LOC_Os05g01700;LOC_Os05g04170;LOC_Os05g07090;LOC_Os05g25850;LOC_Os05g32630;LOC_Os05g46460;LOC_Os06g06350;LOC_Os06g24704;LOC_Os06g51150;LOC_Os07g46990;LOC_Os08g20200;LOC_Os08g39080;LOC_Os08g43230;LOC_Os08g…
Metabolism	Metabolism of other amino acids	ko00410	beta-Alanine metabolism	0.0084	0.0043	1.96	0.00286833	0.00805146	LOC_Os01g51320;LOC_Os02g43194;LOC_Os02g43280;LOC_Os02g49720;LOC_Os02g50350;LOC_Os04g04950;LOC_Os04g20164;LOC_Os04g37500;LOC_Os04g53195;LOC_Os05g07090;LOC_Os06g23114;LOC_Os06g24704;LOC_Os07g09060;LOC_Os07g30170;LOC_Os09g26880;LOC_Os09g36550;LOC_Os11g08300;LOC_Os11g39220
Metabolism	Metabolism of other amino acids	ko00460	Cyanoamino acid metabolism	0.0191	0.0125	1.52	0.00318774	0.00865941	LOC_Os01g05810;LOC_Os01g32110;LOC_Os01g55950;LOC_Os01g57770;LOC_Os01g59819;LOC_Os01g59840;LOC_Os01g70520;LOC_Os01g70830;LOC_Os01g70850;LOC_Os01g70860;LOC_Os02g42350;LOC_Os03g11420;LOC_Os03g41180;LOC_Os03g49600;LOC_Os03g53860;LOC_Os03g63310;LOC_Os04g08350;LOC_Os04g39814;LOC_Os04g43360;LOC_Os04g43390;LOC_Os04g51840;LOC_Os04g55710;LOC_Os05g01370;LOC_Os05g01380;LOC_Os05g01430;LOC_Os05g01444;LOC_Os05g…
Metabolism	Metabolism of terpenoids and polyketides	ko00905	Brassinosteroid biosynthesis	0.0046	0.0018	2.52	0.00344229	0.00905865	LOC_Os01g10040;LOC_Os01g29150;LOC_Os01g63260;LOC_Os02g29960;LOC_Os03g12660;LOC_Os03g40540;LOC_Os05g33590;LOC_Os09g26980;LOC_Os11g04710;LOC_Os12g04480
Metabolism	Metabolism of terpenoids and polyketides	ko00908	Zeatin biosynthesis	0.0107	0.006	1.77	0.00360308	0.00919445	LOC_Os01g10110;LOC_Os01g56810;LOC_Os01g71310;LOC_Os02g11640;LOC_Os02g11680;LOC_Os02g11700;LOC_Os02g36830;LOC_Os02g36840;LOC_Os02g51900;LOC_Os02g51910;LOC_Os02g51930;LOC_Os04g25440;LOC_Os04g25800;LOC_Os04g44354;LOC_Os04g46970;LOC_Os04g46980;LOC_Os04g46990;LOC_Os04g47720;LOC_Os05g24660;LOC_Os05g42070;LOC_Os07g30760;LOC_Os08g35860;LOC_Os10g09990
Metabolism	Amino acid metabolism	ko00350	Tyrosine metabolism	0.0093	0.0051	1.82	0.0046379	0.0114871	LOC_Os01g55540;LOC_Os01g56380;LOC_Os02g07160;LOC_Os02g10310;LOC_Os02g19924;LOC_Os03g09020;LOC_Os03g61330;LOC_Os04g04950;LOC_Os04g20164;LOC_Os06g01360;LOC_Os06g23114;LOC_Os06g23684;LOC_Os06g48600;LOC_Os09g36550;LOC_Os10g07229;LOC_Os10g23900;LOC_Os11g10480;LOC_Os11g10510;LOC_Os11g10520;LOC_Os11g42510
Metabolism	Nucleotide metabolism	ko00240	Pyrimidine metabolism	0.0121	0.0073	1.65	0.00568169	0.0135138	LOC_Os01g14810;LOC_Os01g46570;LOC_Os01g51540;LOC_Os01g72250;LOC_Os02g50350;LOC_Os02g53790;LOC_Os03g17200;LOC_Os03g25440;LOC_Os05g33630;LOC_Os05g48840;LOC_Os06g02000;LOC_Os06g10200;LOC_Os06g14620;LOC_Os07g30170;LOC_Os07g43170;LOC_Os08g01530;LOC_Os08g15030;LOC_Os08g33850;LOC_Os08g44370;LOC_Os09g39440;LOC_Os11g03230;LOC_Os11g25260;LOC_Os11g25330;LOC_Os12g06800;LOC_Os12g36194;LOC_Os12g36950
Metabolism	Metabolism of terpenoids and polyketides	ko00904	Diterpenoid biosynthesis	0.0181	0.0122	1.49	0.00577713	0.0135138	LOC_Os01g03610;LOC_Os01g11150;LOC_Os01g66100;LOC_Os02g09320;LOC_Os02g17780;LOC_Os02g36020;LOC_Os02g36070;LOC_Os02g36110;LOC_Os02g36140;LOC_Os02g36210;LOC_Os02g36280;LOC_Os04g09900;LOC_Os04g09920;LOC_Os04g10000;LOC_Os04g10160;LOC_Os04g27020;LOC_Os04g33240;LOC_Os05g11810;LOC_Os05g34854;LOC_Os05g43880;LOC_Os05g48700;LOC_Os06g02019;LOC_Os06g30640;LOC_Os06g37224;LOC_Os06g39780;LOC_Os06g45960;LOC_Os07g…
Metabolism	Metabolism of terpenoids and polyketides	ko00900	Terpenoid backbone biosynthesis	0.0084	0.0046	1.81	0.00726918	0.0165444	LOC_Os01g02020;LOC_Os01g14630;LOC_Os01g16020;LOC_Os01g45460;LOC_Os01g50050;LOC_Os02g10400;LOC_Os02g48330;LOC_Os02g51080;LOC_Os03g02710;LOC_Os03g08624;LOC_Os03g10080;LOC_Os03g52180;LOC_Os05g46580;LOC_Os05g50550;LOC_Os07g09190;LOC_Os07g39270;LOC_Os09g31970;LOC_Os12g17320
Metabolism	Lipid metabolism	ko00100	Steroid biosynthesis	0.007	0.0037	1.89	0.00919836	0.0203842	LOC_Os01g11270;LOC_Os01g11340;LOC_Os02g04690;LOC_Os02g04710;LOC_Os03g01820;LOC_Os03g29150;LOC_Os03g59620;LOC_Os05g12040;LOC_Os07g01150;LOC_Os07g10600;LOC_Os07g31599;LOC_Os08g41780;LOC_Os10g25780;LOC_Os11g32240;LOC_Os11g48020
Metabolism	Lipid metabolism	ko00565	Ether lipid metabolism	0.0065	0.0035	1.87	0.0127088	0.0274414	LOC_Os01g20860;LOC_Os03g15460;LOC_Os03g27370;LOC_Os03g59620;LOC_Os03g61130;LOC_Os03g63580;LOC_Os05g07880;LOC_Os06g10280;LOC_Os06g40170;LOC_Os06g40180;LOC_Os06g49790;LOC_Os07g15680;LOC_Os07g31599;LOC_Os08g31860
Metabolism	Lipid metabolism	ko01040	Biosynthesis of unsaturated fatty acids	0.0065	0.0036	1.83	0.015232	0.0320673	LOC_Os02g48560;LOC_Os03g53010;LOC_Os04g02620;LOC_Os04g20280;LOC_Os05g07090;LOC_Os06g19530;LOC_Os06g19540;LOC_Os06g19590;LOC_Os06g24704;LOC_Os07g23410;LOC_Os07g23430;LOC_Os08g10010;LOC_Os08g30340;LOC_Os11g39220
Metabolism	Glycan biosynthesis and metabolism	ko00531	Glycosaminoglycan degradation	0.0065	0.0036	1.8	0.0181221	0.0372213	LOC_Os01g39830;LOC_Os01g65460;LOC_Os02g32504;LOC_Os02g55870;LOC_Os03g06940;LOC_Os03g10140;LOC_Os03g13400;LOC_Os03g15020;LOC_Os04g55730;LOC_Os05g02510;LOC_Os06g08090;LOC_Os07g38790;LOC_Os12g24170;LOC_Os12g38920
Metabolism	Biosynthesis of other secondary metabolites	ko00402	Benzoxazinoid biosynthesis	0.0051	0.0026	1.95	0.0191562	0.0384084	LOC_Os01g36294;LOC_Os01g36350;LOC_Os03g48430;LOC_Os03g58300;LOC_Os06g14390;LOC_Os06g14400;LOC_Os07g13770;LOC_Os07g13810;LOC_Os08g01480;LOC_Os08g30100;LOC_Os11g25454
Metabolism	Carbohydrate metabolism	ko00562	Inositol phosphate metabolism	0.0163	0.0116	1.4	0.0212659	0.0416468	LOC_Os01g51890;LOC_Os01g59880;LOC_Os01g62430;LOC_Os01g65330;LOC_Os02g26720;LOC_Os02g32370;LOC_Os03g02860;LOC_Os03g07600;LOC_Os03g09250;LOC_Os03g15550;LOC_Os03g16390;LOC_Os03g18010;LOC_Os03g24160;LOC_Os03g42810;LOC_Os03g57950;LOC_Os03g60370;LOC_Os03g61130;LOC_Os03g63580;LOC_Os04g44870;LOC_Os04g58570;LOC_Os04g59540;LOC_Os05g03610;LOC_Os05g45900;LOC_Os06g17290;LOC_Os06g35060;LOC_Os06g36560;LOC_Os07g…
Metabolism	Glycan biosynthesis and metabolism	ko00511	Other glycan degradation	0.0116	0.0077	1.5	0.0221297	0.0423535	LOC_Os01g11650;LOC_Os01g11730;LOC_Os01g11750;LOC_Os01g22640;LOC_Os01g22780;LOC_Os01g39830;LOC_Os01g65460;LOC_Os03g06940;LOC_Os03g10140;LOC_Os03g13400;LOC_Os03g15020;LOC_Os03g51150;LOC_Os05g02510;LOC_Os05g06720;LOC_Os05g11910;LOC_Os06g03890;LOC_Os06g03900;LOC_Os06g06250;LOC_Os06g06520;LOC_Os06g34120;LOC_Os07g38790;LOC_Os07g39750;LOC_Os10g25400;LOC_Os11g13810;LOC_Os12g24170
Metabolism	Carbohydrate metabolism	ko00640	Propanoate metabolism	0.0051	0.0028	1.8	0.0336368	0.0629461	LOC_Os01g02020;LOC_Os01g21160;LOC_Os02g01510;LOC_Os04g33190;LOC_Os05g07090;LOC_Os06g24704;LOC_Os07g07470;LOC_Os07g09060;LOC_Os09g21230;LOC_Os11g39220;LOC_Os12g08260
Metabolism	Metabolism of terpenoids and polyketides	ko00903	Limonene and pinene degradation	0.0019	0.0006	2.91	0.0360731	0.0660378	LOC_Os02g43194;LOC_Os02g43280;LOC_Os02g49720;LOC_Os11g08300
Metabolism	Biosynthesis of other secondary metabolites	ko00950	Isoquinoline alkaloid biosynthesis	0.0065	0.004	1.64	0.0391256	0.0690933	LOC_Os01g55540;LOC_Os01g56380;LOC_Os02g19924;LOC_Os03g14730;LOC_Os03g32470;LOC_Os04g04950;LOC_Os04g20164;LOC_Os06g23114;LOC_Os06g23684;LOC_Os08g43430;LOC_Os09g36550;LOC_Os10g23900;LOC_Os10g40990;LOC_Os11g42510
Metabolism	Carbohydrate metabolism	ko00650	Butanoate metabolism	0.0056	0.0033	1.71	0.0399565	0.0690933	LOC_Os01g02020;LOC_Os01g16350;LOC_Os01g17250;LOC_Os01g17390;LOC_Os01g58380;LOC_Os03g02710;LOC_Os03g19250;LOC_Os04g32010;LOC_Os04g37500;LOC_Os04g52440;LOC_Os04g52450;LOC_Os08g10510
Metabolism	Biosynthesis of other secondary metabolites	ko00943	Isoflavonoid biosynthesis	0.0033	0.0016	2.08	0.0402037	0.0690933	LOC_Os02g28200;LOC_Os02g30100;LOC_Os02g30110;LOC_Os03g55230;LOC_Os04g51660;LOC_Os06g05320;LOC_Os12g39310
Metabolism	Metabolism of cofactors and vitamins	ko00770	Pantothenate and CoA biosynthesis	0.0065	0.0041	1.61	0.0448318	0.0748089	LOC_Os01g12560;LOC_Os02g43194;LOC_Os02g43280;LOC_Os02g49720;LOC_Os02g50350;LOC_Os03g12890;LOC_Os03g17200;LOC_Os04g32010;LOC_Os04g53195;LOC_Os05g49800;LOC_Os07g30170;LOC_Os10g40200;LOC_Os11g08300;Oryza_sativa_newGene_2019
--	--	ko00515	Mannose type O-glycan biosynthesis	0.0028	0.0013	2.18	0.0453061	0.0748089	LOC_Os01g02900;LOC_Os01g02930;LOC_Os02g22480;LOC_Os06g28124;LOC_Os06g49320;LOC_Os12g13640
Metabolism	Energy metabolism	ko00196	Photosynthesis - antenna proteins	0.0023	0.001	2.34	0.0500695	0.0810842	LOC_Os02g10390;LOC_Os08g33820;LOC_Os09g12540;LOC_Os09g17740;LOC_Os09g26810
Metabolism	Carbohydrate metabolism	ko00520	Amino sugar and nucleotide sugar metabolism	0.0293	0.0243	1.21	0.0624493	0.0992242	LOC_Os01g04200;LOC_Os01g09460;LOC_Os01g19220;LOC_Os01g49320;LOC_Os01g50870;LOC_Os01g59670;LOC_Os01g64100;LOC_Os01g70310;LOC_Os01g71320;LOC_Os02g04840;LOC_Os02g12130;LOC_Os02g51480;LOC_Os02g51620;LOC_Os03g04060;LOC_Os03g17230;LOC_Os03g50480;LOC_Os03g55070;LOC_Os04g41620;LOC_Os04g41680;LOC_Os04g52370;LOC_Os04g54810;LOC_Os05g02510;LOC_Os05g15770;LOC_Os05g15880;LOC_Os05g40720;LOC_Os05g46500;LOC_Os05g…
Metabolism	Lipid metabolism	ko00591	Linoleic acid metabolism	0.0037	0.0021	1.8	0.064058	0.0998956	LOC_Os02g10120;LOC_Os03g15460;LOC_Os03g49350;LOC_Os03g59620;LOC_Os04g37430;LOC_Os05g23880;LOC_Os07g31599;LOC_Os08g39840
Metabolism	Carbohydrate metabolism	ko00052	Galactose metabolism	0.0163	0.0126	1.29	0.0665775	0.101937	LOC_Os01g09460;LOC_Os01g38190;LOC_Os01g39830;LOC_Os01g65460;LOC_Os01g71320;LOC_Os02g33110;LOC_Os03g06940;LOC_Os03g08880;LOC_Os03g10140;LOC_Os03g13400;LOC_Os03g15020;LOC_Os03g20120;LOC_Os03g50480;LOC_Os03g59430;LOC_Os04g33450;LOC_Os04g38540;LOC_Os04g39420;LOC_Os04g56930;LOC_Os05g44922;LOC_Os05g51670;LOC_Os06g07600;LOC_Os06g46340;LOC_Os07g10840;LOC_Os07g48160;LOC_Os07g48830;LOC_Os08g34050;LOC_Os09g…
Environmental Information Processing	Signal transduction	ko04070	Phosphatidylinositol signaling system	0.0158	0.0123	1.29	0.070141	0.105475	LOC_Os01g51890;LOC_Os01g65330;LOC_Os01g71950;LOC_Os01g72710;LOC_Os02g26720;LOC_Os02g32370;LOC_Os02g54650;LOC_Os02g58270;LOC_Os03g02860;LOC_Os03g07600;LOC_Os03g15550;LOC_Os03g16390;LOC_Os03g18010;LOC_Os03g20370;LOC_Os03g24160;LOC_Os03g42810;LOC_Os04g54200;LOC_Os04g59540;LOC_Os05g03610;LOC_Os05g41210;LOC_Os05g45900;LOC_Os06g17290;LOC_Os06g35060;LOC_Os07g28610;LOC_Os07g31070;LOC_Os07g42730;LOC_Os07g…
Metabolism	Glycan biosynthesis and metabolism	ko00604	Glycosphingolipid biosynthesis - ganglio series	0.0042	0.0025	1.68	0.0756048	0.111697	LOC_Os01g39830;LOC_Os01g65460;LOC_Os03g06940;LOC_Os03g10140;LOC_Os03g13400;LOC_Os03g15020;LOC_Os05g02510;LOC_Os07g38790;LOC_Os12g24170
Metabolism	Amino acid metabolism	ko00360	Phenylalanine metabolism	0.0084	0.006	1.4	0.0823425	0.119553	LOC_Os01g55540;LOC_Os01g56380;LOC_Os01g58380;LOC_Os02g07160;LOC_Os02g19924;LOC_Os02g41630;LOC_Os02g41650;LOC_Os02g41670;LOC_Os04g04950;LOC_Os04g20164;LOC_Os04g43760;LOC_Os04g43800;LOC_Os06g23114;LOC_Os06g23684;LOC_Os06g48600;LOC_Os09g36550;LOC_Os10g23900;LOC_Os11g42510
Metabolism	Lipid metabolism	ko00061	Fatty acid biosynthesis	0.0065	0.0045	1.45	0.0913929	0.130445	LOC_Os01g48910;LOC_Os02g10320;LOC_Os02g43090;LOC_Os03g28420;LOC_Os03g53010;LOC_Os04g36800;LOC_Os05g04170;LOC_Os06g06350;LOC_Os07g07450;LOC_Os07g42420;LOC_Os08g10010;LOC_Os09g10600;LOC_Os12g04990;LOC_Os12g07110
Metabolism	Amino acid metabolism	ko00330	Arginine and proline metabolism	0.0107	0.0081	1.32	0.0954314	0.133939	LOC_Os01g51320;LOC_Os01g55540;LOC_Os01g62900;LOC_Os02g15550;LOC_Os02g28110;LOC_Os02g28470;LOC_Os02g39790;LOC_Os02g43194;LOC_Os02g43280;LOC_Os02g49720;LOC_Os03g44150;LOC_Os03g58890;LOC_Os04g01590;LOC_Os04g39210;LOC_Os04g53195;LOC_Os04g54560;LOC_Os05g38150;LOC_Os05g43830;LOC_Os06g33710;LOC_Os09g19980;LOC_Os09g26880;LOC_Os10g40360;LOC_Os11g08300
Metabolism	Lipid metabolism	ko00072	Synthesis and degradation of ketone bodies	0.0019	0.0009	2.18	0.0973784	0.134431	LOC_Os01g02020;LOC_Os01g16350;LOC_Os01g17390;LOC_Os03g02710
Metabolism	Amino acid metabolism	ko00400	Phenylalanine, tyrosine and tryptophan biosynthesis	0.0074	0.0053	1.4	0.100408	0.134623	LOC_Os01g01302;LOC_Os01g15460;LOC_Os01g27750;LOC_Os01g55540;LOC_Os02g19924;LOC_Os03g05800;LOC_Os03g15780;LOC_Os03g50880;LOC_Os04g38950;LOC_Os04g39270;LOC_Os04g54800;LOC_Os06g23684;LOC_Os07g42960;LOC_Os09g08130;LOC_Os10g37980;LOC_Os11g42510
Metabolism	Metabolism of cofactors and vitamins	ko00730	Thiamine metabolism	0.0037	0.0023	1.64	0.104089	0.134623	LOC_Os01g25440;LOC_Os02g25230;LOC_Os03g47610;LOC_Os04g57540;LOC_Os05g30454;LOC_Os07g09190;LOC_Os08g01770;LOC_Os12g13380
Metabolism	Metabolism of cofactors and vitamins	ko00130	Ubiquinone and other terpenoid-quinone biosynthesis	0.0079	0.0058	1.37	0.10411	0.134623	LOC_Os01g67540;LOC_Os01g67550;LOC_Os02g07160;LOC_Os02g19924;LOC_Os02g26770;LOC_Os02g26810;LOC_Os02g46970;LOC_Os02g47310;LOC_Os03g09060;LOC_Os05g25640;LOC_Os06g05910;LOC_Os06g23684;LOC_Os06g44840;LOC_Os07g08200;LOC_Os08g03630;LOC_Os08g14760;LOC_Os11g42510
Metabolism	Amino acid metabolism	ko00220	Arginine biosynthesis	0.0051	0.0034	1.5	0.105522	0.134623	LOC_Os01g55540;LOC_Os02g46520;LOC_Os02g57280;LOC_Os03g31690;LOC_Os03g58040;LOC_Os04g01590;LOC_Os04g05010;LOC_Os06g10770;LOC_Os08g40110;LOC_Os09g19980;LOC_Os10g25130
Metabolism	Amino acid metabolism	ko00290	Valine, leucine and isoleucine biosynthesis	0.0033	0.0019	1.7	0.106359	0.134623	LOC_Os03g12890;LOC_Os04g32010;LOC_Os05g49800;LOC_Os10g40200;LOC_Os11g04670;LOC_Os12g04440;Oryza_sativa_newGene_2019
Metabolism	Biosynthesis of other secondary metabolites	ko00901	Indole alkaloid biosynthesis	0.0028	0.0016	1.78	0.107109	0.134623	LOC_Os03g53950;LOC_Os04g59300;LOC_Os07g42250;LOC_Os09g20684;LOC_Os10g39710;LOC_Os11g04660
Metabolism	Energy metabolism	ko00910	Nitrogen metabolism	0.0051	0.0035	1.47	0.118245	0.146433	LOC_Os01g45274;LOC_Os01g55950;LOC_Os02g53130;LOC_Os03g58040;LOC_Os05g48200;LOC_Os08g06530;LOC_Os08g32750;LOC_Os08g32780;LOC_Os08g36480;LOC_Os08g36680;LOC_Os09g28910
Metabolism	Lipid metabolism	ko00590	Arachidonic acid metabolism	0.0042	0.0028	1.47	0.147011	0.179418	LOC_Os01g05810;LOC_Os03g15460;LOC_Os03g24380;LOC_Os03g59620;LOC_Os03g61360;LOC_Os05g46460;LOC_Os07g31599;LOC_Os12g43970;Oryza_sativa_newGene_1645
Metabolism	Metabolism of cofactors and vitamins	ko00750	Vitamin B6 metabolism	0.0023	0.0014	1.72	0.153036	0.182735	LOC_Os01g39280;LOC_Os02g13290;LOC_Os07g01020;LOC_Os07g04990;LOC_Os10g37330
Metabolism	Glycan biosynthesis and metabolism	ko00603	Glycosphingolipid biosynthesis - globo and isoglobo series	0.0019	0.001	1.87	0.154069	0.182735	LOC_Os05g02510;LOC_Os07g38790;LOC_Os07g48160;LOC_Os10g35070
Metabolism	Carbohydrate metabolism	ko00053	Ascorbate and aldarate metabolism	0.0102	0.0084	1.22	0.184927	0.216288	LOC_Os01g49360;LOC_Os01g70310;LOC_Os02g34810;LOC_Os02g43194;LOC_Os02g43280;LOC_Os02g49720;LOC_Os03g07600;LOC_Os03g55070;LOC_Os04g29090;LOC_Os04g35520;LOC_Os04g51300;LOC_Os05g02530;LOC_Os06g36560;LOC_Os06g37080;LOC_Os08g02230;LOC_Os08g05820;LOC_Os08g41090;LOC_Os09g26880;LOC_Os09g39380;LOC_Os11g08300;LOC_Os12g08810;LOC_Os12g25690
Metabolism	Energy metabolism	ko00190	Oxidative phosphorylation	0.0172	0.015	1.15	0.204264	0.235006	LOC_Os01g22900;LOC_Os01g51380;LOC_Os01g58024;LOC_Os01g64670;LOC_Os02g47320;LOC_Os02g47600;LOC_Os03g14690;LOC_Os03g20020;LOC_Os03g48310;LOC_Os03g55874;LOC_Os04g16740;LOC_Os04g16742;LOC_Os04g16748;LOC_Os04g33490;LOC_Os04g55040;LOC_Os05g02310;LOC_Os05g36260;LOC_Os05g51530;LOC_Os06g37180;LOC_Os06g45120;LOC_Os06g46435;LOC_Os07g10500;LOC_Os07g36465;LOC_Os07g36470;LOC_Os08g14860;LOC_Os10g10500;LOC_Os10g…
Metabolism	Biosynthesis of other secondary metabolites	ko00945	Stilbenoid, diarylheptanoid and gingerol biosynthesis	0.0079	0.0064	1.24	0.206512	0.235006	LOC_Os02g26770;LOC_Os02g26810;LOC_Os03g47860;LOC_Os04g11970;LOC_Os04g51990;LOC_Os04g56910;LOC_Os05g25640;LOC_Os06g08640;LOC_Os07g28040;LOC_Os09g37200;LOC_Os10g12050;LOC_Os10g23310;LOC_Os10g23820;LOC_Os11g07960;LOC_Os11g19840;LOC_Os11g20160;LOC_Os11g42370
Metabolism	Metabolism of terpenoids and polyketides	ko00902	Monoterpenoid biosynthesis	0.0019	0.0011	1.64	0.220048	0.246303	LOC_Os02g02930;LOC_Os03g14400;LOC_Os04g45000;LOC_Os07g48640
Metabolism	Glycan biosynthesis and metabolism	ko00514	Other types of O-glycan biosynthesis	0.0028	0.0019	1.45	0.222289	0.246303	LOC_Os01g02940;LOC_Os01g13560;LOC_Os01g72610;LOC_Os04g15550;LOC_Os05g32544;LOC_Os11g36420
Metabolism	Energy metabolism	ko00920	Sulfur metabolism	0.0046	0.0036	1.28	0.245184	0.268144	LOC_Os01g47690;LOC_Os01g68770;LOC_Os02g12900;LOC_Os03g04140;LOC_Os03g10050;LOC_Os04g08350;LOC_Os05g45710;LOC_Os07g37230;LOC_Os11g41650;LOC_Os12g08270
Metabolism	Metabolism of cofactors and vitamins	ko00780	Biotin metabolism	0.0028	0.002	1.4	0.249077	0.26891	LOC_Os02g10320;LOC_Os03g28420;LOC_Os04g36800;LOC_Os07g07450;LOC_Os07g42420;LOC_Os09g10600
Metabolism	Amino acid metabolism	ko00260	Glycine, serine and threonine metabolism	0.0093	0.008	1.16	0.27278	0.290772	LOC_Os01g51410;LOC_Os02g07410;LOC_Os03g07570;LOC_Os03g21260;LOC_Os03g63330;LOC_Os04g04950;LOC_Os04g20164;LOC_Os04g39020;LOC_Os04g53230;LOC_Os05g35440;LOC_Os05g39770;LOC_Os06g04630;LOC_Os06g23114;LOC_Os06g44460;LOC_Os06g44500;LOC_Os09g26880;LOC_Os09g32290;LOC_Os09g36550;LOC_Os10g37180;LOC_Os12g35890
Metabolism	Biosynthesis of other secondary metabolites	ko00232	Caffeine metabolism	0.0005	0.0001	3.27	0.282339	0.297199	LOC_Os03g31550
Metabolism	Amino acid metabolism	ko00340	Histidine metabolism	0.0028	0.0021	1.31	0.304998	0.315988	LOC_Os02g43194;LOC_Os02g43280;LOC_Os02g49720;LOC_Os04g04640;LOC_Os09g26880;LOC_Os11g08300
Metabolism	Metabolism of cofactors and vitamins	ko00740	Riboflavin metabolism	0.0037	0.003	1.25	0.307693	0.315988	LOC_Os01g55310;LOC_Os03g13540;LOC_Os03g17200;LOC_Os05g07632;LOC_Os08g37940;LOC_Os09g38040;LOC_Os09g39560;LOC_Os11g19460
Metabolism	Global and overview maps	ko01210	2-Oxocarboxylic acid metabolism	0.0107	0.0096	1.11	0.319181	0.323836	LOC_Os01g32110;LOC_Os01g55540;LOC_Os02g13840;LOC_Os02g46520;LOC_Os03g04410;LOC_Os03g12890;LOC_Os03g31690;LOC_Os03g41180;LOC_Os03g63330;LOC_Os04g32010;LOC_Os04g40310;LOC_Os04g51840;LOC_Os05g49800;LOC_Os06g10770;LOC_Os08g09200;LOC_Os08g40110;LOC_Os09g03180;LOC_Os09g25340;LOC_Os10g25130;LOC_Os10g40200;LOC_Os11g04670;LOC_Os12g04440;Oryza_sativa_newGene_2019
Metabolism	Metabolism of cofactors and vitamins	ko00760	Nicotinate and nicotinamide metabolism	0.0033	0.0026	1.24	0.333278	0.331871	LOC_Os01g14810;LOC_Os03g17200;LOC_Os03g61829;LOC_Os05g33630;LOC_Os08g44370;LOC_Os09g39440;LOC_Os11g08670
Metabolism	Carbohydrate metabolism	ko00020	Citrate cycle (TCA cycle)	0.0065	0.0057	1.14	0.334982	0.331871	LOC_Os01g61380;LOC_Os02g13840;LOC_Os02g40900;LOC_Os03g04410;LOC_Os04g40310;LOC_Os04g46560;LOC_Os06g01630;LOC_Os06g13720;LOC_Os07g43700;LOC_Os08g09200;LOC_Os08g33440;LOC_Os09g03180;LOC_Os11g47330;LOC_Os12g43630
Metabolism	Amino acid metabolism	ko00310	Lysine degradation	0.0051	0.0045	1.12	0.386966	0.378914	LOC_Os01g02020;LOC_Os02g43194;LOC_Os02g43280;LOC_Os02g49720;LOC_Os02g54254;LOC_Os04g34610;LOC_Os09g26880;LOC_Os09g32290;LOC_Os09g38440;LOC_Os11g08300;LOC_Os12g35890
Metabolism	Metabolism of other amino acids	ko00430	Taurine and hypotaurine metabolism	0.0009	0.0006	1.45	0.410379	0.397221	LOC_Os01g05810;LOC_Os04g37500
Metabolism	Metabolism of other amino acids	ko00440	Phosphonate and phosphinate metabolism	0.0009	0.0009	1.01	0.612881	0.586489	LOC_Os06g10280;LOC_Os08g31860
Metabolism	Metabolism of cofactors and vitamins	ko00670	One carbon pool by folate	0.0014	0.0016	0.89	0.675338	0.638995	LOC_Os01g49330;LOC_Os04g53230;LOC_Os05g35440
--	--	ko04136	Autophagy - other	0.0033	0.0038	0.86	0.720092	0.642828	LOC_Os01g42850;LOC_Os02g43040;LOC_Os02g55340;LOC_Os03g47780;LOC_Os04g59510;LOC_Os07g32800;LOC_Os11g01010
Genetic Information Processing	Replication and repair	ko03440	Homologous recombination	0.0102	0.0114	0.9	0.738376	0.642828	LOC_Os01g07110;LOC_Os01g15530;LOC_Os01g58114;LOC_Os01g62260;LOC_Os01g67510;LOC_Os01g71690;LOC_Os02g42230;LOC_Os02g52510;LOC_Os03g06920;LOC_Os03g08400;LOC_Os03g11540;LOC_Os03g14030;LOC_Os03g14050;LOC_Os03g45960;LOC_Os03g46060;LOC_Os04g51490;LOC_Os04g59370;LOC_Os06g47920;LOC_Os06g50240;LOC_Os08g14610;LOC_Os11g01460;LOC_Os12g38120
Genetic Information Processing	Replication and repair	ko03030	DNA replication	0.0065	0.0075	0.86	0.763417	0.642828	LOC_Os01g36390;LOC_Os01g64820;LOC_Os02g42230;LOC_Os02g55410;LOC_Os03g08400;LOC_Os03g11540;LOC_Os04g40050;LOC_Os04g51490;LOC_Os05g14590;LOC_Os05g39850;LOC_Os07g22400;LOC_Os11g01460;LOC_Os11g29380;LOC_Os12g37400
Genetic Information Processing	Replication and repair	ko03450	Non-homologous end-joining	0.0005	0.0006	0.73	0.775373	0.642828	LOC_Os03g53000
Metabolism	Carbohydrate metabolism	ko00040	Pentose and glucuronate interconversions	0.0144	0.0163	0.89	0.795963	0.642828	LOC_Os01g20980;LOC_Os01g36620;LOC_Os01g57854;LOC_Os01g58500;LOC_Os01g62860;LOC_Os01g62870;LOC_Os01g66710;LOC_Os01g70310;LOC_Os01g72380;LOC_Os02g01380;LOC_Os02g43300;LOC_Os02g54030;LOC_Os03g02240;LOC_Os03g28090;LOC_Os03g55070;LOC_Os04g05050;LOC_Os04g07110;LOC_Os05g38230;LOC_Os05g39690;LOC_Os05g46510;LOC_Os05g46520;LOC_Os05g50260;LOC_Os06g06080;LOC_Os07g41650;LOC_Os07g47290;LOC_Os08g04810;LOC_Os08g…
Metabolism	Glycan biosynthesis and metabolism	ko00510	N-Glycan biosynthesis	0.0037	0.0047	0.79	0.810453	0.642828	LOC_Os03g02530;LOC_Os03g40100;LOC_Os04g40150;LOC_Os04g48750;LOC_Os07g07010;LOC_Os08g35110;LOC_Os11g36420;LOC_Os12g05650
Metabolism	Energy metabolism	ko00195	Photosynthesis	0.0116	0.0134	0.87	0.812908	0.642828	LOC_Os01g01160;LOC_Os01g59090;LOC_Os03g17174;LOC_Os03g48040;LOC_Os03g55874;LOC_Os04g16740;LOC_Os04g16748;LOC_Os04g16760;LOC_Os04g16866;LOC_Os04g33630;LOC_Os04g59440;LOC_Os05g37140;LOC_Os06g01850;LOC_Os06g39708;LOC_Os07g05360;LOC_Os07g05365;LOC_Os07g05400;LOC_Os07g38000;LOC_Os10g21236;LOC_Os10g32400;LOC_Os10g38234;LOC_Os10g38272;LOC_Os10g38274;LOC_Os10g38276;LOC_Os12g10570
Metabolism	Nucleotide metabolism	ko00230	Purine metabolism	0.0186	0.0211	0.88	0.831424	0.642828	LOC_Os01g14810;LOC_Os02g13910;LOC_Os02g40010;LOC_Os02g41590;LOC_Os03g01018;LOC_Os03g17200;LOC_Os03g20880;LOC_Os03g25440;LOC_Os03g31550;LOC_Os03g31620;LOC_Os03g46910;LOC_Os03g50480;LOC_Os04g42520;LOC_Os04g57540;LOC_Os05g06890;LOC_Os05g06940;LOC_Os05g35580;LOC_Os05g48840;LOC_Os06g14620;LOC_Os06g41360;LOC_Os07g42160;LOC_Os07g46630;LOC_Os07g49270;LOC_Os08g01530;LOC_Os08g01770;LOC_Os08g33850;LOC_Os08g…
Metabolism	Biosynthesis of other secondary metabolites	ko00965	Betalain biosynthesis	0.0014	0.0021	0.68	0.841863	0.642828	LOC_Os01g56380;LOC_Os01g65680;LOC_Os10g23900
Metabolism	Carbohydrate metabolism	ko00660	C5-Branched dibasic acid metabolism	0.0005	0.0009	0.55	0.863485	0.642828	LOC_Os04g32010
Genetic Information Processing	Folding, sorting and degradation	ko03018	RNA degradation	0.0116	0.0141	0.83	0.875941	0.642828	LOC_Os01g66730;LOC_Os02g01280;LOC_Os02g31220;LOC_Os02g40460;LOC_Os03g02260;LOC_Os03g08880;LOC_Os03g64210;LOC_Os04g33450;LOC_Os04g39420;LOC_Os04g42600;LOC_Os04g58090;LOC_Os05g44922;LOC_Os06g04510;LOC_Os06g07790;LOC_Os07g07310;LOC_Os07g14580;LOC_Os08g34050;LOC_Os08g34170;LOC_Os08g42630;LOC_Os09g29239;LOC_Os09g31486;LOC_Os09g38510;LOC_Os10g26570;LOC_Os10g40040;LOC_Os12g17910
Metabolism	Metabolism of cofactors and vitamins	ko00790	Folate biosynthesis	0.0023	0.0035	0.67	0.887981	0.642828	LOC_Os01g47420;LOC_Os05g15530;LOC_Os06g48620;LOC_Os08g44210;LOC_Os09g38772
Genetic Information Processing	Replication and repair	ko03410	Base excision repair	0.0042	0.0058	0.72	0.897287	0.642828	LOC_Os01g58550;LOC_Os01g58680;LOC_Os02g32860;LOC_Os02g53530;LOC_Os03g57260;LOC_Os04g40900;LOC_Os06g44050;LOC_Os08g38170;LOC_Os09g25290
Metabolism	Amino acid metabolism	ko00300	Lysine biosynthesis	0.0009	0.0017	0.55	0.900693	0.642828	LOC_Os03g09910;LOC_Os03g63330
Genetic Information Processing	Folding, sorting and degradation	ko04122	Sulfur relay system	0.0005	0.001	0.47	0.902058	0.642828	LOC_Os02g56050
Metabolism	Biosynthesis of other secondary metabolites	ko00966	Glucosinolate biosynthesis	0.0028	0.0043	0.64	0.92085	0.642828	LOC_Os01g32110;LOC_Os03g12890;LOC_Os03g41180;LOC_Os04g51840;LOC_Os09g25340;LOC_Os10g40200
Genetic Information Processing	Folding, sorting and degradation	ko04120	Ubiquitin mediated proteolysis	0.0163	0.0203	0.8	0.940376	0.642828	LOC_Os01g03290;LOC_Os01g03300;LOC_Os01g13280;LOC_Os01g48610;LOC_Os01g48620;LOC_Os01g52110;LOC_Os01g52630;LOC_Os01g62810;LOC_Os01g64570;LOC_Os01g65920;LOC_Os02g06640;LOC_Os02g33590;LOC_Os02g49950;LOC_Os02g50460;LOC_Os03g05270;LOC_Os03g13010;LOC_Os03g22680;LOC_Os04g35680;LOC_Os04g48380;LOC_Os04g53620;LOC_Os05g01610;LOC_Os05g36360;LOC_Os05g38270;LOC_Os05g38830;LOC_Os06g45000;LOC_Os08g08700;LOC_Os08g…
Metabolism	Glycan biosynthesis and metabolism	ko00513	Various types of N-glycan biosynthesis	0.0023	0.0041	0.57	0.949139	0.642828	LOC_Os03g40100;LOC_Os05g02510;LOC_Os07g38790;LOC_Os08g35110;LOC_Os12g05650
Metabolism	Metabolism of other amino acids	ko00450	Selenocompound metabolism	0.0009	0.0021	0.44	0.955906	0.642828	LOC_Os06g07860;LOC_Os10g37340
Metabolism	Biosynthesis of other secondary metabolites	ko00261	Monobactam biosynthesis	0.0005	0.0014	0.34	0.957309	0.642828	LOC_Os03g63330
Genetic Information Processing	Folding, sorting and degradation	ko04130	SNARE interactions in vesicular transport	0.0019	0.0036	0.51	0.963372	0.642828	LOC_Os01g73300;LOC_Os07g07000;LOC_Os08g01920;LOC_Os08g17600
Genetic Information Processing	Translation	ko03008	Ribosome biogenesis in eukaryotes	0.007	0.0106	0.66	0.975982	0.642828	LOC_Os01g17330;LOC_Os01g51980;LOC_Os03g02070;LOC_Os03g06980;LOC_Os03g18840;LOC_Os03g22320;LOC_Os03g25450;LOC_Os03g28270;LOC_Os03g41510;LOC_Os04g40560;LOC_Os04g45130;LOC_Os06g05350;LOC_Os07g41190;LOC_Os07g44190;LOC_Os10g36200
Genetic Information Processing	Replication and repair	ko03430	Mismatch repair	0.0037	0.0065	0.57	0.978534	0.642828	LOC_Os02g08330;LOC_Os02g42230;LOC_Os03g08400;LOC_Os03g11540;LOC_Os04g42784;LOC_Os04g51490;LOC_Os09g24220;LOC_Os11g01460
Cellular Processes	Transport and catabolism	ko04144	Endocytosis	0.0172	0.0231	0.74	0.982963	0.642828	LOC_Os01g12430;LOC_Os01g20860;LOC_Os01g62290;LOC_Os01g62370;LOC_Os01g68460;LOC_Os01g68470;LOC_Os01g72230;LOC_Os02g03610;LOC_Os03g01920;LOC_Os03g15550;LOC_Os03g16920;LOC_Os03g24160;LOC_Os03g25760;LOC_Os03g27370;LOC_Os03g50210;LOC_Os03g55850;LOC_Os04g47420;LOC_Os04g57350;LOC_Os05g07880;LOC_Os05g12640;LOC_Os05g38530;LOC_Os05g46000;LOC_Os06g07370;LOC_Os06g38320;LOC_Os06g40170;LOC_Os06g40180;LOC_Os06g…
Metabolism	Amino acid metabolism	ko00250	Alanine, aspartate and glutamate metabolism	0.007	0.0109	0.64	0.983643	0.642828	LOC_Os01g55540;LOC_Os03g07570;LOC_Os03g18130;LOC_Os03g58040;LOC_Os04g37500;LOC_Os04g52440;LOC_Os04g52450;LOC_Os04g55710;LOC_Os05g35580;LOC_Os05g39770;LOC_Os05g48200;LOC_Os08g10510;LOC_Os08g15030;LOC_Os10g25130;LOC_Os11g03900
Genetic Information Processing	Translation	ko00970	Aminoacyl-tRNA biosynthesis	0.0098	0.0153	0.64	0.993475	0.642828	LOC_Os01g08500;LOC_Os01g49330;LOC_Os01g50616;LOC_Os01g60810;LOC_Os01g72350;LOC_Os02g09100;LOC_Os05g32740;LOC_Os06g01400;LOC_Os06g08390;LOC_Os07g10750;LOC_Os07g42520;LOC_Os09g21110;LOC_Os09g38420;LOC_Os10g36210;LOC_Os11g07670;LOC_Os11g07830;LOC_Os11g10850;LOC_Os11g10870;LOC_Os11g42500;LOC_Os11g42550;LOC_Os12g22600
Genetic Information Processing	Transcription	ko03040	Spliceosome	0.0191	0.0271	0.7	0.996131	0.642828	LOC_Os01g12430;LOC_Os01g17214;LOC_Os01g21420;LOC_Os01g43650;LOC_Os01g47750;LOC_Os01g62290;LOC_Os01g65530;LOC_Os01g68460;LOC_Os01g68470;LOC_Os02g03040;LOC_Os02g32140;LOC_Os02g48340;LOC_Os02g50880;LOC_Os02g51890;LOC_Os03g15890;LOC_Os03g16920;LOC_Os03g49430;LOC_Os03g61990;LOC_Os04g32620;LOC_Os04g52330;LOC_Os05g36100;LOC_Os05g38530;LOC_Os05g46020;LOC_Os05g50610;LOC_Os06g49390;LOC_Os07g43950;LOC_Os08g…
Metabolism	Amino acid metabolism	ko00380	Tryptophan metabolism	0.0098	0.0161	0.61	0.997417	0.642828	LOC_Os01g02020;LOC_Os01g07500;LOC_Os01g16714;LOC_Os01g48220;LOC_Os01g56380;LOC_Os02g37890;LOC_Os02g43194;LOC_Os02g43280;LOC_Os02g49720;LOC_Os04g03980;LOC_Os04g39980;LOC_Os05g48760;LOC_Os06g10170;LOC_Os06g51150;LOC_Os07g25540;LOC_Os08g43230;LOC_Os09g17560;LOC_Os09g26880;LOC_Os10g02880;LOC_Os10g23900;LOC_Os11g08300
Genetic Information Processing	Folding, sorting and degradation	ko03050	Proteasome	0.0023	0.006	0.38	0.997896	0.642828	LOC_Os01g72970;LOC_Os03g17810;LOC_Os04g47480;LOC_Os07g40040;LOC_Os10g41310
Genetic Information Processing	Folding, sorting and degradation	ko03060	Protein export	0.0033	0.0079	0.41	0.998923	0.642828	LOC_Os01g56180;LOC_Os03g11440;LOC_Os03g18910;LOC_Os05g43390;LOC_Os07g49080;LOC_Os08g15460;LOC_Os11g05552
Genetic Information Processing	Folding, sorting and degradation	ko04141	Protein processing in endoplasmic reticulum	0.02	0.0299	0.67	0.99918	0.642828	LOC_Os01g04350;LOC_Os01g04370;LOC_Os01g12430;LOC_Os01g15010;LOC_Os01g43090;LOC_Os01g50700;LOC_Os01g56070;LOC_Os01g62290;LOC_Os01g68460;LOC_Os01g68470;LOC_Os02g06890;LOC_Os02g35820;LOC_Os02g54140;LOC_Os03g06170;LOC_Os03g11440;LOC_Os03g15960;LOC_Os03g16020;LOC_Os03g16920;LOC_Os03g18910;LOC_Os03g44620;LOC_Os03g45340;LOC_Os03g52340;LOC_Os04g26870;LOC_Os04g27060;LOC_Os04g33690;LOC_Os04g41510;LOC_Os04g…
Genetic Information Processing	Transcription	ko03022	Basal transcription factors	0.0009	0.0045	0.2	0.999699	0.642828	LOC_Os03g49490;LOC_Os10g29660
Metabolism	Lipid metabolism	ko00062	Fatty acid elongation	0.0084	0.0162	0.52	0.999748	0.642828	LOC_Os01g34560;LOC_Os01g47370;LOC_Os02g47744;LOC_Os03g01150;LOC_Os03g26530;LOC_Os04g02620;LOC_Os04g20280;LOC_Os05g49240;LOC_Os05g49900;LOC_Os05g50340;LOC_Os06g14810;LOC_Os06g15170;LOC_Os06g19530;LOC_Os06g19540;LOC_Os06g19590;LOC_Os08g30340;LOC_Os10g07010;LOC_Os10g33370
Genetic Information Processing	Replication and repair	ko03420	Nucleotide excision repair	0.0033	0.0092	0.36	0.999873	0.642828	LOC_Os02g42230;LOC_Os03g08400;LOC_Os03g11540;LOC_Os03g49490;LOC_Os04g51410;LOC_Os04g51490;LOC_Os11g01460
Metabolism	Lipid metabolism	ko00600	Sphingolipid metabolism	0.0074	0.0171	0.44	0.999988	0.642828	LOC_Os01g01080;LOC_Os01g39830;LOC_Os01g45290;LOC_Os01g65460;LOC_Os03g06940;LOC_Os03g10140;LOC_Os03g13400;LOC_Os03g15020;LOC_Os04g33060;LOC_Os05g06610;LOC_Os07g48160;LOC_Os10g35070;LOC_Os11g02150;LOC_Os11g13810;LOC_Os12g02094;LOC_Os12g24170
Genetic Information Processing	Translation	ko03010	Ribosome	0.0153	0.0284	0.54	0.999992	0.642828	LOC_Os01g12280;LOC_Os01g48690;LOC_Os01g54540;LOC_Os01g59730;LOC_Os01g69950;LOC_Os01g73160;LOC_Os02g15900;LOC_Os02g32970;LOC_Os02g43600;LOC_Os02g45490;LOC_Os02g51790;LOC_Os02g57670;LOC_Os02g58230;LOC_Os03g03020;LOC_Os03g12020;LOC_Os03g15870;LOC_Os03g24020;LOC_Os03g49710;LOC_Os03g54040;LOC_Os03g55930;LOC_Os03g60100;LOC_Os03g61260;LOC_Os04g16772;LOC_Os04g16818;LOC_Os06g43900;LOC_Os06g46930;LOC_Os07g…
Metabolism	Metabolism of terpenoids and polyketides	ko00909	Sesquiterpenoid and triterpenoid biosynthesis	0.0065	0.0188	0.35	1	0.642828	LOC_Os02g09390;LOC_Os03g08624;LOC_Os03g22620;LOC_Os04g27430;LOC_Os04g27670;LOC_Os04g27790;LOC_Os05g24500;LOC_Os05g24520;LOC_Os06g28820;LOC_Os08g09160;LOC_Os09g10340;LOC_Os11g08569;LOC_Os11g18194;LOC_Os11g35710
Genetic Information Processing	Translation	ko03015	mRNA surveillance pathway	0.0033	0.0163	0.2	1	0.642828	LOC_Os02g40454;LOC_Os02g48980;LOC_Os02g52140;LOC_Os04g38240;LOC_Os04g42600;LOC_Os05g31020;LOC_Os08g38040
Metabolism	Biosynthesis of other secondary metabolites	ko00960	Tropane, piperidine and pyridine alkaloid biosynthesis	0.0046	0.0207	0.22	1	0.642828	LOC_Os01g55540;LOC_Os02g19924;LOC_Os04g04950;LOC_Os04g20070;LOC_Os04g20164;LOC_Os06g23114;LOC_Os06g23684;LOC_Os09g18090;LOC_Os09g36550;LOC_Os11g42510
Environmental Information Processing	Membrane transport	ko02010	ABC transporters	0.0223	0.0866	0.26	1	0.642828	LOC_Os01g24010;LOC_Os01g25010;LOC_Os01g42370;LOC_Os01g42380;LOC_Os01g45330;LOC_Os01g50080;LOC_Os01g52550;LOC_Os01g61270;LOC_Os01g68330;LOC_Os01g68410;LOC_Os01g73320;LOC_Os02g11760;LOC_Os02g17940;LOC_Os02g21340;LOC_Os02g21750;LOC_Os02g46680;LOC_Os03g04920;LOC_Os03g06600;LOC_Os03g17350;LOC_Os03g64200;LOC_Os04g49890;LOC_Os05g01700;LOC_Os05g04600;LOC_Os05g04610;LOC_Os05g10730;LOC_Os05g31910;LOC_Os05g…
Genetic Information Processing	Translation	ko03013	RNA transport	0.0093	0.0404	0.23	1	0.642828	LOC_Os01g44394;LOC_Os01g74490;LOC_Os03g05020;LOC_Os03g06980;LOC_Os03g17790;LOC_Os03g55660;LOC_Os03g60480;LOC_Os04g16080;LOC_Os04g42600;LOC_Os05g49470;LOC_Os06g24200;LOC_Os06g36030;LOC_Os07g35240;LOC_Os07g48560;LOC_Os10g33740;LOC_Os11g02750;LOC_Os12g02720;LOC_Os12g27780;LOC_Os12g43390;LOC_Os12g43490
Genetic Information Processing	Transcription	ko03020	RNA polymerase	0.0153	0.0525	0.29	1	0.642828	LOC_Os01g03830;LOC_Os01g37410;LOC_Os01g58810;LOC_Os01g59140;LOC_Os02g20200;LOC_Os02g20470;LOC_Os03g01684;LOC_Os03g13260;LOC_Os03g21419;LOC_Os03g63124;LOC_Os04g02960;LOC_Os04g16830;LOC_Os04g16842;LOC_Os04g35870;LOC_Os04g49290;LOC_Os04g57570;LOC_Os05g05860;LOC_Os05g27060;LOC_Os05g30610;LOC_Os06g23860;LOC_Os06g28330;LOC_Os07g34410;LOC_Os07g35100;LOC_Os08g03880;LOC_Os08g29980;LOC_Os08g30670;LOC_Os09g…

## Sheet: H0-H48
KEGG_A_class	KEGG_B_class	ID	Pathway	GeneRatio	BgRatio	enrich_factor	pvalue	qvalue	geneID
Metabolism	Carbohydrate metabolism	ko00500	Starch and sucrose metabolism	0.0559	0.033	1.7	5.79888e-10	4.03611e-08	LOC_Os01g04200;LOC_Os01g09460;LOC_Os01g13550;LOC_Os01g38190;LOC_Os01g44090;LOC_Os01g51570;LOC_Os01g59819;LOC_Os01g59840;LOC_Os01g67220;LOC_Os01g69030;LOC_Os01g71320;LOC_Os01g71340;LOC_Os01g71380;LOC_Os01g71474;LOC_Os01g71670;LOC_Os01g71930;LOC_Os02g04670;LOC_Os02g05744;LOC_Os02g06160;LOC_Os02g19530;LOC_Os02g32660;LOC_Os02g33110;LOC_Os02g34990;LOC_Os02g47880;LOC_Os02g48200;LOC_Os02g54820;LOC_Os03g…
--	--	ko04016	MAPK signaling pathway - plant	0.0694	0.044	1.58	1.35668e-09	4.03611e-08	LOC_Os01g02570;LOC_Os01g02730;LOC_Os01g04580;LOC_Os01g09080;LOC_Os01g09990;LOC_Os01g12410;LOC_Os01g25820;LOC_Os01g28450;LOC_Os01g28500;LOC_Os01g36790;LOC_Os01g40094;LOC_Os01g40430;LOC_Os01g49910;LOC_Os01g50370;LOC_Os01g50400;LOC_Os01g50410;LOC_Os01g59570;LOC_Os01g61210;LOC_Os01g61880;LOC_Os01g62760;LOC_Os01g64970;LOC_Os01g66250;LOC_Os02g06260;LOC_Os02g10290;LOC_Os02g10700;LOC_Os02g26430;LOC_Os02g…
Metabolism	Global and overview maps	ko01200	Carbon metabolism	0.0473	0.0269	1.76	1.47473e-09	4.03611e-08	LOC_Os01g02020;LOC_Os01g04200;LOC_Os01g09460;LOC_Os01g09570;LOC_Os01g11054;LOC_Os01g52260;LOC_Os01g54030;LOC_Os01g55540;LOC_Os01g55950;LOC_Os01g58020;LOC_Os01g58380;LOC_Os01g61120;LOC_Os01g61380;LOC_Os01g62430;LOC_Os01g70170;LOC_Os01g71320;LOC_Os01g74510;LOC_Os02g05830;LOC_Os02g07260;LOC_Os02g12900;LOC_Os02g13840;LOC_Os02g14770;LOC_Os02g38920;LOC_Os02g40900;LOC_Os02g43470;LOC_Os03g04140;LOC_Os03g…
Metabolism	Carbohydrate metabolism	ko00010	Glycolysis / Gluconeogenesis	0.0293	0.0145	2.02	6.29699e-09	1.29254e-07	LOC_Os01g04200;LOC_Os01g09460;LOC_Os01g09570;LOC_Os01g62430;LOC_Os01g62860;LOC_Os01g62870;LOC_Os01g71320;LOC_Os01g74510;LOC_Os02g01510;LOC_Os02g07260;LOC_Os02g08030;LOC_Os02g38920;LOC_Os02g43280;LOC_Os02g48360;LOC_Os02g49720;LOC_Os03g08880;LOC_Os03g09020;LOC_Os03g15050;LOC_Os03g19250;LOC_Os03g21260;LOC_Os03g31750;LOC_Os03g50480;LOC_Os03g60370;LOC_Os04g31350;LOC_Os04g33450;LOC_Os04g39420;LOC_Os04g…
Metabolism	Biosynthesis of other secondary metabolites	ko00940	Phenylpropanoid biosynthesis	0.0491	0.0291	1.69	8.83685e-09	1.4511e-07	LOC_Os01g15830;LOC_Os01g16450;LOC_Os01g19020;LOC_Os01g22249;LOC_Os01g22352;LOC_Os01g28030;LOC_Os01g36240;LOC_Os01g40860;LOC_Os01g40870;LOC_Os01g41430;LOC_Os01g45140;LOC_Os01g45200;LOC_Os01g59819;LOC_Os01g59840;LOC_Os01g67220;LOC_Os01g67530;LOC_Os01g73200;LOC_Os01g73220;LOC_Os02g06610;LOC_Os02g06630;LOC_Os02g08420;LOC_Os02g09490;LOC_Os02g14160;LOC_Os02g14430;LOC_Os02g14440;LOC_Os02g41680;LOC_Os02g…
Environmental Information Processing	Signal transduction	ko04075	Plant hormone signal transduction	0.092	0.064	1.44	1.27109e-08	1.73939e-07	LOC_Os01g02570;LOC_Os01g02730;LOC_Os01g04580;LOC_Os01g06220;LOC_Os01g06560;LOC_Os01g09800;LOC_Os01g09990;LOC_Os01g12160;LOC_Os01g12410;LOC_Os01g13030;LOC_Os01g18360;LOC_Os01g28450;LOC_Os01g28500;LOC_Os01g33110;LOC_Os01g36790;LOC_Os01g38610;LOC_Os01g40094;LOC_Os01g45860;LOC_Os01g49920;LOC_Os01g51140;LOC_Os01g52290;LOC_Os01g55940;LOC_Os01g61210;LOC_Os01g62760;LOC_Os01g64730;LOC_Os01g64970;LOC_Os01g…
Organismal Systems	Environmental adaptation	ko04626	Plant-pathogen interaction	0.1335	0.1012	1.32	6.56618e-08	7.70169e-07	ChrUn.fgenesh.gene.26;LOC_Os01g02360;LOC_Os01g02570;LOC_Os01g02730;LOC_Os01g02750;LOC_Os01g04580;LOC_Os01g06280;LOC_Os01g06890;LOC_Os01g07280;LOC_Os01g09080;LOC_Os01g09100;LOC_Os01g12410;LOC_Os01g24820;LOC_Os01g25820;LOC_Os01g28450;LOC_Os01g28500;LOC_Os01g32660;LOC_Os01g36790;LOC_Os01g40260;LOC_Os01g40430;LOC_Os01g41750;LOC_Os01g41890;LOC_Os01g43410;LOC_Os01g46800;LOC_Os01g47370;LOC_Os01g47900;LO…
Metabolism	Energy metabolism	ko00710	Carbon fixation in photosynthetic organisms	0.0171	0.0073	2.34	1.35421e-07	1.38985e-06	LOC_Os01g11054;LOC_Os01g54030;LOC_Os01g55540;LOC_Os01g58020;LOC_Os01g61120;LOC_Os01g61380;LOC_Os01g62430;LOC_Os01g74510;LOC_Os02g05830;LOC_Os02g07260;LOC_Os02g14770;LOC_Os02g38920;LOC_Os02g40900;LOC_Os03g15050;LOC_Os03g31750;LOC_Os04g19740;LOC_Os04g44870;LOC_Os04g58570;LOC_Os05g33570;LOC_Os05g36270;LOC_Os05g39000;LOC_Os05g41640;LOC_Os06g40640;LOC_Os06g45370;LOC_Os06g45710;LOC_Os07g01760;LOC_Os07g…
Metabolism	Lipid metabolism	ko00564	Glycerophospholipid metabolism	0.0284	0.015	1.89	1.60027e-07	1.4599e-06	LOC_Os01g14900;LOC_Os01g19390;LOC_Os01g20860;LOC_Os01g22570;LOC_Os01g42690;LOC_Os01g45020;LOC_Os01g46370;LOC_Os01g47580;LOC_Os01g49820;LOC_Os01g50030;LOC_Os01g50032;LOC_Os01g52230;LOC_Os01g55780;LOC_Os01g58510;LOC_Os01g63580;LOC_Os01g71950;LOC_Os01g72940;LOC_Os01g74000;LOC_Os02g02340;LOC_Os02g02750;LOC_Os02g31030;LOC_Os02g37590;LOC_Os02g37700;LOC_Os02g43700;LOC_Os02g54650;LOC_Os03g13030;LOC_Os03g…
Metabolism	Global and overview maps	ko01230	Biosynthesis of amino acids	0.041	0.0248	1.65	3.83983e-07	3.1527e-06	LOC_Os01g09570;LOC_Os01g15460;LOC_Os01g18860;LOC_Os01g46380;LOC_Os01g48446;LOC_Os01g52260;LOC_Os01g55540;LOC_Os01g62430;LOC_Os01g62900;LOC_Os01g70170;LOC_Os02g07260;LOC_Os02g08410;LOC_Os02g12900;LOC_Os02g13840;LOC_Os02g24020;LOC_Os02g38920;LOC_Os02g46520;LOC_Os02g57280;LOC_Os03g04140;LOC_Os03g04410;LOC_Os03g05800;LOC_Os03g06200;LOC_Os03g08880;LOC_Os03g10050;LOC_Os03g12890;LOC_Os03g15780;LOC_Os03g…
Metabolism	Carbohydrate metabolism	ko00051	Fructose and mannose metabolism	0.0162	0.0073	2.22	1.30583e-06	9.74683e-06	LOC_Os01g09460;LOC_Os01g09570;LOC_Os01g47400;LOC_Os01g54300;LOC_Os01g62430;LOC_Os01g71320;LOC_Os01g74510;LOC_Os02g48360;LOC_Os03g02410;LOC_Os03g08880;LOC_Os03g51000;LOC_Os03g61270;LOC_Os03g61280;LOC_Os04g33450;LOC_Os04g39420;LOC_Os04g44870;LOC_Os04g58570;LOC_Os05g06500;LOC_Os05g07130;LOC_Os05g36270;LOC_Os05g39000;LOC_Os05g44922;LOC_Os06g04620;LOC_Os06g22060;LOC_Os06g40640;LOC_Os06g44260;LOC_Os06g…
Metabolism	Lipid metabolism	ko00561	Glycerolipid metabolism	0.0207	0.0112	1.86	1.24796e-05	8.53866e-05	LOC_Os01g10250;LOC_Os01g14900;LOC_Os01g19390;LOC_Os01g22570;LOC_Os01g45020;LOC_Os01g47580;LOC_Os01g49820;LOC_Os01g58510;LOC_Os01g62860;LOC_Os01g62870;LOC_Os01g63580;LOC_Os01g71950;LOC_Os02g02340;LOC_Os02g33580;LOC_Os02g43280;LOC_Os02g48350;LOC_Os02g49720;LOC_Os02g50690;LOC_Os02g54650;LOC_Os03g15840;LOC_Os03g38470;LOC_Os03g51000;LOC_Os03g51010;LOC_Os03g64170;LOC_Os04g53370;LOC_Os04g54200;LOC_Os05g…
Metabolism	Biosynthesis of other secondary metabolites	ko00941	Flavonoid biosynthesis	0.0207	0.0114	1.82	2.13175e-05	0.000134637	LOC_Os01g53330;LOC_Os01g53350;LOC_Os01g53420;LOC_Os01g53430;LOC_Os01g61610;LOC_Os03g25150;LOC_Os03g47860;LOC_Os03g62480;LOC_Os04g01140;LOC_Os04g51990;LOC_Os04g52190;LOC_Os04g53860;LOC_Os04g56700;LOC_Os04g56910;LOC_Os05g25640;LOC_Os05g45080;LOC_Os05g45090;LOC_Os05g45100;LOC_Os05g45120;LOC_Os05g45140;LOC_Os05g45180;LOC_Os06g08640;LOC_Os06g44170;LOC_Os06g44180;LOC_Os06g46920;LOC_Os07g22850;LOC_Os07g…
Metabolism	Metabolism of other amino acids	ko00480	Glutathione metabolism	0.0207	0.0115	1.8	3.00854e-05	0.000176441	LOC_Os01g27360;LOC_Os01g27480;LOC_Os01g37750;LOC_Os01g49710;LOC_Os01g49720;LOC_Os01g55830;LOC_Os01g72120;LOC_Os01g72130;LOC_Os01g72140;LOC_Os01g72150;LOC_Os01g72170;LOC_Os02g15550;LOC_Os02g28110;LOC_Os02g34810;LOC_Os02g43550;LOC_Os02g44500;LOC_Os02g55140;LOC_Os02g56850;LOC_Os03g24380;LOC_Os04g35520;LOC_Os04g37580;LOC_Os04g38450;LOC_Os04g46000;LOC_Os04g51300;LOC_Os05g02530;LOC_Os05g05620;LOC_Os05g…
Metabolism	Amino acid metabolism	ko00270	Cysteine and methionine metabolism	0.0225	0.0131	1.71	5.77262e-05	0.000315975	LOC_Os01g09700;LOC_Os01g18640;LOC_Os01g18860;LOC_Os01g39860;LOC_Os01g48446;LOC_Os01g52260;LOC_Os01g55540;LOC_Os01g61380;LOC_Os02g01510;LOC_Os02g12900;LOC_Os02g15550;LOC_Os02g19924;LOC_Os02g39790;LOC_Os02g40900;LOC_Os02g53180;LOC_Os03g04140;LOC_Os03g06200;LOC_Os03g10050;LOC_Os03g12110;LOC_Os03g12890;LOC_Os03g20850;LOC_Os03g29350;LOC_Os03g53650;LOC_Os04g08350;LOC_Os04g48850;LOC_Os05g04510;LOC_Os05g…
Metabolism	Biosynthesis of other secondary metabolites	ko00944	Flavone and flavonol biosynthesis	0.0059	0.0019	3.05	8.07026e-05	0.000410873	LOC_Os01g08090;LOC_Os01g08100;LOC_Os01g08110;LOC_Os02g28200;LOC_Os03g25150;LOC_Os04g44240;LOC_Os04g44250;LOC_Os04g51660;LOC_Os06g05320;LOC_Os07g47550;LOC_Os10g16974;LOC_Os11g26920;LOC_Os11g27370
Metabolism	Metabolism of terpenoids and polyketides	ko00906	Carotenoid biosynthesis	0.0099	0.0043	2.29	8.50718e-05	0.000410873	LOC_Os02g07680;LOC_Os02g47470;LOC_Os02g57290;LOC_Os03g05880;LOC_Os03g05900;LOC_Os03g05910;LOC_Os03g05920;LOC_Os03g18740;LOC_Os03g61740;LOC_Os04g37619;LOC_Os04g46470;LOC_Os06g51290;LOC_Os07g05940;LOC_Os07g18120;LOC_Os07g18158;LOC_Os07g18162;LOC_Os07g30960;LOC_Os08g02210;LOC_Os10g38940;LOC_Os10g39930;LOC_Os12g42280;LOC_Os12g43130
Metabolism	Carbohydrate metabolism	ko00030	Pentose phosphate pathway	0.0117	0.0055	2.11	9.36405e-05	0.000427132	LOC_Os01g04200;LOC_Os01g09570;LOC_Os01g70170;LOC_Os01g74510;LOC_Os02g48360;LOC_Os03g08880;LOC_Os03g50480;LOC_Os04g19740;LOC_Os04g33450;LOC_Os04g39420;LOC_Os05g36270;LOC_Os05g39000;LOC_Os05g44922;LOC_Os06g14510;LOC_Os06g22060;LOC_Os06g40640;LOC_Os06g41360;LOC_Os06g45370;LOC_Os07g41280;LOC_Os08g02700;LOC_Os08g05830;LOC_Os08g34210;LOC_Os09g29210;LOC_Os09g29239;LOC_Os09g38510;LOC_Os10g26570
Metabolism	Lipid metabolism	ko00073	Cutin, suberine and wax biosynthesis	0.0126	0.0064	1.97	0.000197513	0.00085352	LOC_Os01g01520;LOC_Os01g08810;LOC_Os01g48874;LOC_Os01g59000;LOC_Os01g59020;LOC_Os01g72270;LOC_Os02g56920;LOC_Os03g04660;LOC_Os03g04680;LOC_Os03g07140;LOC_Os03g12260;LOC_Os04g28520;LOC_Os04g33370;LOC_Os04g43170;LOC_Os04g43200;LOC_Os05g31740;LOC_Os06g03930;LOC_Os06g05790;LOC_Os06g14324;LOC_Os06g14370;LOC_Os07g23380;LOC_Os08g16260;LOC_Os08g20200;LOC_Os08g44360;LOC_Os09g39410;LOC_Os10g38110;LOC_Os10g…
Metabolism	Metabolism of terpenoids and polyketides	ko00900	Terpenoid backbone biosynthesis	0.0099	0.0046	2.15	0.000246875	0.00101348	LOC_Os01g02020;LOC_Os01g14630;LOC_Os01g16020;LOC_Os01g45460;LOC_Os01g50050;LOC_Os02g10400;LOC_Os02g48330;LOC_Os02g51080;LOC_Os03g02710;LOC_Os03g08624;LOC_Os03g10080;LOC_Os03g52180;LOC_Os04g56230;LOC_Os05g46580;LOC_Os05g50550;LOC_Os06g07120;LOC_Os07g09190;LOC_Os07g39270;LOC_Os08g09370;LOC_Os09g31970;LOC_Os12g01480;LOC_Os12g17320
Cellular Processes	Transport and catabolism	ko04145	Phagosome	0.0144	0.0079	1.83	0.000343392	0.00134259	LOC_Os01g12900;LOC_Os01g38510;LOC_Os01g42430;LOC_Os01g46980;LOC_Os01g51380;LOC_Os01g73130;LOC_Os02g02730;LOC_Os02g02840;LOC_Os02g07870;LOC_Os02g47320;LOC_Os03g01530;LOC_Os03g11440;LOC_Os03g11970;LOC_Os03g14690;LOC_Os03g18910;LOC_Os04g44810;LOC_Os04g55040;LOC_Os04g59540;LOC_Os05g43170;LOC_Os05g44050;LOC_Os05g51530;LOC_Os06g37180;LOC_Os06g38320;LOC_Os06g45120;LOC_Os07g36465;LOC_Os07g36470;LOC_Os07g…
Metabolism	Carbohydrate metabolism	ko00630	Glyoxylate and dicarboxylate metabolism	0.0167	0.0097	1.71	0.000509781	0.00190253	LOC_Os01g02020;LOC_Os01g55950;LOC_Os01g58020;LOC_Os01g61380;LOC_Os02g05830;LOC_Os02g13840;LOC_Os02g26160;LOC_Os02g40900;LOC_Os03g04410;LOC_Os03g19250;LOC_Os03g56160;LOC_Os04g40990;LOC_Os04g41340;LOC_Os04g49460;LOC_Os04g53210;LOC_Os04g53230;LOC_Os04g58710;LOC_Os05g35440;LOC_Os06g29180;LOC_Os06g29220;LOC_Os06g40940;LOC_Os06g51150;LOC_Os07g01760;LOC_Os07g03870;LOC_Os07g05820;LOC_Os07g34520;LOC_Os07g…
Cellular Processes	Transport and catabolism	ko04146	Peroxisome	0.0176	0.0104	1.68	0.000536871	0.00191652	LOC_Os01g16350;LOC_Os01g17390;LOC_Os01g48910;LOC_Os01g70090;LOC_Os01g70160;LOC_Os02g19650;LOC_Os03g07140;LOC_Os03g22810;LOC_Os03g31550;LOC_Os03g38730;LOC_Os03g50040;LOC_Os03g61360;LOC_Os04g28520;LOC_Os04g53210;LOC_Os05g01700;LOC_Os05g25850;LOC_Os05g32630;LOC_Os05g46460;LOC_Os06g06350;LOC_Os06g24704;LOC_Os06g51150;LOC_Os07g05820;LOC_Os07g23380;LOC_Os07g46990;LOC_Os08g20200;LOC_Os08g39080;LOC_Os08g…
Metabolism	Lipid metabolism	ko00071	Fatty acid degradation	0.0095	0.0048	1.99	0.00106945	0.00364428	LOC_Os01g02020;LOC_Os01g48910;LOC_Os02g17390;LOC_Os02g43280;LOC_Os02g49720;LOC_Os03g09020;LOC_Os05g45300;LOC_Os06g03930;LOC_Os06g06350;LOC_Os06g24704;LOC_Os09g26880;LOC_Os10g07229;LOC_Os10g31950;LOC_Os10g38110;LOC_Os10g38120;LOC_Os11g08300;LOC_Os11g10480;LOC_Os11g10520;LOC_Os11g39220;LOC_Os12g04990;LOC_Os12g07110
Metabolism	Lipid metabolism	ko01040	Biosynthesis of unsaturated fatty acids	0.0077	0.0036	2.16	0.00114555	0.00364428	LOC_Os02g48560;LOC_Os03g30950;LOC_Os03g49480;LOC_Os03g53010;LOC_Os04g20280;LOC_Os04g31070;LOC_Os04g40730;LOC_Os06g19590;LOC_Os06g24704;LOC_Os07g23410;LOC_Os07g23430;LOC_Os08g09950;LOC_Os08g10010;LOC_Os08g30340;LOC_Os10g31950;LOC_Os11g24484;LOC_Os11g39220
Organismal Systems	Environmental adaptation	ko04712	Circadian rhythm - plant	0.0153	0.0091	1.69	0.00115402	0.00364428	LOC_Os01g15900;LOC_Os01g38610;LOC_Os01g51140;LOC_Os02g08150;LOC_Os02g10860;LOC_Os02g39140;LOC_Os02g39710;LOC_Os02g46030;LOC_Os02g55250;LOC_Os02g56140;LOC_Os03g10940;LOC_Os03g22770;LOC_Os04g49450;LOC_Os06g01670;LOC_Os06g15330;LOC_Os06g16370;LOC_Os06g35940;LOC_Os06g45840;LOC_Os06g51260;LOC_Os07g22850;LOC_Os07g34190;LOC_Os07g34260;LOC_Os07g49460;LOC_Os08g06110;LOC_Os08g13360;LOC_Os08g43160;LOC_Os09g…
Metabolism	Metabolism of terpenoids and polyketides	ko00908	Zeatin biosynthesis	0.0108	0.006	1.79	0.00244317	0.00742954	LOC_Os01g10110;LOC_Os01g71310;LOC_Os02g11640;LOC_Os02g11680;LOC_Os02g11700;LOC_Os02g36830;LOC_Os02g51900;LOC_Os02g51930;LOC_Os04g20474;LOC_Os04g24850;LOC_Os04g25440;LOC_Os04g44354;LOC_Os04g46970;LOC_Os04g46980;LOC_Os04g46990;LOC_Os04g47720;LOC_Os04g47770;LOC_Os05g08480;LOC_Os05g24660;LOC_Os07g30610;LOC_Os07g30760;LOC_Os07g42970;LOC_Os08g35860;LOC_Os10g09990
Metabolism	Metabolism of terpenoids and polyketides	ko00904	Diterpenoid biosynthesis	0.0185	0.0122	1.52	0.00322108	0.00944527	LOC_Os01g03610;LOC_Os01g09300;LOC_Os01g11150;LOC_Os02g09320;LOC_Os02g09400;LOC_Os02g17780;LOC_Os02g36020;LOC_Os02g36070;LOC_Os02g36110;LOC_Os02g36140;LOC_Os02g36150;LOC_Os02g36190;LOC_Os02g36210;LOC_Os02g36280;LOC_Os04g09900;LOC_Os04g09920;LOC_Os04g10000;LOC_Os04g10010;LOC_Os04g10060;LOC_Os04g10160;LOC_Os04g27020;LOC_Os04g33240;LOC_Os05g11810;LOC_Os05g34854;LOC_Os05g43880;LOC_Os05g48700;LOC_Os06g…
Metabolism	Metabolism of terpenoids and polyketides	ko00905	Brassinosteroid biosynthesis	0.0045	0.0018	2.44	0.00432785	0.0122531	LOC_Os01g29150;LOC_Os01g63260;LOC_Os03g12660;LOC_Os03g40540;LOC_Os05g33590;LOC_Os07g06800;LOC_Os09g26960;LOC_Os09g26980;LOC_Os11g04710;LOC_Os12g04480
Metabolism	Amino acid metabolism	ko00280	Valine, leucine and isoleucine degradation	0.0108	0.0064	1.69	0.00544789	0.014701	LOC_Os01g01740;LOC_Os01g02020;LOC_Os01g10450;LOC_Os01g16350;LOC_Os01g17390;LOC_Os02g43280;LOC_Os02g49720;LOC_Os02g52040;LOC_Os03g02710;LOC_Os03g12890;LOC_Os05g03480;LOC_Os05g39770;LOC_Os05g44290;LOC_Os05g49070;LOC_Os05g50190;LOC_Os06g11660;LOC_Os08g32850;LOC_Os09g26880;LOC_Os10g31950;LOC_Os10g40200;LOC_Os10g42210;LOC_Os11g08300;LOC_Os12g08260;LOC_Os12g41250
Metabolism	Lipid metabolism	ko00592	alpha-Linolenic acid metabolism	0.0126	0.0078	1.62	0.00572963	0.014701	LOC_Os01g27230;LOC_Os01g44950;LOC_Os01g46370;LOC_Os02g10120;LOC_Os02g17390;LOC_Os02g43700;LOC_Os03g12500;LOC_Os03g15460;LOC_Os03g50030;LOC_Os03g55800;LOC_Os03g55820;LOC_Os04g37430;LOC_Os04g52500;LOC_Os05g23880;LOC_Os05g28770;LOC_Os05g32380;LOC_Os06g11210;LOC_Os06g11290;LOC_Os06g24704;LOC_Os07g47250;LOC_Os08g04800;LOC_Os08g39840;LOC_Os08g39850;LOC_Os09g33820;LOC_Os10g31950;LOC_Os11g10480;LOC_Os11g…
Metabolism	Global and overview maps	ko01212	Fatty acid metabolism	0.0126	0.0078	1.62	0.00572963	0.014701	LOC_Os01g02020;LOC_Os01g48910;LOC_Os02g10320;LOC_Os02g17390;LOC_Os02g43090;LOC_Os02g48560;LOC_Os03g28420;LOC_Os03g30950;LOC_Os03g49480;LOC_Os03g53010;LOC_Os04g20280;LOC_Os04g31070;LOC_Os04g36800;LOC_Os04g40730;LOC_Os06g05130;LOC_Os06g06350;LOC_Os06g19590;LOC_Os06g24704;LOC_Os07g23410;LOC_Os07g23430;LOC_Os08g09950;LOC_Os08g10010;LOC_Os08g30340;LOC_Os10g31950;LOC_Os11g24484;LOC_Os11g39220;LOC_Os12g…
Metabolism	Energy metabolism	ko00190	Oxidative phosphorylation	0.0212	0.015	1.41	0.00761784	0.0189535	LOC_Os01g22900;LOC_Os01g42430;LOC_Os01g46980;LOC_Os01g51380;LOC_Os01g58022;LOC_Os01g58024;LOC_Os01g64670;LOC_Os01g73130;LOC_Os02g07870;LOC_Os02g32120;LOC_Os02g47320;LOC_Os03g14690;LOC_Os03g20020;LOC_Os03g48310;LOC_Os03g55874;LOC_Os04g16740;LOC_Os04g16742;LOC_Os04g32660;LOC_Os04g33490;LOC_Os04g55040;LOC_Os04g59040;LOC_Os05g02310;LOC_Os05g51530;LOC_Os06g37180;LOC_Os06g45120;LOC_Os07g10500;LOC_Os07g…
Metabolism	Amino acid metabolism	ko00400	Phenylalanine, tyrosine and tryptophan biosynthesis	0.009	0.0053	1.69	0.0105873	0.025567	LOC_Os01g15460;LOC_Os01g55540;LOC_Os02g08410;LOC_Os02g19924;LOC_Os03g05800;LOC_Os03g15780;LOC_Os03g50880;LOC_Os03g61120;LOC_Os04g33390;LOC_Os04g38950;LOC_Os04g39270;LOC_Os06g23684;LOC_Os07g42960;LOC_Os07g49390;LOC_Os08g04180;LOC_Os09g08130;LOC_Os10g37980;LOC_Os10g41480;LOC_Os11g35040;LOC_Os11g42510
Metabolism	Metabolism of cofactors and vitamins	ko00860	Porphyrin and chlorophyll metabolism	0.0081	0.0048	1.7	0.0137311	0.031977	LOC_Os01g16020;LOC_Os01g43390;LOC_Os02g51080;LOC_Os02g54980;LOC_Os03g05310;LOC_Os03g59090;LOC_Os05g29760;LOC_Os06g40080;LOC_Os06g49110;LOC_Os06g49120;LOC_Os09g36200;LOC_Os10g25020;LOC_Os10g25030;LOC_Os10g25040;LOC_Os10g41760;LOC_Os10g41780;LOC_Os11g02570;LOC_Os12g02500
Metabolism	Amino acid metabolism	ko00350	Tyrosine metabolism	0.0086	0.0051	1.67	0.0140207	0.031977	LOC_Os01g55540;LOC_Os02g07160;LOC_Os02g10310;LOC_Os02g19924;LOC_Os03g09020;LOC_Os03g22970;LOC_Os03g61330;LOC_Os04g04950;LOC_Os04g40040;LOC_Os06g01360;LOC_Os06g23114;LOC_Os06g23684;LOC_Os08g04540;LOC_Os09g36550;LOC_Os10g07229;LOC_Os11g10480;LOC_Os11g10520;LOC_Os11g35040;LOC_Os11g42510
Metabolism	Biosynthesis of other secondary metabolites	ko00943	Isoflavonoid biosynthesis	0.0036	0.0016	2.31	0.0151411	0.0328894	LOC_Os02g28200;LOC_Os02g30100;LOC_Os02g30110;LOC_Os03g55230;LOC_Os03g55250;LOC_Os04g51660;LOC_Os06g05320;LOC_Os12g39310
Metabolism	Carbohydrate metabolism	ko00620	Pyruvate metabolism	0.0126	0.0084	1.51	0.0152219	0.0328894	LOC_Os01g02020;LOC_Os01g11054;LOC_Os01g54030;LOC_Os01g61120;LOC_Os01g61380;LOC_Os02g01510;LOC_Os02g14770;LOC_Os02g17920;LOC_Os02g40900;LOC_Os02g43280;LOC_Os02g49720;LOC_Os03g15050;LOC_Os03g19250;LOC_Os03g31750;LOC_Os04g40990;LOC_Os05g33570;LOC_Os06g01630;LOC_Os06g13720;LOC_Os07g43700;LOC_Os07g49140;LOC_Os08g09250;LOC_Os09g14670;LOC_Os09g26880;LOC_Os10g42100;LOC_Os11g08300;LOC_Os11g10980;LOC_Os11g…
Metabolism	Glycan biosynthesis and metabolism	ko00511	Other glycan degradation	0.0117	0.0077	1.51	0.0176631	0.0371854	LOC_Os01g11650;LOC_Os01g11710;LOC_Os01g11730;LOC_Os01g11750;LOC_Os01g22640;LOC_Os01g39830;LOC_Os01g46080;LOC_Os03g06940;LOC_Os03g10140;LOC_Os03g13400;LOC_Os03g15020;LOC_Os05g06720;LOC_Os05g11910;LOC_Os06g03890;LOC_Os06g03900;LOC_Os06g06250;LOC_Os06g06520;LOC_Os06g34070;LOC_Os06g34120;LOC_Os06g37560;LOC_Os07g38790;LOC_Os10g25400;LOC_Os10g28330;LOC_Os10g33420;LOC_Os11g13810;LOC_Os12g24170
Environmental Information Processing	Signal transduction	ko04070	Phosphatidylinositol signaling system	0.0171	0.0123	1.39	0.0188742	0.0387418	LOC_Os01g51890;LOC_Os01g56980;LOC_Os01g58510;LOC_Os01g65330;LOC_Os01g71950;LOC_Os02g26720;LOC_Os02g32370;LOC_Os02g54650;LOC_Os03g07600;LOC_Os03g16390;LOC_Os03g18010;LOC_Os03g19720;LOC_Os03g20370;LOC_Os03g24160;LOC_Os03g42810;LOC_Os03g48300;LOC_Os03g51610;LOC_Os03g64130;LOC_Os04g54200;LOC_Os04g59540;LOC_Os05g03610;LOC_Os05g41210;LOC_Os05g45900;LOC_Os06g35060;LOC_Os07g31070;LOC_Os07g39630;LOC_Os07g…
Metabolism	Metabolism of other amino acids	ko00410	beta-Alanine metabolism	0.0072	0.0043	1.69	0.0208621	0.0417778	LOC_Os01g51320;LOC_Os02g43280;LOC_Os02g49720;LOC_Os02g50350;LOC_Os04g04950;LOC_Os04g40040;LOC_Os04g53195;LOC_Os06g23114;LOC_Os06g24704;LOC_Os07g30170;LOC_Os08g36320;LOC_Os09g26880;LOC_Os09g36550;LOC_Os10g42210;LOC_Os11g08300;LOC_Os11g39220
Metabolism	Glycan biosynthesis and metabolism	ko00531	Glycosaminoglycan degradation	0.0063	0.0036	1.74	0.0231944	0.0453425	LOC_Os01g39830;LOC_Os02g32504;LOC_Os02g55870;LOC_Os03g06940;LOC_Os03g10140;LOC_Os03g13400;LOC_Os03g15020;LOC_Os06g08090;LOC_Os06g37560;LOC_Os07g38790;LOC_Os10g28330;LOC_Os11g34110;LOC_Os12g24170;LOC_Os12g38920
Metabolism	Lipid metabolism	ko00100	Steroid biosynthesis	0.0063	0.0037	1.71	0.0272757	0.0520808	LOC_Os01g11270;LOC_Os01g11340;LOC_Os02g04690;LOC_Os02g04710;LOC_Os03g01820;LOC_Os03g29150;LOC_Os03g59040;LOC_Os05g12040;LOC_Os07g01150;LOC_Os07g10600;LOC_Os08g41780;LOC_Os10g25780;LOC_Os11g32240;LOC_Os11g48020
Metabolism	Carbohydrate metabolism	ko00052	Galactose metabolism	0.0171	0.0126	1.35	0.0287027	0.0535601	LOC_Os01g09460;LOC_Os01g09570;LOC_Os01g38190;LOC_Os01g39830;LOC_Os01g71320;LOC_Os02g33110;LOC_Os03g06940;LOC_Os03g08880;LOC_Os03g10140;LOC_Os03g13400;LOC_Os03g15020;LOC_Os03g20120;LOC_Os03g50480;LOC_Os03g59430;LOC_Os04g33450;LOC_Os04g39420;LOC_Os04g56930;LOC_Os05g44922;LOC_Os05g51670;LOC_Os06g07600;LOC_Os06g37560;LOC_Os06g46340;LOC_Os07g10840;LOC_Os07g48160;LOC_Os07g48830;LOC_Os08g28730;LOC_Os09g…
Metabolism	Lipid metabolism	ko00591	Linoleic acid metabolism	0.0041	0.0021	1.97	0.0298161	0.0544012	LOC_Os02g10120;LOC_Os03g15460;LOC_Os03g49350;LOC_Os03g50030;LOC_Os04g37430;LOC_Os05g23880;LOC_Os05g28770;LOC_Os08g39840;LOC_Os08g39850
Metabolism	Amino acid metabolism	ko00220	Arginine biosynthesis	0.0059	0.0034	1.72	0.031221	0.0557262	LOC_Os01g55540;LOC_Os02g43470;LOC_Os02g46520;LOC_Os02g57280;LOC_Os03g31690;LOC_Os03g58040;LOC_Os04g01590;LOC_Os04g05010;LOC_Os06g10770;LOC_Os07g01760;LOC_Os08g40110;LOC_Os10g25130;LOC_Os10g31820
Metabolism	Lipid metabolism	ko00565	Ether lipid metabolism	0.0059	0.0035	1.68	0.0365663	0.0625476	LOC_Os01g20860;LOC_Os02g02750;LOC_Os03g15460;LOC_Os03g27370;LOC_Os03g50030;LOC_Os03g61130;LOC_Os03g63580;LOC_Os06g10280;LOC_Os06g40170;LOC_Os06g40180;LOC_Os06g49790;LOC_Os07g15680;LOC_Os08g31860
Metabolism	Energy metabolism	ko00910	Nitrogen metabolism	0.0059	0.0035	1.68	0.0365663	0.0625476	LOC_Os01g45274;LOC_Os01g55950;LOC_Os02g43470;LOC_Os03g58040;LOC_Os05g48200;LOC_Os08g06530;LOC_Os08g32750;LOC_Os08g32780;LOC_Os08g36480;LOC_Os08g36630;LOC_Os08g36680;LOC_Os09g28910;LOC_Os10g31820
Metabolism	Lipid metabolism	ko00590	Arachidonic acid metabolism	0.005	0.0028	1.74	0.0410007	0.0687015	LOC_Os02g19650;LOC_Os02g44500;LOC_Os03g15460;LOC_Os03g24380;LOC_Os03g26460;LOC_Os03g50030;LOC_Os03g61360;LOC_Os04g38450;LOC_Os05g46460;LOC_Os12g43970;Oryza_sativa_newGene_1645
Metabolism	Carbohydrate metabolism	ko00520	Amino sugar and nucleotide sugar metabolism	0.0298	0.0243	1.22	0.0433675	0.071214	LOC_Os01g04200;LOC_Os01g07890;LOC_Os01g09460;LOC_Os01g19220;LOC_Os01g49320;LOC_Os01g50870;LOC_Os01g64100;LOC_Os01g64110;LOC_Os01g71320;LOC_Os02g04840;LOC_Os02g12130;LOC_Os02g29530;LOC_Os02g39330;LOC_Os02g51620;LOC_Os03g02410;LOC_Os03g04060;LOC_Os03g17230;LOC_Os03g30000;LOC_Os03g50480;LOC_Os03g55070;LOC_Os04g41620;LOC_Os04g41680;LOC_Os04g54810;LOC_Os05g04690;LOC_Os05g06500;LOC_Os05g15770;LOC_Os05g…
Metabolism	Biosynthesis of other secondary metabolites	ko00950	Isoquinoline alkaloid biosynthesis	0.0063	0.004	1.59	0.0489424	0.0765387	LOC_Os01g55540;LOC_Os02g19924;LOC_Os03g14730;LOC_Os03g22970;LOC_Os04g04950;LOC_Os04g40040;LOC_Os06g23114;LOC_Os06g23684;LOC_Os08g04540;LOC_Os08g43430;LOC_Os09g36550;LOC_Os10g40990;LOC_Os11g35040;LOC_Os11g42510
Metabolism	Carbohydrate metabolism	ko00650	Butanoate metabolism	0.0054	0.0033	1.66	0.0489868	0.0765387	LOC_Os01g02020;LOC_Os01g16350;LOC_Os01g17250;LOC_Os01g17390;LOC_Os01g58380;LOC_Os03g02710;LOC_Os03g19250;LOC_Os04g32010;LOC_Os04g52440;LOC_Os04g52450;LOC_Os08g10510;LOC_Os08g36320
Metabolism	Carbohydrate metabolism	ko00562	Inositol phosphate metabolism	0.0153	0.0116	1.32	0.0494067	0.0765387	LOC_Os01g51890;LOC_Os01g59880;LOC_Os01g62430;LOC_Os01g65330;LOC_Os02g26720;LOC_Os02g32370;LOC_Os03g07600;LOC_Os03g09250;LOC_Os03g16390;LOC_Os03g18010;LOC_Os03g24160;LOC_Os03g42810;LOC_Os03g51610;LOC_Os03g57950;LOC_Os03g60370;LOC_Os03g61130;LOC_Os03g63580;LOC_Os03g64130;LOC_Os04g44870;LOC_Os04g58570;LOC_Os04g59540;LOC_Os05g03610;LOC_Os05g45900;LOC_Os06g35060;LOC_Os06g36560;LOC_Os07g31070;LOC_Os07g…
Metabolism	Metabolism of other amino acids	ko00460	Cyanoamino acid metabolism	0.0162	0.0125	1.3	0.0566341	0.0861103	LOC_Os01g25360;LOC_Os01g32110;LOC_Os01g55950;LOC_Os01g59819;LOC_Os01g59840;LOC_Os01g67220;LOC_Os01g70830;LOC_Os01g70850;LOC_Os01g70860;LOC_Os03g11420;LOC_Os03g41180;LOC_Os03g53860;LOC_Os03g63310;LOC_Os04g08350;LOC_Os04g37820;LOC_Os04g38450;LOC_Os04g39814;LOC_Os04g39880;LOC_Os04g43360;LOC_Os04g43390;LOC_Os04g51840;LOC_Os04g55710;LOC_Os05g01370;LOC_Os05g01380;LOC_Os05g01444;LOC_Os05g30350;LOC_Os05g…
Metabolism	Amino acid metabolism	ko00260	Glycine, serine and threonine metabolism	0.0108	0.008	1.35	0.0739849	0.110446	LOC_Os01g48446;LOC_Os03g06200;LOC_Os03g21260;LOC_Os04g04950;LOC_Os04g39020;LOC_Os04g40040;LOC_Os04g53230;LOC_Os05g35440;LOC_Os05g39770;LOC_Os06g04630;LOC_Os06g23114;LOC_Os06g40940;LOC_Os06g44460;LOC_Os06g44500;LOC_Os07g01760;LOC_Os07g11070;LOC_Os08g04180;LOC_Os09g26880;LOC_Os09g32290;LOC_Os09g36550;LOC_Os10g37180;LOC_Os11g04300;LOC_Os12g04120;LOC_Os12g35890
Metabolism	Glycan biosynthesis and metabolism	ko00604	Glycosphingolipid biosynthesis - ganglio series	0.0041	0.0025	1.63	0.0882939	0.129453	LOC_Os01g39830;LOC_Os03g06940;LOC_Os03g10140;LOC_Os03g13400;LOC_Os03g15020;LOC_Os06g37560;LOC_Os07g38790;LOC_Os10g28330;LOC_Os12g24170
Metabolism	Energy metabolism	ko00920	Sulfur metabolism	0.0054	0.0036	1.49	0.0954898	0.137548	LOC_Os01g47690;LOC_Os01g52260;LOC_Os01g68770;LOC_Os02g12900;LOC_Os03g04140;LOC_Os03g10050;LOC_Os03g53650;LOC_Os04g08350;LOC_Os05g45710;LOC_Os07g37230;LOC_Os11g41650;LOC_Os12g08270
Metabolism	Metabolism of cofactors and vitamins	ko00770	Pantothenate and CoA biosynthesis	0.0059	0.0041	1.45	0.103616	0.146679	LOC_Os01g12560;LOC_Os01g46380;LOC_Os02g04120;LOC_Os02g43280;LOC_Os02g49720;LOC_Os02g50350;LOC_Os03g12890;LOC_Os03g17200;LOC_Os04g32010;LOC_Os04g53195;LOC_Os07g30170;LOC_Os10g40200;LOC_Os11g08300
Metabolism	Lipid metabolism	ko00072	Synthesis and degradation of ketone bodies	0.0018	0.0009	2.11	0.106522	0.148238	LOC_Os01g02020;LOC_Os01g16350;LOC_Os01g17390;LOC_Os03g02710
Metabolism	Lipid metabolism	ko00061	Fatty acid biosynthesis	0.0063	0.0045	1.41	0.110847	0.151685	LOC_Os01g48910;LOC_Os02g10320;LOC_Os02g43090;LOC_Os03g28420;LOC_Os03g30950;LOC_Os03g53010;LOC_Os04g31070;LOC_Os04g36800;LOC_Os06g05130;LOC_Os06g06350;LOC_Os08g09950;LOC_Os08g10010;LOC_Os12g04990;LOC_Os12g07110
Metabolism	Metabolism of cofactors and vitamins	ko00740	Riboflavin metabolism	0.0045	0.003	1.51	0.114003	0.153446	LOC_Os01g55310;LOC_Os03g13540;LOC_Os03g17200;LOC_Os03g36750;LOC_Os05g07632;LOC_Os08g37940;LOC_Os09g38040;LOC_Os09g39560;LOC_Os11g19460;LOC_Os12g35580
Metabolism	Metabolism of cofactors and vitamins	ko00730	Thiamine metabolism	0.0036	0.0023	1.59	0.119264	0.157939	LOC_Os01g25440;LOC_Os03g47610;LOC_Os05g30454;LOC_Os07g09190;LOC_Os08g01770;LOC_Os09g16910;LOC_Os12g13380;Oryza_sativa_newGene_765
Metabolism	Metabolism of other amino acids	ko00440	Phosphonate and phosphinate metabolism	0.0018	0.0009	1.95	0.135514	0.176609	LOC_Os02g02750;LOC_Os06g10280;LOC_Os08g12830;LOC_Os08g31860
--	--	ko00515	Mannose type O-glycan biosynthesis	0.0023	0.0013	1.76	0.141223	0.181174	LOC_Os01g02910;LOC_Os01g02930;LOC_Os02g22480;LOC_Os06g28124;LOC_Os12g13640
Metabolism	Metabolism of terpenoids and polyketides	ko00903	Limonene and pinene degradation	0.0014	0.0006	2.11	0.15744	0.198872	LOC_Os02g43280;LOC_Os02g49720;LOC_Os11g08300
Genetic Information Processing	Folding, sorting and degradation	ko04122	Sulfur relay system	0.0018	0.001	1.81	0.167268	0.206105	LOC_Os02g15870;LOC_Os02g56050;LOC_Os02g56080;LOC_Os09g16910
Metabolism	Metabolism of cofactors and vitamins	ko00750	Vitamin B6 metabolism	0.0023	0.0014	1.67	0.168187	0.206105	LOC_Os01g39280;LOC_Os02g13290;LOC_Os03g06200;LOC_Os07g04990;LOC_Os10g01080
Metabolism	Nucleotide metabolism	ko00240	Pyrimidine metabolism	0.009	0.0073	1.23	0.185704	0.224225	LOC_Os01g14810;LOC_Os01g46570;LOC_Os01g51540;LOC_Os01g72250;LOC_Os02g50350;LOC_Os03g17200;LOC_Os03g25440;LOC_Os04g01530;LOC_Os04g33300;LOC_Os05g33630;LOC_Os07g30170;LOC_Os07g43170;LOC_Os08g01530;LOC_Os08g15030;LOC_Os08g33850;LOC_Os11g03230;LOC_Os11g25260;LOC_Os11g25330;LOC_Os12g06800;LOC_Os12g36950
Metabolism	Carbohydrate metabolism	ko00053	Ascorbate and aldarate metabolism	0.0099	0.0084	1.18	0.22677	0.26984	LOC_Os02g34810;LOC_Os02g43280;LOC_Os02g49720;LOC_Os03g07600;LOC_Os03g55070;LOC_Os04g29090;LOC_Os04g35520;LOC_Os04g51300;LOC_Os05g02530;LOC_Os06g36560;LOC_Os06g37080;LOC_Os06g37150;LOC_Os07g39630;LOC_Os07g49400;LOC_Os08g02230;LOC_Os08g41090;LOC_Os09g20090;LOC_Os09g26880;LOC_Os09g39380;LOC_Os11g08300;LOC_Os12g08810;LOC_Os12g25690
Metabolism	Metabolism of terpenoids and polyketides	ko00902	Monoterpenoid biosynthesis	0.0018	0.0011	1.59	0.237177	0.278192	LOC_Os02g02930;LOC_Os03g14400;LOC_Os04g44924;LOC_Os07g48640
Metabolism	Amino acid metabolism	ko00360	Phenylalanine metabolism	0.0072	0.006	1.21	0.242793	0.280768	LOC_Os01g55540;LOC_Os01g58380;LOC_Os02g07160;LOC_Os02g19924;LOC_Os02g41680;LOC_Os03g22970;LOC_Os04g04950;LOC_Os04g10530;LOC_Os04g40040;LOC_Os04g43760;LOC_Os06g23114;LOC_Os06g23684;LOC_Os08g04540;LOC_Os09g36550;LOC_Os11g35040;LOC_Os11g42510
Metabolism	Amino acid metabolism	ko00330	Arginine and proline metabolism	0.0095	0.0081	1.17	0.251356	0.286634	LOC_Os01g51320;LOC_Os01g55540;LOC_Os01g62900;LOC_Os02g15550;LOC_Os02g28110;LOC_Os02g39790;LOC_Os02g43280;LOC_Os02g49720;LOC_Os03g44150;LOC_Os03g58880;LOC_Os04g01590;LOC_Os04g10530;LOC_Os04g39210;LOC_Os04g53195;LOC_Os05g38150;LOC_Os05g43830;LOC_Os06g33710;LOC_Os09g26880;LOC_Os10g27340;LOC_Os10g40360;LOC_Os11g08300
Metabolism	Biosynthesis of other secondary metabolites	ko00901	Indole alkaloid biosynthesis	0.0023	0.0016	1.44	0.258811	0.291093	LOC_Os03g53950;LOC_Os04g59300;LOC_Os07g42250;LOC_Os09g20684;LOC_Os10g39710
Metabolism	Metabolism of cofactors and vitamins	ko00130	Ubiquinone and other terpenoid-quinone biosynthesis	0.0068	0.0058	1.17	0.28952	0.317893	LOC_Os01g67530;LOC_Os01g67550;LOC_Os02g07160;LOC_Os02g19924;LOC_Os02g47310;LOC_Os03g09060;LOC_Os05g25640;LOC_Os06g05910;LOC_Os06g23684;LOC_Os06g43800;LOC_Os07g08200;LOC_Os08g14760;LOC_Os08g34790;LOC_Os11g35040;LOC_Os11g42510
Metabolism	Biosynthesis of other secondary metabolites	ko00232	Caffeine metabolism	0.0005	0.0001	3.17	0.290383	0.317893	LOC_Os03g31550
Metabolism	Biosynthesis of other secondary metabolites	ko00402	Benzoxazinoid biosynthesis	0.0032	0.0026	1.2	0.363747	0.392968	LOC_Os01g36350;LOC_Os03g48430;LOC_Os03g58300;LOC_Os07g13810;LOC_Os08g01480;LOC_Os08g30100;LOC_Os11g25454
Metabolism	Glycan biosynthesis and metabolism	ko00603	Glycosphingolipid biosynthesis - globo and isoglobo series	0.0014	0.001	1.36	0.383388	0.408807	LOC_Os07g38790;LOC_Os07g48160;LOC_Os10g35070
Metabolism	Glycan biosynthesis and metabolism	ko00514	Other types of O-glycan biosynthesis	0.0023	0.0019	1.17	0.424926	0.439744	LOC_Os01g13560;LOC_Os01g31370;LOC_Os01g72610;LOC_Os02g52410;LOC_Os11g36420
Metabolism	Metabolism of other amino acids	ko00430	Taurine and hypotaurine metabolism	0.0009	0.0006	1.41	0.426719	0.439744	LOC_Os04g38450;LOC_Os08g36320
Metabolism	Amino acid metabolism	ko00310	Lysine degradation	0.005	0.0045	1.09	0.428469	0.439744	LOC_Os01g02020;LOC_Os01g56540;LOC_Os02g43280;LOC_Os02g49720;LOC_Os02g54254;LOC_Os04g34610;LOC_Os09g26880;LOC_Os09g32290;LOC_Os11g08300;LOC_Os11g38900;LOC_Os12g35890
Metabolism	Carbohydrate metabolism	ko00640	Propanoate metabolism	0.0027	0.0028	0.95	0.619308	0.626758	LOC_Os01g02020;LOC_Os02g01510;LOC_Os06g24704;LOC_Os10g42210;LOC_Os11g39220;LOC_Os12g08260
Metabolism	Amino acid metabolism	ko00290	Valine, leucine and isoleucine biosynthesis	0.0018	0.0019	0.94	0.634727	0.626758	LOC_Os01g46380;LOC_Os03g12890;LOC_Os04g32010;LOC_Os10g40200
Metabolism	Metabolism of cofactors and vitamins	ko00780	Biotin metabolism	0.0018	0.002	0.91	0.664183	0.626758	LOC_Os01g21410;LOC_Os02g10320;LOC_Os03g28420;LOC_Os04g36800
Metabolism	Energy metabolism	ko00196	Photosynthesis - antenna proteins	0.0009	0.001	0.91	0.672166	0.626758	LOC_Os09g12540;LOC_Os09g17740
Metabolism	Biosynthesis of other secondary metabolites	ko00945	Stilbenoid, diarylheptanoid and gingerol biosynthesis	0.0059	0.0064	0.92	0.678344	0.626758	LOC_Os03g47860;LOC_Os04g11970;LOC_Os04g51990;LOC_Os04g56910;LOC_Os05g25640;LOC_Os06g08640;LOC_Os07g28040;LOC_Os09g37200;LOC_Os10g12050;LOC_Os10g23310;LOC_Os11g19840;LOC_Os11g20160;LOC_Os11g42370
Metabolism	Biosynthesis of other secondary metabolites	ko00965	Betalain biosynthesis	0.0018	0.0021	0.88	0.691972	0.626758	LOC_Os01g65680;LOC_Os03g22970;LOC_Os05g50310;LOC_Os08g04540
Cellular Processes	Transport and catabolism	ko04144	Endocytosis	0.0216	0.0231	0.94	0.712897	0.626758	LOC_Os01g12430;LOC_Os01g20860;LOC_Os01g46580;LOC_Os01g62290;LOC_Os01g62370;LOC_Os01g68460;LOC_Os01g68470;LOC_Os01g72230;LOC_Os02g03610;LOC_Os02g10040;LOC_Os02g38300;LOC_Os02g58170;LOC_Os03g13840;LOC_Os03g15230;LOC_Os03g16920;LOC_Os03g24160;LOC_Os03g27370;LOC_Os03g50210;LOC_Os03g55850;LOC_Os04g47420;LOC_Os04g57350;LOC_Os05g38530;LOC_Os05g39680;LOC_Os05g44050;LOC_Os05g47750;LOC_Os06g07370;LOC_Os06g…
Metabolism	Metabolism of cofactors and vitamins	ko00760	Nicotinate and nicotinamide metabolism	0.0023	0.0026	0.86	0.714335	0.626758	LOC_Os01g14810;LOC_Os03g17200;LOC_Os03g61829;LOC_Os05g33630;LOC_Os11g08670
Metabolism	Amino acid metabolism	ko00340	Histidine metabolism	0.0018	0.0021	0.85	0.718082	0.626758	LOC_Os02g43280;LOC_Os02g49720;LOC_Os09g26880;LOC_Os11g08300
Metabolism	Global and overview maps	ko01210	2-Oxocarboxylic acid metabolism	0.0086	0.0096	0.89	0.740104	0.626758	LOC_Os01g32110;LOC_Os01g46380;LOC_Os01g48446;LOC_Os01g55540;LOC_Os02g13840;LOC_Os02g46520;LOC_Os03g04410;LOC_Os03g12890;LOC_Os03g31690;LOC_Os03g41180;LOC_Os04g32010;LOC_Os04g40310;LOC_Os04g51840;LOC_Os06g10770;LOC_Os07g01760;LOC_Os08g40110;LOC_Os09g25340;LOC_Os10g25130;LOC_Os10g40200
Genetic Information Processing	Folding, sorting and degradation	ko04141	Protein processing in endoplasmic reticulum	0.0275	0.0299	0.92	0.785067	0.626758	LOC_Os01g04350;LOC_Os01g04370;LOC_Os01g12430;LOC_Os01g15010;LOC_Os01g38510;LOC_Os01g43090;LOC_Os01g50700;LOC_Os01g56070;LOC_Os01g62290;LOC_Os01g63250;LOC_Os01g68460;LOC_Os01g68470;LOC_Os02g02830;LOC_Os02g10710;LOC_Os02g35820;LOC_Os02g52150;LOC_Os02g54140;LOC_Os03g06170;LOC_Os03g11440;LOC_Os03g15960;LOC_Os03g16020;LOC_Os03g16030;LOC_Os03g16040;LOC_Os03g16920;LOC_Os03g18910;LOC_Os03g44620;LOC_Os03g…
Genetic Information Processing	Replication and repair	ko03450	Non-homologous end-joining	0.0005	0.0006	0.7	0.786486	0.626758	LOC_Os03g53000
Metabolism	Carbohydrate metabolism	ko00040	Pentose and glucuronate interconversions	0.0144	0.0163	0.89	0.797802	0.626758	LOC_Os01g20980;LOC_Os01g36620;LOC_Os01g57854;LOC_Os01g58500;LOC_Os01g62860;LOC_Os01g62870;LOC_Os01g66710;LOC_Os01g72380;LOC_Os02g43300;LOC_Os02g54030;LOC_Os03g28090;LOC_Os03g55070;LOC_Os04g07110;LOC_Os04g08190;LOC_Os04g45750;LOC_Os05g38230;LOC_Os05g39690;LOC_Os05g46510;LOC_Os05g46520;LOC_Os05g50260;LOC_Os07g41650;LOC_Os07g47290;LOC_Os08g04810;LOC_Os08g16050;LOC_Os08g43190;LOC_Os09g31270;LOC_Os10g…
Metabolism	Glycan biosynthesis and metabolism	ko00513	Various types of N-glycan biosynthesis	0.0032	0.0041	0.78	0.815402	0.626758	LOC_Os03g40100;LOC_Os04g35270;LOC_Os06g12390;LOC_Os07g38790;LOC_Os08g35110;LOC_Os12g05650;LOC_Os12g07280
Genetic Information Processing	Folding, sorting and degradation	ko04120	Ubiquitin mediated proteolysis	0.018	0.0203	0.89	0.818968	0.626758	LOC_Os01g13280;LOC_Os01g48610;LOC_Os01g48620;LOC_Os01g48640;LOC_Os01g52110;LOC_Os01g56990;LOC_Os01g62810;LOC_Os01g64570;LOC_Os01g65920;LOC_Os02g02830;LOC_Os02g06640;LOC_Os02g38350;LOC_Os02g49950;LOC_Os02g50460;LOC_Os03g05270;LOC_Os03g13010;LOC_Os03g13740;LOC_Os03g22680;LOC_Os04g48380;LOC_Os04g53620;LOC_Os05g01610;LOC_Os05g35110;LOC_Os05g36360;LOC_Os05g38270;LOC_Os05g38550;LOC_Os05g38830;LOC_Os06g…
Genetic Information Processing	Folding, sorting and degradation	ko03018	RNA degradation	0.0122	0.0141	0.87	0.821637	0.626758	LOC_Os01g01790;LOC_Os01g09570;LOC_Os01g66730;LOC_Os02g01280;LOC_Os02g28074;LOC_Os02g31220;LOC_Os02g40460;LOC_Os03g02260;LOC_Os03g08880;LOC_Os03g64210;LOC_Os04g31350;LOC_Os04g33450;LOC_Os04g37960;LOC_Os04g39420;LOC_Os04g42600;LOC_Os05g44922;LOC_Os05g47850;LOC_Os06g04510;LOC_Os07g14580;LOC_Os08g34170;LOC_Os08g42630;LOC_Os09g29210;LOC_Os09g29239;LOC_Os09g38510;LOC_Os10g26570;LOC_Os10g40040;LOC_Os11g…
Metabolism	Biosynthesis of other secondary metabolites	ko00261	Monobactam biosynthesis	0.0009	0.0014	0.67	0.825105	0.626758	LOC_Os01g48446;LOC_Os02g24020
Metabolism	Carbohydrate metabolism	ko00020	Citrate cycle (TCA cycle)	0.0045	0.0057	0.79	0.830153	0.626758	LOC_Os01g61380;LOC_Os02g13840;LOC_Os02g40900;LOC_Os03g04410;LOC_Os03g15050;LOC_Os04g40310;LOC_Os06g01630;LOC_Os06g13720;LOC_Os07g43700;LOC_Os12g43630
Genetic Information Processing	Folding, sorting and degradation	ko04130	SNARE interactions in vesicular transport	0.0027	0.0036	0.75	0.835765	0.626758	LOC_Os01g73300;LOC_Os04g44810;LOC_Os06g07200;LOC_Os08g01920;LOC_Os08g17600;LOC_Os12g44250
Metabolism	Glycan biosynthesis and metabolism	ko00510	N-Glycan biosynthesis	0.0036	0.0047	0.77	0.837221	0.626758	LOC_Os03g02530;LOC_Os03g40100;LOC_Os04g40150;LOC_Os04g48750;LOC_Os07g07010;LOC_Os08g35110;LOC_Os11g36420;LOC_Os12g05650
Genetic Information Processing	Translation	ko03008	Ribosome biogenesis in eukaryotes	0.0086	0.0106	0.81	0.871817	0.626758	LOC_Os01g17330;LOC_Os01g51980;LOC_Os02g28074;LOC_Os02g50760;LOC_Os03g02070;LOC_Os03g10940;LOC_Os03g18840;LOC_Os03g22320;LOC_Os03g25450;LOC_Os03g28270;LOC_Os04g40560;LOC_Os04g45130;LOC_Os04g57300;LOC_Os06g39875;LOC_Os07g41190;LOC_Os07g44190;LOC_Os08g01620;LOC_Os10g31864;LOC_Os10g36200
Metabolism	Carbohydrate metabolism	ko00660	C5-Branched dibasic acid metabolism	0.0005	0.0009	0.53	0.872416	0.626758	LOC_Os04g32010
Metabolism	Metabolism of cofactors and vitamins	ko00670	One carbon pool by folate	0.0009	0.0016	0.58	0.882632	0.626758	LOC_Os04g53230;LOC_Os05g35440
Genetic Information Processing	Replication and repair	ko03440	Homologous recombination	0.009	0.0114	0.79	0.896852	0.626758	LOC_Os01g07110;LOC_Os01g15530;LOC_Os01g58114;LOC_Os01g62260;LOC_Os01g71690;LOC_Os03g06920;LOC_Os03g08400;LOC_Os03g14030;LOC_Os03g14050;LOC_Os03g19190;LOC_Os03g45960;LOC_Os03g46060;LOC_Os04g51490;LOC_Os05g46490;LOC_Os06g47920;LOC_Os06g50240;LOC_Os10g05660;LOC_Os11g01460;LOC_Os12g38120;LOC_Os12g44130
Metabolism	Amino acid metabolism	ko00250	Alanine, aspartate and glutamate metabolism	0.0086	0.0109	0.78	0.903665	0.626758	LOC_Os01g55540;LOC_Os02g43470;LOC_Os03g18130;LOC_Os03g19930;LOC_Os03g58040;LOC_Os04g52440;LOC_Os04g52450;LOC_Os04g55710;LOC_Os05g35580;LOC_Os05g39770;LOC_Os05g48200;LOC_Os06g10420;LOC_Os07g01760;LOC_Os08g10510;LOC_Os08g15030;LOC_Os08g36320;LOC_Os10g25130;LOC_Os10g31820;LOC_Os11g03900
Metabolism	Metabolism of cofactors and vitamins	ko00790	Folate biosynthesis	0.0023	0.0035	0.65	0.903719	0.626758	LOC_Os01g47420;LOC_Os02g15870;LOC_Os02g37910;LOC_Os05g15530;LOC_Os09g38772
Metabolism	Amino acid metabolism	ko00300	Lysine biosynthesis	0.0009	0.0017	0.53	0.91066	0.626758	LOC_Os01g48446;LOC_Os02g24020
Genetic Information Processing	Replication and repair	ko03410	Base excision repair	0.0041	0.0058	0.7	0.916243	0.626758	LOC_Os01g58550;LOC_Os01g58680;LOC_Os02g30800;LOC_Os02g32860;LOC_Os02g53530;LOC_Os04g40900;LOC_Os05g49250;LOC_Os06g44050;LOC_Os08g38170
Genetic Information Processing	Replication and repair	ko03030	DNA replication	0.0054	0.0075	0.72	0.923394	0.626758	LOC_Os01g36390;LOC_Os02g30800;LOC_Os02g55410;LOC_Os03g08400;LOC_Os04g40050;LOC_Os04g51490;LOC_Os05g14590;LOC_Os05g39850;LOC_Os07g22400;LOC_Os11g01460;LOC_Os11g29380;LOC_Os12g37400
Metabolism	Biosynthesis of other secondary metabolites	ko00966	Glucosinolate biosynthesis	0.0027	0.0043	0.62	0.934184	0.626758	LOC_Os01g32110;LOC_Os03g12890;LOC_Os03g41180;LOC_Os04g51840;LOC_Os09g25340;LOC_Os10g40200
--	--	ko04136	Autophagy - other	0.0023	0.0038	0.6	0.935904	0.626758	LOC_Os02g43040;LOC_Os04g45570;LOC_Os07g32800;LOC_Os08g09240;LOC_Os11g01010
Genetic Information Processing	Transcription	ko03040	Spliceosome	0.0225	0.0271	0.83	0.936406	0.626758	LOC_Os01g07070;LOC_Os01g12430;LOC_Os01g16090;LOC_Os01g17214;LOC_Os01g21420;LOC_Os01g43650;LOC_Os01g62290;LOC_Os01g65530;LOC_Os01g65550;LOC_Os01g68460;LOC_Os01g68470;LOC_Os02g03040;LOC_Os02g32140;LOC_Os02g48340;LOC_Os02g50880;LOC_Os02g51890;LOC_Os03g15890;LOC_Os03g16920;LOC_Os03g25770;LOC_Os03g49430;LOC_Os03g53220;LOC_Os03g61990;LOC_Os04g31820;LOC_Os04g32620;LOC_Os04g52330;LOC_Os05g30140;LOC_Os05g…
Metabolism	Energy metabolism	ko00195	Photosynthesis	0.0099	0.0134	0.74	0.956612	0.626758	LOC_Os01g01160;LOC_Os01g59090;LOC_Os03g55874;LOC_Os04g16740;LOC_Os04g16866;LOC_Os04g59440;LOC_Os05g37140;LOC_Os06g01210;LOC_Os06g01850;LOC_Os06g39708;LOC_Os07g05365;LOC_Os07g05400;LOC_Os10g21236;LOC_Os10g21238;LOC_Os10g21240;LOC_Os10g21248;LOC_Os10g21266;LOC_Os10g38234;LOC_Os10g38272;LOC_Os10g38276;LOC_Os12g10570;LOC_Os12g23200
Metabolism	Metabolism of other amino acids	ko00450	Selenocompound metabolism	0.0009	0.0021	0.42	0.96161	0.626758	LOC_Os10g37340;LOC_Os12g42876
Metabolism	Nucleotide metabolism	ko00230	Purine metabolism	0.0158	0.0211	0.75	0.979376	0.626758	LOC_Os01g14810;LOC_Os02g40010;LOC_Os02g41590;LOC_Os03g17200;LOC_Os03g19930;LOC_Os03g25440;LOC_Os03g31550;LOC_Os03g50480;LOC_Os04g42520;LOC_Os04g58390;LOC_Os05g01440;LOC_Os05g06890;LOC_Os05g06940;LOC_Os05g35580;LOC_Os06g41360;LOC_Os07g30150;LOC_Os07g42160;LOC_Os07g46630;LOC_Os07g49270;LOC_Os08g01530;LOC_Os08g01770;LOC_Os08g33850;LOC_Os08g39760;LOC_Os09g27050;LOC_Os09g38040;LOC_Os10g42100;LOC_Os11g…
Metabolism	Amino acid metabolism	ko00380	Tryptophan metabolism	0.0113	0.0161	0.7	0.984253	0.626758	LOC_Os01g02020;LOC_Os01g07350;LOC_Os01g07500;LOC_Os01g16714;LOC_Os01g48220;LOC_Os02g37890;LOC_Os02g43280;LOC_Os02g49720;LOC_Os03g22970;LOC_Os03g57680;LOC_Os03g57720;LOC_Os04g03980;LOC_Os04g10530;LOC_Os04g39980;LOC_Os05g48760;LOC_Os06g10170;LOC_Os06g51150;LOC_Os08g04540;LOC_Os08g43230;LOC_Os09g17560;LOC_Os09g26880;LOC_Os10g02880;LOC_Os10g04860;LOC_Os11g08300;LOC_Os12g25490
Genetic Information Processing	Replication and repair	ko03430	Mismatch repair	0.0027	0.0065	0.41	0.997852	0.626758	LOC_Os02g08330;LOC_Os03g08400;LOC_Os04g42784;LOC_Os04g51490;LOC_Os09g24220;LOC_Os11g01460
Genetic Information Processing	Folding, sorting and degradation	ko03050	Proteasome	0.0023	0.006	0.37	0.998511	0.626758	LOC_Os01g40330;LOC_Os02g21970;LOC_Os02g44900;LOC_Os03g17810;LOC_Os07g40040
Metabolism	Lipid metabolism	ko00062	Fatty acid elongation	0.009	0.0162	0.56	0.999367	0.626758	LOC_Os01g47370;LOC_Os02g11070;LOC_Os02g47744;LOC_Os03g06700;LOC_Os03g06705;LOC_Os03g12030;LOC_Os03g49480;LOC_Os03g53750;LOC_Os04g20280;LOC_Os04g40730;LOC_Os05g49240;LOC_Os05g49900;LOC_Os05g50340;LOC_Os06g14810;LOC_Os06g19590;LOC_Os08g30340;LOC_Os09g19650;LOC_Os10g07010;LOC_Os10g33370;LOC_Os11g24484
Genetic Information Processing	Transcription	ko03022	Basal transcription factors	0.0009	0.0045	0.2	0.999783	0.626758	LOC_Os03g49490;LOC_Os09g36440
Metabolism	Lipid metabolism	ko00600	Sphingolipid metabolism	0.009	0.0171	0.53	0.99979	0.626758	LOC_Os01g01080;LOC_Os01g39830;LOC_Os01g45290;LOC_Os03g06940;LOC_Os03g10140;LOC_Os03g13400;LOC_Os03g15020;LOC_Os04g33060;LOC_Os05g06610;LOC_Os06g12250;LOC_Os06g37560;LOC_Os07g48160;LOC_Os10g11200;LOC_Os10g28330;LOC_Os10g33420;LOC_Os10g35070;LOC_Os11g02150;LOC_Os11g13810;LOC_Os12g02094;LOC_Os12g24170
Genetic Information Processing	Folding, sorting and degradation	ko03060	Protein export	0.0027	0.0079	0.34	0.999801	0.626758	LOC_Os01g07700;LOC_Os01g38510;LOC_Os01g56180;LOC_Os03g11440;LOC_Os03g18910;LOC_Os07g49080
Genetic Information Processing	Translation	ko00970	Aminoacyl-tRNA biosynthesis	0.0072	0.0153	0.47	0.999923	0.626758	LOC_Os01g08500;LOC_Os01g50616;LOC_Os01g72350;LOC_Os02g09100;LOC_Os03g10190;LOC_Os05g32740;LOC_Os06g08390;LOC_Os07g10750;LOC_Os09g21110;LOC_Os10g36210;LOC_Os10g42190;LOC_Os11g07830;LOC_Os11g14150;LOC_Os11g42500;LOC_Os11g42550;LOC_Os12g22600
Genetic Information Processing	Replication and repair	ko03420	Nucleotide excision repair	0.0027	0.0092	0.3	0.999982	0.626758	LOC_Os02g30800;LOC_Os03g08400;LOC_Os03g49490;LOC_Os04g51410;LOC_Os04g51490;LOC_Os11g01460
Genetic Information Processing	Translation	ko03015	mRNA surveillance pathway	0.0072	0.0163	0.44	0.999983	0.626758	LOC_Os01g07070;LOC_Os01g08310;LOC_Os01g70210;LOC_Os02g40454;LOC_Os02g48980;LOC_Os02g52140;LOC_Os03g04780;LOC_Os03g51520;LOC_Os04g38240;LOC_Os04g39629;LOC_Os04g42600;LOC_Os05g31020;LOC_Os06g11620;LOC_Os07g43316;LOC_Os07g48890;LOC_Os08g30820
Metabolism	Metabolism of terpenoids and polyketides	ko00909	Sesquiterpenoid and triterpenoid biosynthesis	0.0063	0.0188	0.34	1	0.626758	LOC_Os02g09390;LOC_Os03g08624;LOC_Os03g22620;LOC_Os03g59040;LOC_Os04g01810;LOC_Os04g27430;LOC_Os04g27670;LOC_Os04g27790;LOC_Os05g24500;LOC_Os05g24520;LOC_Os08g09160;LOC_Os09g10340;LOC_Os11g08569;LOC_Os11g35710
Genetic Information Processing	Translation	ko03010	Ribosome	0.0104	0.0284	0.37	1	0.626758	LOC_Os01g59730;LOC_Os02g32970;LOC_Os02g45490;LOC_Os02g58230;LOC_Os03g08350;LOC_Os04g16772;LOC_Os04g16782;LOC_Os04g16812;LOC_Os04g16818;LOC_Os04g16886;LOC_Os04g33590;LOC_Os05g30530;LOC_Os06g43900;LOC_Os07g25014;LOC_Os07g42450;LOC_Os08g08700;LOC_Os08g15306;LOC_Os09g02300;LOC_Os09g24690;LOC_Os09g31031;LOC_Os10g21196;LOC_Os10g38238;Oryza_sativa_newGene_1158
Metabolism	Biosynthesis of other secondary metabolites	ko00960	Tropane, piperidine and pyridine alkaloid biosynthesis	0.005	0.0207	0.24	1	0.626758	LOC_Os01g55540;LOC_Os02g19924;LOC_Os04g04950;LOC_Os04g40040;LOC_Os06g23114;LOC_Os06g23684;LOC_Os09g18090;LOC_Os09g36550;LOC_Os11g25160;LOC_Os11g35040;LOC_Os11g42510
Genetic Information Processing	Translation	ko03013	RNA transport	0.0162	0.0404	0.4	1	0.626758	LOC_Os01g07070;LOC_Os01g12660;LOC_Os01g44394;LOC_Os01g73880;LOC_Os01g74490;LOC_Os02g11060;LOC_Os02g19770;LOC_Os02g32814;LOC_Os02g34130;LOC_Os03g05020;LOC_Os03g17790;LOC_Os03g55660;LOC_Os03g60480;LOC_Os04g16080;LOC_Os04g42600;LOC_Os04g53606;LOC_Os05g04700;LOC_Os05g16620;LOC_Os05g49470;LOC_Os06g23440;LOC_Os06g24200;LOC_Os06g36030;LOC_Os06g39875;LOC_Os06g48350;LOC_Os07g34589;LOC_Os07g35240;LOC_Os07g…
Environmental Information Processing	Membrane transport	ko02010	ABC transporters	0.0257	0.0866	0.3	1	0.626758	LOC_Os01g07870;LOC_Os01g08260;LOC_Os01g24010;LOC_Os01g25010;LOC_Os01g45330;LOC_Os01g50080;LOC_Os01g50100;LOC_Os01g61270;LOC_Os01g67580;LOC_Os01g68330;LOC_Os01g68410;LOC_Os01g70930;LOC_Os01g73320;LOC_Os02g11760;LOC_Os02g17940;LOC_Os02g21340;LOC_Os02g21750;LOC_Os02g46680;LOC_Os02g57930;LOC_Os03g04920;LOC_Os03g06600;LOC_Os03g17350;LOC_Os03g64200;LOC_Os04g38570;LOC_Os04g49890;LOC_Os05g01700;LOC_Os05g…
Genetic Information Processing	Transcription	ko03020	RNA polymerase	0.0176	0.0525	0.33	1	0.626758	LOC_Os01g03830;LOC_Os01g26240;LOC_Os01g37410;LOC_Os01g58810;LOC_Os01g59140;LOC_Os02g18310;LOC_Os02g20200;LOC_Os02g20470;LOC_Os03g01684;LOC_Os03g02500;LOC_Os03g13260;LOC_Os03g21419;LOC_Os03g31200;LOC_Os03g63124;LOC_Os04g02960;LOC_Os04g16842;LOC_Os04g35870;LOC_Os04g49290;LOC_Os04g57570;LOC_Os05g27060;LOC_Os05g30610;LOC_Os06g23860;LOC_Os06g28330;LOC_Os06g47810;LOC_Os07g34410;LOC_Os07g35100;LOC_Os07g…
