# Supplementary material for: Comparative transcriptome analysis of gene responses of salt-tolerant and salt-sensitive rice cultivars to salt stress
Source: Sci Rep. 2023 Nov 4;13:19065. doi: 10.1038/s41598-023-46389-1 (PMC10625528; doi:10.1038/s41598-023-46389-1)
Supplement: Supplementary file 1 — Supplementary Information. [file 41598_2023_46389_MOESM1_ESM.zip › Supplementary materials-revised/Table S7.xlsx]

## Sheet: I0-I6
Table S7 Enriched KEGG pathway analysis of comparisons of different groups for IR29.
KEGG_A_class	KEGG_B_class	ID	Pathway	GeneRatio	BgRatio	enrich_factor	pvalue	qvalue	geneID
Metabolism	Global and overview maps	ko01200	Carbon metabolism	0.0468	0.0269	1.74	4.25416e-10	3.40333e-08	LOC_Os01g02020;LOC_Os01g04200;LOC_Os01g09570;LOC_Os01g16900;LOC_Os01g37832;LOC_Os01g52260;LOC_Os01g52500;LOC_Os01g54030;LOC_Os01g55540;LOC_Os01g55950;LOC_Os01g55960;LOC_Os01g58020;LOC_Os01g58380;LOC_Os01g60190;LOC_Os01g62420;LOC_Os01g62430;LOC_Os01g62780;LOC_Os01g67860;LOC_Os01g71320;LOC_Os02g02400;LOC_Os02g02970;LOC_Os02g07410;LOC_Os02g10070;LOC_Os02g13840;LOC_Os02g32490;LOC_Os02g38920;LOC_Os02g…
Metabolism	Metabolism of cofactors and vitamins	ko00860	Porphyrin and chlorophyll metabolism	0.0127	0.0048	2.67	3.72158e-08	1.48863e-06	LOC_Os01g17170;LOC_Os01g18320;LOC_Os01g43390;LOC_Os01g44050;LOC_Os01g57460;LOC_Os02g07230;LOC_Os02g35170;LOC_Os02g51080;LOC_Os02g54980;LOC_Os03g05310;LOC_Os03g20700;LOC_Os03g21900;LOC_Os03g22060;LOC_Os03g22780;LOC_Os03g36540;LOC_Os03g59640;LOC_Os04g52130;LOC_Os04g58200;LOC_Os05g28200;LOC_Os06g04150;LOC_Os06g40080;LOC_Os06g49120;LOC_Os08g41990;LOC_Os08g44000;LOC_Os09g36200;LOC_Os10g25020;LOC_Os10g…
Metabolism	Lipid metabolism	ko00564	Glycerophospholipid metabolism	0.0279	0.015	1.86	8.10877e-08	2.16234e-06	LOC_Os01g08760;LOC_Os01g14900;LOC_Os01g19390;LOC_Os01g20860;LOC_Os01g22570;LOC_Os01g42690;LOC_Os01g44069;LOC_Os01g46240;LOC_Os01g46290;LOC_Os01g46370;LOC_Os01g47580;LOC_Os01g50030;LOC_Os01g50032;LOC_Os01g51360;LOC_Os01g55780;LOC_Os01g58390;LOC_Os01g58740;LOC_Os01g70570;LOC_Os01g72520;LOC_Os02g02340;LOC_Os02g37700;LOC_Os02g37800;LOC_Os02g43700;LOC_Os02g58270;LOC_Os03g13030;LOC_Os03g15460;LOC_Os03g…
Metabolism	Global and overview maps	ko01230	Biosynthesis of amino acids	0.0406	0.0248	1.64	1.51547e-07	3.03095e-06	LOC_Os01g01302;LOC_Os01g09570;LOC_Os01g16900;LOC_Os01g16940;LOC_Os01g27750;LOC_Os01g37832;LOC_Os01g46380;LOC_Os01g48446;LOC_Os01g52260;LOC_Os01g55540;LOC_Os01g59920;LOC_Os01g60190;LOC_Os01g62420;LOC_Os01g62430;LOC_Os01g67860;LOC_Os02g10070;LOC_Os02g13840;LOC_Os02g38920;LOC_Os02g50240;LOC_Os02g51590;LOC_Os02g57280;LOC_Os02g58510;LOC_Os03g04169;LOC_Os03g04410;LOC_Os03g05800;LOC_Os03g09910;LOC_Os03g…
Metabolism	Biosynthesis of other secondary metabolites	ko00940	Phenylpropanoid biosynthesis	0.0455	0.0291	1.56	3.77688e-07	5.59436e-06	LOC_Os01g07770;LOC_Os01g15830;LOC_Os01g16450;LOC_Os01g18230;LOC_Os01g19020;LOC_Os01g22352;LOC_Os01g22370;LOC_Os01g36240;LOC_Os01g40860;LOC_Os01g40870;LOC_Os01g42990;LOC_Os01g45140;LOC_Os01g59819;LOC_Os01g59840;LOC_Os01g67540;LOC_Os01g73220;LOC_Os02g06610;LOC_Os02g08100;LOC_Os02g11720;LOC_Os02g14160;LOC_Os02g14170;LOC_Os02g14440;LOC_Os02g41630;LOC_Os02g41680;LOC_Os02g43670;LOC_Os02g46970;LOC_Os02g…
Metabolism	Lipid metabolism	ko00561	Glycerolipid metabolism	0.0217	0.0112	1.95	4.19577e-07	5.59436e-06	LOC_Os01g10250;LOC_Os01g14900;LOC_Os01g19390;LOC_Os01g21520;LOC_Os01g22570;LOC_Os01g44069;LOC_Os01g47580;LOC_Os01g62870;LOC_Os02g02340;LOC_Os02g19950;LOC_Os02g33580;LOC_Os02g43194;LOC_Os02g43280;LOC_Os02g44860;LOC_Os02g48350;LOC_Os02g49720;LOC_Os02g50690;LOC_Os02g58270;LOC_Os03g31180;LOC_Os03g38470;LOC_Os03g51010;LOC_Os03g56070;LOC_Os03g61720;LOC_Os03g64170;LOC_Os04g51280;LOC_Os04g53370;LOC_Os05g…
Metabolism	Metabolism of terpenoids and polyketides	ko00906	Carotenoid biosynthesis	0.0111	0.0043	2.56	8.42034e-07	9.62325e-06	LOC_Os01g38580;LOC_Os01g39960;LOC_Os02g47510;LOC_Os02g57290;LOC_Os03g03370;LOC_Os03g05880;LOC_Os03g05900;LOC_Os03g18740;LOC_Os03g44380;LOC_Os03g59610;LOC_Os03g61740;LOC_Os04g31040;LOC_Os04g46470;LOC_Os07g05940;LOC_Os07g07050;LOC_Os07g18120;LOC_Os07g18154;LOC_Os07g18158;LOC_Os07g18162;LOC_Os07g46830;LOC_Os08g22149;LOC_Os08g36860;LOC_Os09g38320;LOC_Os10g38940;LOC_Os10g39930;LOC_Os11g03390;LOC_Os12g…
Metabolism	Carbohydrate metabolism	ko00500	Starch and sucrose metabolism	0.0488	0.033	1.48	2.89301e-06	2.89301e-05	LOC_Os01g04200;LOC_Os01g51570;LOC_Os01g52250;LOC_Os01g53000;LOC_Os01g57100;LOC_Os01g59819;LOC_Os01g59840;LOC_Os01g63270;LOC_Os01g69030;LOC_Os01g71320;LOC_Os01g71350;LOC_Os01g71474;LOC_Os01g71680;LOC_Os01g71820;LOC_Os01g71830;LOC_Os01g71860;LOC_Os02g05744;LOC_Os02g32660;LOC_Os02g44230;LOC_Os02g47880;LOC_Os02g48200;LOC_Os02g48210;LOC_Os02g51070;LOC_Os03g04770;LOC_Os03g11420;LOC_Os03g14710;LOC_Os03g…
Metabolism	Carbohydrate metabolism	ko00010	Glycolysis / Gluconeogenesis	0.025	0.0145	1.73	5.95435e-06	5.08804e-05	LOC_Os01g04200;LOC_Os01g06660;LOC_Os01g09570;LOC_Os01g60190;LOC_Os01g62420;LOC_Os01g62430;LOC_Os01g62870;LOC_Os01g67860;LOC_Os01g71320;LOC_Os02g32490;LOC_Os02g38920;LOC_Os02g43194;LOC_Os02g43280;LOC_Os02g49720;LOC_Os02g51590;LOC_Os03g04130;LOC_Os03g08999;LOC_Os03g09020;LOC_Os03g09840;LOC_Os03g19250;LOC_Os03g21260;LOC_Os03g31750;LOC_Os03g60370;LOC_Os04g31350;LOC_Os04g33450;LOC_Os04g39420;LOC_Os04g…
Genetic Information Processing	Translation	ko03008	Ribosome biogenesis in eukaryotes	0.0197	0.0106	1.86	6.36005e-06	5.08804e-05	LOC_Os01g32870;LOC_Os01g51980;LOC_Os01g52010;LOC_Os01g65220;LOC_Os02g01350;LOC_Os03g02070;LOC_Os03g05720;LOC_Os03g06980;LOC_Os03g10940;LOC_Os03g18840;LOC_Os03g21530;LOC_Os03g22320;LOC_Os03g22730;LOC_Os03g22740;LOC_Os03g22880;LOC_Os03g25450;LOC_Os03g28270;LOC_Os03g41510;LOC_Os03g44530;LOC_Os03g55490;LOC_Os04g40560;LOC_Os04g45130;LOC_Os04g46310;LOC_Os04g50660;LOC_Os05g44320;LOC_Os05g51230;LOC_Os06g…
Metabolism	Energy metabolism	ko00710	Carbon fixation in photosynthetic organisms	0.0148	0.0073	2.02	1.20473e-05	8.066e-05	LOC_Os01g52500;LOC_Os01g54030;LOC_Os01g55540;LOC_Os01g58020;LOC_Os01g62420;LOC_Os01g62430;LOC_Os01g67860;LOC_Os02g38920;LOC_Os02g40900;LOC_Os02g47020;LOC_Os03g03720;LOC_Os03g31750;LOC_Os03g56869;LOC_Os03g60240;LOC_Os04g19740;LOC_Os04g38600;LOC_Os05g33570;LOC_Os05g41640;LOC_Os05g49880;LOC_Os06g45370;LOC_Os06g45710;LOC_Os07g08030;LOC_Os07g43700;LOC_Os07g49140;LOC_Os08g02700;LOC_Os08g03290;LOC_Os08g…
Metabolism	Energy metabolism	ko00196	Photosynthesis - antenna proteins	0.0041	0.001	4.12	1.2099e-05	8.066e-05	LOC_Os01g52240;LOC_Os02g10390;LOC_Os03g39610;LOC_Os04g38410;LOC_Os06g21590;LOC_Os07g37550;LOC_Os07g38960;LOC_Os08g33820;LOC_Os09g17740;LOC_Os11g13890
Organismal Systems	Environmental adaptation	ko04712	Circadian rhythm - plant	0.0172	0.0091	1.89	1.42593e-05	8.77494e-05	LOC_Os01g08700;LOC_Os01g17000;LOC_Os01g38610;LOC_Os01g51140;LOC_Os01g52640;LOC_Os02g05470;LOC_Os02g06210;LOC_Os02g08150;LOC_Os02g40510;LOC_Os02g45670;LOC_Os02g46030;LOC_Os02g49880;LOC_Os02g51280;LOC_Os03g07360;LOC_Os03g10940;LOC_Os03g17570;LOC_Os03g50310;LOC_Os03g55490;LOC_Os04g49450;LOC_Os05g04740;LOC_Os06g01670;LOC_Os06g09370;LOC_Os06g12230;LOC_Os06g15330;LOC_Os06g44450;LOC_Os06g51260;LOC_Os07g…
Metabolism	Carbohydrate metabolism	ko00630	Glyoxylate and dicarboxylate metabolism	0.0181	0.0097	1.85	1.65631e-05	9.46466e-05	LOC_Os01g02020;LOC_Os01g37832;LOC_Os01g55950;LOC_Os01g55960;LOC_Os01g58020;LOC_Os01g62780;LOC_Os02g02400;LOC_Os02g02970;LOC_Os02g07410;LOC_Os02g10070;LOC_Os02g13840;LOC_Os02g32490;LOC_Os02g40900;LOC_Os02g50240;LOC_Os03g04130;LOC_Os03g04410;LOC_Os03g07330;LOC_Os03g19250;LOC_Os03g50490;LOC_Os03g56160;LOC_Os04g01600;LOC_Os04g40990;LOC_Os04g49460;LOC_Os04g53210;LOC_Os04g53214;LOC_Os04g53230;LOC_Os04g…
--	--	ko04016	MAPK signaling pathway - plant	0.0603	0.044	1.37	1.96512e-05	0.000104806	LOC_Os01g02570;LOC_Os01g02580;LOC_Os01g04580;LOC_Os01g09540;LOC_Os01g12290;LOC_Os01g17190;LOC_Os01g25820;LOC_Os01g36790;LOC_Os01g40094;LOC_Os01g40430;LOC_Os01g45520;LOC_Os01g46760;LOC_Os01g50370;LOC_Os01g50400;LOC_Os01g50410;LOC_Os01g50940;LOC_Os01g51430;LOC_Os01g59570;LOC_Os01g61880;LOC_Os01g62760;LOC_Os01g64970;LOC_Os01g65060;LOC_Os02g02400;LOC_Os02g05730;LOC_Os02g26430;LOC_Os02g32610;LOC_Os02g…
Metabolism	Metabolism of other amino acids	ko00410	beta-Alanine metabolism	0.0098	0.0043	2.31	2.74735e-05	0.000137367	LOC_Os02g43194;LOC_Os02g43280;LOC_Os02g49720;LOC_Os02g50350;LOC_Os03g19680;LOC_Os04g04950;LOC_Os04g37500;LOC_Os04g53190;LOC_Os04g53195;LOC_Os04g57550;LOC_Os05g07090;LOC_Os06g15990;LOC_Os06g23114;LOC_Os06g24704;LOC_Os07g30170;LOC_Os08g36320;LOC_Os09g20260;LOC_Os09g26880;LOC_Os09g36550;LOC_Os10g42210;LOC_Os10g42220;LOC_Os11g39220;LOC_Os12g07810;LOC_Os12g16350
Metabolism	Metabolism of cofactors and vitamins	ko00770	Pantothenate and CoA biosynthesis	0.0094	0.0041	2.33	3.4051e-05	0.00016024	LOC_Os01g12560;LOC_Os01g46380;LOC_Os02g43194;LOC_Os02g43280;LOC_Os02g49720;LOC_Os02g50350;LOC_Os03g12890;LOC_Os03g17200;LOC_Os04g32010;LOC_Os04g53190;LOC_Os04g53195;LOC_Os04g57550;LOC_Os05g12170;LOC_Os05g49800;LOC_Os06g15990;LOC_Os06g21980;LOC_Os07g30170;LOC_Os08g14490;LOC_Os08g44530;LOC_Os10g12354;LOC_Os10g40200;LOC_Os12g07810;Oryza_sativa_newGene_2019
Metabolism	Lipid metabolism	ko00073	Cutin, suberine and wax biosynthesis	0.0127	0.0064	1.99	6.52383e-05	0.000274688	LOC_Os01g28474;LOC_Os01g48874;LOC_Os01g56360;LOC_Os01g56370;LOC_Os01g59000;LOC_Os01g59020;LOC_Os01g72270;LOC_Os02g40784;LOC_Os02g56920;LOC_Os03g04660;LOC_Os03g04680;LOC_Os03g07140;LOC_Os03g12230;LOC_Os04g28520;LOC_Os04g28620;LOC_Os04g33370;LOC_Os04g43170;LOC_Os04g43200;LOC_Os06g03930;LOC_Os06g05790;LOC_Os06g44300;LOC_Os06g46680;LOC_Os07g23380;LOC_Os08g16260;LOC_Os08g20200;LOC_Os09g25850;LOC_Os10g…
Metabolism	Amino acid metabolism	ko00280	Valine, leucine and isoleucine degradation	0.0127	0.0064	1.99	6.52383e-05	0.000274688	LOC_Os01g02020;LOC_Os01g16350;LOC_Os01g21160;LOC_Os01g45380;LOC_Os01g54350;LOC_Os02g43194;LOC_Os02g43280;LOC_Os02g43720;LOC_Os02g49720;LOC_Os02g52010;LOC_Os02g52040;LOC_Os03g12890;LOC_Os03g19680;LOC_Os05g03480;LOC_Os05g39770;LOC_Os05g50190;LOC_Os06g11660;LOC_Os06g15990;LOC_Os06g43030;LOC_Os07g07470;LOC_Os08g32850;LOC_Os08g43170;LOC_Os09g26880;LOC_Os09g34960;LOC_Os10g40200;LOC_Os10g42210;LOC_Os10g…
Metabolism	Lipid metabolism	ko00071	Fatty acid degradation	0.0103	0.0048	2.15	7.43449e-05	0.000297379	LOC_Os01g02020;LOC_Os01g48910;LOC_Os02g17390;LOC_Os02g43194;LOC_Os02g43280;LOC_Os02g49720;LOC_Os03g08999;LOC_Os03g09020;LOC_Os03g19680;LOC_Os05g04170;LOC_Os05g07090;LOC_Os05g45300;LOC_Os06g03930;LOC_Os06g15990;LOC_Os06g24704;LOC_Os09g26880;LOC_Os10g38090;LOC_Os10g38110;LOC_Os11g10480;LOC_Os11g10510;LOC_Os11g10520;LOC_Os11g39220;LOC_Os12g04990;LOC_Os12g07110;LOC_Os12g07810
Environmental Information Processing	Signal transduction	ko04075	Plant hormone signal transduction	0.0817	0.064	1.28	7.98768e-05	0.000304293	LOC_Os01g02570;LOC_Os01g02580;LOC_Os01g04230;LOC_Os01g04580;LOC_Os01g09800;LOC_Os01g12160;LOC_Os01g12290;LOC_Os01g12790;LOC_Os01g14510;LOC_Os01g33110;LOC_Os01g36790;LOC_Os01g38610;LOC_Os01g40094;LOC_Os01g42330;LOC_Os01g45520;LOC_Os01g45860;LOC_Os01g46760;LOC_Os01g48444;LOC_Os01g50940;LOC_Os01g51140;LOC_Os01g52290;LOC_Os01g54990;LOC_Os01g57610;LOC_Os01g62760;LOC_Os01g63770;LOC_Os01g64000;LOC_Os01g…
Metabolism	Lipid metabolism	ko00592	alpha-Linolenic acid metabolism	0.0144	0.0078	1.84	0.000143628	0.000522284	LOC_Os01g27230;LOC_Os01g46240;LOC_Os01g46290;LOC_Os01g46370;LOC_Os01g50610;LOC_Os01g51360;LOC_Os02g02000;LOC_Os02g12690;LOC_Os02g17390;LOC_Os02g43700;LOC_Os03g15460;LOC_Os03g32314;LOC_Os03g50030;LOC_Os03g55800;LOC_Os03g55820;LOC_Os04g28990;LOC_Os04g30420;LOC_Os04g52500;LOC_Os05g01140;LOC_Os05g07090;LOC_Os05g28770;LOC_Os05g32380;LOC_Os06g11210;LOC_Os06g11240;LOC_Os06g24704;LOC_Os07g47250;LOC_Os09g…
Metabolism	Biosynthesis of other secondary metabolites	ko00944	Flavone and flavonol biosynthesis	0.0053	0.0019	2.78	0.00021762	0.000732933	LOC_Os01g08100;LOC_Os01g08110;LOC_Os02g28170;LOC_Os02g28200;LOC_Os03g25150;LOC_Os04g44240;LOC_Os04g51660;LOC_Os06g05320;LOC_Os07g23150;LOC_Os10g16974;LOC_Os11g26920;LOC_Os11g26950;LOC_Os11g27370
Metabolism	Biosynthesis of other secondary metabolites	ko00941	Flavonoid biosynthesis	0.0189	0.0114	1.66	0.00021988	0.000732933	LOC_Os01g53430;LOC_Os01g61610;LOC_Os02g43670;LOC_Os03g18030;LOC_Os03g25150;LOC_Os03g60509;LOC_Os04g01140;LOC_Os04g09604;LOC_Os04g52190;LOC_Os04g53850;LOC_Os04g53860;LOC_Os04g56910;LOC_Os05g25640;LOC_Os05g41440;LOC_Os05g45080;LOC_Os05g45090;LOC_Os05g45170;LOC_Os05g45180;LOC_Os06g07941;LOC_Os06g08041;LOC_Os06g23560;LOC_Os06g45380;LOC_Os06g46920;LOC_Os07g32010;LOC_Os07g32020;LOC_Os07g32630;LOC_Os07g…
Metabolism	Nucleotide metabolism	ko00240	Pyrimidine metabolism	0.0131	0.0073	1.79	0.000437796	0.00140095	LOC_Os01g14810;LOC_Os01g38970;LOC_Os01g51540;LOC_Os01g72240;LOC_Os01g72250;LOC_Os02g47850;LOC_Os02g50350;LOC_Os02g56100;LOC_Os03g17200;LOC_Os03g25440;LOC_Os04g27950;LOC_Os05g12170;LOC_Os05g33630;LOC_Os05g38170;LOC_Os05g48840;LOC_Os05g49770;LOC_Os06g02000;LOC_Os06g07210;LOC_Os06g14620;LOC_Os07g30170;LOC_Os07g43170;LOC_Os08g01530;LOC_Os08g15030;LOC_Os08g44370;LOC_Os11g03230;LOC_Os11g25260;LOC_Os11g…
Metabolism	Carbohydrate metabolism	ko00620	Pyruvate metabolism	0.0144	0.0084	1.71	0.000635762	0.00195619	LOC_Os01g02020;LOC_Os01g52500;LOC_Os01g54030;LOC_Os02g17920;LOC_Os02g32490;LOC_Os02g40900;LOC_Os02g43194;LOC_Os02g43280;LOC_Os02g49720;LOC_Os03g04130;LOC_Os03g19250;LOC_Os03g31750;LOC_Os03g60240;LOC_Os04g40990;LOC_Os05g33570;LOC_Os05g49880;LOC_Os06g01630;LOC_Os06g13720;LOC_Os06g15380;LOC_Os06g15990;LOC_Os07g08340;LOC_Os07g43700;LOC_Os07g49140;LOC_Os08g33720;LOC_Os09g26880;LOC_Os10g35960;LOC_Os10g…
Genetic Information Processing	Folding, sorting and degradation	ko03050	Proteasome	0.0111	0.006	1.83	0.000813525	0.00241044	LOC_Os01g16190;LOC_Os01g16640;LOC_Os01g40330;LOC_Os01g59600;LOC_Os02g11050;LOC_Os02g42320;LOC_Os02g53060;LOC_Os02g54340;LOC_Os02g55640;LOC_Os03g08280;LOC_Os03g17810;LOC_Os03g26970;LOC_Os03g48930;LOC_Os04g40850;LOC_Os04g47480;LOC_Os04g56646;LOC_Os05g41180;LOC_Os06g04800;LOC_Os06g06030;LOC_Os06g43570;LOC_Os07g25420;LOC_Os07g40040;LOC_Os07g42260;LOC_Os08g43540;LOC_Os09g14590;LOC_Os09g33986;LOC_Os10g…
Cellular Processes	Transport and catabolism	ko04145	Phagosome	0.0135	0.0079	1.72	0.000856122	0.00244606	LOC_Os01g12900;LOC_Os01g18050;LOC_Os01g51380;LOC_Os01g59150;LOC_Os02g02730;LOC_Os02g47320;LOC_Os02g50860;LOC_Os03g11970;LOC_Os03g45920;LOC_Os03g51600;LOC_Os03g59264;LOC_Os03g61670;LOC_Os04g05080;LOC_Os04g51270;LOC_Os04g55040;LOC_Os04g56540;LOC_Os04g59540;LOC_Os05g34170;LOC_Os05g43170;LOC_Os05g44050;LOC_Os05g46000;LOC_Os06g12790;LOC_Os06g37180;LOC_Os06g38320;LOC_Os07g36470;LOC_Os07g49080;LOC_Os08g…
Metabolism	Metabolism of terpenoids and polyketides	ko00903	Limonene and pinene degradation	0.0025	0.0006	3.85	0.00139579	0.00385044	LOC_Os02g43194;LOC_Os02g43280;LOC_Os02g49720;LOC_Os03g19680;LOC_Os06g15990;LOC_Os12g07810
Metabolism	Metabolism of other amino acids	ko00480	Glutathione metabolism	0.0176	0.0115	1.53	0.00203702	0.00543205	LOC_Os01g49710;LOC_Os01g49720;LOC_Os02g03294;LOC_Os02g15550;LOC_Os02g28110;LOC_Os02g43550;LOC_Os02g44500;LOC_Os02g55140;LOC_Os02g56100;LOC_Os02g56850;LOC_Os03g24380;LOC_Os03g29950;LOC_Os04g04980;LOC_Os04g37580;LOC_Os04g40874;LOC_Os04g46960;LOC_Os04g51300;LOC_Os05g05620;LOC_Os05g05950;LOC_Os05g49760;LOC_Os06g07210;LOC_Os06g12290;LOC_Os06g14620;LOC_Os07g07320;LOC_Os07g44430;LOC_Os08g41090;LOC_Os09g…
Metabolism	Amino acid metabolism	ko00260	Glycine, serine and threonine metabolism	0.0131	0.008	1.64	0.0024383	0.00629239	LOC_Os01g37832;LOC_Os01g48446;LOC_Os01g60190;LOC_Os01g62780;LOC_Os02g02970;LOC_Os02g07410;LOC_Os02g51590;LOC_Os02g58510;LOC_Os03g21260;LOC_Os03g55280;LOC_Os04g01600;LOC_Os04g04950;LOC_Os04g39020;LOC_Os04g43650;LOC_Os04g53230;LOC_Os05g35440;LOC_Os05g39770;LOC_Os06g04630;LOC_Os06g23114;LOC_Os06g40940;LOC_Os06g44460;LOC_Os07g20544;LOC_Os08g25390;LOC_Os09g12290;LOC_Os09g26880;LOC_Os09g32290;LOC_Os09g…
Metabolism	Global and overview maps	ko01212	Fatty acid metabolism	0.0127	0.0078	1.63	0.00306257	0.00765642	LOC_Os01g02020;LOC_Os01g05744;LOC_Os01g48910;LOC_Os01g62660;LOC_Os01g74020;LOC_Os02g17390;LOC_Os02g48560;LOC_Os03g01150;LOC_Os03g19680;LOC_Os03g53010;LOC_Os04g20280;LOC_Os04g36800;LOC_Os04g40730;LOC_Os05g04170;LOC_Os05g04870;LOC_Os05g07090;LOC_Os06g19530;LOC_Os06g24704;LOC_Os07g07450;LOC_Os07g23410;LOC_Os07g23430;LOC_Os07g42420;LOC_Os08g10010;LOC_Os08g30340;LOC_Os09g10600;LOC_Os09g12500;LOC_Os10g…
Metabolism	Amino acid metabolism	ko00270	Cysteine and methionine metabolism	0.0193	0.0131	1.47	0.00336834	0.00816568	LOC_Os01g01120;LOC_Os01g09700;LOC_Os01g48446;LOC_Os01g52260;LOC_Os01g55540;LOC_Os01g59920;LOC_Os02g15550;LOC_Os02g19924;LOC_Os02g19970;LOC_Os02g39790;LOC_Os02g40900;LOC_Os02g53180;LOC_Os03g12890;LOC_Os03g55280;LOC_Os04g48850;LOC_Os04g57410;LOC_Os05g04510;LOC_Os05g05670;LOC_Os05g05680;LOC_Os05g39770;LOC_Os05g45710;LOC_Os05g49880;LOC_Os06g23684;LOC_Os06g36840;LOC_Os06g44460;LOC_Os07g08500;LOC_Os07g…
Metabolism	Carbohydrate metabolism	ko00051	Fructose and mannose metabolism	0.0119	0.0073	1.63	0.00415172	0.00976874	LOC_Os01g09570;LOC_Os01g54300;LOC_Os01g62420;LOC_Os01g62430;LOC_Os01g67860;LOC_Os01g71320;LOC_Os03g02410;LOC_Os03g09840;LOC_Os03g16150;LOC_Os03g40550;LOC_Os03g61270;LOC_Os04g33450;LOC_Os04g39420;LOC_Os05g06500;LOC_Os05g07130;LOC_Os05g09500;LOC_Os05g44922;LOC_Os06g05860;LOC_Os06g06080;LOC_Os06g12600;LOC_Os06g44260;LOC_Os06g45370;LOC_Os08g02700;LOC_Os08g04810;LOC_Os09g29210;LOC_Os09g36450;LOC_Os09g…
Metabolism	Amino acid metabolism	ko00330	Arginine and proline metabolism	0.0127	0.0081	1.57	0.00547603	0.0125166	LOC_Os01g02500;LOC_Os01g07920;LOC_Os01g55540;LOC_Os02g15550;LOC_Os02g28110;LOC_Os02g28470;LOC_Os02g39790;LOC_Os02g43194;LOC_Os02g43280;LOC_Os02g49720;LOC_Os02g51810;LOC_Os03g13750;LOC_Os03g44150;LOC_Os03g55380;LOC_Os04g01590;LOC_Os04g04980;LOC_Os04g10434;LOC_Os04g10460;LOC_Os04g27850;LOC_Os04g39210;LOC_Os04g53190;LOC_Os04g53195;LOC_Os04g57550;LOC_Os05g38150;LOC_Os06g15990;LOC_Os09g20260;LOC_Os09g…
Cellular Processes	Transport and catabolism	ko04146	Peroxisome	0.0156	0.0104	1.49	0.00577231	0.0128274	LOC_Os01g16350;LOC_Os01g32080;LOC_Os01g48910;LOC_Os01g53060;LOC_Os01g59750;LOC_Os01g70160;LOC_Os02g02400;LOC_Os02g19650;LOC_Os03g07140;LOC_Os03g15860;LOC_Os03g50040;LOC_Os03g61360;LOC_Os03g64219;LOC_Os04g28520;LOC_Os04g28620;LOC_Os04g53210;LOC_Os04g53214;LOC_Os05g04170;LOC_Os05g05950;LOC_Os05g07090;LOC_Os05g19150;LOC_Os05g25850;LOC_Os05g32630;LOC_Os05g46460;LOC_Os05g49760;LOC_Os06g02500;LOC_Os06g…
Metabolism	Lipid metabolism	ko00565	Ether lipid metabolism	0.0066	0.0035	1.89	0.00663719	0.0142117	LOC_Os01g20860;LOC_Os01g72520;LOC_Os03g15460;LOC_Os03g50030;LOC_Os03g61130;LOC_Os03g63580;LOC_Os05g29050;LOC_Os06g10280;LOC_Os06g40170;LOC_Os06g40180;LOC_Os06g40190;LOC_Os06g49790;LOC_Os07g15680;LOC_Os08g31860;LOC_Os09g25390;LOC_Os09g37100
--	--	ko00515	Mannose type O-glycan biosynthesis	0.0033	0.0013	2.57	0.00675056	0.0142117	LOC_Os01g02900;LOC_Os01g02910;LOC_Os01g02920;LOC_Os01g02930;LOC_Os02g04250;LOC_Os02g22480;LOC_Os06g49320;LOC_Os12g13640
Metabolism	Biosynthesis of other secondary metabolites	ko00943	Isoflavonoid biosynthesis	0.0037	0.0016	2.36	0.00788238	0.016169	LOC_Os02g28170;LOC_Os02g28200;LOC_Os02g30100;LOC_Os02g30110;LOC_Os03g55230;LOC_Os03g55260;LOC_Os04g51660;LOC_Os06g05320;LOC_Os07g23150
Metabolism	Amino acid metabolism	ko00340	Histidine metabolism	0.0045	0.0021	2.12	0.00895749	0.017915	LOC_Os01g16940;LOC_Os02g43194;LOC_Os02g43280;LOC_Os02g49720;LOC_Os03g04169;LOC_Os03g15120;LOC_Os04g04640;LOC_Os05g43040;LOC_Os06g15990;LOC_Os09g26880;LOC_Os12g07810
Metabolism	Amino acid metabolism	ko00290	Valine, leucine and isoleucine biosynthesis	0.0041	0.0019	2.14	0.0115596	0.0224561	LOC_Os01g46380;LOC_Os03g12890;LOC_Os04g32010;LOC_Os05g49800;LOC_Os08g44530;LOC_Os10g12354;LOC_Os10g40200;LOC_Os11g04670;LOC_Os12g04440;Oryza_sativa_newGene_2019
Metabolism	Carbohydrate metabolism	ko00562	Inositol phosphate metabolism	0.0164	0.0116	1.42	0.0117895	0.0224561	LOC_Os01g03490;LOC_Os01g59880;LOC_Os01g62420;LOC_Os01g62430;LOC_Os01g62670;LOC_Os01g65330;LOC_Os01g72520;LOC_Os02g07350;LOC_Os02g26720;LOC_Os02g32370;LOC_Os02g49870;LOC_Os02g57660;LOC_Os03g02860;LOC_Os03g09250;LOC_Os03g18080;LOC_Os03g24160;LOC_Os03g46090;LOC_Os03g51610;LOC_Os03g52760;LOC_Os03g60370;LOC_Os03g61130;LOC_Os03g63580;LOC_Os04g56580;LOC_Os04g59540;LOC_Os05g03610;LOC_Os05g45900;LOC_Os06g…
Metabolism	Metabolism of cofactors and vitamins	ko00730	Thiamine metabolism	0.0045	0.0023	1.99	0.0151704	0.0282241	LOC_Os01g25440;LOC_Os02g25230;LOC_Os03g47610;LOC_Os03g51930;LOC_Os04g39650;LOC_Os04g57540;LOC_Os07g09190;LOC_Os08g01770;LOC_Os08g19140;LOC_Os12g13380;Oryza_sativa_newGene_765
Metabolism	Energy metabolism	ko00910	Nitrogen metabolism	0.0062	0.0035	1.77	0.0158264	0.0287753	LOC_Os01g45274;LOC_Os01g55950;LOC_Os01g55960;LOC_Os02g33030;LOC_Os02g50240;LOC_Os03g07330;LOC_Os03g50490;LOC_Os03g58040;LOC_Os04g33660;LOC_Os05g48200;LOC_Os08g06530;LOC_Os08g32780;LOC_Os08g36480;LOC_Os08g36680;LOC_Os09g28910
Metabolism	Amino acid metabolism	ko00350	Tyrosine metabolism	0.0082	0.0051	1.6	0.018054	0.0320961	LOC_Os01g55540;LOC_Os01g56380;LOC_Os01g58100;LOC_Os02g07160;LOC_Os02g10310;LOC_Os02g19924;LOC_Os02g19970;LOC_Os03g08999;LOC_Os03g09020;LOC_Os03g61330;LOC_Os04g04950;LOC_Os06g01360;LOC_Os06g23114;LOC_Os06g23684;LOC_Os08g04560;LOC_Os09g36550;LOC_Os11g10480;LOC_Os11g10510;LOC_Os11g10520;LOC_Os11g42510
Metabolism	Biosynthesis of other secondary metabolites	ko00402	Benzoxazinoid biosynthesis	0.0049	0.0026	1.87	0.018574	0.0323026	LOC_Os01g36294;LOC_Os01g36350;LOC_Os03g48430;LOC_Os03g58300;LOC_Os03g58320;LOC_Os06g14390;LOC_Os06g14400;LOC_Os07g13770;LOC_Os07g13810;LOC_Os08g01520;LOC_Os08g30210;LOC_Os11g25454
Metabolism	Lipid metabolism	ko01040	Biosynthesis of unsaturated fatty acids	0.0062	0.0036	1.73	0.0190845	0.0324842	LOC_Os01g05744;LOC_Os01g62660;LOC_Os01g74020;LOC_Os02g48560;LOC_Os03g53010;LOC_Os04g20280;LOC_Os04g40730;LOC_Os05g07090;LOC_Os06g19530;LOC_Os06g24704;LOC_Os07g23410;LOC_Os07g23430;LOC_Os08g10010;LOC_Os08g30340;LOC_Os11g39220
Genetic Information Processing	Replication and repair	ko03030	DNA replication	0.0111	0.0075	1.47	0.0215954	0.0359923	LOC_Os01g36390;LOC_Os01g64820;LOC_Os01g65400;LOC_Os01g73070;LOC_Os02g42230;LOC_Os02g55410;LOC_Os02g56130;LOC_Os03g08400;LOC_Os03g11540;LOC_Os04g48060;LOC_Os04g51490;LOC_Os04g54500;LOC_Os05g14590;LOC_Os05g39850;LOC_Os07g22400;LOC_Os08g02670;LOC_Os08g07840;LOC_Os09g39490;LOC_Os10g10750;LOC_Os10g11590;LOC_Os10g33790;LOC_Os11g29380;LOC_Os11g33100;LOC_Os12g13950;LOC_Os12g27370;LOC_Os12g37400;Oryza_sat…
Metabolism	Carbohydrate metabolism	ko00030	Pentose phosphate pathway	0.0086	0.0055	1.55	0.0221358	0.0361401	LOC_Os01g04200;LOC_Os01g09570;LOC_Os01g67860;LOC_Os03g09840;LOC_Os03g29950;LOC_Os03g30300;LOC_Os03g56869;LOC_Os04g19740;LOC_Os04g33450;LOC_Os04g39420;LOC_Os04g40874;LOC_Os05g44922;LOC_Os06g05860;LOC_Os06g14510;LOC_Os06g45370;LOC_Os07g08030;LOC_Os08g02700;LOC_Os08g34210;LOC_Os09g29210;LOC_Os09g38510;LOC_Os10g26570
Genetic Information Processing	Replication and repair	ko03440	Homologous recombination	0.0156	0.0114	1.37	0.0229312	0.0366899	LOC_Os01g01689;LOC_Os01g07110;LOC_Os01g15530;LOC_Os01g16640;LOC_Os01g58114;LOC_Os01g65400;LOC_Os01g67510;LOC_Os01g73070;LOC_Os02g29464;LOC_Os02g42230;LOC_Os03g06920;LOC_Os03g08400;LOC_Os03g11540;LOC_Os03g14030;LOC_Os03g14050;LOC_Os03g58100;LOC_Os04g51490;LOC_Os04g54500;LOC_Os04g55500;LOC_Os05g32610;LOC_Os05g46490;LOC_Os06g47920;LOC_Os07g05560;LOC_Os07g09370;LOC_Os07g49010;LOC_Os08g07840;LOC_Os08g…
Metabolism	Metabolism of cofactors and vitamins	ko00670	One carbon pool by folate	0.0033	0.0016	2.1	0.025878	0.0405929	LOC_Os01g37832;LOC_Os01g49330;LOC_Os03g60090;LOC_Os04g53230;LOC_Os05g35440;LOC_Os09g15810;LOC_Os09g27420;LOC_Os12g26060
Metabolism	Glycan biosynthesis and metabolism	ko00511	Other glycan degradation	0.0111	0.0077	1.43	0.0303423	0.0466805	LOC_Os01g11650;LOC_Os01g11660;LOC_Os01g11700;LOC_Os01g11710;LOC_Os01g22640;LOC_Os01g22780;LOC_Os01g46080;LOC_Os01g46120;LOC_Os01g46130;LOC_Os02g05710;LOC_Os03g06940;LOC_Os03g15020;LOC_Os03g51150;LOC_Os05g06720;LOC_Os05g11910;LOC_Os06g03890;LOC_Os06g03900;LOC_Os06g34070;LOC_Os06g34120;LOC_Os06g37560;LOC_Os07g38790;LOC_Os07g39740;LOC_Os07g39750;LOC_Os08g36390;LOC_Os10g19334;LOC_Os10g25400;LOC_Os10g…
Metabolism	Carbohydrate metabolism	ko00640	Propanoate metabolism	0.0049	0.0028	1.73	0.0340263	0.0513604	LOC_Os01g02020;LOC_Os01g21160;LOC_Os02g32490;LOC_Os03g19680;LOC_Os05g07090;LOC_Os06g24704;LOC_Os07g07470;LOC_Os10g42210;LOC_Os10g42220;LOC_Os11g39220;LOC_Os12g08260;LOC_Os12g16350
--	--	ko00998	Biosynthesis of various secondary metabolites - part 2	0.0012	0.0004	3.46	0.0393457	0.05829	LOC_Os12g16240;LOC_Os12g16250;LOC_Os12g16410
Metabolism	Carbohydrate metabolism	ko00650	Butanoate metabolism	0.0053	0.0033	1.63	0.0444257	0.0646192	LOC_Os01g02020;LOC_Os01g16350;LOC_Os01g58380;LOC_Os03g04130;LOC_Os03g19250;LOC_Os03g19680;LOC_Os04g32010;LOC_Os04g37500;LOC_Os04g52440;LOC_Os04g52450;LOC_Os08g36320;LOC_Os08g43170;LOC_Os09g34960
Metabolism	Amino acid metabolism	ko00360	Phenylalanine metabolism	0.0086	0.006	1.44	0.0472292	0.0674703	LOC_Os01g02500;LOC_Os01g55540;LOC_Os01g56380;LOC_Os01g58380;LOC_Os02g07160;LOC_Os02g19924;LOC_Os02g19970;LOC_Os02g41630;LOC_Os02g41680;LOC_Os02g51810;LOC_Os03g19680;LOC_Os04g04950;LOC_Os04g10434;LOC_Os04g10460;LOC_Os04g43760;LOC_Os06g23114;LOC_Os06g23684;LOC_Os08g04560;LOC_Os09g36550;LOC_Os11g33090;LOC_Os11g42510
Metabolism	Metabolism of terpenoids and polyketides	ko00908	Zeatin biosynthesis	0.0086	0.006	1.43	0.0528638	0.0741948	LOC_Os02g11130;LOC_Os02g11700;LOC_Os02g36830;LOC_Os02g36840;LOC_Os02g51900;LOC_Os02g51930;LOC_Os04g20400;LOC_Os04g25440;LOC_Os04g44230;LOC_Os04g44354;LOC_Os04g46990;LOC_Os04g47720;LOC_Os05g08480;LOC_Os05g42070;LOC_Os06g51350;LOC_Os07g30330;LOC_Os07g30760;LOC_Os07g42970;LOC_Os08g35860;LOC_Os09g23820;LOC_Os10g09990
Metabolism	Carbohydrate metabolism	ko00520	Amino sugar and nucleotide sugar metabolism	0.0291	0.0243	1.2	0.0538112	0.0742224	LOC_Os01g04200;LOC_Os01g07890;LOC_Os01g19220;LOC_Os01g21320;LOC_Os01g59670;LOC_Os01g70310;LOC_Os01g71320;LOC_Os02g02820;LOC_Os02g04840;LOC_Os02g39330;LOC_Os02g51480;LOC_Os02g51620;LOC_Os03g02410;LOC_Os03g02430;LOC_Os03g14540;LOC_Os03g16150;LOC_Os03g17230;LOC_Os03g40550;LOC_Os04g54810;LOC_Os05g06500;LOC_Os05g09500;LOC_Os05g15770;LOC_Os05g15880;LOC_Os05g32140;LOC_Os05g33130;LOC_Os05g40720;LOC_Os05g…
Metabolism	Metabolism of cofactors and vitamins	ko00130	Ubiquinone and other terpenoid-quinone biosynthesis	0.0082	0.0058	1.43	0.0581166	0.0788022	LOC_Os01g67540;LOC_Os02g07160;LOC_Os02g08100;LOC_Os02g19924;LOC_Os02g19970;LOC_Os02g46970;LOC_Os03g09060;LOC_Os04g42870;LOC_Os05g25640;LOC_Os06g05910;LOC_Os06g23684;LOC_Os06g43800;LOC_Os06g44840;LOC_Os07g08200;LOC_Os07g38850;LOC_Os08g03630;LOC_Os08g14760;LOC_Os08g29910;LOC_Os10g10180;LOC_Os11g42510
--	--	ko04136	Autophagy - other	0.0057	0.0038	1.53	0.0633634	0.0844845	LOC_Os01g10290;LOC_Os01g42850;LOC_Os03g02980;LOC_Os03g14380;LOC_Os03g44200;LOC_Os04g41990;LOC_Os04g53240;LOC_Os06g10340;LOC_Os07g32800;LOC_Os08g09240;LOC_Os10g41110;LOC_Os11g01010;LOC_Os11g04520;LOC_Os12g04290
Genetic Information Processing	Replication and repair	ko03410	Base excision repair	0.0082	0.0058	1.41	0.0648384	0.085034	LOC_Os01g04120;LOC_Os01g58550;LOC_Os01g58690;LOC_Os01g65400;LOC_Os02g29380;LOC_Os02g53530;LOC_Os02g56130;LOC_Os03g57260;LOC_Os04g54500;LOC_Os05g37350;LOC_Os05g37410;LOC_Os05g49250;LOC_Os06g13020;LOC_Os06g44050;LOC_Os08g07840;LOC_Os08g38170;LOC_Os09g25290;LOC_Os09g39490;LOC_Os10g33790;LOC_Os12g10830
Metabolism	Metabolism of terpenoids and polyketides	ko00905	Brassinosteroid biosynthesis	0.0033	0.0018	1.78	0.0669374	0.0859031	LOC_Os01g29150;LOC_Os02g11020;LOC_Os03g12660;LOC_Os03g40540;LOC_Os07g04410;LOC_Os09g26980;LOC_Os11g04710;LOC_Os12g04480
Metabolism	Lipid metabolism	ko00061	Fatty acid biosynthesis	0.0066	0.0045	1.47	0.0676487	0.0859031	LOC_Os01g48910;LOC_Os01g62660;LOC_Os01g74020;LOC_Os03g53010;LOC_Os04g36800;LOC_Os05g04170;LOC_Os05g04870;LOC_Os07g07450;LOC_Os07g42420;LOC_Os08g10010;LOC_Os09g10600;LOC_Os09g12500;LOC_Os10g31780;LOC_Os12g01160;LOC_Os12g04990;LOC_Os12g07110
Organismal Systems	Environmental adaptation	ko04626	Plant-pathogen interaction	0.1096	0.1012	1.08	0.0716642	0.0883457	LOC_Os01g02570;LOC_Os01g02580;LOC_Os01g02770;LOC_Os01g02780;LOC_Os01g04330;LOC_Os01g04580;LOC_Os01g06280;LOC_Os01g06730;LOC_Os01g06890;LOC_Os01g09100;LOC_Os01g09860;LOC_Os01g10900;LOC_Os01g12290;LOC_Os01g16230;LOC_Os01g17190;LOC_Os01g20880;LOC_Os01g23380;LOC_Os01g24820;LOC_Os01g25820;LOC_Os01g32120;LOC_Os01g34560;LOC_Os01g36790;LOC_Os01g40260;LOC_Os01g40430;LOC_Os01g41750;LOC_Os01g41890;LOC_Os01g…
Metabolism	Biosynthesis of other secondary metabolites	ko00901	Indole alkaloid biosynthesis	0.0029	0.0016	1.84	0.0717808	0.0883457	LOC_Os03g53950;LOC_Os04g59300;LOC_Os07g42250;LOC_Os09g20684;LOC_Os10g39710;LOC_Os11g04660;LOC_Os12g04424
Metabolism	Glycan biosynthesis and metabolism	ko00603	Glycosphingolipid biosynthesis - globo and isoglobo series	0.0021	0.001	2.06	0.0790253	0.0957883	LOC_Os03g56070;LOC_Os07g38790;LOC_Os07g48160;LOC_Os10g35070;LOC_Os10g35110
Metabolism	Metabolism of other amino acids	ko00460	Cyanoamino acid metabolism	0.0156	0.0125	1.25	0.0823127	0.0982838	LOC_Os01g37832;LOC_Os01g55950;LOC_Os01g55960;LOC_Os01g57770;LOC_Os01g59819;LOC_Os01g59840;LOC_Os01g70830;LOC_Os01g70840;LOC_Os01g70860;LOC_Os02g28900;LOC_Os02g42350;LOC_Os03g07330;LOC_Os03g11420;LOC_Os03g49600;LOC_Os03g49610;LOC_Os03g53860;LOC_Os04g39864;LOC_Os04g43360;LOC_Os04g43390;LOC_Os04g51840;LOC_Os04g55710;LOC_Os05g01370;LOC_Os05g01444;LOC_Os05g30350;LOC_Os05g35440;LOC_Os05g37700;LOC_Os06g…
Metabolism	Lipid metabolism	ko00100	Steroid biosynthesis	0.0053	0.0037	1.44	0.103089	0.121281	LOC_Os01g04260;LOC_Os01g11270;LOC_Os03g12900;LOC_Os03g29150;LOC_Os03g59040;LOC_Os04g57330;LOC_Os05g12040;LOC_Os07g10600;LOC_Os08g31750;LOC_Os08g41780;LOC_Os10g39810;LOC_Os11g32240;LOC_Os11g48020
Metabolism	Amino acid metabolism	ko00300	Lysine biosynthesis	0.0029	0.0017	1.68	0.106975	0.124029	LOC_Os01g48446;LOC_Os03g09910;LOC_Os03g18810;LOC_Os03g55280;LOC_Os07g20544;LOC_Os08g25390;LOC_Os09g12290
Metabolism	Amino acid metabolism	ko00220	Arginine biosynthesis	0.0049	0.0034	1.44	0.114322	0.130654	LOC_Os01g55540;LOC_Os02g50240;LOC_Os02g57280;LOC_Os03g17120;LOC_Os03g31690;LOC_Os03g50490;LOC_Os03g58040;LOC_Os04g01590;LOC_Os07g27780;LOC_Os08g40110;LOC_Os10g25130;LOC_Os10g25140
Metabolism	Global and overview maps	ko01210	2-Oxocarboxylic acid metabolism	0.0119	0.0096	1.24	0.122319	0.137824	LOC_Os01g16900;LOC_Os01g46380;LOC_Os01g48446;LOC_Os01g55540;LOC_Os02g10070;LOC_Os02g13840;LOC_Os03g04410;LOC_Os03g12890;LOC_Os03g17120;LOC_Os03g31690;LOC_Os03g55280;LOC_Os04g32010;LOC_Os04g40310;LOC_Os04g51840;LOC_Os05g05950;LOC_Os05g49760;LOC_Os05g49800;LOC_Os06g10360;LOC_Os07g20544;LOC_Os07g27780;LOC_Os08g40110;LOC_Os08g44530;LOC_Os10g12354;LOC_Os10g25130;LOC_Os10g25140;LOC_Os10g40200;LOC_Os11g…
Metabolism	Metabolism of terpenoids and polyketides	ko00902	Monoterpenoid biosynthesis	0.0021	0.0011	1.8	0.12853	0.142811	LOC_Os02g02930;LOC_Os03g14400;LOC_Os03g14420;LOC_Os04g44924;LOC_Os04g44980
Metabolism	Amino acid metabolism	ko00310	Lysine degradation	0.0062	0.0045	1.35	0.130361	0.142861	LOC_Os01g02020;LOC_Os02g43194;LOC_Os02g43280;LOC_Os02g49720;LOC_Os02g54254;LOC_Os03g19680;LOC_Os04g53700;LOC_Os06g15990;LOC_Os08g45130;LOC_Os09g26880;LOC_Os09g32290;LOC_Os09g38440;LOC_Os12g07810;LOC_Os12g35890;Oryza_sativa_newGene_4104
Metabolism	Biosynthesis of other secondary metabolites	ko00945	Stilbenoid, diarylheptanoid and gingerol biosynthesis	0.0082	0.0064	1.28	0.137817	0.148614	LOC_Os02g43670;LOC_Os04g11970;LOC_Os04g56910;LOC_Os05g25640;LOC_Os05g41440;LOC_Os07g28040;LOC_Os08g19420;LOC_Os08g38920;LOC_Os09g25460;LOC_Os09g30360;LOC_Os09g37180;LOC_Os10g12050;LOC_Os10g12080;LOC_Os10g23310;LOC_Os10g23820;LOC_Os11g07960;LOC_Os11g19840;LOC_Os11g20160;LOC_Os11g42290;LOC_Os11g42370
Metabolism	Lipid metabolism	ko00072	Synthesis and degradation of ketone bodies	0.0016	0.0009	1.92	0.139325	0.148614	LOC_Os01g02020;LOC_Os01g16350;LOC_Os08g43170;LOC_Os09g34960
Metabolism	Lipid metabolism	ko00590	Arachidonic acid metabolism	0.0041	0.0028	1.44	0.141477	0.148923	LOC_Os02g19650;LOC_Os02g39490;LOC_Os02g44500;LOC_Os03g15460;LOC_Os03g24380;LOC_Os03g50030;LOC_Os03g61360;LOC_Os04g46960;LOC_Os05g19150;LOC_Os05g46460
Metabolism	Biosynthesis of other secondary metabolites	ko00950	Isoquinoline alkaloid biosynthesis	0.0053	0.004	1.34	0.160012	0.165951	LOC_Os01g55540;LOC_Os01g56380;LOC_Os01g58100;LOC_Os02g19924;LOC_Os02g19970;LOC_Os03g14730;LOC_Os03g32470;LOC_Os04g04950;LOC_Os06g23114;LOC_Os06g23684;LOC_Os08g04560;LOC_Os09g36550;LOC_Os11g42510
Genetic Information Processing	Folding, sorting and degradation	ko03018	RNA degradation	0.0164	0.0141	1.17	0.161802	0.165951	ChrSy.fgenesh.gene.28;LOC_Os01g09570;LOC_Os01g65220;LOC_Os02g34570;LOC_Os02g40460;LOC_Os02g57030;LOC_Os03g01240;LOC_Os03g06190;LOC_Os03g20170;LOC_Os03g26870;LOC_Os04g29424;LOC_Os04g31350;LOC_Os04g33450;LOC_Os04g39060;LOC_Os04g39420;LOC_Os04g52340;LOC_Os05g05300;LOC_Os05g44922;LOC_Os05g47850;LOC_Os06g02380;LOC_Os06g04510;LOC_Os06g05860;LOC_Os06g07790;LOC_Os07g07310;LOC_Os07g37790;LOC_Os08g27150;LO…
Metabolism	Metabolism of other amino acids	ko00440	Phosphonate and phosphinate metabolism	0.0016	0.0009	1.78	0.175056	0.176443	LOC_Os06g10280;LOC_Os08g31860;LOC_Os11g03050;LOC_Os12g02820
Environmental Information Processing	Signal transduction	ko04070	Phosphatidylinositol signaling system	0.0144	0.0123	1.17	0.178255	0.176443	LOC_Os01g03490;LOC_Os01g17190;LOC_Os01g62670;LOC_Os01g65330;LOC_Os02g07350;LOC_Os02g26720;LOC_Os02g32370;LOC_Os02g49870;LOC_Os02g57660;LOC_Os02g58270;LOC_Os03g02860;LOC_Os03g18080;LOC_Os03g24160;LOC_Os03g31180;LOC_Os03g51610;LOC_Os03g53200;LOC_Os03g59770;LOC_Os04g56580;LOC_Os04g59540;LOC_Os05g03610;LOC_Os05g41200;LOC_Os05g41210;LOC_Os05g45900;LOC_Os06g15400;LOC_Os06g35060;LOC_Os07g28610;LOC_Os07g…
Metabolism	Metabolism of cofactors and vitamins	ko00760	Nicotinate and nicotinamide metabolism	0.0037	0.0026	1.4	0.178648	0.176443	LOC_Os01g14810;LOC_Os02g04170;LOC_Os03g17200;LOC_Os05g12170;LOC_Os05g32230;LOC_Os05g33630;LOC_Os08g44370;LOC_Os11g08670;LOC_Os12g19304
Genetic Information Processing	Replication and repair	ko03450	Non-homologous end-joining	0.0012	0.0006	1.92	0.193681	0.188957	LOC_Os02g29464;LOC_Os03g53000;LOC_Os06g13020
Metabolism	Metabolism of cofactors and vitamins	ko00780	Biotin metabolism	0.0029	0.002	1.44	0.19924	0.192039	LOC_Os04g36800;LOC_Os05g04870;LOC_Os07g07450;LOC_Os07g42420;LOC_Os08g14770;LOC_Os09g10600;LOC_Os10g31780
Metabolism	Biosynthesis of other secondary metabolites	ko00261	Monobactam biosynthesis	0.0021	0.0014	1.52	0.222015	0.2103	LOC_Os01g48446;LOC_Os03g55280;LOC_Os07g20544;LOC_Os08g25390;LOC_Os09g12290
Metabolism	Metabolism of terpenoids and polyketides	ko00900	Terpenoid backbone biosynthesis	0.0057	0.0046	1.24	0.225526	0.2103	LOC_Os01g02020;LOC_Os01g14630;LOC_Os01g45460;LOC_Os01g50050;LOC_Os02g10400;LOC_Os02g48330;LOC_Os02g51080;LOC_Os03g10080;LOC_Os04g56230;LOC_Os05g46580;LOC_Os07g09190;LOC_Os08g09370;LOC_Os08g43170;LOC_Os09g34960
Metabolism	Biosynthesis of other secondary metabolites	ko00965	Betalain biosynthesis	0.0029	0.0021	1.39	0.226073	0.2103	LOC_Os01g44430;LOC_Os01g56380;LOC_Os01g65680;LOC_Os01g65690;LOC_Os08g04560;LOC_Os08g34010;LOC_Os09g24820
Metabolism	Energy metabolism	ko00195	Photosynthesis	0.0152	0.0134	1.13	0.229814	0.211323	LOC_Os01g01160;LOC_Os01g31690;LOC_Os01g56680;LOC_Os01g59090;LOC_Os01g64960;LOC_Os02g24598;LOC_Os02g42000;LOC_Os03g45710;LOC_Os03g48040;LOC_Os03g52660;LOC_Os03g56670;LOC_Os03g57120;LOC_Os04g33830;LOC_Os04g44190;LOC_Os05g37140;LOC_Os06g01210;LOC_Os06g01850;LOC_Os07g04840;LOC_Os07g05360;LOC_Os07g05365;LOC_Os07g05480;LOC_Os07g17390;LOC_Os07g25430;LOC_Os07g32880;LOC_Os07g36080;LOC_Os07g38000;LOC_Os08g…
Cellular Processes	Transport and catabolism	ko04144	Endocytosis	0.025	0.0231	1.08	0.262637	0.238761	LOC_Os01g01340;LOC_Os01g01350;LOC_Os01g12420;LOC_Os01g12430;LOC_Os01g20860;LOC_Os01g46580;LOC_Os01g46932;LOC_Os01g53240;LOC_Os01g59790;LOC_Os01g62290;LOC_Os01g62950;LOC_Os01g68460;LOC_Os01g72230;LOC_Os01g74030;LOC_Os02g03610;LOC_Os02g14000;LOC_Os02g38300;LOC_Os02g57660;LOC_Os03g01810;LOC_Os03g01920;LOC_Os03g13840;LOC_Os03g16860;LOC_Os03g16920;LOC_Os03g24160;LOC_Os03g25760;LOC_Os03g55850;LOC_Os04g…
Metabolism	Biosynthesis of other secondary metabolites	ko00232	Caffeine metabolism	0.0004	0.0001	2.89	0.31636	0.284368	LOC_Os01g64520
Metabolism	Lipid metabolism	ko00591	Linoleic acid metabolism	0.0025	0.0021	1.19	0.387706	0.34104	LOC_Os03g15460;LOC_Os03g50030;LOC_Os05g28770;LOC_Os06g05390;LOC_Os12g37260;LOC_Os12g37350
Metabolism	Carbohydrate metabolism	ko00053	Ascorbate and aldarate metabolism	0.009	0.0084	1.08	0.387933	0.34104	LOC_Os01g49360;LOC_Os01g70310;LOC_Os02g02820;LOC_Os02g43194;LOC_Os02g43280;LOC_Os02g49720;LOC_Os04g29090;LOC_Os04g51300;LOC_Os06g15990;LOC_Os06g36560;LOC_Os06g37080;LOC_Os07g26000;LOC_Os07g45280;LOC_Os08g02230;LOC_Os08g41090;LOC_Os08g44340;LOC_Os09g20090;LOC_Os09g26880;LOC_Os10g36390;LOC_Os11g10400;LOC_Os11g37890;LOC_Os12g07810
Metabolism	Carbohydrate metabolism	ko00020	Citrate cycle (TCA cycle)	0.0062	0.0057	1.08	0.41206	0.358313	LOC_Os01g16900;LOC_Os02g10070;LOC_Os02g13840;LOC_Os02g40900;LOC_Os03g04410;LOC_Os04g40310;LOC_Os05g05950;LOC_Os05g49760;LOC_Os05g49880;LOC_Os06g01630;LOC_Os06g13720;LOC_Os07g43700;LOC_Os08g33720;LOC_Os11g47330;LOC_Os12g43630
Metabolism	Amino acid metabolism	ko00400	Phenylalanine, tyrosine and tryptophan biosynthesis	0.0057	0.0053	1.08	0.425069	0.362703	LOC_Os01g01302;LOC_Os01g27750;LOC_Os01g55540;LOC_Os02g19924;LOC_Os02g19970;LOC_Os03g05800;LOC_Os03g27230;LOC_Os04g33390;LOC_Os04g39270;LOC_Os04g54800;LOC_Os06g23684;LOC_Os07g42960;LOC_Os08g34290;LOC_Os11g42510
Genetic Information Processing	Replication and repair	ko03430	Mismatch repair	0.007	0.0065	1.07	0.426176	0.362703	LOC_Os01g73070;LOC_Os02g08330;LOC_Os02g42230;LOC_Os02g56130;LOC_Os03g08400;LOC_Os03g11540;LOC_Os04g42784;LOC_Os04g48060;LOC_Os04g51490;LOC_Os07g30980;LOC_Os08g02670;LOC_Os10g10750;LOC_Os10g11590;LOC_Os10g33790;LOC_Os10g36530;LOC_Os12g27370;Oryza_sativa_newGene_1353
Metabolism	Metabolism of cofactors and vitamins	ko00740	Riboflavin metabolism	0.0033	0.003	1.1	0.445533	0.375186	LOC_Os03g13540;LOC_Os03g17200;LOC_Os03g36750;LOC_Os04g47020;LOC_Os05g07632;LOC_Os05g12170;LOC_Os08g37940;LOC_Os09g39560
Metabolism	Metabolism of other amino acids	ko00430	Taurine and hypotaurine metabolism	0.0008	0.0006	1.28	0.478985	0.399154	LOC_Os04g37500;LOC_Os08g36320
Metabolism	Nucleotide metabolism	ko00230	Purine metabolism	0.0213	0.0211	1.01	0.489271	0.403522	LOC_Os01g14810;LOC_Os01g64520;LOC_Os01g65260;LOC_Os01g66500;LOC_Os02g13910;LOC_Os02g40010;LOC_Os02g47120;LOC_Os02g56100;LOC_Os03g07840;LOC_Os03g17200;LOC_Os03g25440;LOC_Os03g49220;LOC_Os03g51930;LOC_Os03g56800;LOC_Os03g61600;LOC_Os04g57540;LOC_Os05g06890;LOC_Os05g06920;LOC_Os05g12170;LOC_Os05g28180;LOC_Os05g35580;LOC_Os05g48840;LOC_Os06g07210;LOC_Os06g14620;LOC_Os06g42770;LOC_Os07g08340;LOC_Os07g…
Genetic Information Processing	Folding, sorting and degradation	ko04120	Ubiquitin mediated proteolysis	0.0205	0.0203	1.01	0.495047	0.40412	LOC_Os01g03180;LOC_Os01g03290;LOC_Os01g03300;LOC_Os01g13280;LOC_Os01g46926;LOC_Os01g48610;LOC_Os01g48620;LOC_Os01g48640;LOC_Os01g52110;LOC_Os01g52630;LOC_Os01g56990;LOC_Os01g60410;LOC_Os01g70920;LOC_Os01g74146;LOC_Os02g06640;LOC_Os02g16040;LOC_Os02g33590;LOC_Os02g34860;LOC_Os02g49950;LOC_Os03g05270;LOC_Os03g13010;LOC_Os03g22680;LOC_Os03g24040;LOC_Os03g47960;LOC_Os04g35680;LOC_Os04g48380;LOC_Os04g…
Genetic Information Processing	Folding, sorting and degradation	ko04130	SNARE interactions in vesicular transport	0.0037	0.0036	1.02	0.532833	0.430572	LOC_Os01g73300;LOC_Os02g02720;LOC_Os02g57510;LOC_Os03g58840;LOC_Os07g38990;LOC_Os08g01920;LOC_Os08g34140;LOC_Os12g05810;LOC_Os12g44250
Genetic Information Processing	Replication and repair	ko03420	Nucleotide excision repair	0.009	0.0092	0.98	0.568131	0.454505	LOC_Os01g65400;LOC_Os01g73070;LOC_Os02g42230;LOC_Os02g56130;LOC_Os03g08400;LOC_Os03g11540;LOC_Os03g29730;LOC_Os03g49490;LOC_Os04g48060;LOC_Os04g51410;LOC_Os04g51490;LOC_Os04g54500;LOC_Os04g56309;LOC_Os07g30980;LOC_Os08g02670;LOC_Os08g07840;LOC_Os09g39490;LOC_Os10g10750;LOC_Os10g11590;LOC_Os10g33790;LOC_Os12g27370;Oryza_sativa_newGene_1353
Metabolism	Glycan biosynthesis and metabolism	ko00510	N-Glycan biosynthesis	0.0045	0.0047	0.96	0.606366	0.48029	LOC_Os02g38160;LOC_Os03g02530;LOC_Os03g40100;LOC_Os04g48750;LOC_Os06g13650;LOC_Os07g23880;LOC_Os08g35110;LOC_Os09g26590;LOC_Os10g30590;LOC_Os11g47840;LOC_Os12g05650
Metabolism	Metabolism of other amino acids	ko00450	Selenocompound metabolism	0.0021	0.0021	0.96	0.612566	0.480444	LOC_Os03g11120;LOC_Os05g01470;LOC_Os10g37340;LOC_Os12g42876;LOC_Os12g42884
Metabolism	Metabolism of cofactors and vitamins	ko00790	Folate biosynthesis	0.0033	0.0035	0.94	0.631417	0.490421	LOC_Os02g04740;LOC_Os02g17330;LOC_Os02g39490;LOC_Os04g56610;LOC_Os05g15530;LOC_Os05g44130;LOC_Os09g38772;LOC_Os12g26060
Metabolism	Metabolism of cofactors and vitamins	ko00750	Vitamin B6 metabolism	0.0012	0.0014	0.91	0.663548	0.502086	LOC_Os02g13290;LOC_Os10g37330;LOC_Os11g48080
Metabolism	Carbohydrate metabolism	ko00052	Galactose metabolism	0.0119	0.0126	0.94	0.672301	0.502086	LOC_Os01g07530;LOC_Os01g09570;LOC_Os01g71320;LOC_Os03g06940;LOC_Os03g15020;LOC_Os03g20120;LOC_Os03g56070;LOC_Os04g33450;LOC_Os04g39420;LOC_Os04g40520;LOC_Os05g09500;LOC_Os05g44922;LOC_Os05g51670;LOC_Os06g05860;LOC_Os06g37560;LOC_Os06g46340;LOC_Os07g10840;LOC_Os07g48160;LOC_Os07g48830;LOC_Os08g25030;LOC_Os08g36390;LOC_Os09g15420;LOC_Os09g29210;LOC_Os09g35800;LOC_Os09g38510;LOC_Os10g26570;LOC_Os10g…
Metabolism	Glycan biosynthesis and metabolism	ko00513	Various types of N-glycan biosynthesis	0.0037	0.0041	0.91	0.673675	0.502086	LOC_Os02g36360;LOC_Os03g40100;LOC_Os04g35270;LOC_Os06g13650;LOC_Os07g38790;LOC_Os08g35110;LOC_Os09g26590;LOC_Os10g30590;LOC_Os12g05650
Metabolism	Glycan biosynthesis and metabolism	ko00531	Glycosaminoglycan degradation	0.0033	0.0036	0.91	0.677815	0.502086	LOC_Os02g32504;LOC_Os02g55870;LOC_Os03g06940;LOC_Os03g15020;LOC_Os06g08090;LOC_Os06g37560;LOC_Os07g38790;LOC_Os08g36390
Metabolism	Energy metabolism	ko00920	Sulfur metabolism	0.0033	0.0036	0.91	0.677815	0.502086	LOC_Os01g47690;LOC_Os01g52260;LOC_Os01g68770;LOC_Os05g42350;LOC_Os05g45710;LOC_Os06g36840;LOC_Os07g37230;LOC_Os11g41650
Genetic Information Processing	Folding, sorting and degradation	ko04122	Sulfur relay system	0.0008	0.001	0.82	0.725693	0.532508	LOC_Os02g04740;LOC_Os02g56080
Metabolism	Metabolism of terpenoids and polyketides	ko00904	Diterpenoid biosynthesis	0.0111	0.0122	0.91	0.732198	0.532508	LOC_Os01g09300;LOC_Os01g11150;LOC_Os01g55240;LOC_Os02g17760;LOC_Os02g17780;LOC_Os02g36110;LOC_Os02g36220;LOC_Os02g36264;LOC_Os02g36280;LOC_Os02g41954;LOC_Os03g63970;LOC_Os04g09900;LOC_Os04g09920;LOC_Os04g44150;LOC_Os05g34854;LOC_Os06g02019;LOC_Os06g30640;LOC_Os06g37224;LOC_Os06g37330;LOC_Os06g37364;LOC_Os07g11739;LOC_Os07g40250;LOC_Os07g46846;LOC_Os08g39730;LOC_Os11g32030;LOC_Os12g02814;LOC_Os12g…
Genetic Information Processing	Translation	ko00970	Aminoacyl-tRNA biosynthesis	0.014	0.0153	0.91	0.747656	0.534978	LOC_Os01g08500;LOC_Os01g12690;LOC_Os01g31610;LOC_Os01g49330;LOC_Os01g50616;LOC_Os01g54020;LOC_Os01g60810;LOC_Os02g09100;LOC_Os02g10650;LOC_Os02g33500;LOC_Os02g53770;LOC_Os03g11120;LOC_Os04g55050;LOC_Os05g28100;LOC_Os05g32740;LOC_Os06g08390;LOC_Os06g40510;LOC_Os06g43760;LOC_Os07g01620;LOC_Os07g06940;LOC_Os07g10750;LOC_Os07g42520;LOC_Os08g14450;LOC_Os08g19850;LOC_Os08g38850;LOC_Os08g42560;LOC_Os09g…
Metabolism	Glycan biosynthesis and metabolism	ko00604	Glycosphingolipid biosynthesis - ganglio series	0.0021	0.0025	0.82	0.74897	0.534978	LOC_Os03g06940;LOC_Os03g15020;LOC_Os06g37560;LOC_Os07g38790;LOC_Os08g36390
Metabolism	Energy metabolism	ko00190	Oxidative phosphorylation	0.0135	0.015	0.9	0.767751	0.54354	LOC_Os01g51380;LOC_Os01g64670;LOC_Os02g47320;LOC_Os02g52940;LOC_Os02g55134;LOC_Os03g01670;LOC_Os03g20020;LOC_Os03g48310;LOC_Os03g52660;LOC_Os04g05080;LOC_Os04g33490;LOC_Os04g35280;LOC_Os04g51270;LOC_Os04g55040;LOC_Os04g56540;LOC_Os05g33210;LOC_Os05g45740;LOC_Os06g37180;LOC_Os07g32880;LOC_Os07g36470;LOC_Os07g39710;LOC_Os07g42910;LOC_Os08g15170;LOC_Os08g43580;LOC_Os10g21238;LOC_Os10g42540;LOC_Os11g…
Metabolism	Amino acid metabolism	ko00250	Alanine, aspartate and glutamate metabolism	0.0094	0.0109	0.86	0.812764	0.570361	LOC_Os01g38970;LOC_Os01g55540;LOC_Os01g65260;LOC_Os02g04170;LOC_Os02g47850;LOC_Os02g50240;LOC_Os03g07840;LOC_Os03g18130;LOC_Os03g49220;LOC_Os03g50490;LOC_Os03g58040;LOC_Os04g37500;LOC_Os04g52440;LOC_Os04g52450;LOC_Os04g55710;LOC_Os05g35580;LOC_Os05g39770;LOC_Os05g48200;LOC_Os06g42770;LOC_Os08g15030;LOC_Os08g36320;LOC_Os10g25130;LOC_Os10g25140
Genetic Information Processing	Folding, sorting and degradation	ko04141	Protein processing in endoplasmic reticulum	0.0271	0.0299	0.91	0.833376	0.57974	LOC_Os01g04350;LOC_Os01g08860;LOC_Os01g12420;LOC_Os01g12430;LOC_Os01g15010;LOC_Os01g27990;LOC_Os01g43090;LOC_Os01g46926;LOC_Os01g50700;LOC_Os01g56070;LOC_Os01g60410;LOC_Os01g62290;LOC_Os01g63250;LOC_Os01g68460;LOC_Os01g70920;LOC_Os01g74030;LOC_Os01g74580;LOC_Os02g10710;LOC_Os02g16040;LOC_Os02g36740;LOC_Os02g52150;LOC_Os02g54140;LOC_Os02g57240;LOC_Os03g15960;LOC_Os03g16020;LOC_Os03g16460;LOC_Os03g…
Metabolism	Carbohydrate metabolism	ko00040	Pentose and glucuronate interconversions	0.014	0.0163	0.86	0.861681	0.594263	LOC_Os01g13320;LOC_Os01g20980;LOC_Os01g43160;LOC_Os01g57854;LOC_Os01g62870;LOC_Os01g70310;LOC_Os02g02820;LOC_Os02g43300;LOC_Os02g54030;LOC_Os03g03350;LOC_Os03g43420;LOC_Os04g05050;LOC_Os04g07110;LOC_Os05g29790;LOC_Os05g38230;LOC_Os05g39690;LOC_Os05g44600;LOC_Os05g46510;LOC_Os05g46520;LOC_Os05g50260;LOC_Os06g06080;LOC_Os07g26560;LOC_Os07g49100;LOC_Os08g04810;LOC_Os08g16050;LOC_Os09g31270;LOC_Os09g…
Metabolism	Glycan biosynthesis and metabolism	ko00514	Other types of O-glycan biosynthesis	0.0012	0.0019	0.64	0.870321	0.595091	LOC_Os01g03050;LOC_Os01g72610;LOC_Os02g22260
Genetic Information Processing	Folding, sorting and degradation	ko03060	Protein export	0.0062	0.0079	0.78	0.88552	0.600353	LOC_Os01g07700;LOC_Os01g56180;LOC_Os01g72800;LOC_Os02g03790;LOC_Os02g16709;LOC_Os03g43430;LOC_Os05g23260;LOC_Os06g47230;LOC_Os07g49080;LOC_Os08g15460;LOC_Os08g41250;LOC_Os11g05552;LOC_Os11g37130;LOC_Os12g07490;LOC_Os12g25210
Metabolism	Carbohydrate metabolism	ko00660	C5-Branched dibasic acid metabolism	0.0004	0.0009	0.48	0.898005	0.603701	LOC_Os04g32010
Metabolism	Amino acid metabolism	ko00380	Tryptophan metabolism	0.0131	0.0161	0.81	0.919301	0.606061	LOC_Os01g02020;LOC_Os01g02500;LOC_Os01g07350;LOC_Os01g07500;LOC_Os01g16714;LOC_Os01g48220;LOC_Os01g56380;LOC_Os02g02400;LOC_Os02g37890;LOC_Os02g43194;LOC_Os02g43280;LOC_Os02g49720;LOC_Os02g51810;LOC_Os03g19680;LOC_Os04g03980;LOC_Os04g10434;LOC_Os04g10460;LOC_Os04g14690;LOC_Os04g39980;LOC_Os05g40260;LOC_Os05g45240;LOC_Os05g48760;LOC_Os06g10170;LOC_Os06g15990;LOC_Os06g51150;LOC_Os08g04560;LOC_Os08g…
Genetic Information Processing	Transcription	ko03040	Spliceosome	0.0226	0.0271	0.83	0.94506	0.606061	LOC_Os01g08370;LOC_Os01g12420;LOC_Os01g12430;LOC_Os01g16260;LOC_Os01g17214;LOC_Os01g21420;LOC_Os01g43650;LOC_Os01g62290;LOC_Os01g65550;LOC_Os01g68460;LOC_Os01g72650;LOC_Os01g74030;LOC_Os02g01880;LOC_Os02g03040;LOC_Os02g32140;LOC_Os02g39060;LOC_Os02g42406;LOC_Os02g48340;LOC_Os02g51890;LOC_Os03g12000;LOC_Os03g13760;LOC_Os03g15890;LOC_Os03g16860;LOC_Os03g16920;LOC_Os03g25770;LOC_Os03g49430;LOC_Os03g…
Metabolism	Biosynthesis of other secondary metabolites	ko00966	Glucosinolate biosynthesis	0.0016	0.0043	0.38	0.996161	0.606061	LOC_Os03g12890;LOC_Os04g51840;LOC_Os06g10360;LOC_Os10g40200
Genetic Information Processing	Transcription	ko03022	Basal transcription factors	0.0012	0.0045	0.27	0.999478	0.606061	LOC_Os03g29730;LOC_Os03g49490;LOC_Os09g36440
Metabolism	Lipid metabolism	ko00062	Fatty acid elongation	0.0082	0.0162	0.51	0.999931	0.606061	LOC_Os01g05744;LOC_Os01g34560;LOC_Os01g47370;LOC_Os03g01150;LOC_Os03g06700;LOC_Os03g06705;LOC_Os04g02640;LOC_Os04g20280;LOC_Os04g40730;LOC_Os05g49240;LOC_Os05g49900;LOC_Os05g50340;LOC_Os06g14810;LOC_Os06g15170;LOC_Os06g19530;LOC_Os08g30340;LOC_Os09g19650;LOC_Os09g34930;LOC_Os10g33370;LOC_Os12g01160
Genetic Information Processing	Translation	ko03010	Ribosome	0.0168	0.0284	0.59	0.999977	0.606061	LOC_Os01g06000;LOC_Os01g19840;LOC_Os01g48690;LOC_Os01g54540;LOC_Os01g59060;LOC_Os02g15900;LOC_Os02g32970;LOC_Os02g43600;LOC_Os02g46440;LOC_Os02g51790;LOC_Os02g55370;LOC_Os02g56014;LOC_Os02g57670;LOC_Os02g58230;LOC_Os03g03020;LOC_Os03g03360;LOC_Os03g10060;LOC_Os03g12020;LOC_Os03g15870;LOC_Os03g20100;LOC_Os03g24020;LOC_Os03g34040;LOC_Os03g49710;LOC_Os03g54040;LOC_Os03g55930;LOC_Os03g59720;LOC_Os03g…
Metabolism	Lipid metabolism	ko00600	Sphingolipid metabolism	0.0078	0.0171	0.46	0.999993	0.606061	LOC_Os01g01080;LOC_Os01g45290;LOC_Os01g57350;LOC_Os02g43906;LOC_Os03g06940;LOC_Os03g15020;LOC_Os03g56070;LOC_Os04g18570;LOC_Os06g12250;LOC_Os06g37560;LOC_Os07g48160;LOC_Os08g36390;LOC_Os09g04960;LOC_Os09g15250;LOC_Os10g11200;LOC_Os10g35070;LOC_Os10g35110;LOC_Os11g02150;LOC_Os12g02094
Metabolism	Metabolism of terpenoids and polyketides	ko00909	Sesquiterpenoid and triterpenoid biosynthesis	0.0062	0.0188	0.33	1	0.606061	LOC_Os03g12900;LOC_Os03g22620;LOC_Os03g22634;LOC_Os03g59040;LOC_Os03g61910;LOC_Os04g27430;LOC_Os04g27670;LOC_Os04g27790;LOC_Os06g28820;LOC_Os08g09160;LOC_Os09g10340;LOC_Os11g08569;LOC_Os11g18194;LOC_Os11g18366;LOC_Os11g35710
Genetic Information Processing	Translation	ko03015	mRNA surveillance pathway	0.0041	0.0163	0.25	1	0.606061	LOC_Os02g25870;LOC_Os03g19570;LOC_Os03g63370;LOC_Os05g31020;LOC_Os06g11620;LOC_Os06g19990;LOC_Os07g43316;LOC_Os07g48890;LOC_Os08g30820;LOC_Os09g10760
Metabolism	Biosynthesis of other secondary metabolites	ko00960	Tropane, piperidine and pyridine alkaloid biosynthesis	0.0053	0.0207	0.26	1	0.606061	LOC_Os01g55540;LOC_Os02g19924;LOC_Os02g19970;LOC_Os03g16220;LOC_Os04g04950;LOC_Os04g20070;LOC_Os06g23114;LOC_Os06g23684;LOC_Os09g36550;LOC_Os11g25160;LOC_Os11g42510;LOC_Os11g48000;Oryza_sativa_newGene_1335
Genetic Information Processing	Translation	ko03013	RNA transport	0.0176	0.0404	0.44	1	0.606061	LOC_Os01g12660;LOC_Os01g44394;LOC_Os01g52160;LOC_Os01g58220;LOC_Os01g73880;LOC_Os01g74490;LOC_Os02g04660;LOC_Os02g04970;LOC_Os02g10794;LOC_Os02g19770;LOC_Os03g06980;LOC_Os03g17790;LOC_Os03g18350;LOC_Os04g49780;LOC_Os04g53606;LOC_Os05g04700;LOC_Os05g16620;LOC_Os05g28510;LOC_Os05g35100;LOC_Os05g40630;LOC_Os05g49170;LOC_Os06g23440;LOC_Os06g39875;LOC_Os06g48355;LOC_Os07g43316;LOC_Os07g48560;LOC_Os08g…
Environmental Information Processing	Membrane transport	ko02010	ABC transporters	0.016	0.0866	0.18	1	0.606061	LOC_Os01g34970;LOC_Os01g35030;LOC_Os01g42380;LOC_Os01g42900;LOC_Os01g50080;LOC_Os01g52550;LOC_Os01g68330;LOC_Os02g11760;LOC_Os02g21340;LOC_Os02g46680;LOC_Os03g04920;LOC_Os03g06600;LOC_Os03g54880;LOC_Os03g64200;LOC_Os04g49890;LOC_Os04g49900;LOC_Os05g10730;LOC_Os05g31910;LOC_Os06g03770;LOC_Os06g36090;LOC_Os06g36650;LOC_Os07g18874;LOC_Os07g28090;LOC_Os08g05690;LOC_Os08g07010;LOC_Os08g43120;LOC_Os08g…
Genetic Information Processing	Transcription	ko03020	RNA polymerase	0.0082	0.0525	0.16	1	0.606061	LOC_Os01g26240;LOC_Os01g37410;LOC_Os01g48720;LOC_Os01g58810;LOC_Os02g20200;LOC_Os03g21419;LOC_Os03g63124;LOC_Os04g02960;LOC_Os04g35870;LOC_Os04g54280;LOC_Os06g35550;LOC_Os08g15010;LOC_Os08g29980;LOC_Os09g14500;LOC_Os10g10380;LOC_Os10g34890;LOC_Os10g35290;LOC_Os11g17390;LOC_Os12g31920;LOC_Os12g34770

## Sheet: I0-I24
KEGG_A_class	KEGG_B_class	ID	Pathway	GeneRatio	BgRatio	enrich_factor	pvalue	qvalue	geneID
Metabolism	Global and overview maps	ko01200	Carbon metabolism	0.0497	0.0269	1.84	3.11535e-10	9.94482e-09	LOC_Os01g02020;LOC_Os01g04200;LOC_Os01g09460;LOC_Os01g11054;LOC_Os01g51410;LOC_Os01g54030;LOC_Os01g55540;LOC_Os01g55950;LOC_Os01g58020;LOC_Os01g58380;LOC_Os01g61120;LOC_Os01g61380;LOC_Os01g62430;LOC_Os01g71320;LOC_Os02g02400;LOC_Os02g03240;LOC_Os02g05830;LOC_Os02g07260;LOC_Os02g07410;LOC_Os02g10070;LOC_Os02g13840;LOC_Os02g14770;LOC_Os02g40900;LOC_Os03g04140;LOC_Os03g04410;LOC_Os03g06200;LOC_Os03g…
Metabolism	Biosynthesis of other secondary metabolites	ko00940	Phenylpropanoid biosynthesis	0.0526	0.0291	1.81	3.24954e-10	9.94482e-09	LOC_Os01g07770;LOC_Os01g15830;LOC_Os01g16450;LOC_Os01g18230;LOC_Os01g19020;LOC_Os01g22249;LOC_Os01g22352;LOC_Os01g28030;LOC_Os01g40860;LOC_Os01g40870;LOC_Os01g45110;LOC_Os01g45140;LOC_Os01g59819;LOC_Os01g59840;LOC_Os01g73200;LOC_Os02g06630;LOC_Os02g08100;LOC_Os02g09490;LOC_Os02g14170;LOC_Os02g14440;LOC_Os02g26810;LOC_Os02g41630;LOC_Os02g41670;LOC_Os02g41680;LOC_Os02g46970;LOC_Os02g57760;LOC_Os02g…
Metabolism	Biosynthesis of other secondary metabolites	ko00941	Flavonoid biosynthesis	0.0268	0.0114	2.36	3.90277e-10	9.94482e-09	LOC_Os01g53330;LOC_Os01g53350;LOC_Os01g53430;LOC_Os01g53460;LOC_Os01g61610;LOC_Os02g21550;LOC_Os02g26810;LOC_Os03g18030;LOC_Os03g25150;LOC_Os03g60509;LOC_Os04g01140;LOC_Os04g09604;LOC_Os04g51990;LOC_Os04g52190;LOC_Os04g53860;LOC_Os04g56700;LOC_Os04g56910;LOC_Os05g25640;LOC_Os05g45080;LOC_Os05g45090;LOC_Os05g45120;LOC_Os05g45140;LOC_Os05g45170;LOC_Os05g45180;LOC_Os06g07914;LOC_Os06g07941;LOC_Os06g…
Environmental Information Processing	Signal transduction	ko04075	Plant hormone signal transduction	0.0968	0.064	1.51	4.55305e-10	9.94482e-09	LOC_Os01g02350;LOC_Os01g02400;LOC_Os01g02570;LOC_Os01g02600;LOC_Os01g04230;LOC_Os01g04580;LOC_Os01g06220;LOC_Os01g06560;LOC_Os01g08320;LOC_Os01g09450;LOC_Os01g09800;LOC_Os01g10710;LOC_Os01g12160;LOC_Os01g12410;LOC_Os01g13030;LOC_Os01g18360;LOC_Os01g19160;LOC_Os01g33110;LOC_Os01g36790;LOC_Os01g38610;LOC_Os01g40094;LOC_Os01g45860;LOC_Os01g48444;LOC_Os01g52050;LOC_Os01g52290;LOC_Os01g54990;LOC_Os01g…
--	--	ko04016	MAPK signaling pathway - plant	0.0715	0.044	1.63	7.71553e-10	1.34819e-08	LOC_Os01g02350;LOC_Os01g02400;LOC_Os01g02570;LOC_Os01g02600;LOC_Os01g04580;LOC_Os01g09080;LOC_Os01g10710;LOC_Os01g12410;LOC_Os01g18400;LOC_Os01g25820;LOC_Os01g29469;LOC_Os01g36790;LOC_Os01g40094;LOC_Os01g50370;LOC_Os01g50400;LOC_Os01g50410;LOC_Os01g50420;LOC_Os01g51430;LOC_Os01g59570;LOC_Os01g61880;LOC_Os01g62760;LOC_Os01g65010;LOC_Os01g65060;LOC_Os01g66680;LOC_Os02g02400;LOC_Os02g05730;LOC_Os02g…
Metabolism	Carbohydrate metabolism	ko00500	Starch and sucrose metabolism	0.0566	0.033	1.72	1.83237e-09	2.66818e-08	LOC_Os01g02610;LOC_Os01g04200;LOC_Os01g09460;LOC_Os01g51570;LOC_Os01g52250;LOC_Os01g54560;LOC_Os01g59819;LOC_Os01g59840;LOC_Os01g69030;LOC_Os01g71320;LOC_Os01g71380;LOC_Os01g71670;LOC_Os01g71810;LOC_Os01g71830;LOC_Os02g04670;LOC_Os02g05744;LOC_Os02g32660;LOC_Os02g33110;LOC_Os02g34990;LOC_Os02g44230;LOC_Os02g47880;LOC_Os02g48200;LOC_Os02g48210;LOC_Os02g50490;LOC_Os02g51680;LOC_Os02g58480;LOC_Os03g…
Metabolism	Carbohydrate metabolism	ko00010	Glycolysis / Gluconeogenesis	0.0278	0.0145	1.92	6.35948e-07	7.50134e-06	LOC_Os01g04200;LOC_Os01g06660;LOC_Os01g09460;LOC_Os01g62430;LOC_Os01g62870;LOC_Os01g71320;LOC_Os02g01510;LOC_Os02g07260;LOC_Os02g43194;LOC_Os02g43280;LOC_Os02g48360;LOC_Os02g49720;LOC_Os03g15050;LOC_Os03g19250;LOC_Os03g20880;LOC_Os03g21260;LOC_Os03g31750;LOC_Os03g46910;LOC_Os03g50480;LOC_Os03g60370;LOC_Os04g33190;LOC_Os04g33450;LOC_Os04g38540;LOC_Os04g39420;LOC_Os04g44870;LOC_Os04g58570;LOC_Os05g…
Metabolism	Carbohydrate metabolism	ko00630	Glyoxylate and dicarboxylate metabolism	0.0209	0.0097	2.14	6.8687e-07	7.50134e-06	LOC_Os01g02020;LOC_Os01g51410;LOC_Os01g55950;LOC_Os01g58020;LOC_Os01g61380;LOC_Os02g02400;LOC_Os02g05830;LOC_Os02g07410;LOC_Os02g10070;LOC_Os02g13840;LOC_Os02g40900;LOC_Os03g04410;LOC_Os03g19250;LOC_Os03g50490;LOC_Os04g01650;LOC_Os04g33190;LOC_Os04g40990;LOC_Os04g41340;LOC_Os04g46560;LOC_Os04g49460;LOC_Os04g53210;LOC_Os04g53230;LOC_Os04g56400;LOC_Os04g58710;LOC_Os05g35440;LOC_Os06g29220;LOC_Os06g…
Metabolism	Lipid metabolism	ko00073	Cutin, suberine and wax biosynthesis	0.0154	0.0064	2.41	1.25549e-06	1.21878e-05	LOC_Os01g08810;LOC_Os01g28474;LOC_Os01g48874;LOC_Os01g59000;LOC_Os01g59020;LOC_Os01g72270;LOC_Os02g40784;LOC_Os02g56920;LOC_Os03g04660;LOC_Os03g04680;LOC_Os03g07140;LOC_Os04g28520;LOC_Os04g28620;LOC_Os04g33370;LOC_Os04g43170;LOC_Os04g43200;LOC_Os04g47250;LOC_Os06g03930;LOC_Os06g05790;LOC_Os06g14324;LOC_Os06g44300;LOC_Os08g16260;LOC_Os08g20200;LOC_Os08g44360;LOC_Os09g25850;LOC_Os09g39410;LOC_Os10g…
Metabolism	Lipid metabolism	ko00564	Glycerophospholipid metabolism	0.0273	0.015	1.82	4.53119e-06	3.95883e-05	LOC_Os01g02890;LOC_Os01g20860;LOC_Os01g22560;LOC_Os01g22570;LOC_Os01g42690;LOC_Os01g46290;LOC_Os01g46370;LOC_Os01g50030;LOC_Os01g50032;LOC_Os01g52230;LOC_Os01g63580;LOC_Os01g71280;LOC_Os01g72940;LOC_Os02g02340;LOC_Os02g37700;LOC_Os02g37800;LOC_Os02g43700;LOC_Os02g54650;LOC_Os02g58270;LOC_Os03g13030;LOC_Os03g15460;LOC_Os03g40670;LOC_Os03g52010;LOC_Os03g59620;LOC_Os03g61130;LOC_Os03g61720;LOC_Os03g…
Metabolism	Metabolism of other amino acids	ko00480	Glutathione metabolism	0.0223	0.0115	1.94	5.54974e-06	4.40793e-05	LOC_Os01g27210;LOC_Os01g27480;LOC_Os01g37750;LOC_Os01g49710;LOC_Os01g49720;LOC_Os01g72140;LOC_Os01g72150;LOC_Os02g03294;LOC_Os02g15550;LOC_Os02g26700;LOC_Os02g28110;LOC_Os02g34810;LOC_Os02g43550;LOC_Os02g55140;LOC_Os02g56850;LOC_Os03g24380;LOC_Os04g04980;LOC_Os04g37580;LOC_Os04g40874;LOC_Os04g51300;LOC_Os05g02530;LOC_Os05g33040;LOC_Os05g34150;LOC_Os06g12290;LOC_Os07g07320;LOC_Os07g44430;LOC_Os07g…
Metabolism	Energy metabolism	ko00710	Carbon fixation in photosynthetic organisms	0.0159	0.0073	2.17	1.03773e-05	7.55543e-05	LOC_Os01g11054;LOC_Os01g54030;LOC_Os01g55540;LOC_Os01g58020;LOC_Os01g61120;LOC_Os01g61380;LOC_Os01g62430;LOC_Os02g05830;LOC_Os02g07260;LOC_Os02g14770;LOC_Os02g40900;LOC_Os03g15050;LOC_Os03g31750;LOC_Os04g19740;LOC_Os04g44870;LOC_Os04g46560;LOC_Os04g58570;LOC_Os05g33570;LOC_Os05g41640;LOC_Os06g45370;LOC_Os06g45710;LOC_Os07g49140;LOC_Os08g02700;LOC_Os08g03290;LOC_Os09g14670;LOC_Os10g21268;LOC_Os10g…
Organismal Systems	Environmental adaptation	ko04626	Plant-pathogen interaction	0.1281	0.1012	1.27	1.52395e-05	0.00010242	LOC_Os01g02350;LOC_Os01g02400;LOC_Os01g02570;LOC_Os01g02600;LOC_Os01g02750;LOC_Os01g02770;LOC_Os01g02780;LOC_Os01g04020;LOC_Os01g04580;LOC_Os01g06890;LOC_Os01g09080;LOC_Os01g09100;LOC_Os01g10710;LOC_Os01g12410;LOC_Os01g20880;LOC_Os01g24820;LOC_Os01g25820;LOC_Os01g32120;LOC_Os01g32660;LOC_Os01g36790;LOC_Os01g40260;LOC_Os01g41750;LOC_Os01g43410;LOC_Os01g46800;LOC_Os01g47370;LOC_Os01g47900;LOC_Os01g…
Metabolism	Metabolism of terpenoids and polyketides	ko00906	Carotenoid biosynthesis	0.0109	0.0043	2.52	1.87542e-05	0.000117037	LOC_Os01g38580;LOC_Os02g07680;LOC_Os02g47470;LOC_Os02g57290;LOC_Os03g05880;LOC_Os03g05900;LOC_Os03g05920;LOC_Os03g18740;LOC_Os03g61740;LOC_Os04g31040;LOC_Os04g37619;LOC_Os04g46470;LOC_Os07g05940;LOC_Os07g18120;LOC_Os07g18158;LOC_Os07g18162;LOC_Os07g30960;LOC_Os08g02210;LOC_Os08g36860;LOC_Os10g38940;LOC_Os10g39930;LOC_Os12g43130
Metabolism	Biosynthesis of other secondary metabolites	ko00944	Flavone and flavonol biosynthesis	0.0065	0.0019	3.36	2.84744e-05	0.000165851	LOC_Os01g08110;LOC_Os02g28170;LOC_Os02g28200;LOC_Os03g25150;LOC_Os04g44240;LOC_Os04g44250;LOC_Os04g51660;LOC_Os06g05320;LOC_Os07g47550;LOC_Os10g16974;LOC_Os11g26920;LOC_Os11g26950;LOC_Os11g27370
Metabolism	Metabolism of cofactors and vitamins	ko00860	Porphyrin and chlorophyll metabolism	0.0114	0.0048	2.4	3.06248e-05	0.000167228	LOC_Os01g12710;LOC_Os01g16020;LOC_Os01g18320;LOC_Os01g43390;LOC_Os02g04510;LOC_Os02g54980;LOC_Os03g05310;LOC_Os03g22060;LOC_Os03g59640;LOC_Os04g58200;LOC_Os05g28200;LOC_Os06g04150;LOC_Os06g40080;LOC_Os06g49110;LOC_Os06g49120;LOC_Os09g36200;LOC_Os10g25020;LOC_Os10g25030;LOC_Os10g25040;LOC_Os10g28370;LOC_Os10g35840;LOC_Os11g02570;LOC_Os12g02500
Metabolism	Global and overview maps	ko01230	Biosynthesis of amino acids	0.0382	0.0248	1.54	5.10858e-05	0.000262546	LOC_Os01g27750;LOC_Os01g48446;LOC_Os01g55540;LOC_Os01g62430;LOC_Os01g62900;LOC_Os02g03240;LOC_Os02g07260;LOC_Os02g10070;LOC_Os02g13840;LOC_Os02g16630;LOC_Os02g57280;LOC_Os03g04140;LOC_Os03g04410;LOC_Os03g05800;LOC_Os03g06200;LOC_Os03g09910;LOC_Os03g12890;LOC_Os03g18130;LOC_Os03g20880;LOC_Os03g21260;LOC_Os03g29350;LOC_Os03g31690;LOC_Os03g46910;LOC_Os03g50490;LOC_Os03g50880;LOC_Os04g05010;LOC_Os04g…
Organismal Systems	Environmental adaptation	ko04712	Circadian rhythm - plant	0.0174	0.0091	1.91	8.34061e-05	0.000404837	LOC_Os01g15900;LOC_Os01g17000;LOC_Os01g38610;LOC_Os02g08150;LOC_Os02g39140;LOC_Os02g39710;LOC_Os02g45670;LOC_Os02g46030;LOC_Os02g51280;LOC_Os03g10940;LOC_Os03g50310;LOC_Os04g49450;LOC_Os05g04740;LOC_Os06g01670;LOC_Os06g06900;LOC_Os06g12230;LOC_Os06g15330;LOC_Os06g35940;LOC_Os06g45840;LOC_Os06g51260;LOC_Os07g34190;LOC_Os07g34260;LOC_Os07g49460;LOC_Os08g06110;LOC_Os08g13360;LOC_Os08g36740;LOC_Os08g…
Metabolism	Carbohydrate metabolism	ko00620	Pyruvate metabolism	0.0159	0.0084	1.89	0.000194797	0.000895741	LOC_Os01g02020;LOC_Os01g11054;LOC_Os01g54030;LOC_Os01g61120;LOC_Os01g61380;LOC_Os02g01510;LOC_Os02g14770;LOC_Os02g17920;LOC_Os02g40900;LOC_Os02g43194;LOC_Os02g43280;LOC_Os02g49720;LOC_Os03g15050;LOC_Os03g19250;LOC_Os03g20880;LOC_Os03g31750;LOC_Os03g46910;LOC_Os04g33190;LOC_Os04g40990;LOC_Os04g46560;LOC_Os05g33570;LOC_Os06g01630;LOC_Os06g13720;LOC_Os07g49140;LOC_Os08g09250;LOC_Os08g33440;LOC_Os09g…
Metabolism	Lipid metabolism	ko00592	alpha-Linolenic acid metabolism	0.0149	0.0078	1.91	0.00027338	0.00119424	LOC_Os01g46290;LOC_Os01g46370;LOC_Os02g02000;LOC_Os02g10120;LOC_Os02g17390;LOC_Os02g43700;LOC_Os03g12500;LOC_Os03g15460;LOC_Os03g32314;LOC_Os03g55800;LOC_Os03g55820;LOC_Os03g59620;LOC_Os04g28990;LOC_Os04g52500;LOC_Os05g07090;LOC_Os05g23880;LOC_Os05g28770;LOC_Os05g32380;LOC_Os06g11210;LOC_Os06g24704;LOC_Os07g47250;LOC_Os08g04800;LOC_Os08g39840;LOC_Os09g33820;LOC_Os10g41270;LOC_Os11g10480;LOC_Os11g…
Cellular Processes	Transport and catabolism	ko04145	Phagosome	0.0149	0.0079	1.89	0.000324188	0.00134875	LOC_Os01g51380;LOC_Os01g59150;LOC_Os02g02730;LOC_Os02g02840;LOC_Os02g47320;LOC_Os03g01530;LOC_Os03g11440;LOC_Os03g14690;LOC_Os03g18910;LOC_Os03g45920;LOC_Os03g51600;LOC_Os03g61670;LOC_Os04g55040;LOC_Os04g59540;LOC_Os05g34170;LOC_Os05g43170;LOC_Os05g44050;LOC_Os05g46000;LOC_Os05g51530;LOC_Os06g12790;LOC_Os06g37180;LOC_Os06g38320;LOC_Os06g45120;LOC_Os07g36465;LOC_Os07g36470;LOC_Os07g49080;LOC_Os09g…
Metabolism	Metabolism of terpenoids and polyketides	ko00905	Brassinosteroid biosynthesis	0.0055	0.0018	2.96	0.000485393	0.00192764	LOC_Os01g10040;LOC_Os01g29150;LOC_Os01g63260;LOC_Os03g12660;LOC_Os03g40540;LOC_Os05g11130;LOC_Os05g33590;LOC_Os07g06800;LOC_Os09g26980;LOC_Os11g04710;LOC_Os12g04480
Metabolism	Lipid metabolism	ko00561	Glycerolipid metabolism	0.0184	0.0112	1.65	0.00125691	0.00477454	LOC_Os01g04920;LOC_Os01g10250;LOC_Os01g21520;LOC_Os01g22560;LOC_Os01g22570;LOC_Os01g62870;LOC_Os01g63580;LOC_Os02g02340;LOC_Os02g43194;LOC_Os02g43280;LOC_Os02g48350;LOC_Os02g49720;LOC_Os02g50690;LOC_Os02g54650;LOC_Os02g58270;LOC_Os03g38470;LOC_Os03g51010;LOC_Os03g59620;LOC_Os03g61720;LOC_Os04g53370;LOC_Os05g20100;LOC_Os05g38230;LOC_Os05g38710;LOC_Os05g39690;LOC_Os06g12410;LOC_Os06g50950;LOC_Os07g…
Metabolism	Metabolism of other amino acids	ko00410	beta-Alanine metabolism	0.0089	0.0043	2.1	0.00135288	0.00492497	LOC_Os01g51320;LOC_Os02g43194;LOC_Os02g43280;LOC_Os02g49720;LOC_Os02g50350;LOC_Os04g04950;LOC_Os04g37500;LOC_Os04g53190;LOC_Os04g53195;LOC_Os05g07090;LOC_Os06g23114;LOC_Os06g24704;LOC_Os07g30170;LOC_Os08g36320;LOC_Os09g26880;LOC_Os09g36550;LOC_Os11g39220;LOC_Os12g16350
Metabolism	Amino acid metabolism	ko00280	Valine, leucine and isoleucine degradation	0.0119	0.0064	1.86	0.00150547	0.00526123	LOC_Os01g02020;LOC_Os01g16350;LOC_Os01g45380;LOC_Os01g54350;LOC_Os02g43194;LOC_Os02g43280;LOC_Os02g43720;LOC_Os02g49720;LOC_Os02g52040;LOC_Os03g12890;LOC_Os05g03480;LOC_Os05g39770;LOC_Os05g44290;LOC_Os05g49070;LOC_Os05g50190;LOC_Os06g11660;LOC_Os08g32850;LOC_Os09g07830;LOC_Os09g26880;LOC_Os09g34960;LOC_Os10g40200;LOC_Os12g08260;LOC_Os12g16350;LOC_Os12g41250
Metabolism	Energy metabolism	ko00196	Photosynthesis - antenna proteins	0.0035	0.001	3.49	0.00165553	0.00556313	LOC_Os01g52240;LOC_Os03g39610;LOC_Os04g38410;LOC_Os09g12540;LOC_Os09g17740;LOC_Os09g26810;LOC_Os11g13890
Metabolism	Biosynthesis of other secondary metabolites	ko00943	Isoflavonoid biosynthesis	0.0045	0.0016	2.86	0.00210651	0.00681638	LOC_Os02g28170;LOC_Os02g28200;LOC_Os02g30080;LOC_Os02g30100;LOC_Os02g30110;LOC_Os03g55260;LOC_Os04g51660;LOC_Os06g05320;LOC_Os12g39310
Metabolism	Carbohydrate metabolism	ko00051	Fructose and mannose metabolism	0.0129	0.0073	1.76	0.00229954	0.00717525	LOC_Os01g09460;LOC_Os01g47400;LOC_Os01g54300;LOC_Os01g62430;LOC_Os01g71320;LOC_Os02g48360;LOC_Os03g61270;LOC_Os04g33450;LOC_Os04g39420;LOC_Os04g44870;LOC_Os04g58570;LOC_Os05g06500;LOC_Os05g07130;LOC_Os05g44922;LOC_Os06g06080;LOC_Os06g44260;LOC_Os06g45370;LOC_Os07g47290;LOC_Os08g02700;LOC_Os08g04810;LOC_Os08g43190;LOC_Os09g29210;LOC_Os09g29239;LOC_Os09g38510;LOC_Os10g26570;LOC_Os11g38810
Metabolism	Lipid metabolism	ko00071	Fatty acid degradation	0.0089	0.0048	1.88	0.00511606	0.0154132	LOC_Os01g02020;LOC_Os01g48910;LOC_Os02g17390;LOC_Os02g43194;LOC_Os02g43280;LOC_Os02g49720;LOC_Os05g07090;LOC_Os05g45300;LOC_Os06g03930;LOC_Os06g24704;LOC_Os09g07830;LOC_Os09g26880;LOC_Os10g38090;LOC_Os10g38110;LOC_Os11g10480;LOC_Os11g10520;LOC_Os11g39220;LOC_Os12g04990
Metabolism	Amino acid metabolism	ko00270	Cysteine and methionine metabolism	0.0194	0.0131	1.47	0.0075211	0.0219036	LOC_Os01g39860;LOC_Os01g48446;LOC_Os01g55540;LOC_Os01g61380;LOC_Os02g01510;LOC_Os02g15550;LOC_Os02g19924;LOC_Os02g39790;LOC_Os02g40900;LOC_Os02g53180;LOC_Os03g04140;LOC_Os03g06200;LOC_Os03g12110;LOC_Os03g12890;LOC_Os03g29350;LOC_Os04g46560;LOC_Os04g48850;LOC_Os05g04510;LOC_Os05g05670;LOC_Os05g05680;LOC_Os05g38800;LOC_Os05g39770;LOC_Os05g45710;LOC_Os06g23684;LOC_Os06g36880;LOC_Os06g44500;LOC_Os08g…
Metabolism	Global and overview maps	ko01212	Fatty acid metabolism	0.0124	0.0078	1.59	0.0114724	0.0323332	LOC_Os01g02020;LOC_Os01g48910;LOC_Os02g17390;LOC_Os02g48560;LOC_Os03g53010;LOC_Os04g02620;LOC_Os04g20280;LOC_Os04g36800;LOC_Os04g40730;LOC_Os05g04870;LOC_Os05g07090;LOC_Os06g05130;LOC_Os06g19540;LOC_Os06g19590;LOC_Os06g24704;LOC_Os07g07450;LOC_Os07g23410;LOC_Os07g42420;LOC_Os08g10010;LOC_Os08g30340;LOC_Os09g07830;LOC_Os10g31780;LOC_Os11g39220;LOC_Os12g01160;LOC_Os12g04990
Metabolism	Metabolism of terpenoids and polyketides	ko00908	Zeatin biosynthesis	0.0099	0.006	1.64	0.0153646	0.0418084	LOC_Os01g10110;LOC_Os01g56810;LOC_Os02g11640;LOC_Os02g11680;LOC_Os02g36830;LOC_Os02g36840;LOC_Os02g51900;LOC_Os02g51910;LOC_Os02g51930;LOC_Os04g25440;LOC_Os04g44230;LOC_Os04g44354;LOC_Os04g46980;LOC_Os04g46990;LOC_Os04g47720;LOC_Os05g24660;LOC_Os05g42070;LOC_Os07g30760;LOC_Os08g35860;LOC_Os10g09990
Cellular Processes	Transport and catabolism	ko04146	Peroxisome	0.0154	0.0104	1.47	0.0157915	0.0418084	LOC_Os01g16350;LOC_Os01g48910;LOC_Os01g59750;LOC_Os01g70090;LOC_Os01g70160;LOC_Os02g02400;LOC_Os02g19650;LOC_Os03g07140;LOC_Os03g31550;LOC_Os03g61360;LOC_Os04g28520;LOC_Os04g28620;LOC_Os04g53210;LOC_Os05g01700;LOC_Os05g07090;LOC_Os05g25850;LOC_Os05g32630;LOC_Os05g46460;LOC_Os06g24704;LOC_Os06g51150;LOC_Os07g46990;LOC_Os08g20200;LOC_Os08g43230;LOC_Os08g44360;LOC_Os09g32290;LOC_Os09g39410;LOC_Os10g…
Metabolism	Lipid metabolism	ko00565	Ether lipid metabolism	0.0065	0.0035	1.85	0.0177902	0.0444086	LOC_Os01g20860;LOC_Os03g15460;LOC_Os03g59620;LOC_Os03g61130;LOC_Os03g63580;LOC_Os05g07880;LOC_Os05g29050;LOC_Os06g10280;LOC_Os06g40170;LOC_Os06g40180;LOC_Os06g49790;LOC_Os08g31860;LOC_Os09g25390
Metabolism	Energy metabolism	ko00910	Nitrogen metabolism	0.0065	0.0035	1.85	0.0177902	0.0444086	LOC_Os01g45274;LOC_Os01g55950;LOC_Os02g33030;LOC_Os02g53130;LOC_Os03g50490;LOC_Os03g58040;LOC_Os04g56400;LOC_Os05g48200;LOC_Os08g32750;LOC_Os08g32780;LOC_Os08g36480;LOC_Os08g36680;LOC_Os09g28910
Metabolism	Carbohydrate metabolism	ko00520	Amino sugar and nucleotide sugar metabolism	0.0313	0.0243	1.29	0.019464	0.0472373	LOC_Os01g04200;LOC_Os01g09460;LOC_Os01g18400;LOC_Os01g19220;LOC_Os01g21320;LOC_Os01g47070;LOC_Os01g49320;LOC_Os01g59670;LOC_Os01g64100;LOC_Os01g64110;LOC_Os01g71320;LOC_Os02g04840;LOC_Os02g51620;LOC_Os03g04060;LOC_Os03g17230;LOC_Os03g50480;LOC_Os04g41620;LOC_Os04g41680;LOC_Os04g52370;LOC_Os04g54810;LOC_Os05g04690;LOC_Os05g06500;LOC_Os05g15770;LOC_Os05g15880;LOC_Os05g33130;LOC_Os05g40720;LOC_Os05g…
Metabolism	Lipid metabolism	ko01040	Biosynthesis of unsaturated fatty acids	0.0065	0.0036	1.82	0.0209815	0.0495438	LOC_Os02g48560;LOC_Os03g53010;LOC_Os04g02620;LOC_Os04g20280;LOC_Os04g40730;LOC_Os05g07090;LOC_Os06g19540;LOC_Os06g19590;LOC_Os06g24704;LOC_Os07g23410;LOC_Os08g10010;LOC_Os08g30340;LOC_Os11g39220
Metabolism	Carbohydrate metabolism	ko00030	Pentose phosphate pathway	0.0089	0.0055	1.61	0.0250391	0.056788	LOC_Os01g04200;LOC_Os02g48360;LOC_Os03g50480;LOC_Os04g19740;LOC_Os04g33450;LOC_Os04g39420;LOC_Os04g40874;LOC_Os05g44922;LOC_Os06g14510;LOC_Os06g41360;LOC_Os06g45370;LOC_Os07g41280;LOC_Os08g02700;LOC_Os08g34210;LOC_Os09g29210;LOC_Os09g29239;LOC_Os09g38510;LOC_Os10g26570
Metabolism	Carbohydrate metabolism	ko00650	Butanoate metabolism	0.006	0.0033	1.82	0.0253493	0.056788	LOC_Os01g02020;LOC_Os01g16350;LOC_Os01g58380;LOC_Os03g19250;LOC_Os04g32010;LOC_Os04g37500;LOC_Os04g52440;LOC_Os04g52450;LOC_Os08g10510;LOC_Os08g36320;LOC_Os09g07830;LOC_Os09g34960
Metabolism	Metabolism of cofactors and vitamins	ko00770	Pantothenate and CoA biosynthesis	0.007	0.0041	1.72	0.0273724	0.0597872	LOC_Os01g12560;LOC_Os02g43194;LOC_Os02g43280;LOC_Os02g49720;LOC_Os02g50350;LOC_Os03g12890;LOC_Os03g17200;LOC_Os04g32010;LOC_Os04g53190;LOC_Os04g53195;LOC_Os05g49800;LOC_Os07g30170;LOC_Os10g40200;Oryza_sativa_newGene_2019
Metabolism	Carbohydrate metabolism	ko00020	Citrate cycle (TCA cycle)	0.0089	0.0057	1.57	0.0317188	0.0675907	LOC_Os01g61380;LOC_Os02g03240;LOC_Os02g10070;LOC_Os02g13840;LOC_Os02g40900;LOC_Os03g04410;LOC_Os03g15050;LOC_Os04g40310;LOC_Os04g46560;LOC_Os06g01630;LOC_Os06g13720;LOC_Os07g04240;LOC_Os08g02640;LOC_Os08g09200;LOC_Os08g33440;LOC_Os09g03180;LOC_Os11g47120;LOC_Os12g43630
Metabolism	Glycan biosynthesis and metabolism	ko00511	Other glycan degradation	0.0114	0.0077	1.47	0.033827	0.0691878	LOC_Os01g11650;LOC_Os01g11700;LOC_Os01g11710;LOC_Os01g22640;LOC_Os01g22780;LOC_Os01g46080;LOC_Os01g46130;LOC_Os01g65460;LOC_Os03g06940;LOC_Os03g15020;LOC_Os03g51150;LOC_Os05g06720;LOC_Os05g11910;LOC_Os05g11950;LOC_Os06g03890;LOC_Os06g03900;LOC_Os06g06250;LOC_Os06g34120;LOC_Os07g38790;LOC_Os07g39740;LOC_Os07g39750;LOC_Os10g25400;LOC_Os11g13810
--	--	ko00515	Mannose type O-glycan biosynthesis	0.003	0.0013	2.33	0.0340521	0.0691878	LOC_Os01g02910;LOC_Os01g02930;LOC_Os02g22480;LOC_Os06g28124;LOC_Os06g49320;LOC_Os12g13640
Metabolism	Carbohydrate metabolism	ko00562	Inositol phosphate metabolism	0.0159	0.0116	1.37	0.0370259	0.0735204	LOC_Os01g51890;LOC_Os01g59880;LOC_Os01g62430;LOC_Os01g65330;LOC_Os02g26720;LOC_Os02g32370;LOC_Os02g49870;LOC_Os03g02860;LOC_Os03g07600;LOC_Os03g09250;LOC_Os03g16390;LOC_Os03g24160;LOC_Os03g42810;LOC_Os03g51610;LOC_Os03g60370;LOC_Os03g61130;LOC_Os03g63580;LOC_Os04g44870;LOC_Os04g56570;LOC_Os04g58570;LOC_Os04g59540;LOC_Os05g03610;LOC_Os05g45900;LOC_Os06g17290;LOC_Os06g35060;LOC_Os06g36560;LOC_Os07g…
Metabolism	Metabolism of terpenoids and polyketides	ko00900	Terpenoid backbone biosynthesis	0.0074	0.0046	1.61	0.0385452	0.0748364	LOC_Os01g02020;LOC_Os01g14630;LOC_Os01g16020;LOC_Os01g45460;LOC_Os01g50050;LOC_Os01g63830;LOC_Os02g48330;LOC_Os03g10080;LOC_Os05g46580;LOC_Os05g50550;LOC_Os07g09190;LOC_Os09g07830;LOC_Os09g31970;LOC_Os09g34960;LOC_Os12g17320
Metabolism	Metabolism of cofactors and vitamins	ko00750	Vitamin B6 metabolism	0.003	0.0014	2.21	0.0439187	0.0834153	LOC_Os02g13290;LOC_Os03g06200;LOC_Os07g01020;LOC_Os07g04990;LOC_Os10g01080;LOC_Os11g48080
Metabolism	Lipid metabolism	ko00591	Linoleic acid metabolism	0.004	0.0021	1.93	0.0460832	0.0856641	LOC_Os02g10120;LOC_Os03g15460;LOC_Os03g59620;LOC_Os05g23880;LOC_Os05g28770;LOC_Os08g39840;LOC_Os12g37260;LOC_Os12g37350
Metabolism	Lipid metabolism	ko00590	Arachidonic acid metabolism	0.005	0.0028	1.75	0.0512696	0.0933197	LOC_Os02g19650;LOC_Os02g39490;LOC_Os03g15460;LOC_Os03g24380;LOC_Os03g26460;LOC_Os03g59620;LOC_Os03g61360;LOC_Os05g46460;LOC_Os10g35530;Oryza_sativa_newGene_1645
Metabolism	Amino acid metabolism	ko00330	Arginine and proline metabolism	0.0114	0.0081	1.41	0.053086	0.0946539	LOC_Os01g51320;LOC_Os01g55540;LOC_Os01g62900;LOC_Os02g15550;LOC_Os02g28110;LOC_Os02g28470;LOC_Os02g39790;LOC_Os02g43194;LOC_Os02g43280;LOC_Os02g49720;LOC_Os03g44150;LOC_Os03g58890;LOC_Os04g04980;LOC_Os04g10434;LOC_Os04g39210;LOC_Os04g53190;LOC_Os04g53195;LOC_Os05g38150;LOC_Os05g43830;LOC_Os09g26880;LOC_Os10g06710;LOC_Os10g27340;LOC_Os10g40360
Metabolism	Nucleotide metabolism	ko00240	Pyrimidine metabolism	0.0104	0.0073	1.42	0.0567998	0.0992502	LOC_Os01g14810;LOC_Os01g46570;LOC_Os01g51540;LOC_Os01g72250;LOC_Os02g50350;LOC_Os03g17200;LOC_Os03g25440;LOC_Os05g33630;LOC_Os05g48840;LOC_Os06g02000;LOC_Os07g30170;LOC_Os08g01530;LOC_Os08g33850;LOC_Os08g44370;LOC_Os11g03230;LOC_Os11g25260;LOC_Os11g25330;LOC_Os12g02980;LOC_Os12g06800;LOC_Os12g26060;LOC_Os12g36950
Metabolism	Metabolism of other amino acids	ko00460	Cyanoamino acid metabolism	0.0164	0.0125	1.31	0.0603744	0.103428	LOC_Os01g32110;LOC_Os01g55950;LOC_Os01g59819;LOC_Os01g59840;LOC_Os01g70830;LOC_Os01g70840;LOC_Os01g70850;LOC_Os03g11420;LOC_Os03g41180;LOC_Os04g37820;LOC_Os04g39814;LOC_Os04g39880;LOC_Os04g43360;LOC_Os04g43390;LOC_Os04g51840;LOC_Os04g55710;LOC_Os05g01370;LOC_Os05g01380;LOC_Os05g01444;LOC_Os05g30350;LOC_Os05g35440;LOC_Os06g10360;LOC_Os06g21570;LOC_Os07g06500;LOC_Os07g46280;LOC_Os08g39860;LOC_Os08g…
Metabolism	Amino acid metabolism	ko00400	Phenylalanine, tyrosine and tryptophan biosynthesis	0.0079	0.0053	1.49	0.0629479	0.10516	LOC_Os01g27750;LOC_Os01g55540;LOC_Os02g16630;LOC_Os02g19924;LOC_Os03g05800;LOC_Os03g50880;LOC_Os04g39270;LOC_Os04g54800;LOC_Os06g23684;LOC_Os06g49520;LOC_Os07g42960;LOC_Os07g49390;LOC_Os08g27490;LOC_Os09g08130;LOC_Os10g37980;LOC_Os11g42510
Metabolism	Metabolism of cofactors and vitamins	ko00130	Ubiquinone and other terpenoid-quinone biosynthesis	0.0084	0.0058	1.47	0.064381	0.10516	LOC_Os01g67550;LOC_Os02g07160;LOC_Os02g08100;LOC_Os02g19924;LOC_Os02g26810;LOC_Os02g46970;LOC_Os02g47310;LOC_Os03g09060;LOC_Os03g62260;LOC_Os05g25640;LOC_Os06g23684;LOC_Os07g08200;LOC_Os08g03630;LOC_Os08g14760;LOC_Os08g34790;LOC_Os10g10180;LOC_Os11g42510
Metabolism	Metabolism of terpenoids and polyketides	ko00904	Diterpenoid biosynthesis	0.0159	0.0122	1.31	0.0649967	0.10516	LOC_Os01g09300;LOC_Os02g09320;LOC_Os02g17780;LOC_Os02g36020;LOC_Os02g36110;LOC_Os02g36220;LOC_Os02g36264;LOC_Os02g36280;LOC_Os02g41954;LOC_Os04g09900;LOC_Os04g09920;LOC_Os04g10000;LOC_Os04g33240;LOC_Os05g34854;LOC_Os05g43880;LOC_Os06g02019;LOC_Os06g30640;LOC_Os06g37224;LOC_Os06g37330;LOC_Os07g40250;LOC_Os07g46846;LOC_Os07g46852;LOC_Os07g46860;LOC_Os07g46870;LOC_Os08g39640;LOC_Os08g39660;LOC_Os08g…
Metabolism	Biosynthesis of other secondary metabolites	ko00402	Benzoxazinoid biosynthesis	0.0045	0.0026	1.7	0.0727081	0.113899	LOC_Os01g36350;LOC_Os03g58300;LOC_Os07g13770;LOC_Os07g13810;LOC_Os08g01480;LOC_Os08g01520;LOC_Os08g30100;LOC_Os08g30210;LOC_Os11g25454
Metabolism	Amino acid metabolism	ko00220	Arginine biosynthesis	0.0055	0.0034	1.6	0.0730049	0.113899	LOC_Os01g55540;LOC_Os02g57280;LOC_Os03g31690;LOC_Os03g50490;LOC_Os03g58040;LOC_Os04g05010;LOC_Os04g56400;LOC_Os06g10770;LOC_Os07g27780;LOC_Os08g40110;LOC_Os10g25130
Metabolism	Amino acid metabolism	ko00260	Glycine, serine and threonine metabolism	0.0109	0.008	1.36	0.0793183	0.120564	LOC_Os01g48446;LOC_Os01g51410;LOC_Os02g07410;LOC_Os03g06200;LOC_Os03g21260;LOC_Os04g01650;LOC_Os04g04950;LOC_Os04g39020;LOC_Os04g53230;LOC_Os05g35440;LOC_Os05g39770;LOC_Os06g04630;LOC_Os06g23114;LOC_Os06g44500;LOC_Os07g48920;LOC_Os09g26880;LOC_Os09g32290;LOC_Os09g36550;LOC_Os10g37180;LOC_Os11g04300;LOC_Os12g04120;LOC_Os12g35890
Metabolism	Lipid metabolism	ko00072	Synthesis and degradation of ketone bodies	0.002	0.0009	2.33	0.0800368	0.120564	LOC_Os01g02020;LOC_Os01g16350;LOC_Os09g07830;LOC_Os09g34960
Metabolism	Amino acid metabolism	ko00350	Tyrosine metabolism	0.0074	0.0051	1.46	0.083071	0.123013	LOC_Os01g55540;LOC_Os01g56380;LOC_Os01g58100;LOC_Os02g07160;LOC_Os02g10310;LOC_Os02g19924;LOC_Os03g61330;LOC_Os04g04950;LOC_Os06g01360;LOC_Os06g23114;LOC_Os06g23684;LOC_Os09g36550;LOC_Os11g10480;LOC_Os11g10520;LOC_Os11g42510
Metabolism	Amino acid metabolism	ko00360	Phenylalanine metabolism	0.0084	0.006	1.41	0.0850664	0.123869	LOC_Os01g55540;LOC_Os01g56380;LOC_Os01g58380;LOC_Os02g07160;LOC_Os02g19924;LOC_Os02g41630;LOC_Os02g41670;LOC_Os02g41680;LOC_Os04g04950;LOC_Os04g10434;LOC_Os04g43760;LOC_Os04g43800;LOC_Os06g23114;LOC_Os06g23684;LOC_Os09g36550;LOC_Os10g06710;LOC_Os11g42510
Metabolism	Energy metabolism	ko00195	Photosynthesis	0.0169	0.0134	1.26	0.0913648	0.130859	LOC_Os01g01160;LOC_Os01g56680;LOC_Os01g59090;LOC_Os02g24632;LOC_Os02g24634;LOC_Os02g24642;LOC_Os03g17174;LOC_Os03g48040;LOC_Os03g55874;LOC_Os03g56670;LOC_Os04g16866;LOC_Os04g33830;LOC_Os04g59440;LOC_Os05g37140;LOC_Os06g01210;LOC_Os06g01850;LOC_Os06g39708;LOC_Os07g05360;LOC_Os07g05365;LOC_Os07g05400;LOC_Os07g05480;LOC_Os07g17390;LOC_Os07g22498;LOC_Os07g25430;LOC_Os07g36080;LOC_Os07g38000;LOC_Os08g…
Metabolism	Biosynthesis of other secondary metabolites	ko00950	Isoquinoline alkaloid biosynthesis	0.006	0.004	1.5	0.0956327	0.134763	LOC_Os01g55540;LOC_Os01g56380;LOC_Os01g58100;LOC_Os02g19924;LOC_Os03g14730;LOC_Os03g32470;LOC_Os04g04950;LOC_Os06g23114;LOC_Os06g23684;LOC_Os08g43430;LOC_Os09g36550;LOC_Os11g42510
Metabolism	Global and overview maps	ko01210	2-Oxocarboxylic acid metabolism	0.0124	0.0096	1.29	0.103058	0.142921	LOC_Os01g32110;LOC_Os01g48446;LOC_Os01g55540;LOC_Os02g03240;LOC_Os02g10070;LOC_Os02g13840;LOC_Os03g04410;LOC_Os03g12890;LOC_Os03g31690;LOC_Os03g41180;LOC_Os04g32010;LOC_Os04g40310;LOC_Os04g51840;LOC_Os05g49800;LOC_Os06g10360;LOC_Os06g10770;LOC_Os07g27780;LOC_Os08g09200;LOC_Os08g40110;LOC_Os09g03180;LOC_Os09g12190;LOC_Os09g25340;LOC_Os10g25130;LOC_Os10g40200;Oryza_sativa_newGene_2019
Metabolism	Carbohydrate metabolism	ko00640	Propanoate metabolism	0.0045	0.0028	1.57	0.108567	0.148209	LOC_Os01g02020;LOC_Os02g01510;LOC_Os04g33190;LOC_Os05g07090;LOC_Os06g24704;LOC_Os09g07830;LOC_Os11g39220;LOC_Os12g08260;LOC_Os12g16350
Metabolism	Lipid metabolism	ko00100	Steroid biosynthesis	0.0055	0.0037	1.48	0.11544	0.155166	LOC_Os01g11270;LOC_Os03g01820;LOC_Os03g29150;LOC_Os03g59040;LOC_Os03g59620;LOC_Os05g12040;LOC_Os07g10600;LOC_Os10g25780;LOC_Os10g39810;LOC_Os11g32240;LOC_Os11g48020
Metabolism	Metabolism of terpenoids and polyketides	ko00903	Limonene and pinene degradation	0.0015	0.0006	2.33	0.126384	0.167303	LOC_Os02g43194;LOC_Os02g43280;LOC_Os02g49720
Metabolism	Glycan biosynthesis and metabolism	ko00603	Glycosphingolipid biosynthesis - globo and isoglobo series	0.002	0.001	2	0.128609	0.167707	LOC_Os07g38790;LOC_Os07g48160;LOC_Os10g35070;LOC_Os10g35110
Metabolism	Energy metabolism	ko00190	Oxidative phosphorylation	0.0179	0.015	1.19	0.147055	0.188941	LOC_Os01g22900;LOC_Os01g51380;LOC_Os01g64670;LOC_Os02g03320;LOC_Os02g32120;LOC_Os02g47320;LOC_Os02g47600;LOC_Os02g55134;LOC_Os03g01670;LOC_Os03g14690;LOC_Os03g20020;LOC_Os03g48310;LOC_Os03g55874;LOC_Os04g33490;LOC_Os04g55040;LOC_Os05g02310;LOC_Os05g51530;LOC_Os06g37180;LOC_Os06g45120;LOC_Os06g46435;LOC_Os07g04240;LOC_Os07g36465;LOC_Os07g36470;LOC_Os08g02640;LOC_Os10g10500;LOC_Os10g21236;LOC_Os10g…
Metabolism	Metabolism of cofactors and vitamins	ko00730	Thiamine metabolism	0.0035	0.0023	1.53	0.163914	0.20755	LOC_Os02g25230;LOC_Os03g47610;LOC_Os04g57540;LOC_Os05g30454;LOC_Os07g09190;LOC_Os08g01770;LOC_Os12g13380
Metabolism	Carbohydrate metabolism	ko00052	Galactose metabolism	0.0149	0.0126	1.18	0.191088	0.2385	LOC_Os01g09460;LOC_Os01g65460;LOC_Os01g71320;LOC_Os02g33110;LOC_Os03g06940;LOC_Os03g15020;LOC_Os03g20120;LOC_Os03g50480;LOC_Os03g59430;LOC_Os04g33450;LOC_Os04g38540;LOC_Os04g39420;LOC_Os04g40520;LOC_Os04g56930;LOC_Os05g08890;LOC_Os05g44922;LOC_Os05g51670;LOC_Os06g46340;LOC_Os07g10840;LOC_Os07g48160;LOC_Os08g38710;LOC_Os09g29210;LOC_Os09g29239;LOC_Os09g35800;LOC_Os09g38510;LOC_Os10g06720;LOC_Os10g…
Metabolism	Biosynthesis of other secondary metabolites	ko00901	Indole alkaloid biosynthesis	0.0025	0.0016	1.59	0.197733	0.243318	LOC_Os03g53950;LOC_Os04g59300;LOC_Os07g42250;LOC_Os09g20684;LOC_Os10g39710
Metabolism	Biosynthesis of other secondary metabolites	ko00945	Stilbenoid, diarylheptanoid and gingerol biosynthesis	0.0079	0.0064	1.24	0.210427	0.255342	LOC_Os02g26810;LOC_Os04g11970;LOC_Os04g51990;LOC_Os04g56910;LOC_Os05g25640;LOC_Os07g28040;LOC_Os08g07730;LOC_Os09g37200;LOC_Os10g12050;LOC_Os10g12080;LOC_Os10g23310;LOC_Os10g23820;LOC_Os11g07960;LOC_Os11g19840;LOC_Os11g20160;LOC_Os11g42370
Metabolism	Carbohydrate metabolism	ko00053	Ascorbate and aldarate metabolism	0.0099	0.0084	1.18	0.240087	0.287343	LOC_Os01g49360;LOC_Os02g34810;LOC_Os02g43194;LOC_Os02g43280;LOC_Os02g49720;LOC_Os03g07600;LOC_Os04g29090;LOC_Os04g51300;LOC_Os05g02530;LOC_Os06g36560;LOC_Os06g37080;LOC_Os07g49400;LOC_Os08g05820;LOC_Os08g41090;LOC_Os08g44340;LOC_Os09g26880;LOC_Os10g36390;LOC_Os11g10400;LOC_Os12g08810;LOC_Os12g25690
Metabolism	Biosynthesis of other secondary metabolites	ko00232	Caffeine metabolism	0.0005	0.0001	3.49	0.26575	0.313641	LOC_Os03g31550
Environmental Information Processing	Signal transduction	ko04070	Phosphatidylinositol signaling system	0.0139	0.0123	1.13	0.26924	0.313641	LOC_Os01g51890;LOC_Os01g65330;LOC_Os02g26720;LOC_Os02g32370;LOC_Os02g49870;LOC_Os02g54650;LOC_Os02g58270;LOC_Os03g02860;LOC_Os03g07600;LOC_Os03g16390;LOC_Os03g24160;LOC_Os03g42810;LOC_Os03g51610;LOC_Os04g56570;LOC_Os04g59540;LOC_Os05g03610;LOC_Os05g45900;LOC_Os06g17290;LOC_Os06g35060;LOC_Os07g28610;LOC_Os07g42730;LOC_Os07g43800;LOC_Os07g46490;LOC_Os07g48780;LOC_Os08g02450;LOC_Os09g15950;LOC_Os11g…
Metabolism	Lipid metabolism	ko00061	Fatty acid biosynthesis	0.0055	0.0045	1.22	0.285971	0.328747	LOC_Os01g48910;LOC_Os03g53010;LOC_Os04g36800;LOC_Os05g04870;LOC_Os06g05130;LOC_Os07g07450;LOC_Os07g42420;LOC_Os08g10010;LOC_Os10g31780;LOC_Os12g01160;LOC_Os12g04990
Metabolism	Amino acid metabolism	ko00290	Valine, leucine and isoleucine biosynthesis	0.0025	0.0019	1.29	0.342026	0.386682	LOC_Os03g12890;LOC_Os04g32010;LOC_Os05g49800;LOC_Os10g40200;Oryza_sativa_newGene_2019
Genetic Information Processing	Replication and repair	ko03030	DNA replication	0.0084	0.0075	1.12	0.345219	0.386682	LOC_Os01g36390;LOC_Os01g64820;LOC_Os01g73070;LOC_Os02g30800;LOC_Os02g55410;LOC_Os03g11540;LOC_Os04g40050;LOC_Os04g48060;LOC_Os05g14590;LOC_Os05g29010;LOC_Os05g39850;LOC_Os07g22400;LOC_Os10g10750;LOC_Os10g11590;LOC_Os11g29380;LOC_Os12g13950;LOC_Os12g37400
Metabolism	Metabolism of cofactors and vitamins	ko00780	Biotin metabolism	0.0025	0.002	1.25	0.372246	0.411252	LOC_Os04g36800;LOC_Os05g04870;LOC_Os07g07450;LOC_Os07g42420;LOC_Os10g31780
Metabolism	Metabolism of other amino acids	ko00430	Taurine and hypotaurine metabolism	0.001	0.0006	1.55	0.376568	0.411252	LOC_Os04g37500;LOC_Os08g36320
Metabolism	Metabolism of cofactors and vitamins	ko00670	One carbon pool by folate	0.002	0.0016	1.27	0.388223	0.418746	LOC_Os01g49330;LOC_Os04g53230;LOC_Os05g35440;LOC_Os12g26060
Metabolism	Metabolism of cofactors and vitamins	ko00740	Riboflavin metabolism	0.0035	0.003	1.16	0.395193	0.421066	LOC_Os01g55310;LOC_Os03g13540;LOC_Os03g17200;LOC_Os05g07632;LOC_Os08g37940;LOC_Os09g38040;LOC_Os09g39560
Metabolism	Metabolism of terpenoids and polyketides	ko00902	Monoterpenoid biosynthesis	0.0015	0.0011	1.31	0.406974	0.428394	LOC_Os02g02930;LOC_Os03g14420;LOC_Os04g44924
Metabolism	Amino acid metabolism	ko00340	Histidine metabolism	0.0025	0.0021	1.16	0.432495	0.447092	LOC_Os02g43194;LOC_Os02g43280;LOC_Os02g49720;LOC_Os04g04640;LOC_Os09g26880
Metabolism	Amino acid metabolism	ko00310	Lysine degradation	0.005	0.0045	1.09	0.434972	0.447092	LOC_Os01g02020;LOC_Os02g43194;LOC_Os02g43280;LOC_Os02g49720;LOC_Os02g54254;LOC_Os09g07830;LOC_Os09g26880;LOC_Os09g32290;LOC_Os09g38440;LOC_Os12g35890
Metabolism	Glycan biosynthesis and metabolism	ko00531	Glycosaminoglycan degradation	0.004	0.0036	1.1	0.449005	0.45615	LOC_Os01g65460;LOC_Os02g55870;LOC_Os03g06940;LOC_Os03g15020;LOC_Os04g33200;LOC_Os06g08090;LOC_Os07g38790;LOC_Os12g38920
Metabolism	Glycan biosynthesis and metabolism	ko00514	Other types of O-glycan biosynthesis	0.002	0.0019	1.04	0.55321	0.555552	LOC_Os01g02940;LOC_Os01g13560;LOC_Os01g72610;LOC_Os05g32544
Metabolism	Metabolism of cofactors and vitamins	ko00790	Folate biosynthesis	0.0035	0.0035	1	0.564129	0.560081	LOC_Os02g17330;LOC_Os02g37910;LOC_Os02g39490;LOC_Os05g15530;LOC_Os08g44210;LOC_Os09g38772;LOC_Os12g26060
Metabolism	Metabolism of other amino acids	ko00440	Phosphonate and phosphinate metabolism	0.001	0.0009	1.08	0.574273	0.563745	LOC_Os06g10280;LOC_Os08g31860
Metabolism	Energy metabolism	ko00920	Sulfur metabolism	0.0035	0.0036	0.96	0.608504	0.590712	LOC_Os01g47690;LOC_Os01g68770;LOC_Os03g04140;LOC_Os05g45710;LOC_Os06g36880;LOC_Os07g37230;LOC_Os11g41650
Genetic Information Processing	Folding, sorting and degradation	ko04122	Sulfur relay system	0.001	0.001	1	0.616017	0.591433	LOC_Os02g56050;LOC_Os02g56080
Metabolism	Metabolism of cofactors and vitamins	ko00760	Nicotinate and nicotinamide metabolism	0.0025	0.0026	0.94	0.626516	0.594975	LOC_Os01g14810;LOC_Os03g17200;LOC_Os05g33630;LOC_Os08g44370;LOC_Os11g08670
Metabolism	Biosynthesis of other secondary metabolites	ko00966	Glucosinolate biosynthesis	0.004	0.0043	0.92	0.660715	0.620706	LOC_Os01g32110;LOC_Os03g12890;LOC_Os03g41180;LOC_Os04g51840;LOC_Os06g10360;LOC_Os09g12190;LOC_Os09g25340;LOC_Os10g40200
Cellular Processes	Transport and catabolism	ko04144	Endocytosis	0.0218	0.0231	0.95	0.680244	0.632254	LOC_Os01g12420;LOC_Os01g12430;LOC_Os01g16030;LOC_Os01g20860;LOC_Os01g46580;LOC_Os01g53240;LOC_Os01g62290;LOC_Os01g68460;LOC_Os01g68470;LOC_Os01g72230;LOC_Os02g03610;LOC_Os03g16920;LOC_Os03g24160;LOC_Os03g41675;LOC_Os03g50210;LOC_Os03g55850;LOC_Os04g43290;LOC_Os04g45170;LOC_Os04g47420;LOC_Os04g57350;LOC_Os05g07880;LOC_Os05g12410;LOC_Os05g12640;LOC_Os05g29050;LOC_Os05g38530;LOC_Os05g44050;LOC_Os05g…
Genetic Information Processing	Replication and repair	ko03440	Homologous recombination	0.0104	0.0114	0.92	0.700329	0.64407	LOC_Os01g07110;LOC_Os01g58114;LOC_Os01g62260;LOC_Os01g71690;LOC_Os01g73070;LOC_Os03g06920;LOC_Os03g11540;LOC_Os03g14030;LOC_Os03g14050;LOC_Os03g19190;LOC_Os03g45960;LOC_Os03g46060;LOC_Os03g46070;LOC_Os04g55500;LOC_Os06g28780;LOC_Os06g50240;LOC_Os07g49010;LOC_Os10g05660;LOC_Os10g10750;LOC_Os10g11590;LOC_Os12g38120
Genetic Information Processing	Replication and repair	ko03450	Non-homologous end-joining	0.0005	0.0006	0.78	0.751036	0.672065	LOC_Os03g53000
Genetic Information Processing	Replication and repair	ko03410	Base excision repair	0.005	0.0058	0.85	0.754166	0.672065	LOC_Os01g58550;LOC_Os02g30800;LOC_Os02g32860;LOC_Os02g53530;LOC_Os03g57260;LOC_Os04g40900;LOC_Os06g44050;LOC_Os06g51220;LOC_Os08g38170;LOC_Os09g25290
Metabolism	Glycan biosynthesis and metabolism	ko00604	Glycosphingolipid biosynthesis - ganglio series	0.002	0.0025	0.8	0.758123	0.672065	LOC_Os01g65460;LOC_Os03g06940;LOC_Os03g15020;LOC_Os07g38790
Genetic Information Processing	Folding, sorting and degradation	ko04120	Ubiquitin mediated proteolysis	0.0184	0.0203	0.9	0.772563	0.672065	LOC_Os01g03180;LOC_Os01g13280;LOC_Os01g48610;LOC_Os01g48620;LOC_Os01g52630;LOC_Os01g56990;LOC_Os01g62810;LOC_Os01g65920;LOC_Os02g06640;LOC_Os02g16040;LOC_Os02g34410;LOC_Os02g49950;LOC_Os02g50460;LOC_Os03g05270;LOC_Os03g13010;LOC_Os03g22680;LOC_Os03g24040;LOC_Os04g35680;LOC_Os04g48380;LOC_Os05g01610;LOC_Os05g33000;LOC_Os05g36360;LOC_Os05g38270;LOC_Os05g38830;LOC_Os05g50360;LOC_Os06g30970;LOC_Os06g…
Metabolism	Carbohydrate metabolism	ko00040	Pentose and glucuronate interconversions	0.0144	0.0163	0.88	0.789735	0.672065	LOC_Os01g20980;LOC_Os01g57854;LOC_Os01g58500;LOC_Os01g62870;LOC_Os01g66710;LOC_Os01g72380;LOC_Os02g54030;LOC_Os03g03350;LOC_Os04g05050;LOC_Os04g07110;LOC_Os05g38230;LOC_Os05g39690;LOC_Os05g46510;LOC_Os05g46520;LOC_Os05g50260;LOC_Os06g06080;LOC_Os07g41650;LOC_Os07g47290;LOC_Os08g04810;LOC_Os08g16050;LOC_Os08g43190;LOC_Os09g31270;LOC_Os10g11310;LOC_Os10g26680;LOC_Os10g31910;LOC_Os11g14400;LOC_Os11g…
Metabolism	Biosynthesis of other secondary metabolites	ko00965	Betalain biosynthesis	0.0015	0.0021	0.72	0.805515	0.672065	LOC_Os01g56380;LOC_Os01g65680;LOC_Os01g65690
Metabolism	Carbohydrate metabolism	ko00660	C5-Branched dibasic acid metabolism	0.0005	0.0009	0.58	0.843413	0.672065	LOC_Os04g32010
Metabolism	Glycan biosynthesis and metabolism	ko00513	Various types of N-glycan biosynthesis	0.003	0.0041	0.74	0.8439	0.672065	LOC_Os03g40100;LOC_Os04g35270;LOC_Os06g12390;LOC_Os07g38790;LOC_Os08g35110;LOC_Os12g05650
Genetic Information Processing	Folding, sorting and degradation	ko03050	Proteasome	0.0045	0.006	0.74	0.875602	0.672065	LOC_Os01g40330;LOC_Os02g21970;LOC_Os03g17810;LOC_Os04g47480;LOC_Os05g03160;LOC_Os07g40040;LOC_Os08g41730;LOC_Os09g14590;LOC_Os10g41310
Metabolism	Amino acid metabolism	ko00300	Lysine biosynthesis	0.001	0.0017	0.58	0.877222	0.672065	LOC_Os01g48446;LOC_Os03g09910
Metabolism	Amino acid metabolism	ko00380	Tryptophan metabolism	0.0129	0.0161	0.8	0.912298	0.672065	LOC_Os01g02020;LOC_Os01g07500;LOC_Os01g16714;LOC_Os01g48220;LOC_Os01g56380;LOC_Os02g02400;LOC_Os02g37890;LOC_Os02g43194;LOC_Os02g43280;LOC_Os02g49720;LOC_Os03g57690;LOC_Os04g03980;LOC_Os04g10434;LOC_Os04g39980;LOC_Os05g45240;LOC_Os05g48760;LOC_Os06g10170;LOC_Os06g51150;LOC_Os07g25540;LOC_Os08g43230;LOC_Os09g07830;LOC_Os09g17560;LOC_Os09g26880;LOC_Os10g02880;LOC_Os10g06710;LOC_Os12g25490
Metabolism	Nucleotide metabolism	ko00230	Purine metabolism	0.0174	0.0211	0.82	0.91275	0.672065	LOC_Os01g14810;LOC_Os02g13910;LOC_Os02g40010;LOC_Os03g17200;LOC_Os03g20880;LOC_Os03g25440;LOC_Os03g31550;LOC_Os03g46910;LOC_Os03g50480;LOC_Os04g42520;LOC_Os04g57540;LOC_Os04g58390;LOC_Os05g06890;LOC_Os05g35580;LOC_Os05g48840;LOC_Os06g41360;LOC_Os07g49270;LOC_Os08g01530;LOC_Os08g01770;LOC_Os08g33850;LOC_Os08g39760;LOC_Os09g27050;LOC_Os09g38040;LOC_Os11g03230;LOC_Os11g05110;LOC_Os11g10980;LOC_Os11g…
Metabolism	Glycan biosynthesis and metabolism	ko00510	N-Glycan biosynthesis	0.003	0.0047	0.64	0.925384	0.672065	LOC_Os03g02530;LOC_Os03g40100;LOC_Os04g48750;LOC_Os08g35110;LOC_Os11g47840;LOC_Os12g05650
Metabolism	Metabolism of other amino acids	ko00450	Selenocompound metabolism	0.001	0.0021	0.47	0.941754	0.672065	LOC_Os10g37340;LOC_Os12g42876
Metabolism	Biosynthesis of other secondary metabolites	ko00261	Monobactam biosynthesis	0.0005	0.0014	0.37	0.94695	0.672065	LOC_Os01g48446
Genetic Information Processing	Folding, sorting and degradation	ko03018	RNA degradation	0.0104	0.0141	0.74	0.950062	0.672065	LOC_Os02g01280;LOC_Os02g31220;LOC_Os03g02260;LOC_Os03g64210;LOC_Os04g33450;LOC_Os04g39420;LOC_Os04g42600;LOC_Os04g58090;LOC_Os05g44922;LOC_Os06g04510;LOC_Os06g07790;LOC_Os07g07310;LOC_Os07g14580;LOC_Os08g42630;LOC_Os09g29210;LOC_Os09g29239;LOC_Os09g31486;LOC_Os09g38510;LOC_Os10g26570;LOC_Os10g40040;LOC_Os11g05650
Metabolism	Amino acid metabolism	ko00250	Alanine, aspartate and glutamate metabolism	0.0074	0.0109	0.68	0.965016	0.672065	LOC_Os01g55540;LOC_Os03g18130;LOC_Os03g50490;LOC_Os03g58040;LOC_Os04g37500;LOC_Os04g52440;LOC_Os04g52450;LOC_Os04g55710;LOC_Os04g56400;LOC_Os05g35580;LOC_Os05g39770;LOC_Os05g48200;LOC_Os08g10510;LOC_Os08g36320;LOC_Os10g25130
Genetic Information Processing	Transcription	ko03040	Spliceosome	0.0209	0.0271	0.77	0.976376	0.672065	LOC_Os01g12420;LOC_Os01g12430;LOC_Os01g17214;LOC_Os01g21420;LOC_Os01g47750;LOC_Os01g62290;LOC_Os01g65530;LOC_Os01g68460;LOC_Os01g68470;LOC_Os02g03040;LOC_Os02g32140;LOC_Os02g48340;LOC_Os02g51890;LOC_Os03g15890;LOC_Os03g16920;LOC_Os03g25770;LOC_Os03g49430;LOC_Os03g61990;LOC_Os04g32620;LOC_Os04g45170;LOC_Os04g52330;LOC_Os05g36100;LOC_Os05g38530;LOC_Os05g50610;LOC_Os06g29630;LOC_Os06g49390;LOC_Os07g…
Genetic Information Processing	Folding, sorting and degradation	ko04141	Protein processing in endoplasmic reticulum	0.0228	0.0299	0.76	0.984011	0.672065	LOC_Os01g04350;LOC_Os01g04370;LOC_Os01g12420;LOC_Os01g12430;LOC_Os01g15010;LOC_Os01g50700;LOC_Os01g56070;LOC_Os01g62290;LOC_Os01g68460;LOC_Os01g68470;LOC_Os02g10710;LOC_Os02g16040;LOC_Os02g35820;LOC_Os02g52150;LOC_Os02g54140;LOC_Os03g06170;LOC_Os03g11440;LOC_Os03g15960;LOC_Os03g16020;LOC_Os03g16920;LOC_Os03g18910;LOC_Os03g61670;LOC_Os04g26870;LOC_Os04g26920;LOC_Os04g27060;LOC_Os04g41510;LOC_Os04g…
Genetic Information Processing	Translation	ko03008	Ribosome biogenesis in eukaryotes	0.0065	0.0106	0.61	0.985767	0.672065	LOC_Os01g51980;LOC_Os03g02070;LOC_Os03g10940;LOC_Os03g28270;LOC_Os03g41510;LOC_Os04g40560;LOC_Os04g45130;LOC_Os06g24920;LOC_Os06g39875;LOC_Os07g41190;LOC_Os08g01810;LOC_Os10g36200;LOC_Os12g20410
--	--	ko04136	Autophagy - other	0.0015	0.0038	0.4	0.986669	0.672065	LOC_Os01g42850;LOC_Os02g43040;LOC_Os07g32800
Genetic Information Processing	Replication and repair	ko03430	Mismatch repair	0.003	0.0065	0.46	0.993862	0.672065	LOC_Os01g73070;LOC_Os02g08330;LOC_Os03g11540;LOC_Os04g48060;LOC_Os10g10750;LOC_Os10g11590
Genetic Information Processing	Folding, sorting and degradation	ko04130	SNARE interactions in vesicular transport	0.001	0.0036	0.27	0.99643	0.672065	LOC_Os01g73300;LOC_Os08g01920
Genetic Information Processing	Folding, sorting and degradation	ko03060	Protein export	0.0035	0.0079	0.44	0.997504	0.672065	LOC_Os01g07700;LOC_Os01g56180;LOC_Os03g11440;LOC_Os03g18910;LOC_Os05g23260;LOC_Os05g43390;LOC_Os07g49080
Genetic Information Processing	Replication and repair	ko03420	Nucleotide excision repair	0.004	0.0092	0.43	0.998862	0.672065	LOC_Os01g73070;LOC_Os02g30800;LOC_Os03g11540;LOC_Os04g48060;LOC_Os04g51410;LOC_Os04g56309;LOC_Os10g10750;LOC_Os10g11590
Metabolism	Lipid metabolism	ko00062	Fatty acid elongation	0.0084	0.0162	0.52	0.999553	0.672065	LOC_Os01g47370;LOC_Os03g06700;LOC_Os03g06705;LOC_Os03g26530;LOC_Os03g53750;LOC_Os04g02620;LOC_Os04g20280;LOC_Os04g40730;LOC_Os05g49240;LOC_Os05g49900;LOC_Os05g50340;LOC_Os06g14810;LOC_Os06g19540;LOC_Os06g19590;LOC_Os08g30340;LOC_Os10g33370;LOC_Os12g01160
Genetic Information Processing	Translation	ko00970	Aminoacyl-tRNA biosynthesis	0.0074	0.0153	0.49	0.999746	0.672065	LOC_Os01g08500;LOC_Os01g49330;LOC_Os01g50616;LOC_Os01g60810;LOC_Os01g72350;LOC_Os02g09100;LOC_Os05g32740;LOC_Os06g40510;LOC_Os07g10750;LOC_Os07g42520;LOC_Os08g38850;LOC_Os11g07830;LOC_Os11g10870;LOC_Os11g42500;LOC_Os11g42550
Metabolism	Metabolism of terpenoids and polyketides	ko00909	Sesquiterpenoid and triterpenoid biosynthesis	0.0094	0.0188	0.5	0.999906	0.672065	LOC_Os02g09390;LOC_Os02g32880;LOC_Os03g59040;LOC_Os03g61910;LOC_Os04g01810;LOC_Os04g27190;LOC_Os04g27340;LOC_Os04g27430;LOC_Os04g27670;LOC_Os04g27790;LOC_Os05g24500;LOC_Os05g24520;LOC_Os06g28820;LOC_Os08g09160;LOC_Os09g10340;LOC_Os11g08569;LOC_Os11g18194;LOC_Os11g18366;LOC_Os11g35710
Genetic Information Processing	Translation	ko03010	Ribosome	0.0139	0.0284	0.49	0.999999	0.672065	LOC_Os01g54540;LOC_Os01g59060;LOC_Os01g59730;LOC_Os02g15900;LOC_Os02g32970;LOC_Os02g43600;LOC_Os02g45490;LOC_Os02g57670;LOC_Os02g58230;LOC_Os03g03020;LOC_Os03g15870;LOC_Os03g49710;LOC_Os03g54040;LOC_Os03g61260;LOC_Os04g16772;LOC_Os04g16812;LOC_Os04g16818;LOC_Os06g43900;LOC_Os06g46930;LOC_Os06g51530;LOC_Os07g31110;LOC_Os07g36090;LOC_Os08g08700;LOC_Os08g15306;LOC_Os09g02300;LOC_Os09g31031;LOC_Os10g…
Metabolism	Lipid metabolism	ko00600	Sphingolipid metabolism	0.006	0.0171	0.35	0.999999	0.672065	LOC_Os01g01080;LOC_Os01g65460;LOC_Os03g06940;LOC_Os03g15020;LOC_Os04g33060;LOC_Os05g06610;LOC_Os07g48160;LOC_Os09g04960;LOC_Os10g35070;LOC_Os10g35110;LOC_Os11g13810;LOC_Os12g02094
Genetic Information Processing	Translation	ko03015	mRNA surveillance pathway	0.004	0.0163	0.24	1	0.672065	LOC_Os01g08310;LOC_Os02g48980;LOC_Os02g52140;LOC_Os03g19920;LOC_Os04g42600;LOC_Os05g31020;LOC_Os05g48150;LOC_Os07g48890
Metabolism	Biosynthesis of other secondary metabolites	ko00960	Tropane, piperidine and pyridine alkaloid biosynthesis	0.0045	0.0207	0.22	1	0.672065	LOC_Os01g55540;LOC_Os02g19924;LOC_Os04g04950;LOC_Os04g20070;LOC_Os06g23114;LOC_Os06g23684;LOC_Os09g36550;LOC_Os11g42510;Oryza_sativa_newGene_1335
Environmental Information Processing	Membrane transport	ko02010	ABC transporters	0.0169	0.0866	0.19	1	0.672065	LOC_Os01g24010;LOC_Os01g24980;LOC_Os01g25010;LOC_Os01g42380;LOC_Os01g42410;LOC_Os01g50100;LOC_Os01g61940;LOC_Os01g68330;LOC_Os02g11760;LOC_Os02g17940;LOC_Os02g21340;LOC_Os03g04920;LOC_Os03g06600;LOC_Os03g17350;LOC_Os05g01700;LOC_Os05g04600;LOC_Os05g10730;LOC_Os05g31910;LOC_Os06g06440;LOC_Os06g36090;LOC_Os08g07010;LOC_Os08g29570;LOC_Os08g43120;LOC_Os08g45030;LOC_Os09g03939;LOC_Os09g16330;LOC_Os09g…
Genetic Information Processing	Translation	ko03013	RNA transport	0.0114	0.0404	0.28	1	0.672065	LOC_Os01g12660;LOC_Os01g44394;LOC_Os01g52160;LOC_Os01g73880;LOC_Os01g74490;LOC_Os03g17790;LOC_Os03g55660;LOC_Os03g60480;LOC_Os04g42600;LOC_Os04g49780;LOC_Os05g04700;LOC_Os05g16620;LOC_Os06g23440;LOC_Os06g39875;LOC_Os06g48350;LOC_Os11g02750;LOC_Os11g30270;LOC_Os12g02720;LOC_Os12g27780;LOC_Os12g31880;LOC_Os12g43380;LOC_Os12g43390;LOC_Os12g43490
Genetic Information Processing	Transcription	ko03020	RNA polymerase	0.0074	0.0525	0.14	1	0.672065	LOC_Os01g16160;LOC_Os01g26240;LOC_Os01g37410;LOC_Os01g58810;LOC_Os03g02500;LOC_Os03g21419;LOC_Os03g63124;LOC_Os04g02960;LOC_Os05g05860;LOC_Os08g03880;LOC_Os09g14500;LOC_Os11g17390;LOC_Os12g09260;LOC_Os12g31920;LOC_Os12g34770

## Sheet: I0-I48
KEGG_A_class	KEGG_B_class	ID	Pathway	GeneRatio	BgRatio	enrich_factor	pvalue	qvalue	geneID
Metabolism	Carbohydrate metabolism	ko00500	Starch and sucrose metabolism	0.0578	0.033	1.75	2.89635e-10	2.71342e-08	LOC_Os01g02610;LOC_Os01g04200;LOC_Os01g09460;LOC_Os01g13550;LOC_Os01g51570;LOC_Os01g59819;LOC_Os01g59840;LOC_Os01g71320;LOC_Os01g71380;LOC_Os01g71474;LOC_Os01g71670;LOC_Os01g71680;LOC_Os01g71810;LOC_Os01g71820;LOC_Os01g71830;LOC_Os01g71930;LOC_Os02g04670;LOC_Os02g05744;LOC_Os02g32660;LOC_Os02g33110;LOC_Os02g34990;LOC_Os02g44230;LOC_Os02g47880;LOC_Os02g48200;LOC_Os02g48210;LOC_Os02g51680;LOC_Os03g…
Metabolism	Biosynthesis of other secondary metabolites	ko00940	Phenylpropanoid biosynthesis	0.0519	0.0291	1.78	9.59542e-10	4.4947e-08	LOC_Os01g07770;LOC_Os01g15830;LOC_Os01g16450;LOC_Os01g19020;LOC_Os01g22249;LOC_Os01g22352;LOC_Os01g28030;LOC_Os01g36240;LOC_Os01g40860;LOC_Os01g40870;LOC_Os01g45110;LOC_Os01g45140;LOC_Os01g59819;LOC_Os01g59840;LOC_Os01g73200;LOC_Os01g73220;LOC_Os02g06610;LOC_Os02g06630;LOC_Os02g08100;LOC_Os02g09490;LOC_Os02g14170;LOC_Os02g14430;LOC_Os02g14440;LOC_Os02g41680;LOC_Os03g02920;LOC_Os03g11420;LOC_Os03g…
--	--	ko04016	MAPK signaling pathway - plant	0.0706	0.044	1.61	2.11831e-09	6.61508e-08	LOC_Os01g02570;LOC_Os01g02580;LOC_Os01g09080;LOC_Os01g10710;LOC_Os01g12410;LOC_Os01g18400;LOC_Os01g18584;LOC_Os01g25820;LOC_Os01g28450;LOC_Os01g28500;LOC_Os01g36790;LOC_Os01g40094;LOC_Os01g40430;LOC_Os01g46760;LOC_Os01g50370;LOC_Os01g50400;LOC_Os01g50410;LOC_Os01g50420;LOC_Os01g61880;LOC_Os01g62760;LOC_Os02g06250;LOC_Os02g10290;LOC_Os02g10700;LOC_Os02g26430;LOC_Os02g27310;LOC_Os02g41460;LOC_Os02g…
Environmental Information Processing	Signal transduction	ko04075	Plant hormone signal transduction	0.0948	0.064	1.48	3.6513e-09	8.55172e-08	LOC_Os01g02570;LOC_Os01g02580;LOC_Os01g04230;LOC_Os01g06220;LOC_Os01g06560;LOC_Os01g08320;LOC_Os01g09450;LOC_Os01g09800;LOC_Os01g10710;LOC_Os01g12160;LOC_Os01g12410;LOC_Os01g13030;LOC_Os01g18360;LOC_Os01g19160;LOC_Os01g28450;LOC_Os01g28500;LOC_Os01g33110;LOC_Os01g36790;LOC_Os01g38610;LOC_Os01g40094;LOC_Os01g42330;LOC_Os01g45860;LOC_Os01g46760;LOC_Os01g52050;LOC_Os01g55940;LOC_Os01g56240;LOC_Os01g…
Organismal Systems	Environmental adaptation	ko04626	Plant-pathogen interaction	0.1358	0.1012	1.34	4.42907e-08	8.29868e-07	LOC_Os01g02290;LOC_Os01g02300;LOC_Os01g02570;LOC_Os01g02580;LOC_Os01g02750;LOC_Os01g02770;LOC_Os01g02780;LOC_Os01g04020;LOC_Os01g06890;LOC_Os01g09080;LOC_Os01g09100;LOC_Os01g10710;LOC_Os01g12410;LOC_Os01g18584;LOC_Os01g20880;LOC_Os01g24820;LOC_Os01g25820;LOC_Os01g28450;LOC_Os01g28500;LOC_Os01g32660;LOC_Os01g36790;LOC_Os01g40430;LOC_Os01g41750;LOC_Os01g41930;LOC_Os01g43410;LOC_Os01g47370;LOC_Os01g…
Metabolism	Global and overview maps	ko01200	Carbon metabolism	0.0454	0.0269	1.69	1.60927e-07	2.51272e-06	LOC_Os01g02020;LOC_Os01g04200;LOC_Os01g09460;LOC_Os01g09570;LOC_Os01g11054;LOC_Os01g54030;LOC_Os01g55540;LOC_Os01g55950;LOC_Os01g58020;LOC_Os01g58380;LOC_Os01g62430;LOC_Os01g71320;LOC_Os02g03240;LOC_Os02g05830;LOC_Os02g07260;LOC_Os02g07490;LOC_Os02g10070;LOC_Os02g14770;LOC_Os02g38920;LOC_Os02g40900;LOC_Os03g04140;LOC_Os03g04410;LOC_Os03g06200;LOC_Os03g10050;LOC_Os03g15050;LOC_Os03g19250;LOC_Os03g…
Metabolism	Global and overview maps	ko01230	Biosynthesis of amino acids	0.042	0.0248	1.69	4.08066e-07	5.46134e-06	LOC_Os01g09570;LOC_Os01g15460;LOC_Os01g48446;LOC_Os01g55540;LOC_Os01g62430;LOC_Os01g62900;LOC_Os02g03240;LOC_Os02g07260;LOC_Os02g07490;LOC_Os02g10070;LOC_Os02g38920;LOC_Os02g57280;LOC_Os03g04140;LOC_Os03g04410;LOC_Os03g05800;LOC_Os03g06200;LOC_Os03g09910;LOC_Os03g10050;LOC_Os03g12890;LOC_Os03g15780;LOC_Os03g17120;LOC_Os03g18130;LOC_Os03g21260;LOC_Os03g29350;LOC_Os03g31690;LOC_Os03g50490;LOC_Os03g…
Metabolism	Carbohydrate metabolism	ko00010	Glycolysis / Gluconeogenesis	0.0277	0.0145	1.91	7.59831e-07	8.89802e-06	LOC_Os01g04200;LOC_Os01g06660;LOC_Os01g09460;LOC_Os01g09570;LOC_Os01g62430;LOC_Os01g62870;LOC_Os01g71320;LOC_Os02g01510;LOC_Os02g07260;LOC_Os02g07490;LOC_Os02g38920;LOC_Os02g49720;LOC_Os03g15050;LOC_Os03g18220;LOC_Os03g19250;LOC_Os03g21260;LOC_Os03g31750;LOC_Os03g50480;LOC_Os03g60370;LOC_Os04g31350;LOC_Os04g33450;LOC_Os04g38540;LOC_Os04g39420;LOC_Os04g44870;LOC_Os04g58570;LOC_Os05g06750;LOC_Os05g…
Cellular Processes	Transport and catabolism	ko04145	Phagosome	0.0173	0.0079	2.19	3.16718e-06	3.29683e-05	LOC_Os01g42430;LOC_Os01g46980;LOC_Os01g51380;LOC_Os01g73130;LOC_Os02g02730;LOC_Os02g07870;LOC_Os02g47320;LOC_Os02g57854;LOC_Os03g01530;LOC_Os03g11440;LOC_Os03g14690;LOC_Os03g18910;LOC_Os03g45920;LOC_Os03g57760;LOC_Os03g61670;LOC_Os04g51270;LOC_Os04g55040;LOC_Os04g56540;LOC_Os04g59540;LOC_Os05g43170;LOC_Os05g44050;LOC_Os05g46000;LOC_Os05g51530;LOC_Os06g12790;LOC_Os06g37180;LOC_Os06g38320;LOC_Os06g…
Metabolism	Energy metabolism	ko00710	Carbon fixation in photosynthetic organisms	0.0163	0.0073	2.23	4.07136e-06	3.81422e-05	LOC_Os01g11054;LOC_Os01g54030;LOC_Os01g55540;LOC_Os01g58020;LOC_Os01g62430;LOC_Os02g05830;LOC_Os02g07260;LOC_Os02g07490;LOC_Os02g14770;LOC_Os02g38920;LOC_Os02g40900;LOC_Os03g15050;LOC_Os03g31750;LOC_Os04g19740;LOC_Os04g44870;LOC_Os04g58570;LOC_Os05g33570;LOC_Os05g39000;LOC_Os05g41640;LOC_Os06g45370;LOC_Os06g45710;LOC_Os07g01760;LOC_Os08g02700;LOC_Os08g03290;LOC_Os09g14670;LOC_Os10g13700;LOC_Os10g…
Metabolism	Biosynthesis of other secondary metabolites	ko00941	Flavonoid biosynthesis	0.0222	0.0114	1.95	4.48488e-06	3.81966e-05	LOC_Os01g53330;LOC_Os01g53430;LOC_Os01g61610;LOC_Os02g21550;LOC_Os03g18030;LOC_Os03g25150;LOC_Os04g01140;LOC_Os04g09604;LOC_Os04g51990;LOC_Os04g52190;LOC_Os04g53860;LOC_Os04g56700;LOC_Os04g56910;LOC_Os05g25640;LOC_Os05g45080;LOC_Os05g45090;LOC_Os05g45120;LOC_Os05g45140;LOC_Os05g45180;LOC_Os05g45200;LOC_Os06g07941;LOC_Os06g08041;LOC_Os06g46920;LOC_Os07g32010;LOC_Os07g32020;LOC_Os07g32060;LOC_Os07g…
Metabolism	Metabolism of other amino acids	ko00480	Glutathione metabolism	0.0217	0.0115	1.89	1.50561e-05	0.000117543	LOC_Os01g27360;LOC_Os01g27480;LOC_Os01g37750;LOC_Os01g49710;LOC_Os01g49720;LOC_Os01g72140;LOC_Os01g72150;LOC_Os02g15550;LOC_Os02g26700;LOC_Os02g43550;LOC_Os02g44500;LOC_Os02g55140;LOC_Os02g56850;LOC_Os03g24380;LOC_Os03g57200;LOC_Os04g04980;LOC_Os04g35520;LOC_Os04g37580;LOC_Os04g46960;LOC_Os04g51300;LOC_Os05g02530;LOC_Os05g33040;LOC_Os05g34150;LOC_Os06g12290;LOC_Os07g07320;LOC_Os07g44430;LOC_Os07g…
Metabolism	Lipid metabolism	ko00564	Glycerophospholipid metabolism	0.0257	0.015	1.71	4.98914e-05	0.000359541	LOC_Os01g02890;LOC_Os01g20860;LOC_Os01g22560;LOC_Os01g22570;LOC_Os01g42690;LOC_Os01g46370;LOC_Os01g49820;LOC_Os01g50030;LOC_Os01g50032;LOC_Os01g52230;LOC_Os01g58510;LOC_Os01g63580;LOC_Os01g70790;LOC_Os01g72940;LOC_Os02g02340;LOC_Os02g02750;LOC_Os02g37590;LOC_Os02g37700;LOC_Os02g43700;LOC_Os02g54650;LOC_Os03g13030;LOC_Os03g15460;LOC_Os03g40670;LOC_Os03g52010;LOC_Os03g61130;LOC_Os03g63580;LOC_Os04g…
Metabolism	Carbohydrate metabolism	ko00051	Fructose and mannose metabolism	0.0148	0.0073	2.02	8.32541e-05	0.000557114	LOC_Os01g03710;LOC_Os01g09460;LOC_Os01g09570;LOC_Os01g47400;LOC_Os01g54300;LOC_Os01g62430;LOC_Os01g71320;LOC_Os03g02410;LOC_Os03g18310;LOC_Os03g61270;LOC_Os03g61280;LOC_Os04g33450;LOC_Os04g39420;LOC_Os04g44870;LOC_Os04g58570;LOC_Os05g06500;LOC_Os05g07130;LOC_Os05g25480;LOC_Os05g39000;LOC_Os05g44922;LOC_Os06g06080;LOC_Os06g44260;LOC_Os06g45370;LOC_Os07g47290;LOC_Os08g02700;LOC_Os08g04810;LOC_Os08g…
Metabolism	Carbohydrate metabolism	ko00630	Glyoxylate and dicarboxylate metabolism	0.0178	0.0097	1.83	0.000179267	0.00111963	LOC_Os01g02020;LOC_Os01g55950;LOC_Os01g58020;LOC_Os02g05830;LOC_Os02g10070;LOC_Os02g40900;LOC_Os03g04410;LOC_Os03g19250;LOC_Os03g50490;LOC_Os03g56160;LOC_Os04g01650;LOC_Os04g40990;LOC_Os04g41340;LOC_Os04g49460;LOC_Os04g53210;LOC_Os04g53230;LOC_Os04g58710;LOC_Os05g06750;LOC_Os05g35440;LOC_Os06g29180;LOC_Os06g29220;LOC_Os06g40940;LOC_Os06g51150;LOC_Os07g01760;LOC_Os07g03920;LOC_Os07g03930;LOC_Os07g…
Metabolism	Lipid metabolism	ko00592	alpha-Linolenic acid metabolism	0.0148	0.0078	1.9	0.000300848	0.00176154	LOC_Os01g44950;LOC_Os01g46370;LOC_Os02g10120;LOC_Os02g17390;LOC_Os02g43700;LOC_Os03g12500;LOC_Os03g15460;LOC_Os03g32314;LOC_Os03g55800;LOC_Os03g55820;LOC_Os04g28990;LOC_Os04g30420;LOC_Os04g52500;LOC_Os05g07090;LOC_Os05g23880;LOC_Os05g28770;LOC_Os05g32380;LOC_Os06g11200;LOC_Os06g11210;LOC_Os06g24704;LOC_Os07g47250;LOC_Os08g04800;LOC_Os08g39840;LOC_Os09g33820;LOC_Os10g41270;LOC_Os11g10480;LOC_Os11g…
Metabolism	Energy metabolism	ko00190	Oxidative phosphorylation	0.0242	0.015	1.61	0.000373063	0.00205589	LOC_Os01g42430;LOC_Os01g46980;LOC_Os01g51380;LOC_Os01g58022;LOC_Os01g58024;LOC_Os01g64670;LOC_Os01g73130;LOC_Os02g03320;LOC_Os02g07870;LOC_Os02g32120;LOC_Os02g47320;LOC_Os02g47600;LOC_Os02g55134;LOC_Os02g57854;LOC_Os03g14690;LOC_Os03g20020;LOC_Os03g48310;LOC_Os03g55874;LOC_Os04g16740;LOC_Os04g33490;LOC_Os04g51270;LOC_Os04g55040;LOC_Os04g56540;LOC_Os05g02310;LOC_Os05g51530;LOC_Os06g37180;LOC_Os06g…
Metabolism	Metabolism of terpenoids and polyketides	ko00906	Carotenoid biosynthesis	0.0094	0.0043	2.16	0.000645991	0.00336217	LOC_Os01g38580;LOC_Os02g07680;LOC_Os02g47470;LOC_Os02g57290;LOC_Os03g05880;LOC_Os03g05900;LOC_Os03g05920;LOC_Os03g18740;LOC_Os03g61740;LOC_Os04g46470;LOC_Os07g05940;LOC_Os07g18120;LOC_Os07g18158;LOC_Os07g18162;LOC_Os07g30960;LOC_Os08g02210;LOC_Os10g38940;LOC_Os10g39930;LOC_Os12g43130
Metabolism	Lipid metabolism	ko00073	Cutin, suberine and wax biosynthesis	0.0123	0.0064	1.93	0.000690124	0.00340283	LOC_Os01g08810;LOC_Os01g28474;LOC_Os01g48874;LOC_Os01g59000;LOC_Os01g59020;LOC_Os01g72260;LOC_Os01g72270;LOC_Os02g40784;LOC_Os03g04660;LOC_Os03g04680;LOC_Os03g07140;LOC_Os04g28520;LOC_Os04g33370;LOC_Os04g43170;LOC_Os04g43200;LOC_Os06g03930;LOC_Os06g14324;LOC_Os08g16260;LOC_Os08g20200;LOC_Os08g44360;LOC_Os09g39410;LOC_Os10g38090;LOC_Os10g38110;LOC_Os11g31090;LOC_Os12g04110
Metabolism	Biosynthesis of other secondary metabolites	ko00944	Flavone and flavonol biosynthesis	0.0054	0.0019	2.83	0.000748445	0.00350587	LOC_Os01g08110;LOC_Os02g28170;LOC_Os03g25150;LOC_Os04g44240;LOC_Os04g44250;LOC_Os04g51660;LOC_Os06g05320;LOC_Os07g47550;LOC_Os10g16974;LOC_Os11g26920;LOC_Os11g27370
Metabolism	Amino acid metabolism	ko00270	Cysteine and methionine metabolism	0.0212	0.0131	1.62	0.00080969	0.00361215	LOC_Os01g09700;LOC_Os01g18640;LOC_Os01g39860;LOC_Os01g48446;LOC_Os01g55540;LOC_Os02g01510;LOC_Os02g15550;LOC_Os02g19924;LOC_Os02g39790;LOC_Os02g40900;LOC_Os02g53180;LOC_Os03g04140;LOC_Os03g06200;LOC_Os03g10050;LOC_Os03g12110;LOC_Os03g12890;LOC_Os03g29350;LOC_Os04g55720;LOC_Os05g04510;LOC_Os05g05670;LOC_Os05g38800;LOC_Os05g39770;LOC_Os05g45710;LOC_Os06g05690;LOC_Os06g23684;LOC_Os06g36880;LOC_Os06g…
Organismal Systems	Environmental adaptation	ko04712	Circadian rhythm - plant	0.0158	0.0091	1.74	0.0010108	0.00430437	LOC_Os01g15900;LOC_Os01g17000;LOC_Os01g38610;LOC_Os02g08150;LOC_Os02g39140;LOC_Os02g39710;LOC_Os02g46030;LOC_Os02g49880;LOC_Os03g10940;LOC_Os03g50310;LOC_Os04g49450;LOC_Os06g01670;LOC_Os06g06900;LOC_Os06g12230;LOC_Os06g15330;LOC_Os06g45840;LOC_Os06g51260;LOC_Os07g34190;LOC_Os07g34260;LOC_Os07g49460;LOC_Os08g06110;LOC_Os08g13360;LOC_Os08g36740;LOC_Os08g43160;LOC_Os09g06464;LOC_Os09g33850;LOC_Os10g…
Metabolism	Metabolism of terpenoids and polyketides	ko00908	Zeatin biosynthesis	0.0114	0.006	1.88	0.00163002	0.00663944	LOC_Os01g09260;LOC_Os01g10110;LOC_Os01g56810;LOC_Os02g11640;LOC_Os02g11680;LOC_Os02g11700;LOC_Os02g36830;LOC_Os02g36840;LOC_Os02g51900;LOC_Os02g51930;LOC_Os04g25440;LOC_Os04g44230;LOC_Os04g44354;LOC_Os04g46980;LOC_Os04g46990;LOC_Os04g47720;LOC_Os04g47770;LOC_Os05g08480;LOC_Os05g24660;LOC_Os05g42070;LOC_Os07g30620;LOC_Os07g30760;LOC_Os10g09990
Metabolism	Metabolism of cofactors and vitamins	ko00860	Porphyrin and chlorophyll metabolism	0.0094	0.0048	1.97	0.0022361	0.00872862	LOC_Os01g16020;LOC_Os02g04510;LOC_Os02g54980;LOC_Os03g05310;LOC_Os03g22060;LOC_Os04g58200;LOC_Os05g29760;LOC_Os06g40080;LOC_Os06g49110;LOC_Os06g49120;LOC_Os09g36200;LOC_Os10g25020;LOC_Os10g25030;LOC_Os10g25040;LOC_Os10g28370;LOC_Os10g35840;LOC_Os10g41760;LOC_Os11g02570;LOC_Os12g02500
Metabolism	Amino acid metabolism	ko00400	Phenylalanine, tyrosine and tryptophan biosynthesis	0.0099	0.0053	1.85	0.00382303	0.0137778	LOC_Os01g15460;LOC_Os01g55540;LOC_Os02g19924;LOC_Os03g05800;LOC_Os03g15780;LOC_Os03g50880;LOC_Os04g38950;LOC_Os04g39270;LOC_Os04g54800;LOC_Os06g04280;LOC_Os06g23684;LOC_Os07g42960;LOC_Os07g49390;LOC_Os08g04180;LOC_Os08g27490;LOC_Os09g08130;LOC_Os09g39230;LOC_Os09g39260;LOC_Os10g37980;LOC_Os11g42510
Metabolism	Metabolism of terpenoids and polyketides	ko00900	Terpenoid backbone biosynthesis	0.0089	0.0046	1.92	0.00382373	0.0137778	LOC_Os01g02020;LOC_Os01g14630;LOC_Os01g16020;LOC_Os01g45460;LOC_Os01g50050;LOC_Os01g50760;LOC_Os01g63830;LOC_Os02g48330;LOC_Os03g10080;LOC_Os05g46580;LOC_Os05g50550;LOC_Os07g09190;LOC_Os08g09370;LOC_Os09g07830;LOC_Os09g31970;LOC_Os09g34960;LOC_Os12g01480;LOC_Os12g17320
Metabolism	Biosynthesis of other secondary metabolites	ko00402	Benzoxazinoid biosynthesis	0.0059	0.0026	2.25	0.00429332	0.0148969	LOC_Os01g36350;LOC_Os03g48430;LOC_Os03g58300;LOC_Os03g58320;LOC_Os06g14400;LOC_Os07g13770;LOC_Os08g01480;LOC_Os08g01510;LOC_Os08g01520;LOC_Os08g30100;LOC_Os08g30210;LOC_Os11g25454
Metabolism	Metabolism of terpenoids and polyketides	ko00905	Brassinosteroid biosynthesis	0.0044	0.0018	2.41	0.00803171	0.026873	LOC_Os01g29150;LOC_Os01g63260;LOC_Os02g11020;LOC_Os03g12660;LOC_Os03g40540;LOC_Os07g06800;LOC_Os09g26980;LOC_Os11g04710;LOC_Os12g04480
Metabolism	Carbohydrate metabolism	ko00562	Inositol phosphate metabolism	0.0173	0.0116	1.49	0.00889493	0.028735	LOC_Os01g51890;LOC_Os01g59880;LOC_Os01g62430;LOC_Os01g65330;LOC_Os02g26720;LOC_Os02g32370;LOC_Os02g52260;LOC_Os03g07600;LOC_Os03g09250;LOC_Os03g16390;LOC_Os03g24160;LOC_Os03g42810;LOC_Os03g49800;LOC_Os03g51610;LOC_Os03g60370;LOC_Os03g61130;LOC_Os03g63580;LOC_Os04g44870;LOC_Os04g56570;LOC_Os04g58570;LOC_Os04g59540;LOC_Os05g03610;LOC_Os05g45900;LOC_Os06g17290;LOC_Os06g35060;LOC_Os06g36560;LOC_Os07g…
Environmental Information Processing	Signal transduction	ko04070	Phosphatidylinositol signaling system	0.0178	0.0123	1.45	0.0131749	0.0411425	LOC_Os01g51890;LOC_Os01g56980;LOC_Os01g58510;LOC_Os01g65330;LOC_Os02g26720;LOC_Os02g32370;LOC_Os02g52260;LOC_Os02g54650;LOC_Os03g07600;LOC_Os03g16390;LOC_Os03g24160;LOC_Os03g42810;LOC_Os03g48300;LOC_Os03g49800;LOC_Os03g51610;LOC_Os03g59770;LOC_Os04g54200;LOC_Os04g56570;LOC_Os04g59540;LOC_Os05g03610;LOC_Os05g41210;LOC_Os05g45900;LOC_Os06g17290;LOC_Os06g35060;LOC_Os07g28610;LOC_Os07g39630;LOC_Os07g…
Metabolism	Amino acid metabolism	ko00220	Arginine biosynthesis	0.0064	0.0034	1.88	0.015636	0.047253	LOC_Os01g55540;LOC_Os02g57280;LOC_Os03g17120;LOC_Os03g31690;LOC_Os03g50490;LOC_Os03g58040;LOC_Os04g05010;LOC_Os06g10770;LOC_Os07g01760;LOC_Os07g27780;LOC_Os08g40110;LOC_Os09g19980;LOC_Os10g25130
Cellular Processes	Transport and catabolism	ko04146	Peroxisome	0.0153	0.0104	1.47	0.0169664	0.0496713	LOC_Os01g16350;LOC_Os01g48910;LOC_Os01g59750;LOC_Os01g70090;LOC_Os01g70160;LOC_Os02g19650;LOC_Os03g07140;LOC_Os03g22810;LOC_Os03g31550;LOC_Os03g61360;LOC_Os04g28520;LOC_Os04g48410;LOC_Os04g53210;LOC_Os05g01700;LOC_Os05g07090;LOC_Os05g25850;LOC_Os05g32630;LOC_Os05g46460;LOC_Os06g24704;LOC_Os06g51150;LOC_Os07g05820;LOC_Os07g46990;LOC_Os08g20200;LOC_Os08g44360;LOC_Os09g32290;LOC_Os09g39410;LOC_Os10g…
Metabolism	Metabolism of terpenoids and polyketides	ko00904	Diterpenoid biosynthesis	0.0173	0.0122	1.42	0.0182812	0.0518987	LOC_Os01g03610;LOC_Os01g09300;LOC_Os01g11150;LOC_Os02g09320;LOC_Os02g17760;LOC_Os02g17780;LOC_Os02g36020;LOC_Os02g36110;LOC_Os02g36190;LOC_Os02g36210;LOC_Os02g36220;LOC_Os02g36264;LOC_Os02g36280;LOC_Os03g44740;LOC_Os04g09900;LOC_Os04g09920;LOC_Os04g10000;LOC_Os05g34854;LOC_Os05g43880;LOC_Os06g02019;LOC_Os06g30640;LOC_Os06g37224;LOC_Os06g37330;LOC_Os07g40250;LOC_Os07g46846;LOC_Os07g46852;LOC_Os07g…
Metabolism	Lipid metabolism	ko00590	Arachidonic acid metabolism	0.0054	0.0028	1.91	0.022484	0.0619528	LOC_Os02g19650;LOC_Os02g39490;LOC_Os02g44500;LOC_Os03g15460;LOC_Os03g24380;LOC_Os03g26460;LOC_Os03g61360;LOC_Os04g46960;LOC_Os05g46460;LOC_Os10g35530;Oryza_sativa_newGene_1645
Metabolism	Lipid metabolism	ko00071	Fatty acid degradation	0.0079	0.0048	1.66	0.0259097	0.0693522	LOC_Os01g02020;LOC_Os01g48910;LOC_Os02g17390;LOC_Os02g49720;LOC_Os05g07090;LOC_Os05g45300;LOC_Os06g03930;LOC_Os06g24704;LOC_Os09g07830;LOC_Os09g26880;LOC_Os10g38090;LOC_Os10g38110;LOC_Os11g10480;LOC_Os11g10520;LOC_Os11g39220;LOC_Os12g04990
Metabolism	Carbohydrate metabolism	ko00620	Pyruvate metabolism	0.0123	0.0084	1.47	0.028215	0.0734249	LOC_Os01g02020;LOC_Os01g11054;LOC_Os01g54030;LOC_Os02g01510;LOC_Os02g14770;LOC_Os02g17920;LOC_Os02g40900;LOC_Os02g49720;LOC_Os03g15050;LOC_Os03g19250;LOC_Os03g31750;LOC_Os04g40990;LOC_Os05g06750;LOC_Os05g33570;LOC_Os06g01630;LOC_Os06g13720;LOC_Os06g15380;LOC_Os08g09250;LOC_Os09g07830;LOC_Os09g14670;LOC_Os09g26880;LOC_Os10g13700;LOC_Os10g42100;LOC_Os11g10980;LOC_Os12g43630
Metabolism	Biosynthesis of other secondary metabolites	ko00943	Isoflavonoid biosynthesis	0.0035	0.0016	2.21	0.0299616	0.0746005	LOC_Os02g28170;LOC_Os02g30080;LOC_Os02g30100;LOC_Os03g55260;LOC_Os04g51660;LOC_Os06g05320;LOC_Os12g39310
Metabolism	Amino acid metabolism	ko00260	Glycine, serine and threonine metabolism	0.0119	0.008	1.48	0.0302593	0.0746005	LOC_Os01g48446;LOC_Os03g06200;LOC_Os03g21260;LOC_Os04g01650;LOC_Os04g04950;LOC_Os04g53230;LOC_Os04g55720;LOC_Os05g06750;LOC_Os05g35440;LOC_Os05g39770;LOC_Os06g04630;LOC_Os06g23114;LOC_Os06g40940;LOC_Os06g44460;LOC_Os06g44500;LOC_Os07g01760;LOC_Os08g04180;LOC_Os09g12290;LOC_Os09g26880;LOC_Os09g32290;LOC_Os10g37180;LOC_Os11g04300;LOC_Os12g04120;LOC_Os12g35890
Metabolism	Metabolism of other amino acids	ko00410	beta-Alanine metabolism	0.0069	0.0043	1.62	0.0426951	0.10256	LOC_Os01g51320;LOC_Os02g49720;LOC_Os02g50350;LOC_Os04g04950;LOC_Os04g53190;LOC_Os04g53195;LOC_Os04g57550;LOC_Os04g57560;LOC_Os05g07090;LOC_Os06g23114;LOC_Os06g24704;LOC_Os07g30170;LOC_Os09g26880;LOC_Os11g39220
Metabolism	Lipid metabolism	ko00591	Linoleic acid metabolism	0.004	0.0021	1.92	0.0473814	0.110972	LOC_Os02g10120;LOC_Os03g15460;LOC_Os03g49380;LOC_Os05g23880;LOC_Os05g28770;LOC_Os08g39840;LOC_Os12g37260;LOC_Os12g37350
Metabolism	Carbohydrate metabolism	ko00052	Galactose metabolism	0.0168	0.0126	1.33	0.0489231	0.111788	LOC_Os01g07530;LOC_Os01g09460;LOC_Os01g09570;LOC_Os01g71320;LOC_Os02g12730;LOC_Os02g33110;LOC_Os03g15020;LOC_Os03g50480;LOC_Os03g59430;LOC_Os04g33450;LOC_Os04g38540;LOC_Os04g39420;LOC_Os04g40520;LOC_Os04g42650;LOC_Os04g56930;LOC_Os05g08890;LOC_Os05g44922;LOC_Os05g51670;LOC_Os06g46340;LOC_Os07g10840;LOC_Os07g48160;LOC_Os07g48830;LOC_Os08g25030;LOC_Os08g28730;LOC_Os08g38710;LOC_Os09g29210;LOC_Os09g…
Metabolism	Amino acid metabolism	ko00330	Arginine and proline metabolism	0.0114	0.0081	1.4	0.0558606	0.124601	LOC_Os01g02500;LOC_Os01g51320;LOC_Os01g55540;LOC_Os01g62900;LOC_Os02g15550;LOC_Os02g39790;LOC_Os02g49720;LOC_Os03g44150;LOC_Os03g58880;LOC_Os04g04980;LOC_Os04g10434;LOC_Os04g39210;LOC_Os04g53190;LOC_Os04g53195;LOC_Os04g57550;LOC_Os04g57560;LOC_Os05g38150;LOC_Os05g43830;LOC_Os09g19980;LOC_Os09g26880;LOC_Os10g06710;LOC_Os10g27340;LOC_Os10g40360
Metabolism	Lipid metabolism	ko00561	Glycerolipid metabolism	0.0148	0.0112	1.33	0.061019	0.132942	LOC_Os01g10250;LOC_Os01g22560;LOC_Os01g22570;LOC_Os01g49820;LOC_Os01g58510;LOC_Os01g62870;LOC_Os01g63580;LOC_Os02g02340;LOC_Os02g33580;LOC_Os02g48350;LOC_Os02g49720;LOC_Os02g50690;LOC_Os02g54650;LOC_Os03g38470;LOC_Os03g51010;LOC_Os04g53370;LOC_Os04g54200;LOC_Os05g20100;LOC_Os05g38230;LOC_Os05g38710;LOC_Os05g39690;LOC_Os06g12410;LOC_Os06g50950;LOC_Os07g47210;LOC_Os07g48160;LOC_Os09g23150;LOC_Os09g…
Metabolism	Metabolism of terpenoids and polyketides	ko00902	Monoterpenoid biosynthesis	0.0025	0.0011	2.17	0.0681138	0.145027	LOC_Os02g02930;LOC_Os03g14400;LOC_Os04g44924;LOC_Os07g48640;LOC_Os10g34790
Metabolism	Metabolism of cofactors and vitamins	ko00730	Thiamine metabolism	0.004	0.0023	1.74	0.0788397	0.164134	LOC_Os02g25230;LOC_Os03g47610;LOC_Os05g30454;LOC_Os07g09190;LOC_Os08g01770;LOC_Os09g16910;LOC_Os12g13380;Oryza_sativa_newGene_765
Metabolism	Lipid metabolism	ko00072	Synthesis and degradation of ketone bodies	0.002	0.0009	2.32	0.0813611	0.165701	LOC_Os01g02020;LOC_Os01g16350;LOC_Os09g07830;LOC_Os09g34960
Metabolism	Lipid metabolism	ko00565	Ether lipid metabolism	0.0054	0.0035	1.56	0.0850903	0.166075	LOC_Os01g20860;LOC_Os02g02750;LOC_Os03g15460;LOC_Os03g61130;LOC_Os03g63580;LOC_Os06g40170;LOC_Os06g40180;LOC_Os06g49790;LOC_Os07g15680;LOC_Os08g31860;LOC_Os09g25390
Metabolism	Energy metabolism	ko00910	Nitrogen metabolism	0.0054	0.0035	1.56	0.0850903	0.166075	LOC_Os01g45274;LOC_Os01g55950;LOC_Os02g33030;LOC_Os02g53130;LOC_Os03g50490;LOC_Os03g58040;LOC_Os05g48200;LOC_Os08g32750;LOC_Os08g32780;LOC_Os08g36680;LOC_Os09g28910
Metabolism	Lipid metabolism	ko01040	Biosynthesis of unsaturated fatty acids	0.0054	0.0036	1.53	0.0955875	0.181704	LOC_Os03g30950;LOC_Os03g53010;LOC_Os04g20280;LOC_Os04g40730;LOC_Os05g07090;LOC_Os06g19590;LOC_Os06g24704;LOC_Os07g23410;LOC_Os07g23430;LOC_Os08g10010;LOC_Os11g39220
Metabolism	Nucleotide metabolism	ko00240	Pyrimidine metabolism	0.0099	0.0073	1.35	0.0969769	0.181704	LOC_Os01g14810;LOC_Os01g46570;LOC_Os01g51540;LOC_Os01g72250;LOC_Os02g50350;LOC_Os03g17200;LOC_Os03g31170;LOC_Os03g56310;LOC_Os05g33630;LOC_Os07g30170;LOC_Os08g01530;LOC_Os08g15030;LOC_Os08g33850;LOC_Os08g44370;LOC_Os11g03230;LOC_Os11g25260;LOC_Os11g25330;LOC_Os12g06800;LOC_Os12g26060;LOC_Os12g36950
Metabolism	Global and overview maps	ko01212	Fatty acid metabolism	0.0104	0.0078	1.33	0.104141	0.189124	LOC_Os01g02020;LOC_Os01g48910;LOC_Os02g17390;LOC_Os02g43090;LOC_Os03g30950;LOC_Os03g53010;LOC_Os04g20280;LOC_Os04g40730;LOC_Os05g04870;LOC_Os05g07090;LOC_Os06g05130;LOC_Os06g19590;LOC_Os06g24704;LOC_Os07g23410;LOC_Os07g23430;LOC_Os07g42420;LOC_Os08g10010;LOC_Os09g07830;LOC_Os10g31780;LOC_Os11g39220;LOC_Os12g04990
--	--	ko00515	Mannose type O-glycan biosynthesis	0.0025	0.0013	1.93	0.104974	0.189124	LOC_Os01g02930;LOC_Os02g22480;LOC_Os06g28124;LOC_Os06g49320;LOC_Os12g13640
Metabolism	Metabolism of cofactors and vitamins	ko00770	Pantothenate and CoA biosynthesis	0.0059	0.0041	1.46	0.10946	0.193484	LOC_Os01g12560;LOC_Os02g49720;LOC_Os02g50350;LOC_Os03g12890;LOC_Os03g17200;LOC_Os04g32010;LOC_Os04g53190;LOC_Os04g53195;LOC_Os04g57550;LOC_Os04g57560;LOC_Os07g30170;LOC_Os10g40200
Metabolism	Carbohydrate metabolism	ko00650	Butanoate metabolism	0.0049	0.0033	1.51	0.115735	0.200789	LOC_Os01g02020;LOC_Os01g16350;LOC_Os01g58380;LOC_Os02g02210;LOC_Os03g19250;LOC_Os04g32010;LOC_Os04g52440;LOC_Os04g52450;LOC_Os09g07830;LOC_Os09g34960
Metabolism	Metabolism of cofactors and vitamins	ko00750	Vitamin B6 metabolism	0.0025	0.0014	1.83	0.126411	0.210731	LOC_Os02g13290;LOC_Os03g06200;LOC_Os07g01020;LOC_Os07g04990;LOC_Os10g01080
Metabolism	Carbohydrate metabolism	ko00520	Amino sugar and nucleotide sugar metabolism	0.0281	0.0243	1.16	0.128707	0.210731	LOC_Os01g03710;LOC_Os01g04200;LOC_Os01g09460;LOC_Os01g18400;LOC_Os01g19220;LOC_Os01g21320;LOC_Os01g49320;LOC_Os01g64110;LOC_Os01g71320;LOC_Os02g29530;LOC_Os02g51620;LOC_Os03g02410;LOC_Os03g04060;LOC_Os03g17230;LOC_Os03g20420;LOC_Os03g50480;LOC_Os04g41620;LOC_Os04g41680;LOC_Os04g51880;LOC_Os04g52370;LOC_Os04g54810;LOC_Os05g04690;LOC_Os05g06500;LOC_Os05g15770;LOC_Os05g15880;LOC_Os05g33130;LOC_Os05g…
Metabolism	Glycan biosynthesis and metabolism	ko00603	Glycosphingolipid biosynthesis - globo and isoglobo series	0.002	0.001	1.99	0.130574	0.210731	LOC_Os07g38790;LOC_Os07g48160;LOC_Os10g35070;LOC_Os10g35110
Genetic Information Processing	Folding, sorting and degradation	ko04122	Sulfur relay system	0.002	0.001	1.99	0.130574	0.210731	LOC_Os02g15870;LOC_Os02g56050;LOC_Os02g56080;LOC_Os09g16910
Metabolism	Metabolism of other amino acids	ko00460	Cyanoamino acid metabolism	0.0153	0.0125	1.22	0.132713	0.210731	LOC_Os01g32110;LOC_Os01g55950;LOC_Os01g59819;LOC_Os01g59840;LOC_Os01g70850;LOC_Os03g11420;LOC_Os03g41180;LOC_Os04g37820;LOC_Os04g39880;LOC_Os04g43360;LOC_Os04g43390;LOC_Os04g43410;LOC_Os04g51840;LOC_Os04g55710;LOC_Os05g01370;LOC_Os05g01380;LOC_Os05g01444;LOC_Os05g30350;LOC_Os05g35440;LOC_Os06g10360;LOC_Os06g21570;LOC_Os07g06500;LOC_Os07g46280;LOC_Os08g39860;LOC_Os09g12190;LOC_Os09g25340;LOC_Os09g…
Metabolism	Amino acid metabolism	ko00280	Valine, leucine and isoleucine degradation	0.0084	0.0064	1.31	0.143014	0.22275	LOC_Os01g02020;LOC_Os01g16350;LOC_Os02g43720;LOC_Os02g49720;LOC_Os02g52040;LOC_Os03g12890;LOC_Os05g06750;LOC_Os05g39770;LOC_Os05g44290;LOC_Os05g49070;LOC_Os06g11660;LOC_Os08g32850;LOC_Os09g07830;LOC_Os09g26880;LOC_Os09g34960;LOC_Os10g40200;LOC_Os12g08260
Metabolism	Carbohydrate metabolism	ko00030	Pentose phosphate pathway	0.0074	0.0055	1.34	0.145038	0.22275	LOC_Os01g04200;LOC_Os01g09570;LOC_Os03g50480;LOC_Os04g19740;LOC_Os04g33450;LOC_Os04g39420;LOC_Os05g39000;LOC_Os05g44922;LOC_Os06g14510;LOC_Os06g45370;LOC_Os08g02700;LOC_Os08g05830;LOC_Os08g34210;LOC_Os09g29210;LOC_Os10g26570
Metabolism	Glycan biosynthesis and metabolism	ko00511	Other glycan degradation	0.0099	0.0077	1.28	0.148187	0.223915	LOC_Os01g11660;LOC_Os01g11700;LOC_Os01g11710;LOC_Os01g12381;LOC_Os01g22640;LOC_Os01g46080;LOC_Os02g12730;LOC_Os03g15020;LOC_Os05g11910;LOC_Os06g03890;LOC_Os06g03900;LOC_Os06g06250;LOC_Os07g38790;LOC_Os07g39740;LOC_Os07g39750;LOC_Os10g05069;LOC_Os10g25400;LOC_Os10g28330;LOC_Os10g33420;LOC_Os11g13810
Metabolism	Metabolism of cofactors and vitamins	ko00760	Nicotinate and nicotinamide metabolism	0.004	0.0026	1.5	0.153145	0.227734	LOC_Os01g14810;LOC_Os03g17200;LOC_Os03g31170;LOC_Os03g56310;LOC_Os05g33630;LOC_Os08g44370;LOC_Os09g38060;LOC_Os11g08670
Metabolism	Lipid metabolism	ko00100	Steroid biosynthesis	0.0049	0.0037	1.34	0.207105	0.301859	LOC_Os01g11270;LOC_Os01g11340;LOC_Os02g02230;LOC_Os03g01820;LOC_Os03g29150;LOC_Os03g59040;LOC_Os05g12040;LOC_Os07g10600;LOC_Os11g32240;LOC_Os11g48020
Metabolism	Carbohydrate metabolism	ko00640	Propanoate metabolism	0.004	0.0028	1.39	0.209436	0.301859	LOC_Os01g02020;LOC_Os02g01510;LOC_Os05g06750;LOC_Os05g07090;LOC_Os06g24704;LOC_Os09g07830;LOC_Os11g39220;LOC_Os12g08260
Metabolism	Amino acid metabolism	ko00350	Tyrosine metabolism	0.0064	0.0051	1.25	0.229765	0.326142	LOC_Os01g55540;LOC_Os01g58100;LOC_Os02g07160;LOC_Os02g10310;LOC_Os02g19924;LOC_Os03g61330;LOC_Os04g04950;LOC_Os06g01360;LOC_Os06g23114;LOC_Os06g23684;LOC_Os11g10480;LOC_Os11g10520;LOC_Os11g42510
Genetic Information Processing	Folding, sorting and degradation	ko03050	Proteasome	0.0074	0.006	1.23	0.235182	0.328849	LOC_Os01g16640;LOC_Os01g40330;LOC_Os01g72970;LOC_Os02g21970;LOC_Os02g44900;LOC_Os02g55640;LOC_Os03g17810;LOC_Os03g48930;LOC_Os04g47480;LOC_Os06g04800;LOC_Os06g06030;LOC_Os07g40040;LOC_Os08g41730;LOC_Os10g05180;LOC_Os10g41310
Metabolism	Carbohydrate metabolism	ko00053	Ascorbate and aldarate metabolism	0.0099	0.0084	1.18	0.247901	0.341536	LOC_Os02g49720;LOC_Os03g07600;LOC_Os04g29090;LOC_Os04g35520;LOC_Os04g51300;LOC_Os05g02530;LOC_Os06g36560;LOC_Os06g37080;LOC_Os07g39630;LOC_Os07g49400;LOC_Os08g41090;LOC_Os08g44340;LOC_Os09g20090;LOC_Os09g26880;LOC_Os09g36750;LOC_Os09g39380;LOC_Os10g03780;LOC_Os10g36390;LOC_Os12g08810;LOC_Os12g25690
Metabolism	Metabolism of cofactors and vitamins	ko00790	Folate biosynthesis	0.0044	0.0035	1.28	0.266948	0.357457	LOC_Os01g47420;LOC_Os02g15870;LOC_Os02g37910;LOC_Os02g39490;LOC_Os03g62040;LOC_Os05g15530;LOC_Os08g44210;LOC_Os09g38772;LOC_Os12g26060
Metabolism	Biosynthesis of other secondary metabolites	ko00232	Caffeine metabolism	0.0005	0.0001	3.47	0.267089	0.357457	LOC_Os03g31550
Metabolism	Biosynthesis of other secondary metabolites	ko00950	Isoquinoline alkaloid biosynthesis	0.0049	0.004	1.24	0.280547	0.370181	LOC_Os01g55540;LOC_Os01g58100;LOC_Os02g19924;LOC_Os03g14730;LOC_Os04g04950;LOC_Os06g23114;LOC_Os06g23684;LOC_Os08g43430;LOC_Os10g40990;LOC_Os11g42510
Metabolism	Metabolism of other amino acids	ko00440	Phosphonate and phosphinate metabolism	0.0015	0.0009	1.6	0.284913	0.37072	LOC_Os02g02750;LOC_Os08g12830;LOC_Os08g31860
Metabolism	Global and overview maps	ko01210	2-Oxocarboxylic acid metabolism	0.0109	0.0096	1.13	0.297311	0.381552	LOC_Os01g32110;LOC_Os01g48446;LOC_Os01g55540;LOC_Os02g03240;LOC_Os02g10070;LOC_Os03g04410;LOC_Os03g12890;LOC_Os03g17120;LOC_Os03g31690;LOC_Os03g41180;LOC_Os04g32010;LOC_Os04g40310;LOC_Os04g51840;LOC_Os06g10360;LOC_Os06g10770;LOC_Os07g01760;LOC_Os07g27780;LOC_Os08g40110;LOC_Os09g12190;LOC_Os09g25340;LOC_Os10g25130;LOC_Os10g40200
Metabolism	Glycan biosynthesis and metabolism	ko00531	Glycosaminoglycan degradation	0.0044	0.0036	1.23	0.308243	0.385033	LOC_Os01g70550;LOC_Os02g12730;LOC_Os02g32504;LOC_Os02g55870;LOC_Os03g15020;LOC_Os06g08090;LOC_Os07g38790;LOC_Os10g28330;LOC_Os12g38920
Metabolism	Energy metabolism	ko00920	Sulfur metabolism	0.0044	0.0036	1.23	0.308243	0.385033	LOC_Os01g47690;LOC_Os01g68770;LOC_Os03g04140;LOC_Os03g10050;LOC_Os05g45710;LOC_Os06g05690;LOC_Os06g36880;LOC_Os07g37230;LOC_Os12g25630
Metabolism	Amino acid metabolism	ko00360	Phenylalanine metabolism	0.0069	0.006	1.16	0.319263	0.393551	LOC_Os01g02500;LOC_Os01g55540;LOC_Os01g58380;LOC_Os02g07160;LOC_Os02g19924;LOC_Os02g41680;LOC_Os04g04950;LOC_Os04g10434;LOC_Os04g43760;LOC_Os04g43800;LOC_Os06g23114;LOC_Os06g23684;LOC_Os10g06710;LOC_Os11g42510
Metabolism	Energy metabolism	ko00196	Photosynthesis - antenna proteins	0.0015	0.001	1.49	0.327005	0.39786	LOC_Os01g52240;LOC_Os09g12540;LOC_Os09g17740
Metabolism	Glycan biosynthesis and metabolism	ko00514	Other types of O-glycan biosynthesis	0.0025	0.0019	1.29	0.34646	0.416126	LOC_Os01g03050;LOC_Os01g13560;LOC_Os01g72610;LOC_Os04g15550;LOC_Os05g32544
Metabolism	Metabolism of cofactors and vitamins	ko00130	Ubiquinone and other terpenoid-quinone biosynthesis	0.0064	0.0058	1.12	0.3811	0.451937	LOC_Os01g67550;LOC_Os02g07160;LOC_Os02g08100;LOC_Os02g19924;LOC_Os03g62260;LOC_Os05g25640;LOC_Os06g23684;LOC_Os06g43800;LOC_Os07g08200;LOC_Os07g17970;LOC_Os08g14760;LOC_Os08g34790;LOC_Os11g42510
Metabolism	Metabolism of cofactors and vitamins	ko00670	One carbon pool by folate	0.002	0.0016	1.26	0.392385	0.45383	LOC_Os01g49330;LOC_Os04g53230;LOC_Os05g35440;LOC_Os12g26060
Metabolism	Biosynthesis of other secondary metabolites	ko00901	Indole alkaloid biosynthesis	0.002	0.0016	1.26	0.392385	0.45383	LOC_Os04g59300;LOC_Os07g42250;LOC_Os09g20684;LOC_Os10g39710
Metabolism	Metabolism of cofactors and vitamins	ko00740	Riboflavin metabolism	0.0035	0.003	1.16	0.400899	0.458024	LOC_Os01g55310;LOC_Os03g13540;LOC_Os03g17200;LOC_Os05g07632;LOC_Os09g38040;LOC_Os09g39560;LOC_Os12g35580
Metabolism	Biosynthesis of other secondary metabolites	ko00945	Stilbenoid, diarylheptanoid and gingerol biosynthesis	0.0069	0.0064	1.08	0.420758	0.470196	LOC_Os04g11970;LOC_Os04g51990;LOC_Os04g56910;LOC_Os05g25640;LOC_Os07g28040;LOC_Os08g07730;LOC_Os09g37180;LOC_Os09g37200;LOC_Os10g23310;LOC_Os10g23820;LOC_Os11g07960;LOC_Os11g19840;LOC_Os11g20160;LOC_Os11g42370
Metabolism	Lipid metabolism	ko00061	Fatty acid biosynthesis	0.0049	0.0045	1.1	0.421591	0.470196	LOC_Os01g48910;LOC_Os02g43090;LOC_Os03g30950;LOC_Os03g53010;LOC_Os05g04870;LOC_Os06g05130;LOC_Os07g42420;LOC_Os08g10010;LOC_Os10g31780;LOC_Os12g04990
Metabolism	Carbohydrate metabolism	ko00020	Citrate cycle (TCA cycle)	0.0059	0.0057	1.04	0.486323	0.53601	LOC_Os02g03240;LOC_Os02g10070;LOC_Os02g40900;LOC_Os03g04410;LOC_Os03g15050;LOC_Os04g40310;LOC_Os05g06750;LOC_Os06g01630;LOC_Os06g13720;LOC_Os08g02640;LOC_Os10g13700;LOC_Os12g43630
Genetic Information Processing	Replication and repair	ko03440	Homologous recombination	0.0114	0.0114	1	0.53674	0.584698	LOC_Os01g07110;LOC_Os01g15530;LOC_Os01g16640;LOC_Os01g62260;LOC_Os01g71690;LOC_Os03g06920;LOC_Os03g08400;LOC_Os03g11540;LOC_Os03g14030;LOC_Os03g14050;LOC_Os03g19190;LOC_Os03g45960;LOC_Os03g46060;LOC_Os03g46070;LOC_Os04g51490;LOC_Os04g55500;LOC_Os06g14440;LOC_Os06g47920;LOC_Os06g50240;LOC_Os10g05660;LOC_Os11g08660;LOC_Os12g38120;LOC_Os12g44130
Metabolism	Amino acid metabolism	ko00310	Lysine degradation	0.0044	0.0045	0.98	0.584122	0.625948	LOC_Os01g02020;LOC_Os02g49720;LOC_Os02g54254;LOC_Os05g06750;LOC_Os09g07830;LOC_Os09g26880;LOC_Os09g32290;LOC_Os09g38440;LOC_Os12g35890
Metabolism	Metabolism of cofactors and vitamins	ko00780	Biotin metabolism	0.002	0.002	0.99	0.587969	0.625948	LOC_Os01g21410;LOC_Os05g04870;LOC_Os07g42420;LOC_Os10g31780
Metabolism	Biosynthesis of other secondary metabolites	ko00966	Glucosinolate biosynthesis	0.004	0.0043	0.91	0.667	0.702105	LOC_Os01g32110;LOC_Os03g12890;LOC_Os03g41180;LOC_Os04g51840;LOC_Os06g10360;LOC_Os09g12190;LOC_Os09g25340;LOC_Os10g40200
Genetic Information Processing	Replication and repair	ko03030	DNA replication	0.0069	0.0075	0.92	0.677675	0.705416	LOC_Os01g36390;LOC_Os01g64820;LOC_Os02g30800;LOC_Os02g55410;LOC_Os03g08400;LOC_Os03g11540;LOC_Os04g40050;LOC_Os04g51490;LOC_Os05g14590;LOC_Os05g29010;LOC_Os07g22400;LOC_Os11g29380;LOC_Os12g13950;LOC_Os12g37400
Metabolism	Amino acid metabolism	ko00300	Lysine biosynthesis	0.0015	0.0017	0.87	0.691951	0.712362	LOC_Os01g48446;LOC_Os03g09910;LOC_Os09g12290
Genetic Information Processing	Folding, sorting and degradation	ko04141	Protein processing in endoplasmic reticulum	0.0281	0.0299	0.94	0.713747	0.720648	LOC_Os01g04350;LOC_Os01g04360;LOC_Os01g04370;LOC_Os01g08860;LOC_Os01g12430;LOC_Os01g15010;LOC_Os01g27990;LOC_Os01g50700;LOC_Os01g56070;LOC_Os01g62290;LOC_Os01g68460;LOC_Os01g68470;LOC_Os02g10710;LOC_Os02g16040;LOC_Os02g21650;LOC_Os02g34940;LOC_Os02g35820;LOC_Os02g52150;LOC_Os02g54140;LOC_Os03g11440;LOC_Os03g15960;LOC_Os03g16020;LOC_Os03g16030;LOC_Os03g16040;LOC_Os03g16860;LOC_Os03g16920;LOC_Os03g…
Metabolism	Glycan biosynthesis and metabolism	ko00513	Various types of N-glycan biosynthesis	0.0035	0.0041	0.85	0.731053	0.720648	LOC_Os03g40100;LOC_Os04g35270;LOC_Os06g12390;LOC_Os07g38790;LOC_Os08g14440;LOC_Os08g35110;LOC_Os12g05650
Genetic Information Processing	Translation	ko03008	Ribosome biogenesis in eukaryotes	0.0094	0.0106	0.89	0.750256	0.720648	LOC_Os01g51980;LOC_Os02g50760;LOC_Os03g02070;LOC_Os03g10940;LOC_Os03g18840;LOC_Os03g22320;LOC_Os03g28270;LOC_Os04g40560;LOC_Os04g45130;LOC_Os04g57300;LOC_Os06g24920;LOC_Os06g39875;LOC_Os07g41190;LOC_Os10g31864;LOC_Os10g36200;LOC_Os12g01080;LOC_Os12g20410;Oryza_sativa_newGene_1713;Oryza_sativa_newGene_4126
Metabolism	Metabolism of terpenoids and polyketides	ko00903	Limonene and pinene degradation	0.0005	0.0006	0.77	0.753074	0.720648	LOC_Os02g49720
Genetic Information Processing	Replication and repair	ko03450	Non-homologous end-joining	0.0005	0.0006	0.77	0.753074	0.720648	LOC_Os03g53000
Metabolism	Glycan biosynthesis and metabolism	ko00604	Glycosphingolipid biosynthesis - ganglio series	0.002	0.0025	0.79	0.762097	0.720648	LOC_Os02g12730;LOC_Os03g15020;LOC_Os07g38790;LOC_Os10g28330
Metabolism	Amino acid metabolism	ko00290	Valine, leucine and isoleucine biosynthesis	0.0015	0.0019	0.77	0.7673	0.720648	LOC_Os03g12890;LOC_Os04g32010;LOC_Os10g40200
Metabolism	Energy metabolism	ko00195	Photosynthesis	0.0119	0.0134	0.88	0.77676	0.720648	LOC_Os01g01160;LOC_Os01g57945;LOC_Os02g24596;LOC_Os03g55874;LOC_Os04g16740;LOC_Os04g59440;LOC_Os05g01675;LOC_Os05g37140;LOC_Os06g01850;LOC_Os06g39708;LOC_Os07g05360;LOC_Os07g05365;LOC_Os07g05400;LOC_Os07g36080;LOC_Os08g02630;LOC_Os08g35420;LOC_Os09g04680;LOC_Os10g21212;LOC_Os10g21236;LOC_Os10g38229;LOC_Os10g38234;LOC_Os10g38276;LOC_Os12g10570;LOC_Os12g34018
Metabolism	Biosynthesis of other secondary metabolites	ko00261	Monobactam biosynthesis	0.001	0.0014	0.73	0.781114	0.720648	LOC_Os01g48446;LOC_Os09g12290
Metabolism	Carbohydrate metabolism	ko00040	Pentose and glucuronate interconversions	0.0143	0.0163	0.88	0.799242	0.720648	LOC_Os01g20980;LOC_Os01g57854;LOC_Os01g58500;LOC_Os01g62870;LOC_Os01g66710;LOC_Os01g72380;LOC_Os02g43300;LOC_Os02g54030;LOC_Os03g18860;LOC_Os04g05050;LOC_Os04g07110;LOC_Os05g38230;LOC_Os05g39690;LOC_Os05g46510;LOC_Os05g46520;LOC_Os05g50260;LOC_Os06g06080;LOC_Os07g41650;LOC_Os07g47290;LOC_Os08g04810;LOC_Os08g16050;LOC_Os08g43190;LOC_Os09g31270;LOC_Os10g11310;LOC_Os10g26680;LOC_Os10g39570;LOC_Os11g…
Metabolism	Biosynthesis of other secondary metabolites	ko00965	Betalain biosynthesis	0.0015	0.0021	0.72	0.808658	0.720648	LOC_Os01g65680;LOC_Os01g65690;LOC_Os09g29130
Metabolism	Metabolism of other amino acids	ko00450	Selenocompound metabolism	0.0015	0.0021	0.69	0.826898	0.720648	LOC_Os10g37340;LOC_Os12g42876;Oryza_sativa_newGene_2084
Genetic Information Processing	Folding, sorting and degradation	ko04120	Ubiquitin mediated proteolysis	0.0178	0.0203	0.87	0.831787	0.720648	LOC_Os01g13280;LOC_Os01g48610;LOC_Os01g48620;LOC_Os01g52630;LOC_Os01g56990;LOC_Os01g62810;LOC_Os02g06640;LOC_Os02g16040;LOC_Os02g33590;LOC_Os02g34410;LOC_Os02g49950;LOC_Os03g05270;LOC_Os03g13010;LOC_Os03g22680;LOC_Os03g24040;LOC_Os04g35680;LOC_Os04g48380;LOC_Os05g36360;LOC_Os05g38270;LOC_Os05g38830;LOC_Os05g50360;LOC_Os06g30970;LOC_Os06g46770;LOC_Os07g31110;LOC_Os08g02904;LOC_Os08g08700;LOC_Os08g…
Cellular Processes	Transport and catabolism	ko04144	Endocytosis	0.0202	0.0231	0.88	0.84191	0.720648	LOC_Os01g01350;LOC_Os01g12430;LOC_Os01g20860;LOC_Os01g46580;LOC_Os01g53240;LOC_Os01g62290;LOC_Os01g68460;LOC_Os01g68470;LOC_Os01g72230;LOC_Os02g03610;LOC_Os02g58170;LOC_Os03g13840;LOC_Os03g16860;LOC_Os03g16920;LOC_Os03g24160;LOC_Os03g49800;LOC_Os03g50210;LOC_Os03g55850;LOC_Os04g43290;LOC_Os04g47420;LOC_Os04g57350;LOC_Os05g38530;LOC_Os05g44050;LOC_Os05g46000;LOC_Os06g35814;LOC_Os06g38320;LOC_Os06g…
Metabolism	Carbohydrate metabolism	ko00660	C5-Branched dibasic acid metabolism	0.0005	0.0009	0.58	0.84512	0.720648	LOC_Os04g32010
Metabolism	Glycan biosynthesis and metabolism	ko00510	N-Glycan biosynthesis	0.0035	0.0047	0.74	0.85574	0.720648	LOC_Os03g02530;LOC_Os03g40100;LOC_Os04g48750;LOC_Os08g14440;LOC_Os08g35110;LOC_Os11g47840;LOC_Os12g05650
Genetic Information Processing	Replication and repair	ko03410	Base excision repair	0.004	0.0058	0.68	0.918822	0.720648	LOC_Os01g58550;LOC_Os02g30800;LOC_Os02g32860;LOC_Os02g53530;LOC_Os04g40900;LOC_Os06g44050;LOC_Os08g38170;LOC_Os09g25290
Metabolism	Amino acid metabolism	ko00340	Histidine metabolism	0.001	0.0021	0.46	0.943027	0.720648	LOC_Os02g49720;LOC_Os09g26880
Genetic Information Processing	Folding, sorting and degradation	ko04130	SNARE interactions in vesicular transport	0.002	0.0036	0.55	0.947972	0.720648	LOC_Os01g73300;LOC_Os03g57760;LOC_Os08g01920;LOC_Os08g44930
Metabolism	Amino acid metabolism	ko00250	Alanine, aspartate and glutamate metabolism	0.0074	0.0109	0.68	0.967007	0.720648	LOC_Os01g55540;LOC_Os02g02210;LOC_Os03g18130;LOC_Os03g19930;LOC_Os03g50490;LOC_Os03g58040;LOC_Os04g52440;LOC_Os04g52450;LOC_Os04g55710;LOC_Os05g35580;LOC_Os05g39770;LOC_Os05g48200;LOC_Os07g01760;LOC_Os08g15030;LOC_Os10g25130
Genetic Information Processing	Folding, sorting and degradation	ko03018	RNA degradation	0.0099	0.0141	0.7	0.971304	0.720648	LOC_Os01g09570;LOC_Os02g01280;LOC_Os03g02260;LOC_Os03g64210;LOC_Os04g29424;LOC_Os04g31350;LOC_Os04g33450;LOC_Os04g39420;LOC_Os04g58090;LOC_Os05g44922;LOC_Os06g04510;LOC_Os07g14580;LOC_Os08g34170;LOC_Os08g42630;LOC_Os09g29210;LOC_Os09g31486;LOC_Os10g26570;LOC_Os10g40040;LOC_Os11g05650;LOC_Os12g06020
Genetic Information Processing	Transcription	ko03040	Spliceosome	0.0207	0.0271	0.77	0.978647	0.720648	LOC_Os01g07070;LOC_Os01g12430;LOC_Os01g17214;LOC_Os01g21420;LOC_Os01g53260;LOC_Os01g62290;LOC_Os01g68460;LOC_Os01g68470;LOC_Os02g01880;LOC_Os02g03040;LOC_Os02g32140;LOC_Os02g48340;LOC_Os02g51890;LOC_Os03g15890;LOC_Os03g16860;LOC_Os03g16920;LOC_Os03g25770;LOC_Os03g27030;LOC_Os03g49430;LOC_Os03g61990;LOC_Os04g32620;LOC_Os04g52330;LOC_Os05g30140;LOC_Os05g32370;LOC_Os05g36100;LOC_Os05g38530;LOC_Os05g…
--	--	ko04136	Autophagy - other	0.0015	0.0038	0.39	0.987156	0.720648	LOC_Os02g43040;LOC_Os04g45570;LOC_Os07g32800
Metabolism	Amino acid metabolism	ko00380	Tryptophan metabolism	0.0104	0.0161	0.64	0.992602	0.720648	LOC_Os01g02020;LOC_Os01g02500;LOC_Os01g07500;LOC_Os01g16714;LOC_Os01g48220;LOC_Os02g37890;LOC_Os02g49720;LOC_Os03g57690;LOC_Os04g03980;LOC_Os04g10434;LOC_Os04g39980;LOC_Os05g06750;LOC_Os05g45240;LOC_Os05g48760;LOC_Os06g10170;LOC_Os06g51150;LOC_Os09g07830;LOC_Os09g26880;LOC_Os10g02880;LOC_Os10g06710;LOC_Os12g25490
Metabolism	Nucleotide metabolism	ko00230	Purine metabolism	0.0138	0.0211	0.66	0.996239	0.720648	LOC_Os01g14810;LOC_Os02g13910;LOC_Os02g40010;LOC_Os03g17200;LOC_Os03g19930;LOC_Os03g31550;LOC_Os03g50480;LOC_Os03g56310;LOC_Os04g42520;LOC_Os04g43750;LOC_Os04g58390;LOC_Os05g35580;LOC_Os07g49270;LOC_Os08g01530;LOC_Os08g01770;LOC_Os08g33850;LOC_Os08g39760;LOC_Os09g27050;LOC_Os09g38040;LOC_Os10g42100;LOC_Os11g03230;LOC_Os11g10980;LOC_Os11g25260;LOC_Os11g25330;LOC_Os12g06800;LOC_Os12g13120;LOC_Os12g…
Genetic Information Processing	Transcription	ko03022	Basal transcription factors	0.0015	0.0045	0.33	0.996747	0.720648	LOC_Os01g56550;LOC_Os06g07480;LOC_Os09g36440
Genetic Information Processing	Folding, sorting and degradation	ko03060	Protein export	0.0035	0.0079	0.44	0.997664	0.720648	LOC_Os01g07700;LOC_Os01g56180;LOC_Os03g11440;LOC_Os03g18910;LOC_Os05g23260;LOC_Os05g43390;LOC_Os07g49080
Genetic Information Processing	Translation	ko00970	Aminoacyl-tRNA biosynthesis	0.0079	0.0153	0.52	0.999457	0.720648	LOC_Os01g08500;LOC_Os01g49330;LOC_Os01g50616;LOC_Os01g60810;LOC_Os01g72350;LOC_Os02g09100;LOC_Os05g32740;LOC_Os07g10750;LOC_Os07g42520;LOC_Os08g38850;LOC_Os09g21110;LOC_Os10g36210;LOC_Os11g07830;LOC_Os11g10870;LOC_Os11g42500;LOC_Os11g42550
Genetic Information Processing	Replication and repair	ko03430	Mismatch repair	0.002	0.0065	0.3	0.99956	0.720648	LOC_Os02g08330;LOC_Os03g08400;LOC_Os03g11540;LOC_Os04g51490
Genetic Information Processing	Replication and repair	ko03420	Nucleotide excision repair	0.003	0.0092	0.32	0.999911	0.720648	LOC_Os02g30800;LOC_Os03g08400;LOC_Os03g11540;LOC_Os04g51410;LOC_Os04g51490;LOC_Os06g07480
Metabolism	Lipid metabolism	ko00062	Fatty acid elongation	0.0064	0.0162	0.4	0.999992	0.720648	LOC_Os01g47370;LOC_Os02g47744;LOC_Os03g06700;LOC_Os03g06705;LOC_Os03g26530;LOC_Os03g53750;LOC_Os04g20280;LOC_Os04g40730;LOC_Os05g49240;LOC_Os05g49900;LOC_Os05g50340;LOC_Os06g14810;LOC_Os06g19590
Metabolism	Metabolism of terpenoids and polyketides	ko00909	Sesquiterpenoid and triterpenoid biosynthesis	0.0079	0.0188	0.42	0.999995	0.720648	LOC_Os02g09390;LOC_Os03g22634;LOC_Os03g59040;LOC_Os03g61910;LOC_Os04g01810;LOC_Os04g27430;LOC_Os04g27670;LOC_Os04g27790;LOC_Os05g24500;LOC_Os05g24520;LOC_Os06g28820;LOC_Os08g09160;LOC_Os09g10340;LOC_Os11g08569;LOC_Os11g18366;LOC_Os11g35710
Genetic Information Processing	Translation	ko03015	mRNA surveillance pathway	0.0059	0.0163	0.36	0.999998	0.720648	LOC_Os01g07070;LOC_Os01g70210;LOC_Os02g38250;LOC_Os02g48980;LOC_Os02g52140;LOC_Os03g04780;LOC_Os03g19920;LOC_Os03g51520;LOC_Os05g31020;LOC_Os06g11620;LOC_Os07g48890;LOC_Os08g30820
Metabolism	Lipid metabolism	ko00600	Sphingolipid metabolism	0.0064	0.0171	0.38	0.999998	0.720648	LOC_Os01g01080;LOC_Os02g12730;LOC_Os03g15020;LOC_Os04g33060;LOC_Os05g06610;LOC_Os07g48160;LOC_Os09g04960;LOC_Os10g28330;LOC_Os10g33420;LOC_Os10g35070;LOC_Os10g35110;LOC_Os11g13810;LOC_Os12g02094
Genetic Information Processing	Translation	ko03013	RNA transport	0.0173	0.0404	0.43	1	0.720648	LOC_Os01g07070;LOC_Os01g12660;LOC_Os01g44394;LOC_Os01g52160;LOC_Os01g58220;LOC_Os01g73880;LOC_Os01g74490;LOC_Os02g02990;LOC_Os02g32814;LOC_Os02g38250;LOC_Os03g17790;LOC_Os03g26350;LOC_Os03g55660;LOC_Os03g60480;LOC_Os04g49780;LOC_Os05g04700;LOC_Os05g16620;LOC_Os05g41630;LOC_Os05g41900;LOC_Os05g50750;LOC_Os06g23440;LOC_Os06g39875;LOC_Os06g48350;LOC_Os06g48355;LOC_Os08g11470;LOC_Os08g27980;LOC_Os11g…
Genetic Information Processing	Translation	ko03010	Ribosome	0.0089	0.0284	0.31	1	0.720648	LOC_Os01g14070;LOC_Os02g32970;LOC_Os02g58230;LOC_Os03g59720;LOC_Os04g16745;LOC_Os04g16772;LOC_Os04g16812;LOC_Os04g25540;LOC_Os06g43900;LOC_Os06g51530;LOC_Os07g31110;LOC_Os08g08700;LOC_Os08g15306;LOC_Os08g15308;LOC_Os09g31031;LOC_Os09g33992;LOC_Os10g21196;LOC_Os10g38238
Metabolism	Biosynthesis of other secondary metabolites	ko00960	Tropane, piperidine and pyridine alkaloid biosynthesis	0.004	0.0207	0.19	1	0.720648	LOC_Os01g55540;LOC_Os02g19924;LOC_Os04g04950;LOC_Os06g23114;LOC_Os06g23684;LOC_Os09g18090;LOC_Os11g42510;LOC_Os11g48000
Environmental Information Processing	Membrane transport	ko02010	ABC transporters	0.0188	0.0866	0.22	1	0.720648	LOC_Os01g07870;LOC_Os01g08260;LOC_Os01g18670;LOC_Os01g24010;LOC_Os01g24980;LOC_Os01g25010;LOC_Os01g34970;LOC_Os01g42380;LOC_Os01g42410;LOC_Os01g67580;LOC_Os01g68330;LOC_Os02g11760;LOC_Os02g21340;LOC_Os03g04920;LOC_Os03g06600;LOC_Os03g17350;LOC_Os05g01700;LOC_Os05g02890;LOC_Os05g10730;LOC_Os06g06440;LOC_Os06g07932;LOC_Os06g08032;LOC_Os06g08560;LOC_Os06g36090;LOC_Os07g18874;LOC_Os08g29570;LOC_Os08g…
Genetic Information Processing	Transcription	ko03020	RNA polymerase	0.0084	0.0525	0.16	1	0.720648	LOC_Os01g26240;LOC_Os01g37410;LOC_Os01g58810;LOC_Os01g59140;LOC_Os02g25280;LOC_Os03g02500;LOC_Os03g21419;LOC_Os03g63124;LOC_Os04g02960;LOC_Os08g03880;LOC_Os09g14500;LOC_Os10g10380;LOC_Os10g34890;LOC_Os11g04730;LOC_Os11g17390;LOC_Os12g31920;LOC_Os12g34770
