# Supplementary material for: Comparative transcriptome analysis of gene responses of salt-tolerant and salt-sensitive rice cultivars to salt stress
Source: Sci Rep. 2023 Nov 4;13:19065. doi: 10.1038/s41598-023-46389-1 (PMC10625528; doi:10.1038/s41598-023-46389-1)
Supplement: Supplementary file 1 — Supplementary Information. [file 41598_2023_46389_MOESM1_ESM.zip › Supplementary materials-revised/Table S8.xlsx]

## Sheet: H0-H6
#Pathway	ko_ID	DEgene	gene	DEgene_all	gene_all	Gene_id	KOs
Glycolysis / Gluconeogenesis	ko00010	74	204	2475	14073	LOC_Os01g04200;LOC_Os01g09460;LOC_Os01g09570;LOC_Os01g46950;LOC_Os01g53680;LOC_Os01g60190;LOC_Os01g62420;LOC_Os01g62870;LOC_Os01g67860;LOC_Os01g71320;LOC_Os01g74510;LOC_Os02g01510;LOC_Os02g32490;LOC_Os02g38920;LOC_Os02g43194;LOC_Os02g43280;LOC_Os02g48360;LOC_Os02g49720;LOC_Os02g51590;LOC_Os03g04130;LOC_Os03g08880;LOC_Os03g08999;LOC_Os03g09020;LOC_Os03g09840;LOC_Os03g16050;LOC_Os03g19250;LOC_Os03g…	K01810+K00844+K00850+K01792+K00850+K15633+K01803+K00002+K01623+K00844+K03841+K00016+K01895+K00134+K00128+K00128+K00895+K00128+K01834+K01913+K00850+K00121+K00121+K00895+K03841+K01913+K15633+K01006+K03103+K00850+K01785+K00850+K00134+K00850+K01792+K00844+K00850+K01006+K03841+K00002+K03841+K01568+K00002+K00927+K00850+K00627+K01689+K00850+K00161+K01810+K00895+K03841+K00927+K00121+K01623+K00134+K00850+…
Citrate cycle (TCA cycle)	ko00020	12	80	2475	14073	LOC_Os01g61380;LOC_Os02g13840;LOC_Os02g40900;LOC_Os03g04410;LOC_Os03g56280;LOC_Os04g40310;LOC_Os05g05950;LOC_Os05g49880;LOC_Os06g01630;LOC_Os06g13720;LOC_Os10g13700;LOC_Os12g43630	K00026+K01647+K00025+K01681+K00026+K00030+K00031+K00026+K00627+K00161+K01610+K00026
Pentose phosphate pathway	ko00030	36	78	2475	14073	ChrSy.fgenesh.gene.83;LOC_Os01g04200;LOC_Os01g09570;LOC_Os01g53680;LOC_Os01g67860;LOC_Os01g74510;LOC_Os02g48360;LOC_Os03g01018;LOC_Os03g07300;LOC_Os03g08880;LOC_Os03g09840;LOC_Os03g16050;LOC_Os03g29950;LOC_Os03g56869;LOC_Os04g19740;LOC_Os04g33450;LOC_Os04g39420;LOC_Os04g40874;LOC_Os04g49757;LOC_Os05g10650;LOC_Os05g36270;LOC_Os05g39000;LOC_Os05g44922;LOC_Os06g05860;LOC_Os06g14510;LOC_Os06g22060;LO…	K00948+K01810+K00850+K00850+K01623+K03841+K00895+K00948+K01783+K00850+K00895+K03841+K00036+K01807+K00615+K00850+K00850+K00036+K00850+K00850+K03841+K03841+K00850+K00850+K01810+K00895+K00948+K03841+K01807+K01057+K01623+K00850+K00131+K00895+K00850+K00850
Pentose and glucuronate interconversions	ko00040	36	229	2475	14073	LOC_Os01g13320;LOC_Os01g19170;LOC_Os01g20980;LOC_Os01g62870;LOC_Os01g66710;LOC_Os01g70310;LOC_Os01g72049;LOC_Os01g72380;LOC_Os02g02820;LOC_Os02g43300;LOC_Os02g43850;LOC_Os02g50270;LOC_Os02g54030;LOC_Os03g07300;LOC_Os03g28090;LOC_Os03g43420;LOC_Os04g05050;LOC_Os04g07110;LOC_Os04g45750;LOC_Os05g38230;LOC_Os05g39690;LOC_Os05g46510;LOC_Os05g46520;LOC_Os05g50260;LOC_Os06g06080;LOC_Os07g49100;LOC_Os08g…	K01051+K01213+K01051+K00002+K01184+K16190+K01051+K01728+K16190+K01051+K01805+K01184+K01184+K01783+K01051+K01051+K01728+K01728+K01051+K00002+K00002+K01213+K01213+K01184+K01805+K01051+K01805+K01184+K00008+K01184+K01051+K01728+K01051+K01728+K01051+K01728
Fructose and mannose metabolism	ko00051	44	103	2475	14073	LOC_Os01g09460;LOC_Os01g09570;LOC_Os01g53680;LOC_Os01g54300;LOC_Os01g62420;LOC_Os01g67860;LOC_Os01g71320;LOC_Os01g74510;LOC_Os02g43850;LOC_Os02g48360;LOC_Os03g02410;LOC_Os03g08880;LOC_Os03g09840;LOC_Os03g16050;LOC_Os03g16150;LOC_Os03g40550;LOC_Os03g61270;LOC_Os04g33450;LOC_Os04g39420;LOC_Os04g49757;LOC_Os05g07130;LOC_Os05g09500;LOC_Os05g10650;LOC_Os05g25480;LOC_Os05g36270;LOC_Os05g39000;LOC_Os05g…	K00844+K00850+K00850+K19355+K01803+K01623+K00844+K03841+K01805+K00895+K05305+K00850+K00895+K03841+K00966+K00847+K19355+K00850+K00850+K00850+K01103+K00844+K00850+K19355+K03841+K03841+K00850+K01711+K00850+K01805+K00847+K00895+K02377+K03841+K01623+K01805+K00966+K00850+K00008+K00895+K00850+K01803+K00850+K01809
Galactose metabolism	ko00052	45	178	2475	14073	LOC_Os01g07530;LOC_Os01g09460;LOC_Os01g09570;LOC_Os01g38190;LOC_Os01g39830;LOC_Os01g53680;LOC_Os01g65460;LOC_Os01g71320;LOC_Os01g72340;LOC_Os03g08880;LOC_Os03g10140;LOC_Os03g13400;LOC_Os03g15020;LOC_Os03g56070;LOC_Os03g59430;LOC_Os04g33450;LOC_Os04g38540;LOC_Os04g39420;LOC_Os04g40520;LOC_Os04g49757;LOC_Os05g09500;LOC_Os05g10650;LOC_Os05g44922;LOC_Os05g51670;LOC_Os06g05860;LOC_Os06g07600;LOC_Os06g…	K06617+K00844+K00850+K01193+K12309+K00850+K12309+K00844+K01190+K00850+K12309+K12309+K12309+K07407+K06617+K00850+K01785+K00850+K06617+K00850+K00844+K00850+K00850+K01784+K00850+K06617+K01187+K06617+K07407+K18819+K00850+K12309+K06617+K01193+K01193+K01784+K00850+K01784+K00850+K07407+K07407+K01193+K01193+K12309+K06617
Ascorbate and aldarate metabolism	ko00053	21	118	2475	14073	LOC_Os01g70310;LOC_Os02g02820;LOC_Os02g43194;LOC_Os02g43280;LOC_Os02g49720;LOC_Os04g29090;LOC_Os04g51300;LOC_Os05g02530;LOC_Os06g12630;LOC_Os06g36560;LOC_Os06g37080;LOC_Os06g37150;LOC_Os07g45280;LOC_Os08g02230;LOC_Os08g41090;LOC_Os08g44340;LOC_Os09g26880;LOC_Os09g36750;LOC_Os10g03780;LOC_Os10g36390;LOC_Os11g10400	K16190+K16190+K00128+K00128+K00128+K00103+K00434+K21888+K21888+K00469+K00423+K00423+K10047+K00103+K00434+K08232+K14085+K00434+K00423+K00423+K00423
Fatty acid biosynthesis	ko00061	22	63	2475	14073	LOC_Os01g48910;LOC_Os01g62660;LOC_Os01g65830;LOC_Os01g74020;LOC_Os02g30060;LOC_Os02g43090;LOC_Os03g53010;LOC_Os04g36800;LOC_Os05g04170;LOC_Os05g04870;LOC_Os05g25310;LOC_Os06g06350;LOC_Os07g07450;LOC_Os08g09950;LOC_Os08g10010;LOC_Os09g10600;LOC_Os09g12500;LOC_Os09g32760;LOC_Os11g04980;LOC_Os12g01160;LOC_Os12g04990;LOC_Os12g07110	K01897+K03921+K03921+K03921+K00059+K10781+K03921+K09458+K01897+K00059+K01897+K01897+K00059+K03921+K03921+K00208+K10781+K10782+K01897+K07512+K01897+K01897
Fatty acid elongation	ko00062	21	228	2475	14073	LOC_Os01g05744;LOC_Os01g47370;LOC_Os03g01150;LOC_Os03g08360;LOC_Os03g26530;LOC_Os04g02620;LOC_Os04g20280;LOC_Os04g40730;LOC_Os04g47120;LOC_Os05g49240;LOC_Os05g49900;LOC_Os05g50340;LOC_Os06g14810;LOC_Os06g15170;LOC_Os06g19530;LOC_Os08g30340;LOC_Os09g19650;LOC_Os10g07010;LOC_Os10g33370;LOC_Os11g24484;LOC_Os12g01160	K10703+K15397+K01074+K15397+K15397+K10251+K10703+K10251+K01068+K15397+K15397+K15397+K15397+K15397+K10251+K10703+K15397+K15397+K15397+K10251+K07512
Fatty acid degradation	ko00071	30	67	2475	14073	LOC_Os01g02020;LOC_Os01g06600;LOC_Os01g10830;LOC_Os01g48910;LOC_Os02g17390;LOC_Os02g43194;LOC_Os02g43280;LOC_Os02g49720;LOC_Os03g08999;LOC_Os03g09020;LOC_Os03g19680;LOC_Os05g04170;LOC_Os05g07090;LOC_Os05g25310;LOC_Os05g45300;LOC_Os06g03930;LOC_Os06g06350;LOC_Os06g24704;LOC_Os08g01760;LOC_Os09g26880;LOC_Os10g07229;LOC_Os10g38090;LOC_Os10g38120;LOC_Os11g04980;LOC_Os11g10480;LOC_Os11g10510;LOC_Os11g…	K00626+K00232+K07517+K01897+K10527+K00128+K00128+K00128+K00121+K00121+K01692+K01897+K00232+K01897+K07517+K20495+K01897+K00232+K00121+K14085+K00001+K20495+K20495+K01897+K18857+K18857+K18857+K00232+K01897+K01897
Synthesis and degradation of ketone bodies	ko00072	3	12	2475	14073	LOC_Os01g02020;LOC_Os01g16350;LOC_Os03g02710	K00626+K01640+K01641
Cutin, suberine and wax biosynthesis	ko00073	30	90	2475	14073	LOC_Os01g08810;LOC_Os01g48874;LOC_Os01g56370;LOC_Os01g59020;LOC_Os01g72270;LOC_Os02g08230;LOC_Os02g40784;LOC_Os02g50174;LOC_Os02g56920;LOC_Os03g04660;LOC_Os03g04680;LOC_Os03g07140;LOC_Os03g12230;LOC_Os04g28520;LOC_Os04g28620;LOC_Os04g33370;LOC_Os04g43170;LOC_Os04g43200;LOC_Os05g08850;LOC_Os06g03930;LOC_Os06g05790;LOC_Os06g44300;LOC_Os06g46680;LOC_Os08g16260;LOC_Os08g20200;LOC_Os09g25850;LOC_Os10g…	K15405+K15406+K15406+K20769+K20769+K15404+K15404+K17991+K15404+K15402+K15402+K13356+K17991+K13356+K13356+K21995+K17991+K17991+K15402+K20495+K15400+K15404+K21995+K15405+K13356+K15404+K15402+K20495+K20495+K15400
Steroid biosynthesis	ko00100	19	52	2475	14073	LOC_Os01g04260;LOC_Os01g11270;LOC_Os01g55650;LOC_Os02g04690;LOC_Os03g01820;LOC_Os03g12900;LOC_Os03g29150;LOC_Os03g59040;LOC_Os03g59620;LOC_Os04g57330;LOC_Os05g12040;LOC_Os07g10600;LOC_Os07g31599;LOC_Os08g31750;LOC_Os08g41780;LOC_Os10g25780;LOC_Os10g39810;LOC_Os11g32240;LOC_Os11g48020	K00227+K09832+K14674+K01853+K14423+K00511+K23558+K00801+K14674+K01052+K05917+K00559+K14674+K00559+K01052+K09828+K14423+K05917+K14424
Ubiquinone and other terpenoid-quinone biosynthesis	ko00130	22	81	2475	14073	LOC_Os01g67530;LOC_Os02g07160;LOC_Os02g08100;LOC_Os02g19924;LOC_Os02g19970;LOC_Os02g26770;LOC_Os02g26810;LOC_Os02g37090;LOC_Os02g46970;LOC_Os03g09060;LOC_Os05g25640;LOC_Os06g05910;LOC_Os06g23684;LOC_Os06g43800;LOC_Os06g44840;LOC_Os07g08200;LOC_Os07g38850;LOC_Os08g03630;LOC_Os08g14760;LOC_Os10g10180;LOC_Os11g42510;LOC_Os12g42090	K01904+K00457+K01904+K00815+K00815+K00487+K00487+K14759+K01904+K23094+K00487+K00591+K00815+K23095+K09833+K12502+K12501+K14760+K01904+K18534+K00815+K12502
Oxidative phosphorylation	ko00190	23	211	2475	14073	LOC_Os01g51380;LOC_Os01g64670;LOC_Os02g07870;LOC_Os02g47320;LOC_Os02g52940;LOC_Os03g17070;LOC_Os03g20020;LOC_Os03g48310;LOC_Os03g52660;LOC_Os04g05080;LOC_Os04g33490;LOC_Os04g35280;LOC_Os05g36260;LOC_Os06g37180;LOC_Os06g45120;LOC_Os07g32880;LOC_Os07g36465;LOC_Os07g36470;LOC_Os07g42910;LOC_Os10g10500;LOC_Os11g31900;LOC_Os12g07140;LOC_Os12g34890	K02147+K01507+K02145+K02152+K01507+K02109+K03884+K01535+K02113+K02151+K03884+K03884+K01507+K02147+K02145+K02115+K02144+K02144+K02267+K02154+K03955+K02155+K03955
Photosynthesis	ko00195	42	189	2475	14073	LOC_Os01g01160;LOC_Os01g31690;LOC_Os01g56680;LOC_Os01g59090;LOC_Os01g64960;LOC_Os01g71190;LOC_Os02g01340;LOC_Os02g36850;LOC_Os03g17070;LOC_Os03g45710;LOC_Os03g48040;LOC_Os03g52660;LOC_Os03g56670;LOC_Os03g57120;LOC_Os04g33630;LOC_Os04g33830;LOC_Os04g44200;LOC_Os05g37140;LOC_Os05g43310;LOC_Os06g01210;LOC_Os06g01850;LOC_Os07g04840;LOC_Os07g05360;LOC_Os07g05365;LOC_Os07g05480;LOC_Os07g17390;LOC_Os07g…	K02634+K02716+K02721+K02717+K03542+K08903+K02641+K08901+K02109+K02639+K02639+K02113+K02694+K02641+K02639+K14332+K08901+K02639+K02721+K02638+K02641+K02717+K03541+K03541+K02698+K02717+K02693+K02115+K08901+K02636+K08906+K02639+K02723+K02717+K02703+K02717+K02717+K02717+K02701+K02703+K02699+K02717
Photosynthesis - antenna proteins	ko00196	10	14	2475	14073	LOC_Os02g10390;LOC_Os02g52650;LOC_Os03g39610;LOC_Os04g38410;LOC_Os06g21590;LOC_Os07g37550;LOC_Os07g38960;LOC_Os08g33820;LOC_Os09g17740;LOC_Os11g13890	K08909+K08911+K08913+K08917+K08907+K08914+K08908+K08910+K08912+K08916
Arginine biosynthesis	ko00220	15	48	2475	14073	LOC_Os01g55540;LOC_Os02g14110;LOC_Os02g46520;LOC_Os02g50240;LOC_Os02g57280;LOC_Os03g03670;LOC_Os03g17120;LOC_Os03g58040;LOC_Os04g01590;LOC_Os04g45970;LOC_Os04g56400;LOC_Os07g01760;LOC_Os07g42600;LOC_Os08g40110;LOC_Os10g25130	K14454+K14455+K01438+K01915+K00611+K14677+K00620+K00261+K01476+K00261+K01915+K14272+K00814+K14677+K00814
Purine metabolism	ko00230	55	297	2475	14073	ChrSy.fgenesh.gene.83;LOC_Os01g14810;LOC_Os01g64520;LOC_Os01g65260;LOC_Os01g66500;LOC_Os02g13910;LOC_Os02g47120;LOC_Os03g01018;LOC_Os03g07840;LOC_Os03g17200;LOC_Os03g20460;LOC_Os03g21120;LOC_Os03g25440;LOC_Os03g31550;LOC_Os03g31620;LOC_Os03g49220;LOC_Os03g51930;LOC_Os03g56800;LOC_Os03g61600;LOC_Os05g06890;LOC_Os05g06920;LOC_Os05g06940;LOC_Os05g12170;LOC_Os05g18790;LOC_Os05g28180;LOC_Os05g35580;LO…	K00948+K01081+K00365+K00764+K01952+K01768+K00951+K00948+K01939+K01513+K00942+K14641+K01510+K00106+K01768+K01939+K00939+K00088+K01933+K00951+K00951+K00951+K01513+K00601+K01490+K00764+K01510+K10807+K10808+K01768+K00948+K00951+K01488+K01490+K01510+K00939+K00939+K01951+K00951+K01768+K00951+K00873+K14641+K00873+K14641+K14641+K00860+K14641+K00940+K01945+K01522+K00939+K01487+K00942+K18151
Caffeine metabolism	ko00232	2	2	2475	14073	LOC_Os01g64520;LOC_Os03g31550	K00365+K00106
Pyrimidine metabolism	ko00240	30	103	2475	14073	LOC_Os01g14810;LOC_Os01g46570;LOC_Os01g51540;LOC_Os01g72240;LOC_Os01g72250;LOC_Os02g17320;LOC_Os02g50350;LOC_Os03g17200;LOC_Os03g21120;LOC_Os03g25440;LOC_Os03g46640;LOC_Os04g21110;LOC_Os05g12170;LOC_Os05g33630;LOC_Os05g38170;LOC_Os05g48840;LOC_Os05g49770;LOC_Os06g02000;LOC_Os06g07210;LOC_Os06g14620;LOC_Os07g30170;LOC_Os08g01530;LOC_Os08g15030;LOC_Os08g44370;LOC_Os11g03230;LOC_Os11g25260;LOC_Os11g…	K01081+K01937+K01489+K13421+K13421+K00876+K00207+K01513+K14641+K01510+K01520+K00876+K01513+K01240+K00761+K01510+K01937+K13800+K10807+K10808+K01431+K01510+K00609+K01240+K14641+K14641+K14641+K14641+K00940+K01937
Alanine, aspartate and glutamate metabolism	ko00250	26	154	2475	14073	LOC_Os01g48960;LOC_Os01g55540;LOC_Os01g65260;LOC_Os02g04170;LOC_Os02g14110;LOC_Os02g50240;LOC_Os03g07840;LOC_Os03g18130;LOC_Os03g49220;LOC_Os03g58040;LOC_Os04g37500;LOC_Os04g45970;LOC_Os04g52440;LOC_Os04g52450;LOC_Os04g55710;LOC_Os04g56400;LOC_Os05g35580;LOC_Os05g39770;LOC_Os05g48200;LOC_Os07g01760;LOC_Os07g42600;LOC_Os08g10510;LOC_Os08g15030;LOC_Os08g36320;LOC_Os08g39300;LOC_Os10g25130	K00264+K14454+K00764+K00278+K14455+K01915+K01939+K01953+K01939+K00261+K01580+K00261+K16871+K16871+K13051+K01915+K00764+K00827+K00264+K14272+K00814+K16871+K00609+K01580+K00830+K00814
Glycine, serine and threonine metabolism	ko00260	38	113	2475	14073	LOC_Os01g37832;LOC_Os01g48446;LOC_Os01g48990;LOC_Os01g60190;LOC_Os01g62780;LOC_Os02g02970;LOC_Os02g07410;LOC_Os02g51590;LOC_Os02g58510;LOC_Os03g21260;LOC_Os03g52840;LOC_Os03g55280;LOC_Os04g01600;LOC_Os04g01674;LOC_Os04g04950;LOC_Os04g20164;LOC_Os04g39020;LOC_Os04g53230;LOC_Os05g35440;LOC_Os05g39770;LOC_Os05g47640;LOC_Os06g04630;LOC_Os06g40940;LOC_Os06g44460;LOC_Os06g44500;LOC_Os07g01760;LOC_Os07g…	K00600+K00928+K15918+K15633+K15919+K15919+K02437+K01834+K00872+K15633+K00600+K00133+K15919+K15919+K00276+K00276+K00130+K00605+K00600+K00827+K01733+K01620+K00281+K00058+K00058+K14272+K00928+K12524+K00830+K12524+K14085+K00306+K00276+K02437+K15893+K15634+K15634+K00306
Monobactam biosynthesis	ko00261	6	19	2475	14073	LOC_Os01g48446;LOC_Os02g24020;LOC_Os03g55280;LOC_Os07g20544;LOC_Os08g25390;LOC_Os09g12290	K00928+K00215+K00133+K00928+K12524+K12524
Cysteine and methionine metabolism	ko00270	49	185	2475	14073	LOC_Os01g01120;LOC_Os01g18860;LOC_Os01g39860;LOC_Os01g48446;LOC_Os01g52260;LOC_Os01g55540;LOC_Os01g59920;LOC_Os01g61380;LOC_Os02g01510;LOC_Os02g12900;LOC_Os02g14110;LOC_Os02g15550;LOC_Os02g19924;LOC_Os02g19970;LOC_Os02g39790;LOC_Os02g40900;LOC_Os03g12890;LOC_Os03g15110;LOC_Os03g20850;LOC_Os03g51740;LOC_Os03g55280;LOC_Os03g56280;LOC_Os04g48850;LOC_Os04g57410;LOC_Os05g05670;LOC_Os05g05680;LOC_Os05g…	K09880+K00789+K05933+K00928+K00640+K14454+K22846+K00026+K00016+K01738+K14455+K00797+K00815+K00815+K01611+K00025+K00826+K16054+K22846+K01762+K00133+K00026+K20772+K00899+K05933+K05933+K00827+K00640+K00026+K00815+K01738+K00058+K00058+K00558+K00928+K12524+K22846+K12524+K23977+K08967+K01761+K00826+K08963+K01251+K21456+K00815+K21456+K00549+K00026
Valine, leucine and isoleucine degradation	ko00280	31	90	2475	14073	LOC_Os01g02020;LOC_Os01g16350;LOC_Os01g21160;LOC_Os01g45380;LOC_Os01g54860;LOC_Os02g43194;LOC_Os02g43280;LOC_Os02g43720;LOC_Os02g49720;LOC_Os02g51970;LOC_Os02g52010;LOC_Os02g52040;LOC_Os03g02710;LOC_Os03g12890;LOC_Os03g19680;LOC_Os05g03480;LOC_Os05g39770;LOC_Os06g11660;LOC_Os06g14740;LOC_Os06g43030;LOC_Os06g46372;LOC_Os07g07470;LOC_Os08g32850;LOC_Os09g26880;LOC_Os10g40200;LOC_Os10g42210;LOC_Os10g…	K00626+K01640+K09699+K01968+K05605+K00128+K00128+K05607+K00128+K00020+K00020+K00020+K01641+K00826+K01692+K00253+K00827+K00020+K00020+K01968+K23146+K00167+K01969+K14085+K00826+K05605+K05605+K00166+K05605+K05605+K01968
Valine, leucine and isoleucine biosynthesis	ko00290	9	27	2475	14073	LOC_Os02g30630;LOC_Os03g12890;LOC_Os04g32010;LOC_Os05g49800;LOC_Os10g12354;LOC_Os10g40200;LOC_Os11g04670;LOC_Os12g04440;Oryza_sativa_newGene_2019	K01652+K00826+K01652+K00053+K00053+K00826+K01649+K01649+K00053
Lysine biosynthesis	ko00300	7	24	2475	14073	LOC_Os01g48446;LOC_Os02g24020;LOC_Os03g09910;LOC_Os03g55280;LOC_Os07g20544;LOC_Os08g25390;LOC_Os09g12290	K00928+K00215+K10206+K00133+K00928+K12524+K12524
Lysine degradation	ko00310	12	64	2475	14073	LOC_Os01g02020;LOC_Os02g43194;LOC_Os02g43280;LOC_Os02g49720;LOC_Os02g54254;LOC_Os03g19680;LOC_Os04g53700;LOC_Os08g10470;LOC_Os09g26880;LOC_Os09g32290;LOC_Os09g38440;LOC_Os12g35890	K00626+K00128+K00128+K00128+K14157+K01692+K11426+K11426+K14085+K00306+K11422+K00306
Arginine and proline metabolism	ko00330	25	114	2475	14073	LOC_Os01g55540;LOC_Os01g62900;LOC_Os02g14110;LOC_Os02g15550;LOC_Os02g28110;LOC_Os02g28470;LOC_Os02g39790;LOC_Os02g43194;LOC_Os02g43280;LOC_Os02g49720;LOC_Os03g44150;LOC_Os03g55380;LOC_Os04g01590;LOC_Os04g10460;LOC_Os04g27850;LOC_Os04g39210;LOC_Os04g53190;LOC_Os04g53195;LOC_Os04g57560;LOC_Os05g38150;LOC_Os05g43830;LOC_Os09g20260;LOC_Os09g20284;LOC_Os09g26880;LOC_Os11g33090	K14454+K12657+K14455+K00797+K01581+K14329+K01611+K00128+K00128+K00128+K00819+K00472+K01476+K01426+K00472+K10536+K17839+K17839+K17839+K12657+K01259+K13366+K13366+K14085+K01426
Histidine metabolism	ko00340	9	30	2475	14073	LOC_Os01g16940;LOC_Os02g43194;LOC_Os02g43280;LOC_Os02g47940;LOC_Os02g49720;LOC_Os03g04169;LOC_Os04g04640;LOC_Os05g43040;LOC_Os09g26880	K11755+K00128+K00128+K00817+K00128+K00765+K01590+K14152+K14085
Tyrosine metabolism	ko00350	23	72	2475	14073	LOC_Os01g55540;LOC_Os01g56380;LOC_Os02g07160;LOC_Os02g10310;LOC_Os02g14110;LOC_Os02g19924;LOC_Os02g19970;LOC_Os02g47940;LOC_Os03g08999;LOC_Os03g09020;LOC_Os03g61330;LOC_Os04g04950;LOC_Os04g20164;LOC_Os06g01360;LOC_Os06g23684;LOC_Os06g48600;LOC_Os08g01760;LOC_Os09g36550;LOC_Os10g07229;LOC_Os11g10480;LOC_Os11g10510;LOC_Os11g10520;LOC_Os11g42510	K14454+K01593+K00457+K01555+K14455+K00815+K00815+K00817+K00121+K00121+K01557+K00276+K00276+K00451+K00815+K07253+K00121+K00276+K00001+K18857+K18857+K18857+K00815
Phenylalanine metabolism	ko00360	20	84	2475	14073	LOC_Os01g55540;LOC_Os01g56380;LOC_Os01g58380;LOC_Os02g07160;LOC_Os02g14110;LOC_Os02g19924;LOC_Os02g19970;LOC_Os02g41630;LOC_Os02g41680;LOC_Os02g47940;LOC_Os03g19680;LOC_Os04g04950;LOC_Os04g10460;LOC_Os04g20164;LOC_Os04g43800;LOC_Os06g23684;LOC_Os06g48600;LOC_Os09g36550;LOC_Os11g33090;LOC_Os11g42510	K14454+K01593+K00074+K00457+K14455+K00815+K00815+K13064+K10775+K00817+K01692+K00276+K01426+K00276+K10775+K00815+K07253+K00276+K01426+K00815
Tryptophan metabolism	ko00380	28	227	2475	14073	LOC_Os01g02020;LOC_Os01g07350;LOC_Os01g07500;LOC_Os01g16714;LOC_Os01g45760;LOC_Os01g56380;LOC_Os02g02400;LOC_Os02g37890;LOC_Os02g43194;LOC_Os02g43280;LOC_Os02g49720;LOC_Os03g03910;LOC_Os03g19680;LOC_Os04g07784;LOC_Os04g10460;LOC_Os04g12520;LOC_Os04g39980;LOC_Os05g25600;LOC_Os05g40260;LOC_Os06g10170;LOC_Os06g51150;LOC_Os07g41430;LOC_Os08g01170;LOC_Os08g43230;LOC_Os09g17560;LOC_Os09g26880;LOC_Os10g…	K00626+K11816+K16903+K11816+K11816+K01593+K03781+K23947+K00128+K00128+K00128+K03781+K01692+K11816+K01426+K11816+K23947+K11816+K22450+K11816+K03781+K11816+K22450+K03781+K22588+K14085+K22588+K01426
Phenylalanine, tyrosine and tryptophan biosynthesis	ko00400	15	75	2475	14073	LOC_Os01g01302;LOC_Os01g27750;LOC_Os01g55540;LOC_Os02g08410;LOC_Os02g14110;LOC_Os02g19924;LOC_Os02g19970;LOC_Os02g47940;LOC_Os03g05800;LOC_Os03g50880;LOC_Os03g61120;LOC_Os06g23684;LOC_Os06g49520;LOC_Os07g42960;LOC_Os11g42510	K00891+K13832+K14454+K01850+K14455+K00815+K00815+K00817+K01657+K01658+K01657+K00815+K15227+K01626+K00815
Benzoxazinoid biosynthesis	ko00402	9	37	2475	14073	LOC_Os01g36350;LOC_Os03g48430;LOC_Os03g58300;LOC_Os04g10350;LOC_Os07g13770;LOC_Os07g13810;LOC_Os08g30100;LOC_Os08g30210;LOC_Os11g25454	K13223+K13229+K13222+K13229+K13227+K13227+K13229+K13229+K13227
beta-Alanine metabolism	ko00410	27	60	2475	14073	LOC_Os01g06600;LOC_Os01g54860;LOC_Os02g43194;LOC_Os02g43280;LOC_Os02g49720;LOC_Os02g50350;LOC_Os03g19680;LOC_Os04g04950;LOC_Os04g20164;LOC_Os04g37500;LOC_Os04g53190;LOC_Os04g53195;LOC_Os04g57560;LOC_Os05g07090;LOC_Os06g24704;LOC_Os06g46372;LOC_Os07g30170;LOC_Os08g36320;LOC_Os09g20260;LOC_Os09g20284;LOC_Os09g26880;LOC_Os09g36550;LOC_Os10g42210;LOC_Os10g42220;LOC_Os11g39220;LOC_Os12g16350;LOC_Os12g…	K00232+K05605+K00128+K00128+K00128+K00207+K01692+K00276+K00276+K01580+K17839+K17839+K17839+K00232+K00232+K23146+K01431+K01580+K13366+K13366+K14085+K00276+K05605+K05605+K00232+K05605+K05605
Taurine and hypotaurine metabolism	ko00430	4	9	2475	14073	LOC_Os01g05810;LOC_Os01g05820;LOC_Os04g37500;LOC_Os08g36320	K18592+K18592+K01580+K01580
Phosphonate and phosphinate metabolism	ko00440	3	13	2475	14073	LOC_Os06g10280;LOC_Os11g03050;LOC_Os12g02820	K00993+K00967+K00967
Selenocompound metabolism	ko00450	4	30	2475	14073	LOC_Os03g11120;LOC_Os05g01470;LOC_Os10g37340;LOC_Os12g42876	K01874+K08247+K01761+K00549
Cyanoamino acid metabolism	ko00460	39	176	2475	14073	LOC_Os01g05810;LOC_Os01g05820;LOC_Os01g32364;LOC_Os01g37832;LOC_Os01g55950;LOC_Os01g55960;LOC_Os01g57770;LOC_Os01g59819;LOC_Os01g59840;LOC_Os01g70830;LOC_Os01g70860;LOC_Os02g28900;LOC_Os02g42350;LOC_Os03g07330;LOC_Os03g11420;LOC_Os03g49600;LOC_Os03g49610;LOC_Os03g52840;LOC_Os03g53800;LOC_Os04g39814;LOC_Os04g43360;LOC_Os04g43390;LOC_Os04g55710;LOC_Os05g01370;LOC_Os05g30760;LOC_Os05g35440;LOC_Os05g…	K18592+K18592+K05350+K00600+K01455+K01455+K20802+K01188+K01188+K20802+K20802+K22706+K13035+K01455+K01188+K05350+K05350+K00600+K05349+K01188+K05350+K05350+K13051+K01188+K20802+K00600+K05349+K01188+K08248+K01188+K05350+K13029+K05350+K01188+K01188+K01188+K01188+K16266+K16266
Glutathione metabolism	ko00480	47	162	2475	14073	LOC_Os01g05810;LOC_Os01g05820;LOC_Os01g49710;LOC_Os01g49720;LOC_Os01g72140;LOC_Os01g72150;LOC_Os02g03294;LOC_Os02g15550;LOC_Os02g28110;LOC_Os02g43550;LOC_Os02g44500;LOC_Os02g55140;LOC_Os02g56850;LOC_Os03g04240;LOC_Os03g17470;LOC_Os03g24380;LOC_Os03g29950;LOC_Os03g50130;LOC_Os04g37580;LOC_Os04g40874;LOC_Os04g51300;LOC_Os05g02530;LOC_Os05g05620;LOC_Os05g05950;LOC_Os06g07210;LOC_Os06g12290;LOC_Os06g…	K18592+K18592+K00799+K00799+K00799+K00799+K01255+K00797+K01581+K01255+K00432+K01255+K00383+K00799+K00799+K00432+K00036+K00799+K22596+K00036+K00434+K21888+K00799+K00031+K10807+K00799+K21888+K10808+K00799+K00799+K11188+K11188+K00434+K00434+K01256+K00383+K00799+K00799+K00799+K00799+K00799+K00799+K00799+K00799+K21456+K21456+K00432
Starch and sucrose metabolism	ko00500	130	464	2475	14073	LOC_Os01g04200;LOC_Os01g09460;LOC_Os01g32364;LOC_Os01g38190;LOC_Os01g51570;LOC_Os01g51754;LOC_Os01g52250;LOC_Os01g53000;LOC_Os01g59819;LOC_Os01g59840;LOC_Os01g63270;LOC_Os01g69030;LOC_Os01g71320;LOC_Os01g71350;LOC_Os01g71680;LOC_Os01g71820;LOC_Os01g71830;LOC_Os01g71860;LOC_Os01g71930;LOC_Os02g05744;LOC_Os02g19550;LOC_Os02g32660;LOC_Os02g44230;LOC_Os02g47880;LOC_Os02g48200;LOC_Os02g51070;LOC_Os02g…	K01810+K00844+K05350+K01193+K19891+K01176+K00703+K16055+K01188+K01188+K00688+K00696+K00844+K19891+K19891+K19891+K19891+K19891+K19891+K01179+K01176+K00700+K01087+K01087+K01176+K00703+K16055+K01177+K01188+K19891+K01176+K01513+K01179+K01177+K19892+K01087+K00695+K00847+K19891+K00750+K05350+K05350+K19891+K00975+K01179+K05349+K19891+K00688+K01176+K01176+K01176+K01176+K19891+K01188+K01179+K05350+K05350+…
N-Glycan biosynthesis	ko00510	11	66	2475	14073	LOC_Os02g38160;LOC_Os03g02530;LOC_Os03g40100;LOC_Os04g48750;LOC_Os06g13650;LOC_Os07g23880;LOC_Os08g35110;LOC_Os09g26590;LOC_Os11g47840;LOC_Os12g05650;LOC_Os12g41780	K00737+K00729+K03844+K12345+K01231+K05546+K07441+K07441+K00729+K03844+K00737
Other glycan degradation	ko00511	29	109	2475	14073	LOC_Os01g11650;LOC_Os01g11730;LOC_Os01g22640;LOC_Os01g22660;LOC_Os01g39830;LOC_Os01g46120;LOC_Os01g46130;LOC_Os01g65460;LOC_Os01g72340;LOC_Os02g05710;LOC_Os03g10140;LOC_Os03g13400;LOC_Os03g15020;LOC_Os03g51150;LOC_Os05g02510;LOC_Os05g06720;LOC_Os05g11910;LOC_Os06g03890;LOC_Os06g03900;LOC_Os06g06250;LOC_Os06g34070;LOC_Os06g34120;LOC_Os07g38790;LOC_Os07g39750;LOC_Os08g36390;LOC_Os10g19334;LOC_Os10g…	K01206+K01206+K01206+K01206+K12309+K01206+K01206+K12309+K01190+K01191+K12309+K12309+K12309+K01191+K12373+K01206+K01206+K01206+K01206+K01206+K01206+K01206+K12373+K01206+K12309+K15923+K01206+K01206+K12309
Various types of N-glycan biosynthesis	ko00513	8	57	2475	14073	LOC_Os03g40100;LOC_Os03g62230;LOC_Os05g02510;LOC_Os06g13650;LOC_Os07g38790;LOC_Os08g35110;LOC_Os09g26590;LOC_Os12g05650	K03844+K14412+K12373+K01231+K12373+K07441+K07441+K03844
Other types of O-glycan biosynthesis	ko00514	5	27	2475	14073	LOC_Os01g67750;LOC_Os01g72610;LOC_Os02g22260;LOC_Os07g46380;LOC_Os08g44510	K20781+K18134+K20784+K18134+K09667
Mannose type O-glycan biosynthesis	ko00515	9	18	2475	14073	LOC_Os01g02900;LOC_Os01g02910;LOC_Os01g02920;LOC_Os01g02930;LOC_Os02g04250;LOC_Os02g22480;LOC_Os04g12010;LOC_Os06g49320;LOC_Os12g13640	K18207+K18207+K18207+K18207+K18207+K18207+K18207+K18207+K18207
Amino sugar and nucleotide sugar metabolism	ko00520	70	342	2475	14073	LOC_Os01g03690;LOC_Os01g04200;LOC_Os01g09460;LOC_Os01g19220;LOC_Os01g21320;LOC_Os01g59670;LOC_Os01g64110;LOC_Os01g70310;LOC_Os01g71320;LOC_Os02g02820;LOC_Os02g04840;LOC_Os02g29530;LOC_Os02g39330;LOC_Os02g51620;LOC_Os02g54080;LOC_Os02g54890;LOC_Os03g02410;LOC_Os03g02430;LOC_Os03g04060;LOC_Os03g14540;LOC_Os03g16150;LOC_Os03g17230;LOC_Os03g40550;LOC_Os03g52460;LOC_Os04g54810;LOC_Os05g02510;LOC_Os05g…	K01183+K01810+K00844+K15920+K08678+K00770+K01183+K16190+K00844+K16190+K12446+K13648+K01183+K15920+K08678+K08679+K05305+K01183+K20547+K08679+K00966+K08678+K00847+K00975+K15920+K12373+K00844+K01183+K01183+K13648+K00770+K00326+K00975+K01784+K01711+K13648+K00847+K01810+K01183+K01183+K02377+K20547+K12448+K12373+K01097+K13648+K01183+K00966+K00975+K01183+K01183+K20547+K01784+K08678+K13648+K01784+K01209+…
Glycosaminoglycan degradation	ko00531	13	51	2475	14073	LOC_Os01g39830;LOC_Os01g65460;LOC_Os01g70550;LOC_Os02g32504;LOC_Os02g55870;LOC_Os03g10140;LOC_Os03g13400;LOC_Os03g15020;LOC_Os05g02510;LOC_Os06g08090;LOC_Os07g38790;LOC_Os08g36390;LOC_Os12g24170	K12309+K12309+K10532+K10532+K07964+K12309+K12309+K12309+K12373+K07964+K12373+K12309+K12309
Glycerolipid metabolism	ko00561	60	157	2475	14073	LOC_Os01g04920;LOC_Os01g10250;LOC_Os01g14900;LOC_Os01g21310;LOC_Os01g21520;LOC_Os01g22560;LOC_Os01g22570;LOC_Os01g44069;LOC_Os01g47580;LOC_Os01g48990;LOC_Os01g55650;LOC_Os01g62870;LOC_Os01g71950;LOC_Os02g02340;LOC_Os02g19950;LOC_Os02g33580;LOC_Os02g43194;LOC_Os02g43280;LOC_Os02g44860;LOC_Os02g48350;LOC_Os02g49720;LOC_Os02g50690;LOC_Os02g54650;LOC_Os03g19670;LOC_Os03g31180;LOC_Os03g38470;LOC_Os03g…	K06119+K01054+K13508+K01054+K01054+K13508+K13508+K13508+K18693+K15918+K14674+K00002+K00901+K13508+K24189+K09480+K00128+K00128+K00679+K22848+K00128+K00679+K00901+K00679+K00901+K00679+K07407+K14674+K13508+K00679+K00655+K13509+K13508+K00002+K15728+K22920+K00002+K13513+K18693+K22848+K00679+K14674+K07407+K00655+K18693+K01054+K03715+K14085+K00679+K07407+K07407+K09480+K16816+K15728+K13523+K13508+K21362+…
Inositol phosphate metabolism	ko00562	42	163	2475	14073	LOC_Os01g59880;LOC_Os01g62420;LOC_Os01g62670;LOC_Os01g65330;LOC_Os01g72520;LOC_Os02g07350;LOC_Os02g26720;LOC_Os02g49870;LOC_Os02g52260;LOC_Os03g02860;LOC_Os03g09250;LOC_Os03g13520;LOC_Os03g16390;LOC_Os03g18080;LOC_Os03g46090;LOC_Os03g51610;LOC_Os03g57950;LOC_Os03g60370;LOC_Os03g63580;LOC_Os04g08764;LOC_Os04g56580;LOC_Os04g59540;LOC_Os05g03610;LOC_Os05g08810;LOC_Os05g45900;LOC_Os06g09540;LOC_Os06g…	K24221+K01803+K18081+K18081+K01114+K01092+K00913+K01092+K01092+K18081+K01858+K01099+K18081+K21797+K24221+K00913+K24221+K03103+K01114+K18081+K10572+K00921+K05857+K00914+K20279+K22913+K01092+K18081+K00469+K01092+K10047+K00889+K05857+K01099+K01099+K00889+K01765+K01803+K00889+K00889+K18081+K15422
Glycerophospholipid metabolism	ko00564	72	211	2475	14073	LOC_Os01g02890;LOC_Os01g08760;LOC_Os01g14900;LOC_Os01g20860;LOC_Os01g22560;LOC_Os01g22570;LOC_Os01g42690;LOC_Os01g44069;LOC_Os01g46240;LOC_Os01g46290;LOC_Os01g46370;LOC_Os01g47580;LOC_Os01g51360;LOC_Os01g52230;LOC_Os01g55650;LOC_Os01g55780;LOC_Os01g58740;LOC_Os01g70570;LOC_Os01g71950;LOC_Os01g72520;LOC_Os02g02340;LOC_Os02g37700;LOC_Os02g37800;LOC_Os02g43700;LOC_Os02g54650;LOC_Os03g13030;LOC_Os03g…	K08730+K14156+K13508+K01115+K13508+K13508+K06130+K13508+K16818+K16818+K16818+K18693+K16818+K06124+K14674+K01126+K00006+K13511+K00901+K01114+K13508+K06129+K06129+K16818+K00901+K06129+K00995+K00901+K01126+K01047+K14674+K13508+K01114+K00111+K18696+K01126+K00655+K22389+K13509+K06130+K01115+K16818+K16818+K13508+K15728+K00006+K13513+K05929+K18693+K08730+K00993+K01115+K01115+K01115+K16860+K13510+K01115+…
Ether lipid metabolism	ko00565	16	49	2475	14073	LOC_Os01g20860;LOC_Os01g55650;LOC_Os01g72520;LOC_Os03g50030;LOC_Os03g59620;LOC_Os03g63580;LOC_Os05g29050;LOC_Os06g10280;LOC_Os06g40170;LOC_Os06g40180;LOC_Os06g40190;LOC_Os06g44060;LOC_Os06g49790;LOC_Os07g15680;LOC_Os07g31599;LOC_Os09g37100	K01115+K14674+K01114+K01047+K14674+K01114+K01115+K00993+K01115+K01115+K01115+K16860+K13510+K01115+K14674+K01115
Arachidonic acid metabolism	ko00590	19	40	2475	14073	LOC_Os01g05810;LOC_Os01g05820;LOC_Os01g55650;LOC_Os02g19650;LOC_Os02g39490;LOC_Os02g44500;LOC_Os03g24380;LOC_Os03g45270;LOC_Os03g50030;LOC_Os03g59620;LOC_Os03g61360;LOC_Os04g41875;LOC_Os05g19150;LOC_Os05g46460;LOC_Os07g14100;LOC_Os07g31599;LOC_Os10g35530;LOC_Os10g35540;Oryza_sativa_newGene_1645	K18592+K18592+K14674+K08726+K00079+K00432+K00432+K15730+K01047+K14674+K08726+K00079+K08726+K08726+K08726+K14674+K08726+K08726+K00432
Linoleic acid metabolism	ko00591	10	29	2475	14073	LOC_Os01g55650;LOC_Os02g10120;LOC_Os03g49260;LOC_Os03g49350;LOC_Os03g50030;LOC_Os03g52860;LOC_Os03g59620;LOC_Os05g28770;LOC_Os06g05390;LOC_Os07g31599	K14674+K00454+K15718+K15718+K01047+K15718+K14674+K00454+K15718+K14674
alpha-Linolenic acid metabolism	ko00592	31	110	2475	14073	LOC_Os01g06600;LOC_Os01g46240;LOC_Os01g46290;LOC_Os01g46370;LOC_Os01g51360;LOC_Os01g55650;LOC_Os02g02000;LOC_Os02g10120;LOC_Os02g12690;LOC_Os02g17390;LOC_Os02g43700;LOC_Os03g50030;LOC_Os03g55800;LOC_Os03g55820;LOC_Os03g59620;LOC_Os04g52500;LOC_Os05g01140;LOC_Os05g07090;LOC_Os05g28770;LOC_Os05g30900;LOC_Os05g32380;LOC_Os06g11210;LOC_Os06g24704;LOC_Os07g31599;LOC_Os07g47250;LOC_Os09g32570;LOC_Os09g…	K00232+K16818+K16818+K16818+K16818+K14674+K10528+K00454+K01723+K10527+K16818+K01047+K01723+K01723+K14674+K22389+K08241+K00232+K00454+K16818+K16818+K05894+K00232+K14674+K16818+K00224+K22389+K18857+K18857+K18857+K00232
Sphingolipid metabolism	ko00600	21	240	2475	14073	LOC_Os01g01080;LOC_Os01g39830;LOC_Os01g65460;LOC_Os01g72340;LOC_Os02g43912;LOC_Os03g10140;LOC_Os03g13400;LOC_Os03g15020;LOC_Os03g29864;LOC_Os03g56070;LOC_Os04g18570;LOC_Os05g06610;LOC_Os06g12250;LOC_Os07g48160;LOC_Os08g36390;LOC_Os09g04960;LOC_Os10g35070;LOC_Os10g35110;LOC_Os11g02150;LOC_Os12g02094;LOC_Os12g24170	K01634+K12309+K12309+K01190+K04715+K12309+K12309+K12309+K12349+K07407+K12349+K12349+K04713+K07407+K12309+K12349+K07407+K07407+K12382+K12382+K12309
Glycosphingolipid biosynthesis - lacto and neolacto series	ko00601	1	4	2475	14073	LOC_Os09g26300	K07819
Glycosphingolipid biosynthesis - globo and isoglobo series	ko00603	6	14	2475	14073	LOC_Os03g56070;LOC_Os05g02510;LOC_Os07g38790;LOC_Os07g48160;LOC_Os10g35070;LOC_Os10g35110	K07407+K12373+K12373+K07407+K07407+K07407
Glycosphingolipid biosynthesis - ganglio series	ko00604	9	35	2475	14073	LOC_Os01g39830;LOC_Os01g65460;LOC_Os03g10140;LOC_Os03g13400;LOC_Os03g15020;LOC_Os05g02510;LOC_Os07g38790;LOC_Os08g36390;LOC_Os12g24170	K12309+K12309+K12309+K12309+K12309+K12373+K12373+K12309+K12309
Pyruvate metabolism	ko00620	30	118	2475	14073	LOC_Os01g02020;LOC_Os01g52500;LOC_Os01g54030;LOC_Os01g61380;LOC_Os02g01510;LOC_Os02g17920;LOC_Os02g32490;LOC_Os02g40900;LOC_Os02g43194;LOC_Os02g43280;LOC_Os02g49720;LOC_Os03g04130;LOC_Os03g19250;LOC_Os03g31750;LOC_Os03g56280;LOC_Os04g40990;LOC_Os05g33570;LOC_Os05g49880;LOC_Os06g01630;LOC_Os06g13720;LOC_Os07g49140;LOC_Os09g26880;LOC_Os10g13700;LOC_Os10g35960;LOC_Os10g42100;LOC_Os11g04670;LOC_Os11g…	K00626+K00029+K00029+K00026+K00016+K01759+K01895+K00025+K00128+K00128+K00128+K01913+K01913+K01006+K00026+K01638+K01006+K00026+K00627+K00161+K01595+K14085+K01610+K00028+K00873+K01649+K00873+K18881+K01649+K00026
Glyoxylate and dicarboxylate metabolism	ko00630	52	137	2475	14073	LOC_Os01g02020;LOC_Os01g37832;LOC_Os01g48990;LOC_Os01g55950;LOC_Os01g55960;LOC_Os01g61380;LOC_Os01g62780;LOC_Os02g02400;LOC_Os02g02970;LOC_Os02g05830;LOC_Os02g07410;LOC_Os02g13840;LOC_Os02g26160;LOC_Os02g32490;LOC_Os02g40900;LOC_Os02g50240;LOC_Os03g03910;LOC_Os03g04130;LOC_Os03g04410;LOC_Os03g07330;LOC_Os03g19250;LOC_Os03g52840;LOC_Os03g56160;LOC_Os03g56280;LOC_Os03g57220;LOC_Os04g01600;LOC_Os04g…	K00626+K00600+K15918+K01455+K01455+K00026+K15919+K03781+K15919+K01602+K02437+K01647+K22133+K01895+K00025+K01915+K03781+K01913+K01681+K01455+K01913+K00600+K22133+K00026+K11517+K15919+K15919+K01638+K19269+K22133+K11517+K00605+K01915+K22133+K00600+K00026+K00122+K00122+K00281+K03781+K14272+K01637+K00830+K03781+K22133+K02437+K15893+K01637+K01602+K01602+K01602+K00026
Propanoate metabolism	ko00640	17	40	2475	14073	LOC_Os01g02020;LOC_Os01g06600;LOC_Os01g21160;LOC_Os01g54860;LOC_Os02g01510;LOC_Os02g32490;LOC_Os03g19680;LOC_Os05g07090;LOC_Os06g24704;LOC_Os06g46372;LOC_Os07g07470;LOC_Os10g42210;LOC_Os10g42220;LOC_Os11g39220;LOC_Os12g08260;LOC_Os12g16350;LOC_Os12g23180	K00626+K00232+K09699+K05605+K00016+K01895+K01692+K00232+K00232+K23146+K00167+K05605+K05605+K00232+K00166+K05605+K05605
Butanoate metabolism	ko00650	14	46	2475	14073	LOC_Os01g02020;LOC_Os01g16350;LOC_Os01g58380;LOC_Os02g30630;LOC_Os03g02710;LOC_Os03g04130;LOC_Os03g19250;LOC_Os03g19680;LOC_Os04g32010;LOC_Os04g37500;LOC_Os04g52440;LOC_Os04g52450;LOC_Os08g10510;LOC_Os08g36320	K00626+K01640+K00074+K01652+K01641+K01913+K01913+K01692+K01652+K01580+K16871+K16871+K16871+K01580
C5-Branched dibasic acid metabolism	ko00660	2	12	2475	14073	LOC_Os02g30630;LOC_Os04g32010	K01652+K01652
One carbon pool by folate	ko00670	10	22	2475	14073	LOC_Os01g37832;LOC_Os01g49330;LOC_Os02g02850;LOC_Os03g52840;LOC_Os04g53230;LOC_Os05g05830;LOC_Os05g18790;LOC_Os05g35440;LOC_Os09g15810;LOC_Os09g27420	K00600+K00604+K00288+K00600+K00605+K00288+K00601+K00600+K00288+K01938
Carbon fixation in photosynthetic organisms	ko00710	44	103	2475	14073	LOC_Os01g52500;LOC_Os01g54030;LOC_Os01g55540;LOC_Os01g61380;LOC_Os01g62420;LOC_Os01g67860;LOC_Os01g74510;LOC_Os02g05830;LOC_Os02g14110;LOC_Os02g38920;LOC_Os02g40900;LOC_Os02g47020;LOC_Os03g03720;LOC_Os03g07300;LOC_Os03g16050;LOC_Os03g31750;LOC_Os03g56280;LOC_Os03g56869;LOC_Os04g16680;LOC_Os04g19740;LOC_Os04g38600;LOC_Os04g40950;LOC_Os05g33570;LOC_Os05g36270;LOC_Os05g39000;LOC_Os05g41640;LOC_Os05g…	K00029+K00029+K14454+K00026+K01803+K01623+K03841+K01602+K14455+K00134+K00025+K00855+K05298+K01783+K03841+K01006+K00026+K01807+K01100+K00615+K05298+K00134+K01006+K03841+K03841+K00927+K00026+K03841+K00927+K14272+K01807+K00814+K01595+K01623+K00134+K01803+K01610+K00814+K00927+K00028+K01602+K01602+K01602+K00026
Thiamine metabolism	ko00730	9	32	2475	14073	LOC_Os03g47610;LOC_Os03g51930;LOC_Os04g31270;LOC_Os04g39650;LOC_Os05g30454;LOC_Os08g01770;LOC_Os08g19140;LOC_Os12g13380;Oryza_sativa_newGene_765	K03147+K00939+K06949+K22911+K00949+K00939+K00939+K00939+K00878
Riboflavin metabolism	ko00740	10	42	2475	14073	LOC_Os03g13540;LOC_Os03g17200;LOC_Os03g36750;LOC_Os04g47020;LOC_Os05g07632;LOC_Os05g12170;LOC_Os05g38570;LOC_Os08g37940;LOC_Os09g39560;LOC_Os11g34720	K14379+K01513+K20884+K22912+K22912+K01513+K14652+K20884+K22912+K14379
Vitamin B6 metabolism	ko00750	4	19	2475	14073	LOC_Os05g47640;LOC_Os10g01080;LOC_Os10g37330;LOC_Os11g48080	K01733+K06215+K05275+K06215
Nicotinate and nicotinamide metabolism	ko00760	9	37	2475	14073	LOC_Os01g14810;LOC_Os02g04170;LOC_Os03g17200;LOC_Os05g12170;LOC_Os05g32230;LOC_Os05g33630;LOC_Os08g44370;LOC_Os11g08670;LOC_Os12g19304	K01081+K00278+K01513+K01513+K00858+K01240+K01240+K00858+K03517
Pantothenate and CoA biosynthesis	ko00770	19	57	2475	14073	LOC_Os01g12560;LOC_Os02g30630;LOC_Os02g43194;LOC_Os02g43280;LOC_Os02g49720;LOC_Os02g50350;LOC_Os03g12890;LOC_Os03g17200;LOC_Os04g32010;LOC_Os04g53190;LOC_Os04g53195;LOC_Os04g57560;LOC_Os05g12170;LOC_Os05g49800;LOC_Os06g21980;LOC_Os07g30170;LOC_Os10g12354;LOC_Os10g40200;Oryza_sativa_newGene_2019	K00606+K01652+K00128+K00128+K00128+K00207+K00826+K01513+K01652+K17839+K17839+K17839+K01513+K00053+K09680+K01431+K00053+K00826+K00053
Biotin metabolism	ko00780	5	28	2475	14073	LOC_Os02g30060;LOC_Os04g36800;LOC_Os05g04870;LOC_Os07g07450;LOC_Os09g10600	K00059+K09458+K00059+K00059+K00208
Folate biosynthesis	ko00790	7	49	2475	14073	LOC_Os02g04740;LOC_Os02g15870;LOC_Os02g39490;LOC_Os04g41875;LOC_Os05g15530;LOC_Os05g38570;LOC_Os09g38772	K03635+K03639+K00079+K00079+K18482+K14652+K15631
Porphyrin and chlorophyll metabolism	ko00860	33	67	2475	14073	LOC_Os01g17170;LOC_Os01g18320;LOC_Os01g43390;LOC_Os02g51080;LOC_Os02g54980;LOC_Os03g05310;LOC_Os03g20700;LOC_Os03g21900;LOC_Os03g22060;LOC_Os03g22780;LOC_Os03g36540;LOC_Os03g45194;LOC_Os03g59090;LOC_Os03g59110;LOC_Os03g59640;LOC_Os04g52130;LOC_Os04g58200;LOC_Os05g28200;LOC_Os05g29760;LOC_Os06g04150;LOC_Os06g40080;LOC_Os06g49110;LOC_Os06g49120;LOC_Os08g41990;LOC_Os08g44000;LOC_Os09g36200;LOC_Os10g…	K04035+K00231+K01599+K10960+K13071+K13071+K03403+K01599+K01599+K19073+K03405+K13606+K13071+K13071+K03404+K00228+K00218+K04040+K01772+K03428+K21480+K01698+K01845+K01845+K19073+K22013+K13545+K13545+K00218+K02492+K13600+K13544+K13544
Terpenoid backbone biosynthesis	ko00900	14	65	2475	14073	LOC_Os01g02020;LOC_Os01g45460;LOC_Os01g50050;LOC_Os02g48330;LOC_Os02g51080;LOC_Os03g02710;LOC_Os03g08624;LOC_Os03g10080;LOC_Os04g56230;LOC_Os05g46580;LOC_Os08g09370;LOC_Os08g40180;LOC_Os09g31970;LOC_Os12g17320	K00626+K15889+K00787+K00021+K10960+K01641+K15891+K11778+K00787+K00787+K14066+K00021+K00021+K05356
Indole alkaloid biosynthesis	ko00901	6	22	2475	14073	LOC_Os03g53950;LOC_Os04g59300;LOC_Os07g42250;LOC_Os09g20684;LOC_Os10g39710;LOC_Os12g04424	K01757+K01757+K01757+K01757+K01757+K01757
Monoterpenoid biosynthesis	ko00902	4	16	2475	14073	LOC_Os03g14400;LOC_Os03g14420;LOC_Os04g44924;LOC_Os10g34790	K23810+K23810+K15095+K15086
Limonene and pinene degradation	ko00903	4	9	2475	14073	LOC_Os02g43194;LOC_Os02g43280;LOC_Os02g49720;LOC_Os03g19680	K00128+K00128+K00128+K01692
Diterpenoid biosynthesis	ko00904	28	171	2475	14073	LOC_Os01g03610;LOC_Os01g09300;LOC_Os01g11150;LOC_Os01g55240;LOC_Os02g09320;LOC_Os02g17760;LOC_Os02g17780;LOC_Os02g41954;LOC_Os03g63970;LOC_Os04g09920;LOC_Os04g10060;LOC_Os04g10160;LOC_Os04g27020;LOC_Os04g44150;LOC_Os05g34854;LOC_Os05g43880;LOC_Os06g02019;LOC_Os06g30640;LOC_Os06g37224;LOC_Os06g37364;LOC_Os07g40250;LOC_Os07g46860;LOC_Os07g46910;LOC_Os07g46930;LOC_Os08g39660;LOC_Os08g39694;LOC_Os10g…	K04125+K04124+K04125+K04125+K16083+K16085+K04120+K04125+K05282+K16085+K14046+K16085+K21291+K04125+K05282+K04125+K04123+K16084+K04122+K04122+K13070+K13070+K13070+K13070+K21718+K16084+K16083+K14037
Brassinosteroid biosynthesis	ko00905	8	26	2475	14073	LOC_Os01g29150;LOC_Os02g11020;LOC_Os02g29960;LOC_Os03g12660;LOC_Os03g40540;LOC_Os09g26980;LOC_Os11g04710;LOC_Os12g04480	K15639+K15639+K20623+K09587+K09590+K20623+K09588+K09588
Carotenoid biosynthesis	ko00906	30	61	2475	14073	LOC_Os02g09750;LOC_Os02g47510;LOC_Os03g03370;LOC_Os03g05880;LOC_Os03g05900;LOC_Os03g05910;LOC_Os03g18740;LOC_Os03g44380;LOC_Os03g59610;LOC_Os03g61740;LOC_Os04g31040;LOC_Os04g46470;LOC_Os05g04070;LOC_Os06g51290;LOC_Os07g05940;LOC_Os07g07050;LOC_Os07g18120;LOC_Os07g18154;LOC_Os07g18158;LOC_Os07g18162;LOC_Os07g46830;LOC_Os07g49120;LOC_Os08g02210;LOC_Os08g36860;LOC_Os09g02710;LOC_Os09g38320;LOC_Os10g…	K06443+K09840+K15746+K09838+K09838+K09838+K09841+K09840+K09841+K09841+K09839+K17912+K17911+K02291+K09840+K09842+K09842+K09842+K09842+K09842+K09841+K09841+K17911+K09843+K14595+K02291+K15746+K09837+K09838+K09838
Zeatin biosynthesis	ko00908	23	85	2475	14073	LOC_Os01g10110;LOC_Os01g71310;LOC_Os02g11110;LOC_Os02g11130;LOC_Os02g11680;LOC_Os02g36830;LOC_Os02g36840;LOC_Os02g51930;LOC_Os04g20400;LOC_Os04g20474;LOC_Os04g25440;LOC_Os04g44354;LOC_Os04g46980;LOC_Os04g46990;LOC_Os04g47720;LOC_Os05g24660;LOC_Os05g42070;LOC_Os06g51350;LOC_Os07g30469;LOC_Os07g30760;LOC_Os07g42970;LOC_Os08g35860;LOC_Os10g09990	K00279+K00279+K13496+K13496+K13496+K23452+K23452+K23452+K13496+K13496+K23452+K23452+K13495+K13495+K13495+K10760+K13496+K00791+K23452+K23452+K23452+K00279+K13496
Sesquiterpenoid and triterpenoid biosynthesis	ko00909	13	265	2475	14073	LOC_Os02g04750;LOC_Os02g04760;LOC_Os03g08624;LOC_Os03g12900;LOC_Os03g22620;LOC_Os03g59040;LOC_Os03g61910;LOC_Os04g27430;LOC_Os04g27670;LOC_Os04g27790;LOC_Os08g09160;LOC_Os09g10340;LOC_Os11g08569	K19011+K19011+K15891+K00511+K15803+K00801+K15803+K15803+K15803+K15803+K14175+K15472+K19010
Nitrogen metabolism	ko00910	20	49	2475	14073	LOC_Os01g25484;LOC_Os01g45274;LOC_Os01g48960;LOC_Os01g55950;LOC_Os01g55960;LOC_Os02g33030;LOC_Os02g50240;LOC_Os03g07330;LOC_Os03g58040;LOC_Os04g33660;LOC_Os04g45970;LOC_Os04g56400;LOC_Os05g48200;LOC_Os08g06530;LOC_Os08g32750;LOC_Os08g32780;LOC_Os08g36480;LOC_Os08g36500;LOC_Os08g36680;LOC_Os09g28910	K00366+K01673+K00264+K01455+K01455+K01674+K01915+K01455+K00261+K01674+K00261+K01915+K00264+K00366+K01674+K01674+K10534+K10534+K01674+K01673
Sulfur metabolism	ko00920	12	51	2475	14073	LOC_Os01g47690;LOC_Os01g52260;LOC_Os01g68770;LOC_Os02g12900;LOC_Os05g42350;LOC_Os05g45710;LOC_Os06g36840;LOC_Os06g45660;LOC_Os07g32570;LOC_Os07g37230;LOC_Os11g41650;LOC_Os12g08270	K17725+K00640+K17285+K01738+K00392+K00640+K01738+K22966+K05907+K01082+K00860+K15422
Phenylpropanoid biosynthesis	ko00940	105	410	2475	14073	LOC_Os01g07770;LOC_Os01g11970;LOC_Os01g18230;LOC_Os01g22249;LOC_Os01g22352;LOC_Os01g22370;LOC_Os01g32364;LOC_Os01g40860;LOC_Os01g40870;LOC_Os01g42990;LOC_Os01g45200;LOC_Os01g59819;LOC_Os01g59840;LOC_Os01g67530;LOC_Os02g06610;LOC_Os02g08100;LOC_Os02g09490;LOC_Os02g11720;LOC_Os02g14170;LOC_Os02g14440;LOC_Os02g26770;LOC_Os02g26810;LOC_Os02g41630;LOC_Os02g41680;LOC_Os02g43670;LOC_Os02g46970;LOC_Os02g…	K00430+K00430+K22395+K00430+K00430+K00430+K05350+K12355+K12355+K22395+K09753+K01188+K01188+K01904+K00430+K01904+K00083+K18368+K00430+K00430+K00487+K00487+K13064+K10775+K13065+K01904+K00430+K01188+K00430+K05350+K05350+K23260+K05349+K23260+K00083+K23260+K01188+K05350+K05350+K10775+K13065+K00430+K00430+K00430+K01188+K00430+K00487+K05349+K00430+K23260+K23260+K23260+K00430+K01188+K09755+K00430+K00430+…
Flavonoid biosynthesis	ko00941	48	160	2475	14073	LOC_Os01g53350;LOC_Os01g61610;LOC_Os02g26770;LOC_Os02g26810;LOC_Os02g43670;LOC_Os03g18030;LOC_Os03g25150;LOC_Os03g60509;LOC_Os04g01140;LOC_Os04g51990;LOC_Os04g52190;LOC_Os04g53800;LOC_Os04g53860;LOC_Os05g25640;LOC_Os05g45080;LOC_Os05g45090;LOC_Os05g45100;LOC_Os05g45150;LOC_Os05g45170;LOC_Os05g45180;LOC_Os06g07941;LOC_Os06g08041;LOC_Os06g23560;LOC_Os06g45380;LOC_Os06g46920;LOC_Os07g32010;LOC_Os07g…	K22845+K05278+K00487+K00487+K13065+K05278+K13083+K01859+K23180+K13065+K01859+K08695+K08695+K00487+K22845+K22845+K22845+K22845+K22845+K22845+K05278+K05278+K22845+K01859+K13082+K22845+K22845+K22845+K00660+K13082+K13082+K08695+K13082+K13065+K22845+K13065+K09754+K05280+K13065+K13065+K01859+K01859+K00660+K00660+K13065+K13065+K01859+K01859
Anthocyanin biosynthesis	ko00942	1	3	2475	14073	LOC_Os06g05284	K21383
Isoflavonoid biosynthesis	ko00943	8	22	2475	14073	LOC_Os02g28200;LOC_Os02g30100;LOC_Os02g30110;LOC_Os03g55230;LOC_Os03g55250;LOC_Os04g51660;LOC_Os06g05320;LOC_Os12g39310	K13264+K13260+K13260+K13260+K22932+K13264+K13264+K13260
Flavone and flavonol biosynthesis	ko00944	11	27	2475	14073	LOC_Os01g08110;LOC_Os02g28200;LOC_Os03g25150;LOC_Os04g44240;LOC_Os04g44250;LOC_Os04g51660;LOC_Os06g05320;LOC_Os10g16974;LOC_Os11g26920;LOC_Os11g26950;LOC_Os11g27370	K22771+K13264+K13083+K22771+K22771+K13264+K13264+K05280+K22772+K22772+K22772
Stilbenoid, diarylheptanoid and gingerol biosynthesis	ko00945	17	90	2475	14073	LOC_Os02g26770;LOC_Os02g26810;LOC_Os02g43670;LOC_Os04g11970;LOC_Os04g51990;LOC_Os05g25640;LOC_Os08g19420;LOC_Os08g43040;LOC_Os09g37200;LOC_Os10g07040;LOC_Os10g12050;LOC_Os10g23310;LOC_Os10g23820;LOC_Os11g19840;LOC_Os11g20160;LOC_Os11g42290;LOC_Os11g42370	K00487+K00487+K13065+K16040+K13065+K00487+K16040+K13065+K13065+K17212+K09754+K13065+K13065+K16040+K16040+K13065+K13065
Isoquinoline alkaloid biosynthesis	ko00950	13	56	2475	14073	LOC_Os01g55540;LOC_Os01g56380;LOC_Os02g14110;LOC_Os02g19924;LOC_Os02g19970;LOC_Os03g14730;LOC_Os03g32470;LOC_Os04g04950;LOC_Os04g20164;LOC_Os06g23684;LOC_Os08g43430;LOC_Os09g36550;LOC_Os11g42510	K14454+K01593+K14455+K00815+K00815+K22097+K14975+K00276+K00276+K00815+K22097+K00276+K00815
Tropane, piperidine and pyridine alkaloid biosynthesis	ko00960	14	291	2475	14073	LOC_Os01g55540;LOC_Os02g14110;LOC_Os02g19924;LOC_Os02g19970;LOC_Os02g47940;LOC_Os03g16220;LOC_Os04g04950;LOC_Os04g20070;LOC_Os04g20164;LOC_Os06g23684;LOC_Os09g36550;LOC_Os11g25160;LOC_Os11g42510;LOC_Os11g48000	K14454+K14455+K00815+K00815+K00817+K08081+K00276+K08081+K00276+K00815+K00276+K08081+K00815+K08081
Betalain biosynthesis	ko00965	6	29	2475	14073	LOC_Os01g44430;LOC_Os01g56380;LOC_Os01g65680;LOC_Os09g24820;LOC_Os09g29130;LOC_Os12g10630	K15777+K01593+K15777+K15777+K15777+K15777
Glucosinolate biosynthesis	ko00966	2	61	2475	14073	LOC_Os03g12890;LOC_Os10g40200	K00826+K00826
Aminoacyl-tRNA biosynthesis	ko00970	30	215	2475	14073	LOC_Os01g08500;LOC_Os01g12690;LOC_Os01g43610;LOC_Os01g49330;LOC_Os01g50616;LOC_Os01g54020;LOC_Os01g60810;LOC_Os01g72350;LOC_Os02g09100;LOC_Os02g10650;LOC_Os02g33500;LOC_Os02g53770;LOC_Os03g11120;LOC_Os03g16430;LOC_Os04g55050;LOC_Os05g32740;LOC_Os06g08390;LOC_Os06g13660;LOC_Os07g06940;LOC_Os07g30200;LOC_Os07g42520;LOC_Os08g14450;LOC_Os08g42560;LOC_Os09g08390;LOC_Os09g38420;LOC_Os10g42190;LOC_Os11g…	K22503+K01870+K01870+K00604+K02433+K01867+K01870+K01880+K01870+K02433+K01868+K01870+K01874+K01872+K02433+K22503+K04567+K01872+K01873+K01893+K01870+K01872+K01880+K02433+K01883+K01866+K01870+K02434+K01870+K01870
Biosynthesis of various secondary metabolites - part 2	ko00998	2	5	2475	14073	LOC_Os12g16240;LOC_Os12g16250	K21568+K21568
Biosynthesis of unsaturated fatty acids	ko01040	19	50	2475	14073	LOC_Os01g05744;LOC_Os01g06600;LOC_Os01g62660;LOC_Os01g65830;LOC_Os01g74020;LOC_Os02g48560;LOC_Os03g53010;LOC_Os04g02620;LOC_Os04g20280;LOC_Os04g40730;LOC_Os04g47120;LOC_Os05g07090;LOC_Os06g19530;LOC_Os06g24704;LOC_Os08g09950;LOC_Os08g10010;LOC_Os08g30340;LOC_Os11g24484;LOC_Os11g39220	K10703+K00232+K03921+K03921+K03921+K10256+K03921+K10251+K10703+K10251+K01068+K00232+K10251+K00232+K03921+K03921+K10703+K10251+K00232
Carbon metabolism	ko01200	139	379	2475	14073	ChrSy.fgenesh.gene.83;LOC_Os01g02020;LOC_Os01g04200;LOC_Os01g06600;LOC_Os01g09460;LOC_Os01g09570;LOC_Os01g37832;LOC_Os01g48990;LOC_Os01g52260;LOC_Os01g52500;LOC_Os01g53680;LOC_Os01g54030;LOC_Os01g54860;LOC_Os01g55540;LOC_Os01g55950;LOC_Os01g55960;LOC_Os01g58380;LOC_Os01g60190;LOC_Os01g61380;LOC_Os01g62420;LOC_Os01g62780;LOC_Os01g67860;LOC_Os01g71320;LOC_Os01g74510;LOC_Os02g02400;LOC_Os02g02970;LO…	K00948+K00626+K01810+K00232+K00844+K00850+K00600+K15918+K00640+K00029+K00850+K00029+K05605+K14454+K01455+K01455+K00074+K15633+K00026+K01803+K15919+K01623+K00844+K03841+K03781+K15919+K01602+K02437+K01738+K01647+K14455+K01895+K00134+K00025+K00855+K01834+K00948+K05298+K03781+K01913+K01681+K01783+K01455+K00850+K00121+K00121+K03841+K01913+K15633+K00036+K01006+K00600+K00026+K01807+K11517+K00261+K15919+…
2-Oxocarboxylic acid metabolism	ko01210	25	135	2475	14073	LOC_Os01g48446;LOC_Os01g55540;LOC_Os02g13840;LOC_Os02g14110;LOC_Os02g30630;LOC_Os02g46520;LOC_Os03g03670;LOC_Os03g04410;LOC_Os03g12890;LOC_Os03g17120;LOC_Os03g55280;LOC_Os04g32010;LOC_Os04g40310;LOC_Os05g05950;LOC_Os05g49800;LOC_Os07g01760;LOC_Os07g20544;LOC_Os07g42600;LOC_Os08g40110;LOC_Os10g12354;LOC_Os10g25130;LOC_Os10g40200;LOC_Os11g04670;LOC_Os12g04440;Oryza_sativa_newGene_2019	K00928+K14454+K01647+K14455+K01652+K01438+K14677+K01681+K00826+K00620+K00133+K01652+K00030+K00031+K00053+K14272+K00928+K00814+K14677+K00053+K00814+K00826+K01649+K01649+K00053
Fatty acid metabolism	ko01212	37	110	2475	14073	LOC_Os01g02020;LOC_Os01g05744;LOC_Os01g06600;LOC_Os01g48910;LOC_Os01g62660;LOC_Os01g65830;LOC_Os01g74020;LOC_Os02g17390;LOC_Os02g30060;LOC_Os02g43090;LOC_Os02g48560;LOC_Os03g01150;LOC_Os03g19680;LOC_Os03g53010;LOC_Os04g02620;LOC_Os04g20280;LOC_Os04g36800;LOC_Os04g40730;LOC_Os05g04170;LOC_Os05g04870;LOC_Os05g07090;LOC_Os05g25310;LOC_Os06g06350;LOC_Os06g19530;LOC_Os06g24704;LOC_Os07g07450;LOC_Os08g…	K00626+K10703+K00232+K01897+K03921+K03921+K03921+K10527+K00059+K10781+K10256+K01074+K01692+K03921+K10251+K10703+K09458+K10251+K01897+K00059+K00232+K01897+K01897+K10251+K00232+K00059+K03921+K03921+K10703+K00208+K10781+K01897+K10251+K00232+K07512+K01897+K01897
Biosynthesis of amino acids	ko01230	105	349	2475	14073	ChrSy.fgenesh.gene.83;LOC_Os01g01302;LOC_Os01g09570;LOC_Os01g16940;LOC_Os01g18860;LOC_Os01g27750;LOC_Os01g37832;LOC_Os01g48446;LOC_Os01g48960;LOC_Os01g52260;LOC_Os01g53680;LOC_Os01g55540;LOC_Os01g59920;LOC_Os01g60190;LOC_Os01g62420;LOC_Os01g62900;LOC_Os01g67860;LOC_Os02g08410;LOC_Os02g12900;LOC_Os02g13840;LOC_Os02g14110;LOC_Os02g24020;LOC_Os02g30630;LOC_Os02g38920;LOC_Os02g46520;LOC_Os02g47940;LO…	K00948+K00891+K00850+K11755+K00789+K13832+K00600+K00928+K00264+K00640+K00850+K14454+K22846+K15633+K01803+K12657+K01623+K01850+K01738+K01647+K14455+K00215+K01652+K00134+K01438+K00817+K01915+K01834+K00611+K00872+K00948+K14677+K00765+K01681+K01657+K01783+K00850+K10206+K00826+K00620+K01953+K22846+K15633+K01658+K00600+K00133+K01807+K01657+K01476+K00615+K01652+K00850+K00850+K00030+K00134+K00850+K01915+…
ABC transporters	ko02010	54	1219	2475	14073	LOC_Os01g08260;LOC_Os01g25010;LOC_Os01g34970;LOC_Os01g42370;LOC_Os01g42380;LOC_Os01g42900;LOC_Os01g45330;LOC_Os01g50080;LOC_Os01g52550;LOC_Os01g61270;LOC_Os01g61940;LOC_Os01g63150;LOC_Os01g68330;LOC_Os01g68410;LOC_Os01g73320;LOC_Os02g11760;LOC_Os02g21340;LOC_Os02g21750;LOC_Os02g46680;LOC_Os03g04920;LOC_Os03g06600;LOC_Os03g64200;LOC_Os04g49890;LOC_Os04g49900;LOC_Os05g01700;LOC_Os05g10730;LOC_Os05g…	K08712+K05658+K05658+K08712+K08712+K05681+K05665+K05658+K05658+K05665+K05681+K05665+K05658+K05665+K05665+K08712+K08711+K05658+K05658+K05666+K05658+K05681+K05665+K05665+K05677+K05665+K05681+K05665+K05658+K05665+K05663+K05666+K05658+K05658+K05674+K05665+K08712+K05681+K05657+K08712+K05681+K08712+K08712+K05681+K05681+K05681+K05681+K05681+K05665+K08712+K05681+K05681+K05681+K05665
Ribosome biogenesis in eukaryotes	ko03008	43	149	2475	14073	LOC_Os01g01620;LOC_Os01g27730;LOC_Os01g51980;LOC_Os02g01350;LOC_Os02g57590;LOC_Os03g02070;LOC_Os03g05720;LOC_Os03g06980;LOC_Os03g18840;LOC_Os03g22320;LOC_Os03g22730;LOC_Os03g22740;LOC_Os03g22880;LOC_Os03g25450;LOC_Os03g28270;LOC_Os03g41510;LOC_Os03g44530;LOC_Os04g40560;LOC_Os04g45130;LOC_Os04g50660;LOC_Os05g08360;LOC_Os05g31220;LOC_Os05g44320;LOC_Os05g51230;LOC_Os06g05350;LOC_Os06g16290;LOC_Os06g…	K11883+K14538+K14548+K14557+K14563+K11883+K14556+K14525+K14546+K14567+K14565+K14565+K14564+K11131+K14565+K14521+K14539+K14555+K11883+K14555+K14563+K14575+K14558+K14544+K14573+K11129+K07936+K14554+K14549+K14553+K11131+K12845+K14572+K14572+K11883+K14575+K11128+K01164+K14559+K14544+K14521+K14552+K14521
Ribosome	ko03010	50	399	2475	14073	LOC_Os01g06000;LOC_Os01g12280;LOC_Os01g14830;LOC_Os01g40640;LOC_Os01g48690;LOC_Os01g54540;LOC_Os01g59060;LOC_Os02g15900;LOC_Os02g32970;LOC_Os02g43600;LOC_Os02g46440;LOC_Os02g51790;LOC_Os02g57670;LOC_Os02g58230;LOC_Os03g03020;LOC_Os03g03360;LOC_Os03g07340;LOC_Os03g08350;LOC_Os03g10060;LOC_Os03g12020;LOC_Os03g15870;LOC_Os03g17580;LOC_Os03g20100;LOC_Os03g24020;LOC_Os03g26229;LOC_Os03g34040;LOC_Os03g…	K02957+K02995+K02906+K02945+K02968+K02871+K02914+K02888+K02952+K02884+K02881+K02904+K02939+K02934+K02867+K02931+K02881+K02885+K02946+K02876+K02926+K02864+K02945+K02933+K02997+K02988+K02952+K02933+K02996+K02879+K02881+K02990+K02945+K02885+K02871+K02945+K02888+K02907+K02863+K02916+K02981+K02929+K02902+K02927+K02961+K02953+K02911+K02881+K02941+K02976
RNA transport	ko03013	40	569	2475	14073	LOC_Os01g12660;LOC_Os01g43480;LOC_Os01g44394;LOC_Os01g56270;LOC_Os01g58220;LOC_Os01g63780;LOC_Os01g73880;LOC_Os01g74490;LOC_Os02g04660;LOC_Os02g17360;LOC_Os02g19770;LOC_Os03g05020;LOC_Os03g06980;LOC_Os03g17790;LOC_Os03g18350;LOC_Os03g60480;LOC_Os05g04700;LOC_Os05g40630;LOC_Os05g49170;LOC_Os06g39875;LOC_Os07g35240;LOC_Os07g48560;LOC_Os08g02690;LOC_Os08g11470;LOC_Os09g06920;LOC_Os09g10760;LOC_Os09g…	K03231+K03231+K14298+K14300+K03113+K14306+K03259+K14292+K02516+K18213+K03236+K05749+K14525+K03260+K14293+K14292+K03260+K03239+K03251+K07936+K14300+K14292+K03260+K14300+K14300+K13126+K00784+K14311+K05019+K03259+K14300+K03239+K13130+K14300+K01164+K03239+K14320+K14300+K14297+K14297
mRNA surveillance pathway	ko03015	13	229	2475	14073	LOC_Os01g59860;LOC_Os02g25870;LOC_Os02g53169;LOC_Os03g19570;LOC_Os03g63370;LOC_Os05g31020;LOC_Os05g46570;LOC_Os05g48150;LOC_Os06g19990;LOC_Os06g48310;LOC_Os07g48890;LOC_Os08g30820;LOC_Os09g10760	K14404+K03267+K14376+K14405+K14399+K03265+K14962+K11584+K11584+K14407+K14376+K14397+K13126
RNA degradation	ko03018	46	198	2475	14073	ChrSy.fgenesh.gene.28;LOC_Os01g09570;LOC_Os01g47256;LOC_Os01g53680;LOC_Os02g31220;LOC_Os02g34570;LOC_Os02g40460;LOC_Os02g50560;LOC_Os02g57030;LOC_Os03g04970;LOC_Os03g06190;LOC_Os03g08880;LOC_Os03g26870;LOC_Os03g63720;LOC_Os04g33450;LOC_Os04g39060;LOC_Os04g39420;LOC_Os04g49757;LOC_Os04g52340;LOC_Os05g05300;LOC_Os05g10650;LOC_Os05g44922;LOC_Os05g46290;LOC_Os05g47850;LOC_Os06g02380;LOC_Os06g04510;LO…	K04077+K00850+K03681+K00850+K12617+K03678+K00962+K12599+K07573+K04077+K12591+K00850+K12602+K12590+K00850+K01148+K00850+K00850+K12606+K01148+K00850+K00850+K04077+K01148+K04077+K01689+K00850+K12598+K00962+K12606+K12587+K01148+K00850+K12603+K01689+K13126+K12581+K00850+K00850+K04077+K12591+K12600+K12586+K01148+K04077+K04077
RNA polymerase	ko03020	36	739	2475	14073	LOC_Os01g03830;LOC_Os01g26240;LOC_Os01g37410;LOC_Os01g48720;LOC_Os01g70540;LOC_Os02g18310;LOC_Os02g20200;LOC_Os02g20470;LOC_Os03g02500;LOC_Os03g13260;LOC_Os03g21419;LOC_Os03g31200;LOC_Os03g63124;LOC_Os04g02960;LOC_Os04g35870;LOC_Os05g27060;LOC_Os05g30610;LOC_Os06g17060;LOC_Os06g23860;LOC_Os06g35550;LOC_Os06g40950;LOC_Os07g34410;LOC_Os07g35100;LOC_Os07g36270;LOC_Os08g15010;LOC_Os08g30670;LOC_Os09g…	K03006+K03006+K03006+K03023+K03006+K03006+K03006+K03006+K03006+K03006+K03006+K03006+K03006+K03006+K03006+K03006+K03006+K03006+K03006+K03006+K02999+K03006+K03006+K03006+K03006+K03006+K03006+K03006+K03006+K03002+K03006+K03005+K03006+K03006+K03017+K03006
Basal transcription factors	ko03022	2	64	2475	14073	LOC_Os03g29730;LOC_Os03g49490	K10844+K03143
DNA replication	ko03030	18	106	2475	14073	LOC_Os01g36390;LOC_Os01g45530;LOC_Os01g65400;LOC_Os02g42230;LOC_Os02g55410;LOC_Os02g56130;LOC_Os03g08400;LOC_Os03g11540;LOC_Os04g40050;LOC_Os04g48060;LOC_Os04g51490;LOC_Os05g14590;LOC_Os05g39850;LOC_Os08g02670;LOC_Os08g07840;LOC_Os11g13990;LOC_Os11g29380;LOC_Os12g37400	K02212+K03111+K02335+K10739+K02209+K04802+K07466+K07466+K10744+K10755+K07466+K02542+K02541+K10755+K02335+K10756+K02540+K02210
Spliceosome	ko03040	48	381	2475	14073	LOC_Os01g08370;LOC_Os01g12420;LOC_Os01g12430;LOC_Os01g16260;LOC_Os01g21420;LOC_Os01g43650;LOC_Os01g62290;LOC_Os01g65530;LOC_Os01g68460;LOC_Os01g68470;LOC_Os02g03040;LOC_Os02g32140;LOC_Os02g42406;LOC_Os02g48340;LOC_Os02g51890;LOC_Os03g12000;LOC_Os03g15890;LOC_Os03g31110;LOC_Os03g49430;LOC_Os03g61990;LOC_Os04g32620;LOC_Os04g40740;LOC_Os04g52330;LOC_Os05g05480;LOC_Os05g36910;LOC_Os05g38530;LOC_Os05g…	K12818+K03283+K03283+K12818+K12890+K12835+K03283+K12831+K03283+K03283+K12893+K12900+K12858+K12741+K12741+K12858+K12897+K03283+K12817+K12885+K12900+K12872+K12842+K12862+K03283+K03283+K12835+K12835+K12835+K12818+K12835+K12900+K03283+K12733+K12836+K12845+K12741+K12818+K12818+K12818+K12900+K12835+K11094+K12818+K12818+K12823+K12741+K03283
Proteasome	ko03050	10	85	2475	14073	LOC_Os01g16190;LOC_Os01g40330;LOC_Os02g11050;LOC_Os02g42320;LOC_Os04g47480;LOC_Os06g06030;LOC_Os07g25420;LOC_Os07g40040;LOC_Os07g42260;LOC_Os08g43540	K03030+K03029+K03066+K02726+K03029+K02737+K03031+K03038+K02730+K02731
Protein export	ko03060	14	111	2475	14073	LOC_Os01g05800;LOC_Os01g07700;LOC_Os01g56180;LOC_Os01g72800;LOC_Os02g03790;LOC_Os02g16709;LOC_Os03g02480;LOC_Os03g11440;LOC_Os03g43430;LOC_Os07g49080;LOC_Os08g15460;LOC_Os11g05552;LOC_Os11g05556;LOC_Os11g37130	K03217+K09648+K03100+K03110+K09648+K03100+K03217+K10956+K03116+K10956+K10956+K03106+K03106+K03116
Base excision repair	ko03410	17	82	2475	14073	LOC_Os01g58550;LOC_Os01g58690;LOC_Os01g65400;LOC_Os02g29380;LOC_Os02g32860;LOC_Os02g53530;LOC_Os02g56130;LOC_Os03g57260;LOC_Os04g40900;LOC_Os05g37350;LOC_Os05g37410;LOC_Os05g49250;LOC_Os06g44050;LOC_Os08g07840;LOC_Os08g36110;LOC_Os08g38170;LOC_Os12g10830	K01246+K01142+K02335+K10773+K10798+K10773+K04802+K10569+K03648+K10773+K10773+K01247+K01246+K02335+K10773+K01246+K03575
Nucleotide excision repair	ko03420	14	129	2475	14073	LOC_Os01g65400;LOC_Os02g42230;LOC_Os02g56130;LOC_Os03g08400;LOC_Os03g11540;LOC_Os03g29730;LOC_Os03g49490;LOC_Os04g48060;LOC_Os04g51410;LOC_Os04g51490;LOC_Os04g56309;LOC_Os08g02670;LOC_Os08g07840;LOC_Os11g13990	K02335+K10739+K04802+K07466+K07466+K10844+K03143+K10755+K10839+K07466+K10839+K10755+K02335+K10756
Mismatch repair	ko03430	14	92	2475	14073	LOC_Os01g45530;LOC_Os02g08330;LOC_Os02g42230;LOC_Os02g56130;LOC_Os03g08400;LOC_Os03g11540;LOC_Os04g42784;LOC_Os04g48060;LOC_Os04g51490;LOC_Os08g02670;LOC_Os09g24220;LOC_Os09g37930;LOC_Os10g36530;LOC_Os11g13990	K03111+K07456+K10739+K04802+K07466+K07466+K08737+K10755+K07466+K10755+K08737+K08739+K07456+K10756
Homologous recombination	ko03440	38	160	2475	14073	LOC_Os01g01689;LOC_Os01g07110;LOC_Os01g15530;LOC_Os01g45530;LOC_Os01g58114;LOC_Os01g62260;LOC_Os01g65400;LOC_Os01g67510;LOC_Os01g71690;LOC_Os02g29464;LOC_Os02g42230;LOC_Os03g06920;LOC_Os03g08400;LOC_Os03g11540;LOC_Os03g14030;LOC_Os03g14050;LOC_Os03g45960;LOC_Os03g46060;LOC_Os03g58100;LOC_Os03g60690;LOC_Os04g51490;LOC_Os05g32610;LOC_Os05g46490;LOC_Os06g47920;LOC_Os06g50240;LOC_Os07g05560;LOC_Os07g…	K04728+K08775+K10683+K03111+K10875+K12173+K02335+K03553+K03553+K10866+K10739+K10875+K07466+K07466+K12173+K12173+K12173+K12173+K10683+K10683+K07466+K10875+K11864+K10683+K12173+K10683+K10683+K02335+K12173+K12173+K15362+K12173+K03655+K04482+K12173+K12173+K10683+K08991
Non-homologous end-joining	ko03450	2	9	2475	14073	LOC_Os02g29464;LOC_Os03g53000	K10866+K10886
MAPK signaling pathway - plant	ko04016	147	619	2475	14073	LOC_Os01g02570;LOC_Os01g02600;LOC_Os01g02800;LOC_Os01g04580;LOC_Os01g09540;LOC_Os01g09930;LOC_Os01g09990;LOC_Os01g25820;LOC_Os01g28450;LOC_Os01g36790;LOC_Os01g40094;LOC_Os01g46760;LOC_Os01g47840;LOC_Os01g50370;LOC_Os01g50400;LOC_Os01g50410;LOC_Os01g50420;LOC_Os01g50940;LOC_Os01g51430;LOC_Os01g61210;LOC_Os01g61880;LOC_Os01g62760;LOC_Os01g64970;LOC_Os01g65010;LOC_Os01g65060;LOC_Os01g74550;LOC_Os02g…	K13416+K13416+K13416+K13416+K20728+K13422+K13422+K13447+K13449+K13416+K14497+K14497+K16224+K20716+K20716+K20716+K20716+K13422+K20726+K14496+K13447+K14497+K14498+K13416+K13416+K16224+K03781+K16224+K17686+K13425+K13425+K14510+K13416+K13414+K20718+K14509+K03781+K20547+K13422+K20558+K20604+K14497+K02183+K20557+K14498+K14510+K14498+K13414+K02183+K14516+K14509+K13416+K13420+K13416+K13422+K13422+K13420+…
Phosphatidylinositol signaling system	ko04070	37	173	2475	14073	LOC_Os01g62670;LOC_Os01g65330;LOC_Os01g71950;LOC_Os02g07350;LOC_Os02g26720;LOC_Os02g49870;LOC_Os02g52260;LOC_Os02g54650;LOC_Os03g02860;LOC_Os03g13520;LOC_Os03g16390;LOC_Os03g18080;LOC_Os03g19720;LOC_Os03g31180;LOC_Os03g51610;LOC_Os03g53200;LOC_Os04g08764;LOC_Os04g56580;LOC_Os04g59540;LOC_Os05g03610;LOC_Os05g08810;LOC_Os05g45900;LOC_Os06g15400;LOC_Os06g35060;LOC_Os07g28610;LOC_Os07g45280;LOC_Os07g…	K18081+K18081+K00901+K01092+K00913+K01092+K01092+K00901+K18081+K01099+K18081+K21797+K02183+K00901+K00913+K02183+K18081+K10572+K00921+K05857+K00914+K20279+K01092+K18081+K01092+K10047+K00889+K05857+K01099+K01099+K00889+K00889+K00889+K02183+K18081+K15422+K00901
Plant hormone signal transduction	ko04075	210	900	2475	14073	LOC_Os01g02570;LOC_Os01g02600;LOC_Os01g02800;LOC_Os01g04580;LOC_Os01g06220;LOC_Os01g09450;LOC_Os01g09800;LOC_Os01g09930;LOC_Os01g09990;LOC_Os01g12160;LOC_Os01g14510;LOC_Os01g18360;LOC_Os01g19160;LOC_Os01g28450;LOC_Os01g33110;LOC_Os01g36790;LOC_Os01g38610;LOC_Os01g40094;LOC_Os01g45860;LOC_Os01g46760;LOC_Os01g50940;LOC_Os01g51140;LOC_Os01g52290;LOC_Os01g57610;LOC_Os01g61210;LOC_Os01g62760;LOC_Os01g…	K13416+K13416+K13416+K13416+K14493+K14484+K14508+K13422+K13422+K14487+K13415+K14484+K13415+K13449+K13415+K13416+K12126+K14497+K14494+K14497+K13422+K12126+K14489+K14487+K14496+K14497+K13463+K13946+K14432+K14432+K14498+K13416+K13416+K14431+K13415+K14489+K14508+K14486+K13415+K13415+K13415+K14503+K13415+K14491+K14510+K14492+K12126+K14486+K13416+K14494+K14494+K13415+K14484+K13415+K14491+K14484+K12126+…
Ubiquitin mediated proteolysis	ko04120	41	286	2475	14073	LOC_Os01g03180;LOC_Os01g03300;LOC_Os01g13280;LOC_Os01g46926;LOC_Os01g48610;LOC_Os01g48620;LOC_Os01g48640;LOC_Os01g52110;LOC_Os01g52630;LOC_Os01g64570;LOC_Os01g70920;LOC_Os01g74146;LOC_Os02g06640;LOC_Os02g16040;LOC_Os02g28720;LOC_Os02g47180;LOC_Os02g49950;LOC_Os03g05270;LOC_Os03g13010;LOC_Os03g22680;LOC_Os03g24040;LOC_Os04g35570;LOC_Os04g35680;LOC_Os04g58920;LOC_Os05g01460;LOC_Os05g01610;LOC_Os05g…	K04506+K04506+K10581+K06689+K10581+K10581+K10581+K10144+K10615+K10260+K03347+K03364+K08770+K06689+K10260+K03363+K10260+K10144+K10260+K10144+K04506+K10615+K10260+K10260+K09561+K10615+K10260+K10590+K10260+K03357+K04506+K10615+K02927+K10260+K03094+K10579+K10260+K10260+K04506+K10615+K08770
Sulfur relay system	ko04122	4	14	2475	14073	LOC_Os02g04740;LOC_Os02g15870;LOC_Os02g56050;LOC_Os02g56080	K03635+K03639+K11996+K11996
SNARE interactions in vesicular transport	ko04130	5	51	2475	14073	LOC_Os01g73300;LOC_Os02g02720;LOC_Os04g44810;LOC_Os08g01920;LOC_Os12g05810	K08516+K08503+K08492+K08486+K08492
Autophagy - other	ko04136	14	53	2475	14073	LOC_Os01g10290;LOC_Os01g42850;LOC_Os02g55340;LOC_Os03g02980;LOC_Os03g14380;LOC_Os03g44200;LOC_Os03g53510;LOC_Os04g53240;LOC_Os04g58560;LOC_Os05g08810;LOC_Os07g32800;LOC_Os08g09240;LOC_Os10g41110;LOC_Os11g01010	K08343+K08337+K08333+K08269+K17907+K08334+K17890+K08341+K08342+K00914+K08341+K08341+K08343+K08341
Protein processing in endoplasmic reticulum	ko04141	52	421	2475	14073	LOC_Os01g04350;LOC_Os01g12420;LOC_Os01g12430;LOC_Os01g15010;LOC_Os01g43090;LOC_Os01g46926;LOC_Os01g50700;LOC_Os01g56070;LOC_Os01g62290;LOC_Os01g63250;LOC_Os01g68460;LOC_Os01g68470;LOC_Os01g70920;LOC_Os01g74580;LOC_Os02g16040;LOC_Os02g35820;LOC_Os02g36740;LOC_Os02g52150;LOC_Os02g54140;LOC_Os02g57240;LOC_Os03g11440;LOC_Os03g15960;LOC_Os03g16460;LOC_Os03g31110;LOC_Os03g58570;LOC_Os04g26870;LOC_Os04g…	K13993+K03283+K03283+K07953+K01456+K06689+K09503+K10666+K03283+K11863+K03283+K03283+K03347+K09523+K06689+K16196+K10661+K13993+K13993+K01456+K10956+K13993+K09562+K03283+K14003+K01456+K01456+K01456+K09580+K16196+K16196+K13525+K10839+K10839+K09561+K14007+K03283+K03283+K08057+K09580+K14007+K05546+K13993+K10956+K10956+K03283+K09487+K03094+K09487+K04079+K04374+K03283
Endocytosis	ko04144	58	325	2475	14073	LOC_Os01g01340;LOC_Os01g01350;LOC_Os01g12420;LOC_Os01g12430;LOC_Os01g20860;LOC_Os01g46580;LOC_Os01g47262;LOC_Os01g48900;LOC_Os01g52480;LOC_Os01g53240;LOC_Os01g54590;LOC_Os01g62290;LOC_Os01g62370;LOC_Os01g62950;LOC_Os01g68460;LOC_Os01g68470;LOC_Os01g72230;LOC_Os02g03610;LOC_Os02g06430;LOC_Os02g38300;LOC_Os03g01920;LOC_Os03g05820;LOC_Os03g13840;LOC_Os03g25760;LOC_Os03g31110;LOC_Os03g50210;LOC_Os03g…	K12198+K12198+K03283+K03283+K01115+K05758+K11866+K01528+K19366+K12472+K07904+K03283+K12471+K07904+K03283+K03283+K12486+K07937+K19476+K12195+K12486+K10396+K19366+K12486+K03283+K19476+K12189+K19476+K12486+K12198+K12472+K01115+K03283+K03283+K07897+K07897+K07904+K07897+K01115+K01115+K01115+K07901+K01115+K00889+K03283+K12489+K00889+K07897+K07904+K01115+K07889+K00889+K00889+K07937+K11866+K19476+K03283+…
Phagosome	ko04145	34	111	2475	14073	LOC_Os01g18050;LOC_Os01g51380;LOC_Os01g59150;LOC_Os02g02730;LOC_Os02g07870;LOC_Os02g47320;LOC_Os02g50860;LOC_Os03g01530;LOC_Os03g11440;LOC_Os03g11970;LOC_Os03g45920;LOC_Os03g51600;LOC_Os04g05080;LOC_Os04g44810;LOC_Os04g59540;LOC_Os05g08810;LOC_Os05g34170;LOC_Os05g43170;LOC_Os05g44050;LOC_Os05g46000;LOC_Os06g37180;LOC_Os06g38320;LOC_Os06g45120;LOC_Os07g36465;LOC_Os07g36470;LOC_Os07g49080;LOC_Os08g…	K07375+K02147+K07375+K07374+K02145+K02152+K04392+K07375+K10956+K07374+K07375+K07374+K02151+K08492+K00921+K00914+K07375+K08057+K07897+K07897+K02147+K07897+K02145+K02144+K02144+K10956+K10956+K07897+K02154+K07889+K07374+K08492+K02155+K07889
Peroxisome	ko04146	47	147	2475	14073	LOC_Os01g06600;LOC_Os01g16350;LOC_Os01g32080;LOC_Os01g48910;LOC_Os01g53060;LOC_Os02g02400;LOC_Os02g13170;LOC_Os02g19650;LOC_Os03g03910;LOC_Os03g07140;LOC_Os03g15860;LOC_Os03g31550;LOC_Os03g50040;LOC_Os03g57220;LOC_Os03g61360;LOC_Os03g64219;LOC_Os04g28520;LOC_Os04g28620;LOC_Os04g53210;LOC_Os05g01700;LOC_Os05g04170;LOC_Os05g05950;LOC_Os05g07090;LOC_Os05g19150;LOC_Os05g25310;LOC_Os05g25850;LOC_Os05g…	K00232+K01640+K12261+K01897+K13348+K03781+K13354+K08726+K03781+K13356+K13354+K00106+K00477+K11517+K08726+K13343+K13356+K13356+K11517+K05677+K01897+K00031+K00232+K08726+K01897+K04564+K13354+K08726+K04564+K01897+K00232+K03781+K08726+K04565+K13356+K13342+K00830+K03781+K00306+K08726+K08726+K13347+K01897+K00232+K01897+K01897+K00306
Plant-pathogen interaction	ko04626	238	1424	2475	14073	ChrUn.fgenesh.gene.26;LOC_Os01g02360;LOC_Os01g02570;LOC_Os01g02600;LOC_Os01g02800;LOC_Os01g04020;LOC_Os01g04580;LOC_Os01g06280;LOC_Os01g06890;LOC_Os01g09100;LOC_Os01g10900;LOC_Os01g23380;LOC_Os01g24820;LOC_Os01g25820;LOC_Os01g28450;LOC_Os01g32120;LOC_Os01g36790;LOC_Os01g41770;LOC_Os01g41890;LOC_Os01g43410;LOC_Os01g47370;LOC_Os01g47840;LOC_Os01g47900;LOC_Os01g48390;LOC_Os01g54890;LOC_Os01g57370;LO…	K13457+K13430+K13416+K13416+K13416+K13434+K13416+K13435+K13466+K18835+K13430+K13457+K13457+K13447+K13449+K13448+K13416+K13466+K13457+K13412+K15397+K16224+K13459+K13436+K13433+K05391+K13430+K13459+K13416+K13416+K18878+K13430+K13430+K13436+K16224+K16224+K13448+K13437+K13437+K13425+K13457+K13425+K18875+K13456+K13436+K13459+K02358+K05391+K13416+K13429+K18878+K13414+K13436+K15397+K13436+K13459+K02183+…
Circadian rhythm - plant	ko04712	43	128	2475	14073	LOC_Os01g17000;LOC_Os01g38610;LOC_Os01g51140;LOC_Os01g52640;LOC_Os02g05470;LOC_Os02g08150;LOC_Os02g39140;LOC_Os02g40510;LOC_Os02g45670;LOC_Os02g46030;LOC_Os02g49880;LOC_Os02g56140;LOC_Os03g07360;LOC_Os03g17570;LOC_Os03g50310;LOC_Os04g49450;LOC_Os05g04740;LOC_Os06g01670;LOC_Os06g06900;LOC_Os06g09370;LOC_Os06g15330;LOC_Os06g35940;LOC_Os06g44450;LOC_Os06g51260;LOC_Os07g34260;LOC_Os07g47140;LOC_Os07g…	K16222+K12126+K12126+K16240+K12130+K12135+K12126+K12127+K12133+K12133+K12135+K12126+K16222+K12129+K12135+K12133+K12126+K12133+K12126+K12126+K12135+K16223+K12135+K12133+K00660+K12135+K16222+K12129+K12133+K12115+K12126+K16221+K12135+K12116+K16223+K12130+K12126+K12130+K16221+K00660+K12116+K00660+K12126

## Sheet: H0-H24
#Pathway	ko_ID	DEgene	gene	DEgene_all	gene_all	Gene_id	KOs
Glycolysis / Gluconeogenesis	ko00010	64	204	2151	14073	LOC_Os01g04200;LOC_Os01g09460;LOC_Os01g62430;LOC_Os01g62860;LOC_Os01g62870;LOC_Os01g71320;LOC_Os01g74510;LOC_Os02g01510;LOC_Os02g07260;LOC_Os02g38920;LOC_Os02g43194;LOC_Os02g43280;LOC_Os02g48360;LOC_Os02g49720;LOC_Os03g08880;LOC_Os03g09020;LOC_Os03g19250;LOC_Os03g20880;LOC_Os03g21260;LOC_Os03g46910;LOC_Os03g50480;LOC_Os03g60370;LOC_Os04g33190;LOC_Os04g33450;LOC_Os04g38540;LOC_Os04g39420;LOC_Os04g…	K01810+K00844+K01803+K00002+K00002+K00844+K03841+K00016+K00927+K00134+K00128+K00128+K00895+K00128+K00850+K00121+K01913+K00873+K15633+K00873+K01835+K03103+K01895+K00850+K01785+K00850+K01803+K01792+K01803+K01006+K03841+K00002+K00002+K00927+K00850+K00627+K01689+K00161+K01810+K00895+K03841+K00927+K01623+K00134+K01792+K00895+K00627+K00850+K00131+K01689+K01895+K14085+K00850+K01803+K00850+K01785+K00001+…
Citrate cycle (TCA cycle)	ko00020	14	80	2151	14073	LOC_Os01g61380;LOC_Os02g13840;LOC_Os02g40900;LOC_Os03g04410;LOC_Os04g40310;LOC_Os04g46560;LOC_Os06g01630;LOC_Os06g13720;LOC_Os07g43700;LOC_Os08g09200;LOC_Os08g33440;LOC_Os09g03180;LOC_Os11g47330;LOC_Os12g43630	K00026+K01647+K00025+K01681+K00030+K00025+K00627+K00161+K00026+K01681+K00627+K00030+K01648+K00026
Pentose phosphate pathway	ko00030	26	78	2151	14073	LOC_Os01g04200;LOC_Os01g70170;LOC_Os01g74510;LOC_Os02g48360;LOC_Os03g01018;LOC_Os03g08880;LOC_Os03g50480;LOC_Os04g19740;LOC_Os04g33450;LOC_Os04g39420;LOC_Os04g40874;LOC_Os05g36270;LOC_Os05g44922;LOC_Os06g14510;LOC_Os06g22060;LOC_Os06g41360;LOC_Os06g45370;LOC_Os07g41280;LOC_Os08g02700;LOC_Os08g05830;LOC_Os08g25720;LOC_Os08g34050;LOC_Os08g34210;LOC_Os09g29239;LOC_Os09g38510;LOC_Os10g26570	K01810+K00616+K03841+K00895+K00948+K00850+K01835+K00615+K00850+K00850+K00036+K03841+K00850+K01810+K00895+K00948+K03841+K01057+K01623+K00616+K00895+K00850+K00131+K00850+K00850+K00850
Pentose and glucuronate interconversions	ko00040	31	229	2151	14073	LOC_Os01g20980;LOC_Os01g36620;LOC_Os01g57854;LOC_Os01g58500;LOC_Os01g62860;LOC_Os01g62870;LOC_Os01g66710;LOC_Os01g70310;LOC_Os01g72380;LOC_Os02g01380;LOC_Os02g43300;LOC_Os02g54030;LOC_Os03g02240;LOC_Os03g28090;LOC_Os03g55070;LOC_Os04g05050;LOC_Os04g07110;LOC_Os05g38230;LOC_Os05g39690;LOC_Os05g46510;LOC_Os05g46520;LOC_Os05g50260;LOC_Os06g06080;LOC_Os07g41650;LOC_Os07g47290;LOC_Os08g04810;LOC_Os08g…	K01051+K01728+K01051+K01728+K00002+K00002+K01184+K16190+K01728+K01051+K01051+K01184+K01051+K01051+K00012+K01728+K01728+K00002+K00002+K01213+K01213+K01184+K01805+K01051+K01805+K01805+K01184+K00008+K01184+K01728+K00012
Fructose and mannose metabolism	ko00051	35	103	2151	14073	LOC_Os01g09460;LOC_Os01g47400;LOC_Os01g54300;LOC_Os01g62430;LOC_Os01g71320;LOC_Os01g74510;LOC_Os02g48360;LOC_Os03g08880;LOC_Os03g51000;LOC_Os03g61270;LOC_Os03g61280;LOC_Os04g33450;LOC_Os04g39420;LOC_Os04g44870;LOC_Os04g58570;LOC_Os05g25480;LOC_Os05g36270;LOC_Os05g44922;LOC_Os06g04620;LOC_Os06g06080;LOC_Os06g22060;LOC_Os06g44260;LOC_Os06g45370;LOC_Os07g47290;LOC_Os08g02700;LOC_Os08g04810;LOC_Os08g…	K00844+K19355+K19355+K01803+K00844+K03841+K00895+K00850+K00863+K19355+K19355+K00850+K00850+K01803+K01803+K19355+K03841+K00850+K01711+K01805+K00895+K02377+K03841+K01805+K01623+K01805+K00966+K00895+K00850+K00008+K00850+K01803+K00850+K00850+K01809
Galactose metabolism	ko00052	35	178	2151	14073	LOC_Os01g09460;LOC_Os01g38190;LOC_Os01g39830;LOC_Os01g65460;LOC_Os01g71320;LOC_Os02g33110;LOC_Os03g06940;LOC_Os03g08880;LOC_Os03g10140;LOC_Os03g13400;LOC_Os03g15020;LOC_Os03g20120;LOC_Os03g50480;LOC_Os03g59430;LOC_Os04g33450;LOC_Os04g38540;LOC_Os04g39420;LOC_Os04g56930;LOC_Os05g44922;LOC_Os05g51670;LOC_Os06g07600;LOC_Os06g46340;LOC_Os07g10840;LOC_Os07g48160;LOC_Os07g48830;LOC_Os08g34050;LOC_Os09g…	K00844+K01193+K12309+K12309+K00844+K01193+K12309+K00850+K12309+K12309+K12309+K18819+K01835+K06617+K00850+K01785+K00850+K01193+K00850+K01784+K06617+K01187+K06617+K07407+K18819+K00850+K01193+K01193+K00850+K01784+K00850+K01785+K00850+K07407+K12309
Ascorbate and aldarate metabolism	ko00053	22	118	2151	14073	LOC_Os01g49360;LOC_Os01g70310;LOC_Os02g34810;LOC_Os02g43194;LOC_Os02g43280;LOC_Os02g49720;LOC_Os03g07600;LOC_Os03g55070;LOC_Os04g29090;LOC_Os04g35520;LOC_Os04g51300;LOC_Os05g02530;LOC_Os06g36560;LOC_Os06g37080;LOC_Os08g02230;LOC_Os08g05820;LOC_Os08g41090;LOC_Os09g26880;LOC_Os09g39380;LOC_Os11g08300;LOC_Os12g08810;LOC_Os12g25690	K00103+K16190+K00434+K00128+K00128+K00128+K10047+K00012+K00103+K00434+K00434+K21888+K00469+K00423+K00103+K00423+K00434+K14085+K08232+K00128+K14190+K00012
Fatty acid biosynthesis	ko00061	14	63	2151	14073	LOC_Os01g48910;LOC_Os02g10320;LOC_Os02g43090;LOC_Os03g28420;LOC_Os03g53010;LOC_Os04g36800;LOC_Os05g04170;LOC_Os06g06350;LOC_Os07g07450;LOC_Os07g42420;LOC_Os08g10010;LOC_Os09g10600;LOC_Os12g04990;LOC_Os12g07110	K01897+K09458+K10781+K09458+K03921+K09458+K01897+K01897+K00059+K09458+K03921+K00208+K01897+K01897
Fatty acid elongation	ko00062	18	228	2151	14073	LOC_Os01g34560;LOC_Os01g47370;LOC_Os02g47744;LOC_Os03g01150;LOC_Os03g26530;LOC_Os04g02620;LOC_Os04g20280;LOC_Os05g49240;LOC_Os05g49900;LOC_Os05g50340;LOC_Os06g14810;LOC_Os06g15170;LOC_Os06g19530;LOC_Os06g19540;LOC_Os06g19590;LOC_Os08g30340;LOC_Os10g07010;LOC_Os10g33370	K15397+K15397+K15397+K01074+K15397+K10251+K10703+K15397+K15397+K15397+K15397+K15397+K10251+K10251+K10251+K10703+K15397+K15397
Fatty acid degradation	ko00071	27	67	2151	14073	LOC_Os01g02020;LOC_Os01g48910;LOC_Os02g17390;LOC_Os02g43194;LOC_Os02g43280;LOC_Os02g49720;LOC_Os03g09020;LOC_Os04g48460;LOC_Os05g04170;LOC_Os05g07090;LOC_Os05g45300;LOC_Os06g03930;LOC_Os06g06350;LOC_Os06g24704;LOC_Os07g47820;LOC_Os09g26880;LOC_Os10g07229;LOC_Os10g38090;LOC_Os10g38110;LOC_Os10g38120;LOC_Os11g08300;LOC_Os11g10480;LOC_Os11g10510;LOC_Os11g10520;LOC_Os11g39220;LOC_Os12g04990;LOC_Os12g…	K00626+K01897+K10527+K00128+K00128+K00128+K00121+K20495+K01897+K00232+K07517+K20495+K01897+K00232+K00249+K14085+K00001+K20495+K20495+K20495+K00128+K18857+K18857+K18857+K00232+K01897+K01897
Synthesis and degradation of ketone bodies	ko00072	4	12	2151	14073	LOC_Os01g02020;LOC_Os01g16350;LOC_Os01g17390;LOC_Os03g02710	K00626+K01640+K01640+K01641
Cutin, suberine and wax biosynthesis	ko00073	29	90	2151	14073	LOC_Os01g08810;LOC_Os01g48874;LOC_Os01g59000;LOC_Os01g59020;LOC_Os01g72270;LOC_Os02g56920;LOC_Os03g04660;LOC_Os03g04680;LOC_Os03g07140;LOC_Os03g12260;LOC_Os04g28520;LOC_Os04g28620;LOC_Os04g33370;LOC_Os04g43200;LOC_Os04g48460;LOC_Os06g03930;LOC_Os06g05790;LOC_Os06g14324;LOC_Os06g14370;LOC_Os08g16260;LOC_Os08g20200;LOC_Os08g44360;LOC_Os09g25850;LOC_Os09g39410;LOC_Os10g34480;LOC_Os10g38090;LOC_Os10g…	K15405+K15406+K13407+K20769+K20769+K15404+K15402+K15402+K13356+K20769+K13356+K13356+K21995+K17991+K20495+K20495+K15400+K17991+K17991+K15405+K13356+K13356+K15404+K13356+K15402+K20495+K20495+K20495+K15400
Steroid biosynthesis	ko00100	15	52	2151	14073	LOC_Os01g11270;LOC_Os01g11340;LOC_Os02g04690;LOC_Os02g04710;LOC_Os03g01820;LOC_Os03g29150;LOC_Os03g59620;LOC_Os05g12040;LOC_Os07g01150;LOC_Os07g10600;LOC_Os07g31599;LOC_Os08g41780;LOC_Os10g25780;LOC_Os11g32240;LOC_Os11g48020	K09832+K09832+K01853+K01853+K14423+K23558+K14674+K05917+K14424+K00559+K14674+K01052+K09828+K05917+K14424
Ubiquinone and other terpenoid-quinone biosynthesis	ko00130	17	81	2151	14073	LOC_Os01g67540;LOC_Os01g67550;LOC_Os02g07160;LOC_Os02g19924;LOC_Os02g26770;LOC_Os02g26810;LOC_Os02g46970;LOC_Os02g47310;LOC_Os03g09060;LOC_Os05g25640;LOC_Os06g05910;LOC_Os06g23684;LOC_Os06g44840;LOC_Os07g08200;LOC_Os08g03630;LOC_Os08g14760;LOC_Os11g42510	K01904+K06126+K00457+K00815+K00487+K00487+K01904+K05928+K23094+K00487+K00591+K00815+K09833+K12502+K14760+K01904+K00815
Oxidative phosphorylation	ko00190	37	211	2151	14073	LOC_Os01g22900;LOC_Os01g51380;LOC_Os01g58024;LOC_Os01g64670;LOC_Os02g47320;LOC_Os02g47600;LOC_Os03g14690;LOC_Os03g20020;LOC_Os03g48310;LOC_Os03g55874;LOC_Os04g16740;LOC_Os04g16742;LOC_Os04g16748;LOC_Os04g33490;LOC_Os04g55040;LOC_Os05g02310;LOC_Os05g36260;LOC_Os05g51530;LOC_Os06g37180;LOC_Os06g45120;LOC_Os06g46435;LOC_Os07g10500;LOC_Os07g36465;LOC_Os07g36470;LOC_Os08g14860;LOC_Os10g10500;LOC_Os10g…	K03884+K02147+K05581+K01507+K02152+K01507+K02154+K03884+K01535+K02112+K02111+K05573+K02109+K03884+K02149+K01507+K01507+K02148+K02147+K02145+K05575+K00417+K02144+K02144+K00417+K02154+K02108+K05577+K05574+K02109+K02110+K02108+K02155+K03955+K02155+K02112+K02128
Photosynthesis	ko00195	25	189	2151	14073	LOC_Os01g01160;LOC_Os01g59090;LOC_Os03g17174;LOC_Os03g48040;LOC_Os03g55874;LOC_Os04g16740;LOC_Os04g16748;LOC_Os04g16760;LOC_Os04g16866;LOC_Os04g33630;LOC_Os04g59440;LOC_Os05g37140;LOC_Os06g01850;LOC_Os06g39708;LOC_Os07g05360;LOC_Os07g05365;LOC_Os07g05400;LOC_Os07g38000;LOC_Os10g21236;LOC_Os10g32400;LOC_Os10g38234;LOC_Os10g38272;LOC_Os10g38274;LOC_Os10g38276;LOC_Os12g10570	K02634+K02717+K02717+K02639+K02112+K02111+K02109+K02689+K02712+K02639+K03542+K02639+K02641+K02704+K03541+K03541+K02641+K08906+K02108+K02717+K02690+K02109+K02110+K02108+K02112
Photosynthesis - antenna proteins	ko00196	5	14	2151	14073	LOC_Os02g10390;LOC_Os08g33820;LOC_Os09g12540;LOC_Os09g17740;LOC_Os09g26810	K08909+K08910+K14172+K08912+K08908
Arginine biosynthesis	ko00220	11	48	2151	14073	LOC_Os01g55540;LOC_Os02g46520;LOC_Os02g57280;LOC_Os03g31690;LOC_Os03g58040;LOC_Os04g01590;LOC_Os04g05010;LOC_Os06g10770;LOC_Os08g40110;LOC_Os09g19980;LOC_Os10g25130	K14454+K01438+K00611+K14682+K00261+K01476+K00611+K14677+K14677+K13427+K00814
Purine metabolism	ko00230	40	297	2151	14073	LOC_Os01g14810;LOC_Os02g13910;LOC_Os02g40010;LOC_Os02g41590;LOC_Os03g01018;LOC_Os03g17200;LOC_Os03g20880;LOC_Os03g25440;LOC_Os03g31550;LOC_Os03g31620;LOC_Os03g46910;LOC_Os03g50480;LOC_Os04g42520;LOC_Os04g57540;LOC_Os05g06890;LOC_Os05g06940;LOC_Os05g35580;LOC_Os05g48840;LOC_Os06g14620;LOC_Os06g41360;LOC_Os07g42160;LOC_Os07g46630;LOC_Os07g49270;LOC_Os08g01530;LOC_Os08g01770;LOC_Os08g33850;LOC_Os08g…	K01081+K01768+K00759+K00856+K00948+K01513+K00873+K01510+K00106+K01768+K00873+K01835+K00759+K00939+K00951+K00951+K00764+K01510+K10808+K00948+K00951+K01488+K01490+K01510+K00939+K01510+K01768+K01768+K00951+K18453+K14641+K00873+K14641+K14641+K00860+K00940+K01522+K00939+K00940+K18151
Caffeine metabolism	ko00232	1	2	2151	14073	LOC_Os03g31550	K00106
Pyrimidine metabolism	ko00240	26	103	2151	14073	LOC_Os01g14810;LOC_Os01g46570;LOC_Os01g51540;LOC_Os01g72250;LOC_Os02g50350;LOC_Os02g53790;LOC_Os03g17200;LOC_Os03g25440;LOC_Os05g33630;LOC_Os05g48840;LOC_Os06g02000;LOC_Os06g10200;LOC_Os06g14620;LOC_Os07g30170;LOC_Os07g43170;LOC_Os08g01530;LOC_Os08g15030;LOC_Os08g33850;LOC_Os08g44370;LOC_Os09g39440;LOC_Os11g03230;LOC_Os11g25260;LOC_Os11g25330;LOC_Os12g06800;LOC_Os12g36194;LOC_Os12g36950	K01081+K01937+K01489+K13421+K00207+K13800+K01513+K01510+K01240+K01510+K13800+K13800+K10808+K01431+K13800+K01510+K00609+K01510+K01240+K01240+K14641+K14641+K14641+K00940+K00940+K01937
Alanine, aspartate and glutamate metabolism	ko00250	15	154	2151	14073	LOC_Os01g55540;LOC_Os03g07570;LOC_Os03g18130;LOC_Os03g58040;LOC_Os04g37500;LOC_Os04g52440;LOC_Os04g52450;LOC_Os04g55710;LOC_Os05g35580;LOC_Os05g39770;LOC_Os05g48200;LOC_Os08g10510;LOC_Os08g15030;LOC_Os10g25130;LOC_Os11g03900	K14454+K00827+K01953+K00261+K01580+K16871+K16871+K13051+K00764+K00827+K00264+K16871+K00609+K00814+K00820
Glycine, serine and threonine metabolism	ko00260	20	113	2151	14073	LOC_Os01g51410;LOC_Os02g07410;LOC_Os03g07570;LOC_Os03g21260;LOC_Os03g63330;LOC_Os04g04950;LOC_Os04g20164;LOC_Os04g39020;LOC_Os04g53230;LOC_Os05g35440;LOC_Os05g39770;LOC_Os06g04630;LOC_Os06g23114;LOC_Os06g44460;LOC_Os06g44500;LOC_Os09g26880;LOC_Os09g32290;LOC_Os09g36550;LOC_Os10g37180;LOC_Os12g35890	K00281+K02437+K00827+K15633+K00928+K00276+K00276+K00130+K00605+K00600+K00827+K01620+K00276+K00058+K00058+K14085+K00306+K00276+K02437+K00306
Monobactam biosynthesis	ko00261	1	19	2151	14073	LOC_Os03g63330	K00928
Cysteine and methionine metabolism	ko00270	51	185	2151	14073	LOC_Os01g09700;LOC_Os01g18640;LOC_Os01g39860;LOC_Os01g55540;LOC_Os01g59920;LOC_Os01g61380;LOC_Os02g01510;LOC_Os02g12900;LOC_Os02g15550;LOC_Os02g19924;LOC_Os02g39790;LOC_Os02g40900;LOC_Os02g53180;LOC_Os03g04140;LOC_Os03g07570;LOC_Os03g10050;LOC_Os03g12110;LOC_Os03g12890;LOC_Os03g20850;LOC_Os03g29350;LOC_Os03g46230;LOC_Os03g51740;LOC_Os03g63330;LOC_Os04g08350;LOC_Os04g46560;LOC_Os04g48850;LOC_Os05g…	K01762+K22207+K05933+K14454+K22846+K00026+K00016+K01738+K00797+K00815+K01611+K00025+K05933+K00640+K00827+K00640+K00547+K00826+K22846+K00789+K16054+K01762+K00928+K13034+K00025+K20772+K00789+K05933+K05933+K17398+K00827+K00640+K01760+K00815+K00797+K00058+K00058+K00789+K00026+K22846+K05933+K23977+K08967+K01761+K00826+K01251+K16054+K21456+K00815+K21456+K00026
Valine, leucine and isoleucine degradation	ko00280	29	90	2151	14073	LOC_Os01g02020;LOC_Os01g10450;LOC_Os01g16350;LOC_Os01g17390;LOC_Os01g21160;LOC_Os02g43194;LOC_Os02g43280;LOC_Os02g43720;LOC_Os02g49720;LOC_Os02g52040;LOC_Os03g02710;LOC_Os03g07570;LOC_Os03g12890;LOC_Os05g03480;LOC_Os05g39770;LOC_Os05g44290;LOC_Os05g49070;LOC_Os05g50190;LOC_Os06g11660;LOC_Os07g07470;LOC_Os07g09060;LOC_Os07g47820;LOC_Os08g32850;LOC_Os08g37840;LOC_Os09g26880;LOC_Os10g40200;LOC_Os11g…	K00626+K01968+K01640+K01640+K09699+K00128+K00128+K05607+K00128+K00020+K01641+K00827+K00826+K00253+K00827+K01968+K00020+K01968+K00020+K00167+K00140+K00249+K01969+K00020+K14085+K00826+K00128+K00166+K01968
Valine, leucine and isoleucine biosynthesis	ko00290	7	27	2151	14073	LOC_Os03g12890;LOC_Os04g32010;LOC_Os05g49800;LOC_Os10g40200;LOC_Os11g04670;LOC_Os12g04440;Oryza_sativa_newGene_2019	K00826+K01652+K00053+K00826+K01649+K01649+K00053
Lysine biosynthesis	ko00300	2	24	2151	14073	LOC_Os03g09910;LOC_Os03g63330	K10206+K00928
Lysine degradation	ko00310	11	64	2151	14073	LOC_Os01g02020;LOC_Os02g43194;LOC_Os02g43280;LOC_Os02g49720;LOC_Os02g54254;LOC_Os04g34610;LOC_Os09g26880;LOC_Os09g32290;LOC_Os09g38440;LOC_Os11g08300;LOC_Os12g35890	K00626+K00128+K00128+K00128+K14157+K11426+K14085+K00306+K11422+K00128+K00306
Arginine and proline metabolism	ko00330	23	114	2151	14073	LOC_Os01g51320;LOC_Os01g55540;LOC_Os01g62900;LOC_Os02g15550;LOC_Os02g28110;LOC_Os02g28470;LOC_Os02g39790;LOC_Os02g43194;LOC_Os02g43280;LOC_Os02g49720;LOC_Os03g44150;LOC_Os03g58890;LOC_Os04g01590;LOC_Os04g39210;LOC_Os04g53195;LOC_Os04g54560;LOC_Os05g38150;LOC_Os05g43830;LOC_Os06g33710;LOC_Os09g19980;LOC_Os09g26880;LOC_Os10g40360;LOC_Os11g08300	K12259+K14454+K12657+K00797+K01581+K14329+K01611+K00128+K00128+K00128+K00819+K00472+K01476+K10536+K17839+K14329+K12657+K01259+K00797+K13427+K14085+K00318+K00128
Histidine metabolism	ko00340	6	30	2151	14073	LOC_Os02g43194;LOC_Os02g43280;LOC_Os02g49720;LOC_Os04g04640;LOC_Os09g26880;LOC_Os11g08300	K00128+K00128+K00128+K01590+K14085+K00128
Tyrosine metabolism	ko00350	20	72	2151	14073	LOC_Os01g55540;LOC_Os01g56380;LOC_Os02g07160;LOC_Os02g10310;LOC_Os02g19924;LOC_Os03g09020;LOC_Os03g61330;LOC_Os04g04950;LOC_Os04g20164;LOC_Os06g01360;LOC_Os06g23114;LOC_Os06g23684;LOC_Os06g48600;LOC_Os09g36550;LOC_Os10g07229;LOC_Os10g23900;LOC_Os11g10480;LOC_Os11g10510;LOC_Os11g10520;LOC_Os11g42510	K14454+K01593+K00457+K01555+K00815+K00121+K01557+K00276+K00276+K00451+K00276+K00815+K07253+K00276+K00001+K01593+K18857+K18857+K18857+K00815
Phenylalanine metabolism	ko00360	18	84	2151	14073	LOC_Os01g55540;LOC_Os01g56380;LOC_Os01g58380;LOC_Os02g07160;LOC_Os02g19924;LOC_Os02g41630;LOC_Os02g41650;LOC_Os02g41670;LOC_Os04g04950;LOC_Os04g20164;LOC_Os04g43760;LOC_Os04g43800;LOC_Os06g23114;LOC_Os06g23684;LOC_Os06g48600;LOC_Os09g36550;LOC_Os10g23900;LOC_Os11g42510	K14454+K01593+K00074+K00457+K00815+K13064+K10775+K10775+K00276+K00276+K13064+K10775+K00276+K00815+K07253+K00276+K01593+K00815
Tryptophan metabolism	ko00380	21	227	2151	14073	LOC_Os01g02020;LOC_Os01g07500;LOC_Os01g16714;LOC_Os01g48220;LOC_Os01g56380;LOC_Os02g37890;LOC_Os02g43194;LOC_Os02g43280;LOC_Os02g49720;LOC_Os04g03980;LOC_Os04g39980;LOC_Os05g48760;LOC_Os06g10170;LOC_Os06g51150;LOC_Os07g25540;LOC_Os08g43230;LOC_Os09g17560;LOC_Os09g26880;LOC_Os10g02880;LOC_Os10g23900;LOC_Os11g08300	K00626+K16903+K11816+K16903+K01593+K23947+K00128+K00128+K00128+K11816+K23947+K16903+K11816+K03781+K11816+K03781+K22588+K14085+K22588+K01593+K00128
Phenylalanine, tyrosine and tryptophan biosynthesis	ko00400	16	75	2151	14073	LOC_Os01g01302;LOC_Os01g15460;LOC_Os01g27750;LOC_Os01g55540;LOC_Os02g19924;LOC_Os03g05800;LOC_Os03g15780;LOC_Os03g50880;LOC_Os04g38950;LOC_Os04g39270;LOC_Os04g54800;LOC_Os06g23684;LOC_Os07g42960;LOC_Os09g08130;LOC_Os10g37980;LOC_Os11g42510	K00891+K13832+K13832+K14454+K00815+K01657+K01657+K01658+K01658+K01609+K00891+K00815+K01626+K01609+K05359+K00815
Benzoxazinoid biosynthesis	ko00402	11	37	2151	14073	LOC_Os01g36294;LOC_Os01g36350;LOC_Os03g48430;LOC_Os03g58300;LOC_Os06g14390;LOC_Os06g14400;LOC_Os07g13770;LOC_Os07g13810;LOC_Os08g01480;LOC_Os08g30100;LOC_Os11g25454	K13223+K13223+K13229+K13222+K13229+K13229+K13227+K13227+K13223+K13229+K13227
beta-Alanine metabolism	ko00410	18	60	2151	14073	LOC_Os01g51320;LOC_Os02g43194;LOC_Os02g43280;LOC_Os02g49720;LOC_Os02g50350;LOC_Os04g04950;LOC_Os04g20164;LOC_Os04g37500;LOC_Os04g53195;LOC_Os05g07090;LOC_Os06g23114;LOC_Os06g24704;LOC_Os07g09060;LOC_Os07g30170;LOC_Os09g26880;LOC_Os09g36550;LOC_Os11g08300;LOC_Os11g39220	K12259+K00128+K00128+K00128+K00207+K00276+K00276+K01580+K17839+K00232+K00276+K00232+K00140+K01431+K14085+K00276+K00128+K00232
Taurine and hypotaurine metabolism	ko00430	2	9	2151	14073	LOC_Os01g05810;LOC_Os04g37500	K18592+K01580
Phosphonate and phosphinate metabolism	ko00440	2	13	2151	14073	LOC_Os06g10280;LOC_Os08g31860	K00993+K00993
Selenocompound metabolism	ko00450	2	30	2151	14073	LOC_Os06g07860;LOC_Os10g37340	K01760+K01761
Cyanoamino acid metabolism	ko00460	41	176	2151	14073	LOC_Os01g05810;LOC_Os01g32110;LOC_Os01g55950;LOC_Os01g57770;LOC_Os01g59819;LOC_Os01g59840;LOC_Os01g70520;LOC_Os01g70830;LOC_Os01g70850;LOC_Os01g70860;LOC_Os02g42350;LOC_Os03g11420;LOC_Os03g41180;LOC_Os03g49600;LOC_Os03g53860;LOC_Os03g63310;LOC_Os04g08350;LOC_Os04g39814;LOC_Os04g43360;LOC_Os04g43390;LOC_Os04g51840;LOC_Os04g55710;LOC_Os05g01370;LOC_Os05g01380;LOC_Os05g01430;LOC_Os05g01444;LOC_Os05g…	K18592+K12153+K01455+K20802+K01188+K01188+K01188+K20802+K20802+K20802+K13035+K01188+K12153+K05350+K01188+K13029+K13034+K01188+K05350+K05350+K12153+K13051+K01188+K01188+K01188+K01188+K01188+K01188+K20802+K00600+K01188+K01188+K05350+K01188+K01188+K12153+K01188+K01188+K01188+K01188+K13029
Glutathione metabolism	ko00480	53	162	2151	14073	LOC_Os01g05810;LOC_Os01g27360;LOC_Os01g27480;LOC_Os01g49710;LOC_Os01g49720;LOC_Os01g72140;LOC_Os01g72150;LOC_Os01g72170;LOC_Os02g03294;LOC_Os02g15550;LOC_Os02g26700;LOC_Os02g28110;LOC_Os02g34810;LOC_Os02g43550;LOC_Os02g55140;LOC_Os02g56850;LOC_Os03g24380;LOC_Os04g35520;LOC_Os04g37580;LOC_Os04g40874;LOC_Os04g51300;LOC_Os05g02530;LOC_Os05g33040;LOC_Os05g34150;LOC_Os06g12290;LOC_Os06g14620;LOC_Os06g…	K18592+K00799+K00799+K00799+K00799+K00799+K00799+K00799+K01255+K00797+K22596+K01581+K00434+K01255+K01255+K00383+K00432+K00434+K22596+K00036+K00434+K21888+K01255+K00799+K00799+K10808+K00797+K00799+K11188+K00434+K00799+K00799+K01256+K00799+K00799+K00799+K00799+K00799+K00799+K00799+K00799+K00799+K00799+K00799+K00799+K00799+K00799+K00799+K00799+K21456+K21456+K01255+K00432
Starch and sucrose metabolism	ko00500	135	464	2151	14073	LOC_Os01g04200;LOC_Os01g09460;LOC_Os01g13550;LOC_Os01g38190;LOC_Os01g44090;LOC_Os01g51570;LOC_Os01g51754;LOC_Os01g52250;LOC_Os01g59819;LOC_Os01g59840;LOC_Os01g63270;LOC_Os01g69030;LOC_Os01g70520;LOC_Os01g71320;LOC_Os01g71340;LOC_Os01g71380;LOC_Os01g71474;LOC_Os01g71820;LOC_Os01g71830;LOC_Os01g71930;LOC_Os02g04670;LOC_Os02g05744;LOC_Os02g06160;LOC_Os02g32660;LOC_Os02g33110;LOC_Os02g34990;LOC_Os02g…	K01810+K00844+K01177+K01193+K19891+K19891+K01176+K00703+K01188+K01188+K00688+K00696+K01188+K00844+K19893+K19891+K19893+K19891+K19891+K19891+K19893+K01179+K01176+K00700+K01193+K00688+K01087+K01087+K01176+K19891+K01177+K01188+K19891+K01176+K01513+K01177+K19892+K00695+K19893+K19891+K00750+K05350+K01835+K01179+K01188+K01176+K01176+K01176+K00695+K01176+K00695+K01188+K01179+K05350+K05350+K01176+K01176+…
N-Glycan biosynthesis	ko00510	8	66	2151	14073	LOC_Os03g02530;LOC_Os03g40100;LOC_Os04g40150;LOC_Os04g48750;LOC_Os07g07010;LOC_Os08g35110;LOC_Os11g36420;LOC_Os12g05650	K00729+K03844+K00737+K12345+K03848+K07441+K00779+K03844
Other glycan degradation	ko00511	25	109	2151	14073	LOC_Os01g11650;LOC_Os01g11730;LOC_Os01g11750;LOC_Os01g22640;LOC_Os01g22780;LOC_Os01g39830;LOC_Os01g65460;LOC_Os03g06940;LOC_Os03g10140;LOC_Os03g13400;LOC_Os03g15020;LOC_Os03g51150;LOC_Os05g02510;LOC_Os05g06720;LOC_Os05g11910;LOC_Os06g03890;LOC_Os06g03900;LOC_Os06g06250;LOC_Os06g06520;LOC_Os06g34120;LOC_Os07g38790;LOC_Os07g39750;LOC_Os10g25400;LOC_Os11g13810;LOC_Os12g24170	K01206+K01206+K01206+K01206+K01206+K12309+K12309+K12309+K12309+K12309+K12309+K01191+K12373+K01206+K01206+K01206+K01206+K01206+K01206+K01206+K12373+K01206+K01206+K17108+K12309
Various types of N-glycan biosynthesis	ko00513	5	57	2151	14073	LOC_Os03g40100;LOC_Os05g02510;LOC_Os07g38790;LOC_Os08g35110;LOC_Os12g05650	K03844+K12373+K12373+K07441+K03844
Other types of O-glycan biosynthesis	ko00514	6	27	2151	14073	LOC_Os01g02940;LOC_Os01g13560;LOC_Os01g72610;LOC_Os04g15550;LOC_Os05g32544;LOC_Os11g36420	K18134+K09667+K18134+K20782+K18134+K00779
Mannose type O-glycan biosynthesis	ko00515	6	18	2151	14073	LOC_Os01g02900;LOC_Os01g02930;LOC_Os02g22480;LOC_Os06g28124;LOC_Os06g49320;LOC_Os12g13640	K18207+K18207+K18207+K18207+K18207+K18207
Amino sugar and nucleotide sugar metabolism	ko00520	63	342	2151	14073	LOC_Os01g04200;LOC_Os01g09460;LOC_Os01g19220;LOC_Os01g49320;LOC_Os01g50870;LOC_Os01g59670;LOC_Os01g64100;LOC_Os01g70310;LOC_Os01g71320;LOC_Os02g04840;LOC_Os02g12130;LOC_Os02g51480;LOC_Os02g51620;LOC_Os03g04060;LOC_Os03g17230;LOC_Os03g50480;LOC_Os03g55070;LOC_Os04g41620;LOC_Os04g41680;LOC_Os04g52370;LOC_Os04g54810;LOC_Os05g02510;LOC_Os05g15770;LOC_Os05g15880;LOC_Os05g40720;LOC_Os05g46500;LOC_Os05g…	K01810+K00844+K15920+K01183+K00326+K00770+K01183+K16190+K00844+K12446+K01183+K01183+K15920+K20547+K08678+K01835+K00012+K01183+K01183+K00972+K15920+K12373+K01183+K01183+K13648+K00326+K00975+K01784+K01711+K13648+K01810+K01183+K01183+K02377+K20547+K12373+K01097+K08678+K13648+K01209+K01183+K00966+K01183+K01183+K00975+K08678+K20547+K01784+K20547+K20547+K01209+K00820+K15920+K15920+K01809+K01183+K01183+…
Glycosaminoglycan degradation	ko00531	14	51	2151	14073	LOC_Os01g39830;LOC_Os01g65460;LOC_Os02g32504;LOC_Os02g55870;LOC_Os03g06940;LOC_Os03g10140;LOC_Os03g13400;LOC_Os03g15020;LOC_Os04g55730;LOC_Os05g02510;LOC_Os06g08090;LOC_Os07g38790;LOC_Os12g24170;LOC_Os12g38920	K12309+K12309+K10532+K07964+K12309+K12309+K12309+K12309+K01205+K12373+K07964+K12373+K12309+K07964
Glycerolipid metabolism	ko00561	45	157	2151	14073	LOC_Os01g04920;LOC_Os01g10250;LOC_Os01g22560;LOC_Os01g22570;LOC_Os01g44069;LOC_Os01g62860;LOC_Os01g62870;LOC_Os01g63580;LOC_Os01g71950;LOC_Os02g02340;LOC_Os02g19950;LOC_Os02g33580;LOC_Os02g43194;LOC_Os02g43280;LOC_Os02g48350;LOC_Os02g49720;LOC_Os02g50690;LOC_Os02g54650;LOC_Os02g58270;LOC_Os03g38470;LOC_Os03g51000;LOC_Os03g51010;LOC_Os03g59620;LOC_Os03g61720;LOC_Os04g54200;LOC_Os05g20100;LOC_Os05g…	K06119+K01054+K13508+K13508+K13508+K00002+K00002+K13508+K00901+K13508+K24189+K09480+K00128+K00128+K22848+K00128+K00679+K00901+K00901+K00679+K00863+K01054+K14674+K13508+K00901+K13508+K00002+K00002+K00679+K00679+K00679+K14674+K00679+K07407+K00901+K14085+K00679+K07407+K09480+K00128+K16816+K15728+K13523+K21362+K00679
Inositol phosphate metabolism	ko00562	35	163	2151	14073	LOC_Os01g51890;LOC_Os01g59880;LOC_Os01g62430;LOC_Os01g65330;LOC_Os02g26720;LOC_Os02g32370;LOC_Os03g02860;LOC_Os03g07600;LOC_Os03g09250;LOC_Os03g15550;LOC_Os03g16390;LOC_Os03g18010;LOC_Os03g24160;LOC_Os03g42810;LOC_Os03g57950;LOC_Os03g60370;LOC_Os03g61130;LOC_Os03g63580;LOC_Os04g44870;LOC_Os04g58570;LOC_Os04g59540;LOC_Os05g03610;LOC_Os05g45900;LOC_Os06g17290;LOC_Os06g35060;LOC_Os06g36560;LOC_Os07g…	K20279+K24221+K01803+K18081+K00913+K00915+K18081+K10047+K01858+K00889+K18081+K05857+K00889+K20279+K24221+K03103+K01114+K01114+K01803+K01803+K00921+K05857+K20279+K13711+K18081+K00469+K00140+K01092+K00889+K00889+K05857+K01099+K01803+K00889+K15422
Glycerophospholipid metabolism	ko00564	57	211	2151	14073	LOC_Os01g20860;LOC_Os01g22560;LOC_Os01g22570;LOC_Os01g42690;LOC_Os01g44069;LOC_Os01g46290;LOC_Os01g46370;LOC_Os01g52230;LOC_Os01g55780;LOC_Os01g63580;LOC_Os01g71280;LOC_Os01g71950;LOC_Os01g72940;LOC_Os02g02340;LOC_Os02g31030;LOC_Os02g37590;LOC_Os02g37700;LOC_Os02g37800;LOC_Os02g43700;LOC_Os02g54650;LOC_Os02g58270;LOC_Os03g13030;LOC_Os03g15460;LOC_Os03g17520;LOC_Os03g27370;LOC_Os03g40670;LOC_Os03g…	K01115+K13508+K13508+K06130+K13508+K16818+K16818+K06124+K01126+K13508+K00006+K00901+K01613+K13508+K18696+K01126+K06129+K06129+K16818+K00901+K00901+K06129+K01047+K00995+K01115+K01126+K06129+K14674+K01114+K13508+K01114+K18696+K01126+K22389+K00901+K06130+K01115+K13508+K16818+K00006+K05929+K08730+K00993+K01115+K01115+K13510+K01115+K14674+K16818+K16818+K00901+K00993+K18696+K22389+K06129+K15728+K13523
Ether lipid metabolism	ko00565	14	49	2151	14073	LOC_Os01g20860;LOC_Os03g15460;LOC_Os03g27370;LOC_Os03g59620;LOC_Os03g61130;LOC_Os03g63580;LOC_Os05g07880;LOC_Os06g10280;LOC_Os06g40170;LOC_Os06g40180;LOC_Os06g49790;LOC_Os07g15680;LOC_Os07g31599;LOC_Os08g31860	K01115+K01047+K01115+K14674+K01114+K01114+K01115+K00993+K01115+K01115+K13510+K01115+K14674+K00993
Arachidonic acid metabolism	ko00590	9	40	2151	14073	LOC_Os01g05810;LOC_Os03g15460;LOC_Os03g24380;LOC_Os03g59620;LOC_Os03g61360;LOC_Os05g46460;LOC_Os07g31599;LOC_Os12g43970;Oryza_sativa_newGene_1645	K18592+K01047+K00432+K14674+K08726+K08726+K14674+K08726+K00432
Linoleic acid metabolism	ko00591	8	29	2151	14073	LOC_Os02g10120;LOC_Os03g15460;LOC_Os03g49350;LOC_Os03g59620;LOC_Os04g37430;LOC_Os05g23880;LOC_Os07g31599;LOC_Os08g39840	K00454+K01047+K15718+K14674+K00454+K00454+K14674+K00454
alpha-Linolenic acid metabolism	ko00592	31	110	2151	14073	LOC_Os01g27230;LOC_Os01g46290;LOC_Os01g46370;LOC_Os02g10120;LOC_Os02g12690;LOC_Os02g17390;LOC_Os02g43700;LOC_Os03g12500;LOC_Os03g15460;LOC_Os03g55800;LOC_Os03g55820;LOC_Os03g59620;LOC_Os04g28990;LOC_Os04g37430;LOC_Os04g52500;LOC_Os05g07090;LOC_Os05g23880;LOC_Os05g32380;LOC_Os06g11210;LOC_Os06g11240;LOC_Os06g24704;LOC_Os07g31599;LOC_Os07g47250;LOC_Os08g04800;LOC_Os08g39840;LOC_Os09g32640;LOC_Os09g…	K05894+K16818+K16818+K00454+K01723+K10527+K16818+K01723+K01047+K01723+K01723+K14674+K00224+K00454+K22389+K00232+K00454+K16818+K05894+K05894+K00232+K14674+K16818+K16818+K00454+K00224+K22389+K18857+K18857+K18857+K00232
Sphingolipid metabolism	ko00600	16	240	2151	14073	LOC_Os01g01080;LOC_Os01g39830;LOC_Os01g45290;LOC_Os01g65460;LOC_Os03g06940;LOC_Os03g10140;LOC_Os03g13400;LOC_Os03g15020;LOC_Os04g33060;LOC_Os05g06610;LOC_Os07g48160;LOC_Os10g35070;LOC_Os11g02150;LOC_Os11g13810;LOC_Os12g02094;LOC_Os12g24170	K01634+K12309+K12349+K12309+K12309+K12309+K12309+K12309+K04708+K12349+K07407+K07407+K12382+K17108+K12382+K12309
Glycosphingolipid biosynthesis - globo and isoglobo series	ko00603	4	14	2151	14073	LOC_Os05g02510;LOC_Os07g38790;LOC_Os07g48160;LOC_Os10g35070	K12373+K12373+K07407+K07407
Glycosphingolipid biosynthesis - ganglio series	ko00604	9	35	2151	14073	LOC_Os01g39830;LOC_Os01g65460;LOC_Os03g06940;LOC_Os03g10140;LOC_Os03g13400;LOC_Os03g15020;LOC_Os05g02510;LOC_Os07g38790;LOC_Os12g24170	K12309+K12309+K12309+K12309+K12309+K12309+K12373+K12373+K12309
Pyruvate metabolism	ko00620	33	118	2151	14073	LOC_Os01g02020;LOC_Os01g11040;LOC_Os01g54030;LOC_Os01g61120;LOC_Os01g61380;LOC_Os02g01510;LOC_Os02g14770;LOC_Os02g17920;LOC_Os02g40900;LOC_Os02g43194;LOC_Os02g43280;LOC_Os02g49720;LOC_Os03g19250;LOC_Os03g20880;LOC_Os03g46910;LOC_Os04g33190;LOC_Os04g40990;LOC_Os04g46560;LOC_Os05g33570;LOC_Os06g01630;LOC_Os06g13720;LOC_Os07g43700;LOC_Os07g49140;LOC_Os08g09250;LOC_Os08g33440;LOC_Os09g14670;LOC_Os09g…	K00626+K01595+K00029+K01595+K00026+K00016+K01595+K01759+K00025+K00128+K00128+K00128+K01913+K00873+K00873+K01895+K01638+K00025+K01006+K00627+K00161+K00026+K01595+K01759+K00627+K01595+K01895+K14085+K01649+K00128+K00873+K01649+K00026
Glyoxylate and dicarboxylate metabolism	ko00630	36	137	2151	14073	LOC_Os01g02020;LOC_Os01g51410;LOC_Os01g55950;LOC_Os01g58020;LOC_Os01g61380;LOC_Os02g07410;LOC_Os02g13840;LOC_Os02g26160;LOC_Os02g40900;LOC_Os03g04410;LOC_Os03g19250;LOC_Os04g33190;LOC_Os04g40990;LOC_Os04g41340;LOC_Os04g46560;LOC_Os04g49460;LOC_Os04g53210;LOC_Os04g53230;LOC_Os04g58710;LOC_Os05g35440;LOC_Os06g29180;LOC_Os06g29220;LOC_Os06g51150;LOC_Os07g34520;LOC_Os07g43700;LOC_Os08g09200;LOC_Os08g…	K00626+K00281+K01455+K01601+K00026+K02437+K01647+K22133+K00025+K01681+K01913+K01895+K01638+K19269+K00025+K22133+K11517+K00605+K22133+K00600+K00122+K00122+K03781+K01637+K00026+K01681+K03781+K19269+K01895+K01601+K02437+K01601+K01602+K01602+K01602+K00026
Propanoate metabolism	ko00640	11	40	2151	14073	LOC_Os01g02020;LOC_Os01g21160;LOC_Os02g01510;LOC_Os04g33190;LOC_Os05g07090;LOC_Os06g24704;LOC_Os07g07470;LOC_Os07g09060;LOC_Os09g21230;LOC_Os11g39220;LOC_Os12g08260	K00626+K09699+K00016+K01895+K00232+K00232+K00167+K00140+K01895+K00232+K00166
Butanoate metabolism	ko00650	12	46	2151	14073	LOC_Os01g02020;LOC_Os01g16350;LOC_Os01g17250;LOC_Os01g17390;LOC_Os01g58380;LOC_Os03g02710;LOC_Os03g19250;LOC_Os04g32010;LOC_Os04g37500;LOC_Os04g52440;LOC_Os04g52450;LOC_Os08g10510	K00626+K01640+K00109+K01640+K00074+K01641+K01913+K01652+K01580+K16871+K16871+K16871
C5-Branched dibasic acid metabolism	ko00660	1	12	2151	14073	LOC_Os04g32010	K01652
One carbon pool by folate	ko00670	3	22	2151	14073	LOC_Os01g49330;LOC_Os04g53230;LOC_Os05g35440	K00604+K00605+K00600
Carbon fixation in photosynthetic organisms	ko00710	35	103	2151	14073	LOC_Os01g11040;LOC_Os01g54030;LOC_Os01g55540;LOC_Os01g58020;LOC_Os01g61120;LOC_Os01g61380;LOC_Os01g62430;LOC_Os01g74510;LOC_Os02g07260;LOC_Os02g14770;LOC_Os02g38920;LOC_Os02g40900;LOC_Os04g19740;LOC_Os04g44870;LOC_Os04g46560;LOC_Os04g58570;LOC_Os05g33570;LOC_Os05g36270;LOC_Os05g41640;LOC_Os06g45370;LOC_Os06g45710;LOC_Os07g43700;LOC_Os07g49140;LOC_Os08g02700;LOC_Os08g03290;LOC_Os09g14670;LOC_Os09g…	K01595+K00029+K14454+K01601+K01595+K00026+K01803+K03841+K00927+K01595+K00134+K00025+K00615+K01803+K00025+K01803+K01006+K03841+K00927+K03841+K00927+K00026+K01595+K01623+K00134+K01595+K01803+K01601+K00814+K00927+K01601+K01602+K01602+K01602+K00026
Thiamine metabolism	ko00730	8	32	2151	14073	LOC_Os01g25440;LOC_Os02g25230;LOC_Os03g47610;LOC_Os04g57540;LOC_Os05g30454;LOC_Os07g09190;LOC_Os08g01770;LOC_Os12g13380	K00949+K22911+K03147+K00939+K00949+K01662+K00939+K00939
Riboflavin metabolism	ko00740	8	42	2151	14073	LOC_Os01g55310;LOC_Os03g13540;LOC_Os03g17200;LOC_Os05g07632;LOC_Os08g37940;LOC_Os09g38040;LOC_Os09g39560;LOC_Os11g19460	K20884+K14379+K01513+K22912+K20884+K18453+K22912+K20860
Vitamin B6 metabolism	ko00750	5	19	2151	14073	LOC_Os01g39280;LOC_Os02g13290;LOC_Os07g01020;LOC_Os07g04990;LOC_Os10g37330	K06215+K13248+K06215+K05275+K05275
Nicotinate and nicotinamide metabolism	ko00760	7	37	2151	14073	LOC_Os01g14810;LOC_Os03g17200;LOC_Os03g61829;LOC_Os05g33630;LOC_Os08g44370;LOC_Os09g39440;LOC_Os11g08670	K01081+K01513+K18551+K01240+K01240+K01240+K00858
Pantothenate and CoA biosynthesis	ko00770	14	57	2151	14073	LOC_Os01g12560;LOC_Os02g43194;LOC_Os02g43280;LOC_Os02g49720;LOC_Os02g50350;LOC_Os03g12890;LOC_Os03g17200;LOC_Os04g32010;LOC_Os04g53195;LOC_Os05g49800;LOC_Os07g30170;LOC_Os10g40200;LOC_Os11g08300;Oryza_sativa_newGene_2019	K00606+K00128+K00128+K00128+K00207+K00826+K01513+K01652+K17839+K00053+K01431+K00826+K00128+K00053
Biotin metabolism	ko00780	6	28	2151	14073	LOC_Os02g10320;LOC_Os03g28420;LOC_Os04g36800;LOC_Os07g07450;LOC_Os07g42420;LOC_Os09g10600	K09458+K09458+K09458+K00059+K09458+K00208
Folate biosynthesis	ko00790	5	49	2151	14073	LOC_Os01g47420;LOC_Os05g15530;LOC_Os06g48620;LOC_Os08g44210;LOC_Os09g38772	K01724+K18482+K13950+K01633+K15631
Porphyrin and chlorophyll metabolism	ko00860	25	67	2151	14073	LOC_Os01g16020;LOC_Os01g17170;LOC_Os01g18320;LOC_Os01g43390;LOC_Os02g04510;LOC_Os02g51080;LOC_Os02g54980;LOC_Os03g05310;LOC_Os03g22060;LOC_Os03g36540;LOC_Os03g45194;LOC_Os03g59640;LOC_Os04g52130;LOC_Os05g28200;LOC_Os06g04150;LOC_Os06g40080;LOC_Os06g49110;LOC_Os06g49120;LOC_Os09g36200;LOC_Os10g25020;LOC_Os10g25030;LOC_Os10g25040;LOC_Os10g41780;LOC_Os11g02570;LOC_Os12g02500	K10960+K04035+K00231+K01599+K01845+K10960+K13071+K13071+K01599+K03405+K13606+K03404+K00228+K04040+K03428+K21480+K01698+K01845+K22013+K13545+K13545+K13545+K13600+K13544+K13544
Terpenoid backbone biosynthesis	ko00900	18	65	2151	14073	LOC_Os01g02020;LOC_Os01g14630;LOC_Os01g16020;LOC_Os01g45460;LOC_Os01g50050;LOC_Os02g10400;LOC_Os02g48330;LOC_Os02g51080;LOC_Os03g02710;LOC_Os03g08624;LOC_Os03g10080;LOC_Os03g52180;LOC_Os05g46580;LOC_Os05g50550;LOC_Os07g09190;LOC_Os07g39270;LOC_Os09g31970;LOC_Os12g17320	K00626+K13789+K10960+K15889+K00787+K11778+K00021+K10960+K01641+K15891+K11778+K03527+K00787+K05356+K01662+K13789+K00021+K05356
Indole alkaloid biosynthesis	ko00901	6	22	2151	14073	LOC_Os03g53950;LOC_Os04g59300;LOC_Os07g42250;LOC_Os09g20684;LOC_Os10g39710;LOC_Os11g04660	K01757+K01757+K01757+K01757+K01757+K01757
Monoterpenoid biosynthesis	ko00902	4	16	2151	14073	LOC_Os02g02930;LOC_Os03g14400;LOC_Os04g45000;LOC_Os07g48640	K15086+K23810+K15095+K15095
Limonene and pinene degradation	ko00903	4	9	2151	14073	LOC_Os02g43194;LOC_Os02g43280;LOC_Os02g49720;LOC_Os11g08300	K00128+K00128+K00128+K00128
Diterpenoid biosynthesis	ko00904	39	171	2151	14073	LOC_Os01g03610;LOC_Os01g11150;LOC_Os01g66100;LOC_Os02g09320;LOC_Os02g17780;LOC_Os02g36020;LOC_Os02g36070;LOC_Os02g36110;LOC_Os02g36140;LOC_Os02g36210;LOC_Os02g36280;LOC_Os04g09900;LOC_Os04g09920;LOC_Os04g10000;LOC_Os04g10160;LOC_Os04g27020;LOC_Os04g33240;LOC_Os05g11810;LOC_Os05g34854;LOC_Os05g43880;LOC_Os05g48700;LOC_Os06g02019;LOC_Os06g30640;LOC_Os06g37224;LOC_Os06g39780;LOC_Os06g45960;LOC_Os07g…	K04125+K04125+K05282+K16083+K04120+K04121+K16084+K16084+K14036+K04120+K21718+K14043+K16085+K13070+K16085+K21291+K13070+K04125+K05282+K04125+K04125+K04123+K16084+K04122+K16084+K16083+K21291+K13070+K13070+K13070+K13070+K13070+K04125+K04124+K21718+K16084+K21718+K14044+K04125
Brassinosteroid biosynthesis	ko00905	10	26	2151	14073	LOC_Os01g10040;LOC_Os01g29150;LOC_Os01g63260;LOC_Os02g29960;LOC_Os03g12660;LOC_Os03g40540;LOC_Os05g33590;LOC_Os09g26980;LOC_Os11g04710;LOC_Os12g04480	K09589+K15639+K09591+K20623+K09587+K09590+K15639+K20623+K09588+K09588
Carotenoid biosynthesis	ko00906	26	61	2151	14073	LOC_Os02g07680;LOC_Os02g47510;LOC_Os02g57290;LOC_Os03g05880;LOC_Os03g05900;LOC_Os03g05910;LOC_Os03g05920;LOC_Os03g18740;LOC_Os03g61740;LOC_Os04g31040;LOC_Os04g37619;LOC_Os04g46470;LOC_Os05g04070;LOC_Os06g51290;LOC_Os07g05940;LOC_Os07g18120;LOC_Os07g18154;LOC_Os07g18158;LOC_Os07g18162;LOC_Os07g30960;LOC_Os08g02210;LOC_Os10g38940;LOC_Os10g39930;LOC_Os12g03070;LOC_Os12g42280;LOC_Os12g43130	K15747+K09840+K15747+K09838+K09838+K09838+K09838+K09841+K09841+K09839+K09838+K17912+K17911+K02291+K09840+K09842+K09842+K09842+K09842+K09838+K17911+K15746+K09837+K09838+K09840+K02291
Zeatin biosynthesis	ko00908	23	85	2151	14073	LOC_Os01g10110;LOC_Os01g56810;LOC_Os01g71310;LOC_Os02g11640;LOC_Os02g11680;LOC_Os02g11700;LOC_Os02g36830;LOC_Os02g36840;LOC_Os02g51900;LOC_Os02g51910;LOC_Os02g51930;LOC_Os04g25440;LOC_Os04g25800;LOC_Os04g44354;LOC_Os04g46970;LOC_Os04g46980;LOC_Os04g46990;LOC_Os04g47720;LOC_Os05g24660;LOC_Os05g42070;LOC_Os07g30760;LOC_Os08g35860;LOC_Os10g09990	K00279+K00279+K00279+K13496+K13496+K13496+K23452+K23452+K23452+K23452+K23452+K23452+K23452+K23452+K13495+K13495+K13495+K13495+K10760+K13496+K23452+K00279+K13496
Sesquiterpenoid and triterpenoid biosynthesis	ko00909	14	265	2151	14073	LOC_Os02g09390;LOC_Os03g08624;LOC_Os03g22620;LOC_Os04g27430;LOC_Os04g27670;LOC_Os04g27790;LOC_Os05g24500;LOC_Os05g24520;LOC_Os06g28820;LOC_Os08g09160;LOC_Os09g10340;LOC_Os11g08569;LOC_Os11g18194;LOC_Os11g35710	K15472+K15891+K15803+K15803+K15803+K15803+K15803+K15803+K19011+K14175+K15472+K19010+K19011+K19011
Nitrogen metabolism	ko00910	11	49	2151	14073	LOC_Os01g45274;LOC_Os01g55950;LOC_Os02g53130;LOC_Os03g58040;LOC_Os05g48200;LOC_Os08g06530;LOC_Os08g32750;LOC_Os08g32780;LOC_Os08g36480;LOC_Os08g36680;LOC_Os09g28910	K01673+K01455+K10534+K00261+K00264+K00366+K01674+K01674+K10534+K01674+K01673
Sulfur metabolism	ko00920	10	51	2151	14073	LOC_Os01g47690;LOC_Os01g68770;LOC_Os02g12900;LOC_Os03g04140;LOC_Os03g10050;LOC_Os04g08350;LOC_Os05g45710;LOC_Os07g37230;LOC_Os11g41650;LOC_Os12g08270	K17725+K17285+K01738+K00640+K00640+K13034+K00640+K01082+K00860+K15422
Phenylpropanoid biosynthesis	ko00940	115	410	2151	14073	LOC_Os01g07770;LOC_Os01g15830;LOC_Os01g19020;LOC_Os01g22249;LOC_Os01g22352;LOC_Os01g28030;LOC_Os01g36240;LOC_Os01g40860;LOC_Os01g40870;LOC_Os01g45140;LOC_Os01g59819;LOC_Os01g59840;LOC_Os01g61230;LOC_Os01g67540;LOC_Os01g70520;LOC_Os01g73200;LOC_Os01g73220;LOC_Os02g06610;LOC_Os02g06630;LOC_Os02g08420;LOC_Os02g09490;LOC_Os02g14170;LOC_Os02g14440;LOC_Os02g26770;LOC_Os02g26810;LOC_Os02g41630;LOC_Os02g…	K00430+K00430+K00430+K00430+K00430+K00430+K00430+K12355+K12355+K23260+K01188+K01188+K09753+K01904+K01188+K00430+K00430+K00430+K00430+K09753+K00083+K00430+K00430+K00487+K00487+K13064+K10775+K10775+K01904+K00430+K00430+K01188+K00430+K00430+K00430+K13065+K05350+K23260+K01188+K00083+K23260+K00430+K01188+K05350+K05350+K13064+K10775+K13065+K00430+K13065+K00430+K00430+K01188+K01188+K01188+K01188+K00430+…
Flavonoid biosynthesis	ko00941	58	160	2151	14073	LOC_Os01g53350;LOC_Os01g53420;LOC_Os01g53430;LOC_Os01g61610;LOC_Os02g26770;LOC_Os02g26810;LOC_Os03g18030;LOC_Os03g25150;LOC_Os03g47860;LOC_Os03g60509;LOC_Os03g62480;LOC_Os04g01140;LOC_Os04g51990;LOC_Os04g52190;LOC_Os04g53800;LOC_Os04g53830;LOC_Os04g53860;LOC_Os04g56700;LOC_Os04g56910;LOC_Os05g25640;LOC_Os05g45080;LOC_Os05g45090;LOC_Os05g45100;LOC_Os05g45120;LOC_Os05g45140;LOC_Os05g45150;LOC_Os05g…	K22845+K22845+K22845+K05278+K00487+K00487+K05278+K13083+K13065+K01859+K22845+K23180+K13065+K01859+K08695+K08695+K08695+K00475+K13065+K00487+K22845+K22845+K22845+K22845+K22845+K22845+K22845+K22845+K05278+K05278+K13065+K08695+K13082+K22845+K22845+K22845+K22845+K00660+K00660+K13082+K08695+K13082+K13082+K05278+K13065+K09754+K05280+K13065+K13065+K01859+K01859+K13065+K00660+K00660+K13065+K01859+K01859+…
Isoflavonoid biosynthesis	ko00943	7	22	2151	14073	LOC_Os02g28200;LOC_Os02g30100;LOC_Os02g30110;LOC_Os03g55230;LOC_Os04g51660;LOC_Os06g05320;LOC_Os12g39310	K13264+K13260+K13260+K13260+K13264+K13264+K13260
Flavone and flavonol biosynthesis	ko00944	12	27	2151	14073	LOC_Os01g08100;LOC_Os01g08110;LOC_Os02g28200;LOC_Os03g25150;LOC_Os04g44240;LOC_Os04g44250;LOC_Os04g51660;LOC_Os06g05320;LOC_Os10g16974;LOC_Os11g26920;LOC_Os11g26950;LOC_Os11g27370	K22771+K22771+K13264+K13083+K22771+K22771+K13264+K13264+K05280+K22772+K22772+K22772
Stilbenoid, diarylheptanoid and gingerol biosynthesis	ko00945	17	90	2151	14073	LOC_Os02g26770;LOC_Os02g26810;LOC_Os03g47860;LOC_Os04g11970;LOC_Os04g51990;LOC_Os04g56910;LOC_Os05g25640;LOC_Os06g08640;LOC_Os07g28040;LOC_Os09g37200;LOC_Os10g12050;LOC_Os10g23310;LOC_Os10g23820;LOC_Os11g07960;LOC_Os11g19840;LOC_Os11g20160;LOC_Os11g42370	K00487+K00487+K13065+K16040+K13065+K13065+K00487+K13065+K16040+K13065+K09754+K13065+K13065+K13065+K16040+K16040+K13065
Isoquinoline alkaloid biosynthesis	ko00950	14	56	2151	14073	LOC_Os01g55540;LOC_Os01g56380;LOC_Os02g19924;LOC_Os03g14730;LOC_Os03g32470;LOC_Os04g04950;LOC_Os04g20164;LOC_Os06g23114;LOC_Os06g23684;LOC_Os08g43430;LOC_Os09g36550;LOC_Os10g23900;LOC_Os10g40990;LOC_Os11g42510	K14454+K01593+K00815+K22097+K14975+K00276+K00276+K00276+K00815+K22097+K00276+K01593+K14975+K00815
Tropane, piperidine and pyridine alkaloid biosynthesis	ko00960	10	291	2151	14073	LOC_Os01g55540;LOC_Os02g19924;LOC_Os04g04950;LOC_Os04g20070;LOC_Os04g20164;LOC_Os06g23114;LOC_Os06g23684;LOC_Os09g18090;LOC_Os09g36550;LOC_Os11g42510	K14454+K00815+K00276+K08081+K00276+K00276+K00815+K08081+K00276+K00815
Betalain biosynthesis	ko00965	3	29	2151	14073	LOC_Os01g56380;LOC_Os01g65680;LOC_Os10g23900	K01593+K15777+K01593
Glucosinolate biosynthesis	ko00966	6	61	2151	14073	LOC_Os01g32110;LOC_Os03g12890;LOC_Os03g41180;LOC_Os04g51840;LOC_Os09g25340;LOC_Os10g40200	K12153+K00826+K12153+K12153+K12153+K00826
Aminoacyl-tRNA biosynthesis	ko00970	21	215	2151	14073	LOC_Os01g08500;LOC_Os01g49330;LOC_Os01g50616;LOC_Os01g60810;LOC_Os01g72350;LOC_Os02g09100;LOC_Os05g32740;LOC_Os06g01400;LOC_Os06g08390;LOC_Os07g10750;LOC_Os07g42520;LOC_Os09g21110;LOC_Os09g38420;LOC_Os10g36210;LOC_Os11g07670;LOC_Os11g07830;LOC_Os11g10850;LOC_Os11g10870;LOC_Os11g42500;LOC_Os11g42550;LOC_Os12g22600	K22503+K00604+K02433+K01870+K01880+K01870+K22503+K14164+K04567+K22503+K01870+K01869+K01883+K01873+K01870+K01870+K01870+K01870+K01870+K01870+K01893
Biosynthesis of unsaturated fatty acids	ko01040	14	50	2151	14073	LOC_Os02g48560;LOC_Os03g53010;LOC_Os04g02620;LOC_Os04g20280;LOC_Os05g07090;LOC_Os06g19530;LOC_Os06g19540;LOC_Os06g19590;LOC_Os06g24704;LOC_Os07g23410;LOC_Os07g23430;LOC_Os08g10010;LOC_Os08g30340;LOC_Os11g39220	K10256+K03921+K10251+K10703+K00232+K10251+K10251+K10251+K00232+K10256+K10256+K03921+K10703+K00232
Carbon metabolism	ko01200	102	379	2151	14073	LOC_Os01g02020;LOC_Os01g04200;LOC_Os01g09460;LOC_Os01g11040;LOC_Os01g51410;LOC_Os01g54030;LOC_Os01g55540;LOC_Os01g55950;LOC_Os01g58020;LOC_Os01g58380;LOC_Os01g61120;LOC_Os01g61380;LOC_Os01g62430;LOC_Os01g70170;LOC_Os01g71320;LOC_Os01g74510;LOC_Os02g07260;LOC_Os02g07410;LOC_Os02g12900;LOC_Os02g13840;LOC_Os02g14770;LOC_Os02g38920;LOC_Os02g40900;LOC_Os03g01018;LOC_Os03g04140;LOC_Os03g04410;LOC_Os03g…	K00626+K01810+K00844+K01595+K00281+K00029+K14454+K01455+K01601+K00074+K01595+K00026+K01803+K00616+K00844+K03841+K00927+K02437+K01738+K01647+K01595+K00134+K00025+K00948+K00640+K01681+K00850+K00121+K00640+K01913+K00873+K15633+K00873+K00863+K00261+K13034+K00615+K01895+K00850+K00850+K00030+K00036+K01638+K19269+K01803+K00025+K11517+K00605+K01803+K00232+K01006+K00600+K03841+K00927+K00850+K00640+K00627+…
2-Oxocarboxylic acid metabolism	ko01210	23	135	2151	14073	LOC_Os01g32110;LOC_Os01g55540;LOC_Os02g13840;LOC_Os02g46520;LOC_Os03g04410;LOC_Os03g12890;LOC_Os03g31690;LOC_Os03g41180;LOC_Os03g63330;LOC_Os04g32010;LOC_Os04g40310;LOC_Os04g51840;LOC_Os05g49800;LOC_Os06g10770;LOC_Os08g09200;LOC_Os08g40110;LOC_Os09g03180;LOC_Os09g25340;LOC_Os10g25130;LOC_Os10g40200;LOC_Os11g04670;LOC_Os12g04440;Oryza_sativa_newGene_2019	K12153+K14454+K01647+K01438+K01681+K00826+K14682+K12153+K00928+K01652+K00030+K12153+K00053+K14677+K01681+K14677+K00030+K12153+K00814+K00826+K01649+K01649+K00053
Fatty acid metabolism	ko01212	30	110	2151	14073	LOC_Os01g02020;LOC_Os01g48910;LOC_Os02g10320;LOC_Os02g17390;LOC_Os02g43090;LOC_Os02g48560;LOC_Os03g01150;LOC_Os03g28420;LOC_Os03g53010;LOC_Os04g02620;LOC_Os04g20280;LOC_Os04g36800;LOC_Os05g04170;LOC_Os05g07090;LOC_Os06g06350;LOC_Os06g19530;LOC_Os06g19540;LOC_Os06g19590;LOC_Os06g24704;LOC_Os07g07450;LOC_Os07g23410;LOC_Os07g23430;LOC_Os07g42420;LOC_Os07g47820;LOC_Os08g10010;LOC_Os08g30340;LOC_Os09g…	K00626+K01897+K09458+K10527+K10781+K10256+K01074+K09458+K03921+K10251+K10703+K09458+K01897+K00232+K01897+K10251+K10251+K10251+K00232+K00059+K10256+K10256+K09458+K00249+K03921+K10703+K00208+K00232+K01897+K01897
Biosynthesis of amino acids	ko01230	85	349	2151	14073	LOC_Os01g01302;LOC_Os01g15460;LOC_Os01g27750;LOC_Os01g55540;LOC_Os01g59920;LOC_Os01g62430;LOC_Os01g62900;LOC_Os01g70170;LOC_Os02g07260;LOC_Os02g12900;LOC_Os02g13840;LOC_Os02g38920;LOC_Os02g46520;LOC_Os02g57280;LOC_Os03g01018;LOC_Os03g04140;LOC_Os03g04410;LOC_Os03g05800;LOC_Os03g08880;LOC_Os03g09910;LOC_Os03g10050;LOC_Os03g12890;LOC_Os03g15780;LOC_Os03g18130;LOC_Os03g20850;LOC_Os03g20880;LOC_Os03g…	K00891+K13832+K13832+K14454+K22846+K01803+K12657+K00616+K00927+K01738+K01647+K00134+K01438+K00611+K00948+K00640+K01681+K01657+K00850+K10206+K00640+K00826+K01657+K01953+K22846+K00873+K15633+K00789+K14682+K00873+K01658+K00928+K01476+K00611+K13034+K00615+K01652+K00850+K01658+K01609+K00850+K00030+K01803+K00891+K01803+K00789+K00600+K12657+K00927+K00850+K00640+K00264+K00053+K01689+K01620+K01760+K14677+…
ABC transporters	ko02010	48	1219	2151	14073	LOC_Os01g24010;LOC_Os01g25010;LOC_Os01g42370;LOC_Os01g42380;LOC_Os01g45330;LOC_Os01g50080;LOC_Os01g52550;LOC_Os01g61270;LOC_Os01g68330;LOC_Os01g68410;LOC_Os01g73320;LOC_Os02g11760;LOC_Os02g17940;LOC_Os02g21340;LOC_Os02g21750;LOC_Os02g46680;LOC_Os03g04920;LOC_Os03g06600;LOC_Os03g17350;LOC_Os03g64200;LOC_Os04g49890;LOC_Os05g01700;LOC_Os05g04600;LOC_Os05g04610;LOC_Os05g10730;LOC_Os05g31910;LOC_Os05g…	K08712+K05658+K08712+K08712+K05665+K05658+K05658+K05665+K05658+K05665+K05665+K08712+K05658+K08711+K05658+K05658+K05666+K05658+K05681+K05681+K05665+K05677+K05658+K05658+K05665+K05681+K05665+K05665+K05665+K08712+K05681+K05657+K05658+K08712+K08712+K05658+K08712+K08712+K05681+K05681+K05658+K05666+K05681+K08712+K05665+K05681+K05666+K05665
Ribosome biogenesis in eukaryotes	ko03008	15	149	2151	14073	LOC_Os01g17330;LOC_Os01g51980;LOC_Os03g02070;LOC_Os03g06980;LOC_Os03g18840;LOC_Os03g22320;LOC_Os03g25450;LOC_Os03g28270;LOC_Os03g41510;LOC_Os04g40560;LOC_Os04g45130;LOC_Os06g05350;LOC_Os07g41190;LOC_Os07g44190;LOC_Os10g36200	K03264+K14548+K11883+K14525+K14546+K14567+K11131+K14565+K14521+K14555+K11883+K14573+K14553+K11131+K11883
Ribosome	ko03010	33	399	2151	14073	LOC_Os01g12280;LOC_Os01g48690;LOC_Os01g54540;LOC_Os01g59730;LOC_Os01g69950;LOC_Os01g73160;LOC_Os02g15900;LOC_Os02g32970;LOC_Os02g43600;LOC_Os02g45490;LOC_Os02g51790;LOC_Os02g57670;LOC_Os02g58230;LOC_Os03g03020;LOC_Os03g12020;LOC_Os03g15870;LOC_Os03g24020;LOC_Os03g49710;LOC_Os03g54040;LOC_Os03g55930;LOC_Os03g60100;LOC_Os03g61260;LOC_Os04g16772;LOC_Os04g16818;LOC_Os06g43900;LOC_Os06g46930;LOC_Os07g…	K02995+K02968+K02871+K02908+K02899+K02947+K02888+K02952+K02884+K02953+K02904+K02939+K02934+K02867+K02876+K02926+K02933+K02952+K02933+K02996+K02879+K02881+K02965+K02965+K02916+K02895+K02929+K02927+K02953+K02912+K02911+K02954+K02976
RNA transport	ko03013	20	569	2151	14073	LOC_Os01g44394;LOC_Os01g74490;LOC_Os03g05020;LOC_Os03g06980;LOC_Os03g17790;LOC_Os03g55660;LOC_Os03g60480;LOC_Os04g16080;LOC_Os04g42600;LOC_Os05g49470;LOC_Os06g24200;LOC_Os06g36030;LOC_Os07g35240;LOC_Os07g48560;LOC_Os10g33740;LOC_Os11g02750;LOC_Os12g02720;LOC_Os12g27780;LOC_Os12g43390;LOC_Os12g43490	K14298+K14292+K05749+K14525+K03260+K14307+K14292+K14300+K13126+K13176+K14300+K14313+K14300+K14292+K14300+K03239+K03239+K14300+K14297+K14297
mRNA surveillance pathway	ko03015	7	229	2151	14073	LOC_Os02g40454;LOC_Os02g48980;LOC_Os02g52140;LOC_Os04g38240;LOC_Os04g42600;LOC_Os05g31020;LOC_Os08g38040	K04354+K11584+K14396+K14400+K13126+K03265+K14400
RNA degradation	ko03018	25	198	2151	14073	LOC_Os01g66730;LOC_Os02g01280;LOC_Os02g31220;LOC_Os02g40460;LOC_Os03g02260;LOC_Os03g08880;LOC_Os03g64210;LOC_Os04g33450;LOC_Os04g39420;LOC_Os04g42600;LOC_Os04g58090;LOC_Os05g44922;LOC_Os06g04510;LOC_Os06g07790;LOC_Os07g07310;LOC_Os07g14580;LOC_Os08g34050;LOC_Os08g34170;LOC_Os08g42630;LOC_Os09g29239;LOC_Os09g31486;LOC_Os09g38510;LOC_Os10g26570;LOC_Os10g40040;LOC_Os12g17910	K03681+K04077+K12617+K00962+K04043+K00850+K04077+K00850+K00850+K13126+K04077+K00850+K01689+K12598+K00962+K12611+K00850+K12581+K01689+K00850+K04043+K00850+K00850+K12600+K04077
RNA polymerase	ko03020	33	739	2151	14073	LOC_Os01g03830;LOC_Os01g37410;LOC_Os01g58810;LOC_Os01g59140;LOC_Os02g20200;LOC_Os02g20470;LOC_Os03g01684;LOC_Os03g13260;LOC_Os03g21419;LOC_Os03g63124;LOC_Os04g02960;LOC_Os04g16830;LOC_Os04g16842;LOC_Os04g35870;LOC_Os04g49290;LOC_Os04g57570;LOC_Os05g05860;LOC_Os05g27060;LOC_Os05g30610;LOC_Os06g23860;LOC_Os06g28330;LOC_Os07g34410;LOC_Os07g35100;LOC_Os08g03880;LOC_Os08g29980;LOC_Os08g30670;LOC_Os09g…	K03006+K03006+K03006+K03013+K03006+K03006+K03006+K03006+K03006+K03006+K03006+K03046+K03040+K03006+K03006+K03006+K03006+K03006+K03006+K03006+K03006+K03006+K03006+K03006+K03006+K03006+K03006+K03006+K03006+K03006+K03006+K03006+K03017
Basal transcription factors	ko03022	2	64	2151	14073	LOC_Os03g49490;LOC_Os10g29660	K03143+K03120
DNA replication	ko03030	14	106	2151	14073	LOC_Os01g36390;LOC_Os01g64820;LOC_Os02g42230;LOC_Os02g55410;LOC_Os03g08400;LOC_Os03g11540;LOC_Os04g40050;LOC_Os04g51490;LOC_Os05g14590;LOC_Os05g39850;LOC_Os07g22400;LOC_Os11g01460;LOC_Os11g29380;LOC_Os12g37400	K02212+K02320+K10739+K02209+K07466+K07466+K10744+K07466+K02542+K02541+K02685+K07466+K02540+K02210
Spliceosome	ko03040	41	381	2151	14073	LOC_Os01g12430;LOC_Os01g17214;LOC_Os01g21420;LOC_Os01g43650;LOC_Os01g47750;LOC_Os01g62290;LOC_Os01g65530;LOC_Os01g68460;LOC_Os01g68470;LOC_Os02g03040;LOC_Os02g32140;LOC_Os02g48340;LOC_Os02g50880;LOC_Os02g51890;LOC_Os03g15890;LOC_Os03g16920;LOC_Os03g49430;LOC_Os03g61990;LOC_Os04g32620;LOC_Os04g52330;LOC_Os05g36100;LOC_Os05g38530;LOC_Os05g46020;LOC_Os05g50610;LOC_Os06g49390;LOC_Os07g43950;LOC_Os08g…	K03283+K12818+K12890+K12835+K12836+K03283+K12831+K03283+K03283+K12893+K12900+K12741+K12862+K12741+K12897+K03283+K12817+K12885+K12900+K12842+K12900+K03283+K12835+K12835+K12818+K12900+K03283+K12733+K12836+K03283+K12869+K11093+K12818+K12818+K12900+K12835+K11094+K11098+K12818+K12818+K12823
Proteasome	ko03050	5	85	2151	14073	LOC_Os01g72970;LOC_Os03g17810;LOC_Os04g47480;LOC_Os07g40040;LOC_Os10g41310	K03029+K02725+K03029+K03038+K03029
Protein export	ko03060	7	111	2151	14073	LOC_Os01g56180;LOC_Os03g11440;LOC_Os03g18910;LOC_Os05g43390;LOC_Os07g49080;LOC_Os08g15460;LOC_Os11g05552	K03100+K10956+K10956+K03106+K10956+K10956+K03106
Base excision repair	ko03410	9	82	2151	14073	LOC_Os01g58550;LOC_Os01g58680;LOC_Os02g32860;LOC_Os02g53530;LOC_Os03g57260;LOC_Os04g40900;LOC_Os06g44050;LOC_Os08g38170;LOC_Os09g25290	K01246+K01142+K10798+K10773+K10569+K03648+K01246+K01246+K01246
Nucleotide excision repair	ko03420	7	129	2151	14073	LOC_Os02g42230;LOC_Os03g08400;LOC_Os03g11540;LOC_Os03g49490;LOC_Os04g51410;LOC_Os04g51490;LOC_Os11g01460	K10739+K07466+K07466+K03143+K10839+K07466+K07466
Mismatch repair	ko03430	8	92	2151	14073	LOC_Os02g08330;LOC_Os02g42230;LOC_Os03g08400;LOC_Os03g11540;LOC_Os04g42784;LOC_Os04g51490;LOC_Os09g24220;LOC_Os11g01460	K07456+K10739+K07466+K07466+K08737+K07466+K08737+K07466
Homologous recombination	ko03440	22	160	2151	14073	LOC_Os01g07110;LOC_Os01g15530;LOC_Os01g58114;LOC_Os01g62260;LOC_Os01g67510;LOC_Os01g71690;LOC_Os02g42230;LOC_Os02g52510;LOC_Os03g06920;LOC_Os03g08400;LOC_Os03g11540;LOC_Os03g14030;LOC_Os03g14050;LOC_Os03g45960;LOC_Os03g46060;LOC_Os04g51490;LOC_Os04g59370;LOC_Os06g47920;LOC_Os06g50240;LOC_Os08g14610;LOC_Os11g01460;LOC_Os12g38120	K08775+K10683+K10875+K12173+K03553+K03553+K10739+K10875+K10875+K07466+K07466+K12173+K12173+K12173+K12173+K07466+K12173+K10683+K12173+K10875+K07466+K12173
Non-homologous end-joining	ko03450	1	9	2151	14073	LOC_Os03g53000	K10886
MAPK signaling pathway - plant	ko04016	144	619	2151	14073	LOC_Os01g02400;LOC_Os01g02570;LOC_Os01g02600;LOC_Os01g02700;LOC_Os01g04580;LOC_Os01g04720;LOC_Os01g09080;LOC_Os01g09990;LOC_Os01g12410;LOC_Os01g25820;LOC_Os01g36790;LOC_Os01g40094;LOC_Os01g49910;LOC_Os01g50400;LOC_Os01g50410;LOC_Os01g50420;LOC_Os01g59570;LOC_Os01g61210;LOC_Os01g61880;LOC_Os01g62760;LOC_Os01g72710;LOC_Os02g06260;LOC_Os02g10290;LOC_Os02g16540;LOC_Os02g26430;LOC_Os02g27310;LOC_Os02g…	K13416+K13416+K13416+K13416+K13416+K16224+K13424+K13422+K13416+K13447+K13416+K14497+K13420+K20716+K20716+K20716+K16224+K14496+K13447+K14497+K02183+K13420+K17686+K13425+K13425+K13449+K13416+K20558+K13424+K20718+K14509+K20547+K13422+K20604+K14497+K20716+K02183+K17686+K14498+K13416+K13414+K20725+K14516+K13420+K13416+K13420+K13416+K13422+K13422+K13420+K20725+K13416+K13416+K13416+K14498+K17686+K20772+…
Phosphatidylinositol signaling system	ko04070	34	173	2151	14073	LOC_Os01g51890;LOC_Os01g65330;LOC_Os01g71950;LOC_Os01g72710;LOC_Os02g26720;LOC_Os02g32370;LOC_Os02g54650;LOC_Os02g58270;LOC_Os03g02860;LOC_Os03g07600;LOC_Os03g15550;LOC_Os03g16390;LOC_Os03g18010;LOC_Os03g20370;LOC_Os03g24160;LOC_Os03g42810;LOC_Os04g54200;LOC_Os04g59540;LOC_Os05g03610;LOC_Os05g41210;LOC_Os05g45900;LOC_Os06g17290;LOC_Os06g35060;LOC_Os07g28610;LOC_Os07g31070;LOC_Os07g42730;LOC_Os07g…	K20279+K18081+K00901+K02183+K00913+K00915+K00901+K00901+K18081+K10047+K00889+K18081+K05857+K02183+K00889+K20279+K00901+K00921+K05857+K02183+K20279+K13711+K18081+K01092+K00889+K02183+K00889+K02183+K05857+K00901+K01099+K02183+K00889+K15422
Plant hormone signal transduction	ko04075	188	900	2151	14073	LOC_Os01g02400;LOC_Os01g02570;LOC_Os01g02600;LOC_Os01g02700;LOC_Os01g04580;LOC_Os01g06220;LOC_Os01g06560;LOC_Os01g09800;LOC_Os01g09990;LOC_Os01g12160;LOC_Os01g12410;LOC_Os01g13030;LOC_Os01g18360;LOC_Os01g19160;LOC_Os01g33110;LOC_Os01g36790;LOC_Os01g38610;LOC_Os01g40094;LOC_Os01g45860;LOC_Os01g51140;LOC_Os01g52050;LOC_Os01g52290;LOC_Os01g55940;LOC_Os01g57610;LOC_Os01g61210;LOC_Os01g62760;LOC_Os01g…	K13416+K13416+K13416+K13416+K13416+K14493+K14431+K14508+K13422+K14487+K13416+K14484+K14484+K13415+K13415+K13416+K12126+K14497+K14494+K12126+K13415+K14489+K14487+K14487+K14496+K14497+K13946+K14432+K13415+K14486+K14494+K14492+K14491+K13415+K13415+K14491+K14491+K14484+K14503+K13415+K13449+K13415+K14492+K12126+K14486+K13416+K13415+K14494+K13415+K14484+K14491+K14484+K12126+K14509+K13422+K13464+K13464+…
Ubiquitin mediated proteolysis	ko04120	35	286	2151	14073	LOC_Os01g03290;LOC_Os01g03300;LOC_Os01g13280;LOC_Os01g48610;LOC_Os01g48620;LOC_Os01g52110;LOC_Os01g52630;LOC_Os01g62810;LOC_Os01g64570;LOC_Os01g65920;LOC_Os02g06640;LOC_Os02g33590;LOC_Os02g49950;LOC_Os02g50460;LOC_Os03g05270;LOC_Os03g13010;LOC_Os03g22680;LOC_Os04g35680;LOC_Os04g48380;LOC_Os04g53620;LOC_Os05g01610;LOC_Os05g36360;LOC_Os05g38270;LOC_Os05g38830;LOC_Os06g45000;LOC_Os08g08700;LOC_Os08g…	K04506+K04506+K10581+K10581+K10581+K10144+K10615+K10615+K10260+K03875+K08770+K10260+K10260+K10260+K10144+K10260+K10144+K10260+K03363+K08770+K10615+K10260+K10615+K10590+K10583+K02927+K10260+K10260+K03354+K03094+K10579+K10260+K03094+K10260+K10615
Sulfur relay system	ko04122	1	14	2151	14073	LOC_Os02g56050	K11996
SNARE interactions in vesicular transport	ko04130	4	51	2151	14073	LOC_Os01g73300;LOC_Os07g07000;LOC_Os08g01920;LOC_Os08g17600	K08516+K08486+K08486+K08503
Autophagy - other	ko04136	7	53	2151	14073	LOC_Os01g42850;LOC_Os02g43040;LOC_Os02g55340;LOC_Os03g47780;LOC_Os04g59510;LOC_Os07g32800;LOC_Os11g01010	K08337+K08331+K08333+K08266+K08343+K08341+K08341
Protein processing in endoplasmic reticulum	ko04141	43	421	2151	14073	LOC_Os01g04350;LOC_Os01g04370;LOC_Os01g12430;LOC_Os01g15010;LOC_Os01g43090;LOC_Os01g50700;LOC_Os01g56070;LOC_Os01g62290;LOC_Os01g68460;LOC_Os01g68470;LOC_Os02g06890;LOC_Os02g35820;LOC_Os02g54140;LOC_Os03g06170;LOC_Os03g11440;LOC_Os03g15960;LOC_Os03g16020;LOC_Os03g16920;LOC_Os03g18910;LOC_Os03g44620;LOC_Os03g45340;LOC_Os03g52340;LOC_Os04g26870;LOC_Os04g27060;LOC_Os04g33690;LOC_Os04g41510;LOC_Os04g…	K13993+K13993+K03283+K07953+K01456+K09503+K10666+K03283+K03283+K03283+K13719+K16196+K13993+K13993+K10956+K13993+K13993+K03283+K10956+K09503+K13993+K10950+K01456+K01456+K14007+K16196+K16196+K10839+K14007+K03283+K08057+K13993+K09580+K13993+K16196+K10956+K10956+K03283+K03094+K03283+K03094+K04374+K09487
Endocytosis	ko04144	37	325	2151	14073	LOC_Os01g12430;LOC_Os01g20860;LOC_Os01g62290;LOC_Os01g62370;LOC_Os01g68460;LOC_Os01g68470;LOC_Os01g72230;LOC_Os02g03610;LOC_Os03g01920;LOC_Os03g15550;LOC_Os03g16920;LOC_Os03g24160;LOC_Os03g25760;LOC_Os03g27370;LOC_Os03g50210;LOC_Os03g55850;LOC_Os04g47420;LOC_Os04g57350;LOC_Os05g07880;LOC_Os05g12640;LOC_Os05g38530;LOC_Os05g46000;LOC_Os06g07370;LOC_Os06g38320;LOC_Os06g40170;LOC_Os06g40180;LOC_Os06g…	K03283+K01115+K03283+K12471+K03283+K03283+K12486+K07937+K12486+K00889+K03283+K00889+K12486+K01115+K19476+K12189+K19476+K12483+K01115+K12472+K03283+K07897+K11866+K07897+K01115+K01115+K07904+K01115+K00889+K00889+K03283+K07904+K03283+K07904+K00889+K11866+K19476
Phagosome	ko04145	31	111	2151	14073	LOC_Os01g18050;LOC_Os01g51380;LOC_Os01g59150;LOC_Os02g02730;LOC_Os02g02840;LOC_Os02g47320;LOC_Os03g01530;LOC_Os03g11440;LOC_Os03g11970;LOC_Os03g14690;LOC_Os03g18910;LOC_Os03g45920;LOC_Os03g51600;LOC_Os04g55040;LOC_Os04g59540;LOC_Os05g34170;LOC_Os05g43170;LOC_Os05g46000;LOC_Os05g51530;LOC_Os06g12790;LOC_Os06g37180;LOC_Os06g38320;LOC_Os06g45120;LOC_Os07g36465;LOC_Os07g36470;LOC_Os07g49080;LOC_Os08g…	K07375+K02147+K07375+K07374+K04392+K02152+K07375+K10956+K07374+K02154+K10956+K07375+K07374+K02149+K00921+K07375+K08057+K07897+K02148+K04392+K02147+K07897+K02145+K02144+K02144+K10956+K10956+K02154+K02155+K07374+K02155
Peroxisome	ko04146	37	147	2151	14073	LOC_Os01g16350;LOC_Os01g17390;LOC_Os01g48910;LOC_Os01g70090;LOC_Os03g07140;LOC_Os03g15860;LOC_Os03g31550;LOC_Os03g38730;LOC_Os03g50040;LOC_Os03g61360;LOC_Os04g28520;LOC_Os04g28620;LOC_Os04g53210;LOC_Os05g01700;LOC_Os05g04170;LOC_Os05g07090;LOC_Os05g25850;LOC_Os05g32630;LOC_Os05g46460;LOC_Os06g06350;LOC_Os06g24704;LOC_Os06g51150;LOC_Os07g46990;LOC_Os08g20200;LOC_Os08g39080;LOC_Os08g43230;LOC_Os08g…	K01640+K01640+K01897+K12663+K13356+K13354+K00106+K13348+K00477+K08726+K13356+K13356+K11517+K05677+K01897+K00232+K04564+K13354+K08726+K01897+K00232+K03781+K04565+K13356+K13342+K03781+K13356+K13348+K00306+K13356+K13347+K00232+K13347+K01897+K01897+K00306+K08726
Plant-pathogen interaction	ko04626	264	1424	2151	14073	ChrUn.fgenesh.gene.26;LOC_Os01g02360;LOC_Os01g02400;LOC_Os01g02570;LOC_Os01g02600;LOC_Os01g02700;LOC_Os01g04020;LOC_Os01g04070;LOC_Os01g04580;LOC_Os01g04720;LOC_Os01g06730;LOC_Os01g06890;LOC_Os01g07280;LOC_Os01g09080;LOC_Os01g09100;LOC_Os01g09860;LOC_Os01g12410;LOC_Os01g24820;LOC_Os01g25820;LOC_Os01g32660;LOC_Os01g34560;LOC_Os01g36790;LOC_Os01g40260;LOC_Os01g43410;LOC_Os01g47370;LOC_Os01g47900;LO…	K13457+K13430+K13416+K13416+K13416+K13416+K13434+K13466+K13416+K16224+K13466+K13466+K13466+K13424+K18835+K13430+K13416+K13457+K13447+K04368+K15397+K13416+K18834+K13412+K15397+K13459+K13436+K13420+K13429+K13433+K13435+K13457+K16224+K13430+K13459+K13459+K18878+K13448+K13459+K02183+K13436+K13412+K13420+K13436+K13430+K13456+K13457+K13448+K13437+K13425+K13466+K13425+K01373+K13449+K18875+K13456+K18878+…
Circadian rhythm - plant	ko04712	34	128	2151	14073	LOC_Os01g15900;LOC_Os01g17000;LOC_Os01g38610;LOC_Os01g51140;LOC_Os02g08150;LOC_Os02g10860;LOC_Os02g39140;LOC_Os02g39710;LOC_Os02g45670;LOC_Os02g46030;LOC_Os02g51280;LOC_Os02g56140;LOC_Os03g22770;LOC_Os04g49450;LOC_Os06g01670;LOC_Os06g12230;LOC_Os06g15330;LOC_Os06g16370;LOC_Os06g35940;LOC_Os06g51260;LOC_Os07g34190;LOC_Os07g34260;LOC_Os07g49460;LOC_Os08g06110;LOC_Os08g13360;LOC_Os08g43160;LOC_Os09g…	K16222+K16222+K12126+K12126+K12135+K16241+K12126+K12135+K12133+K12133+K16221+K12126+K12135+K12133+K12133+K16221+K12135+K12135+K16223+K12133+K00660+K00660+K12129+K12133+K12115+K16221+K12135+K16222+K16222+K12126+K12135+K16221+K00660+K00660

## Sheet: H0-H48
#Pathway	ko_ID	DEgene	gene	DEgene_all	gene_all	Gene_id	KOs
Glycolysis / Gluconeogenesis	ko00010	65	204	2218	14073	LOC_Os01g04200;LOC_Os01g09460;LOC_Os01g09570;LOC_Os01g62430;LOC_Os01g62860;LOC_Os01g62870;LOC_Os01g71320;LOC_Os01g74510;LOC_Os02g01510;LOC_Os02g07260;LOC_Os02g08030;LOC_Os02g38920;LOC_Os02g43280;LOC_Os02g48360;LOC_Os02g49720;LOC_Os03g08880;LOC_Os03g09020;LOC_Os03g15050;LOC_Os03g19250;LOC_Os03g21260;LOC_Os03g31750;LOC_Os03g50480;LOC_Os03g60370;LOC_Os04g31350;LOC_Os04g33450;LOC_Os04g39420;LOC_Os04g…	K01810+K00844+K00850+K01803+K00002+K00002+K00844+K03841+K00016+K00927+K01792+K00134+K00128+K00895+K00128+K00850+K00121+K01610+K01913+K15633+K01006+K01835+K03103+K01689+K00850+K00850+K01803+K01792+K01803+K01006+K03841+K00002+K03841+K00002+K00927+K00850+K00627+K01689+K00161+K01810+K00895+K01623+K03841+K00927+K01834+K01623+K00134+K01792+K00131+K01689+K14085+K00850+K00850+K00850+K01785+K00001+K00850+…
Citrate cycle (TCA cycle)	ko00020	10	80	2218	14073	LOC_Os01g61380;LOC_Os02g13840;LOC_Os02g40900;LOC_Os03g04410;LOC_Os03g15050;LOC_Os04g40310;LOC_Os06g01630;LOC_Os06g13720;LOC_Os07g43700;LOC_Os12g43630	K00026+K01647+K00025+K01681+K01610+K00030+K00627+K00161+K00026+K00026
Pentose phosphate pathway	ko00030	26	78	2218	14073	LOC_Os01g04200;LOC_Os01g09570;LOC_Os01g70170;LOC_Os01g74510;LOC_Os02g48360;LOC_Os03g08880;LOC_Os03g50480;LOC_Os04g19740;LOC_Os04g33450;LOC_Os04g39420;LOC_Os05g36270;LOC_Os05g39000;LOC_Os05g44922;LOC_Os06g14510;LOC_Os06g22060;LOC_Os06g40640;LOC_Os06g41360;LOC_Os06g45370;LOC_Os07g41280;LOC_Os08g02700;LOC_Os08g05830;LOC_Os08g34210;LOC_Os09g29210;LOC_Os09g29239;LOC_Os09g38510;LOC_Os10g26570	K01810+K00850+K00616+K03841+K00895+K00850+K01835+K00615+K00850+K00850+K03841+K03841+K00850+K01810+K00895+K01623+K00948+K03841+K01057+K01623+K00616+K00131+K00850+K00850+K00850+K00850
Pentose and glucuronate interconversions	ko00040	32	229	2218	14073	LOC_Os01g20980;LOC_Os01g36620;LOC_Os01g57854;LOC_Os01g58500;LOC_Os01g62860;LOC_Os01g62870;LOC_Os01g66710;LOC_Os01g72380;LOC_Os02g43300;LOC_Os02g54030;LOC_Os03g28090;LOC_Os03g55070;LOC_Os04g07110;LOC_Os04g08190;LOC_Os04g45750;LOC_Os05g38230;LOC_Os05g39690;LOC_Os05g46510;LOC_Os05g46520;LOC_Os05g50260;LOC_Os07g41650;LOC_Os07g47290;LOC_Os08g04810;LOC_Os08g16050;LOC_Os08g43190;LOC_Os09g31270;LOC_Os10g…	K01051+K01728+K01051+K01728+K00002+K00002+K01184+K01728+K01051+K01184+K01051+K00012+K01728+K01728+K01051+K00002+K00002+K01213+K01213+K01184+K01051+K01805+K01805+K01184+K00008+K01184+K01728+K01728+K01728+K00012+K01184+K01728
Fructose and mannose metabolism	ko00051	36	103	2218	14073	LOC_Os01g09460;LOC_Os01g09570;LOC_Os01g47400;LOC_Os01g54300;LOC_Os01g62430;LOC_Os01g71320;LOC_Os01g74510;LOC_Os02g48360;LOC_Os03g02410;LOC_Os03g08880;LOC_Os03g51000;LOC_Os03g61270;LOC_Os03g61280;LOC_Os04g33450;LOC_Os04g39420;LOC_Os04g44870;LOC_Os04g58570;LOC_Os05g06500;LOC_Os05g07130;LOC_Os05g36270;LOC_Os05g39000;LOC_Os05g44922;LOC_Os06g04620;LOC_Os06g22060;LOC_Os06g40640;LOC_Os06g44260;LOC_Os06g…	K00844+K00850+K19355+K19355+K01803+K00844+K03841+K00895+K05305+K00850+K00863+K19355+K19355+K00850+K00850+K01803+K01803+K00847+K01103+K03841+K03841+K00850+K01711+K00895+K01623+K02377+K03841+K01805+K01623+K01805+K00966+K00008+K00850+K00850+K00850+K00850
Galactose metabolism	ko00052	38	178	2218	14073	LOC_Os01g09460;LOC_Os01g09570;LOC_Os01g38190;LOC_Os01g39830;LOC_Os01g71320;LOC_Os02g33110;LOC_Os03g06940;LOC_Os03g08880;LOC_Os03g10140;LOC_Os03g13400;LOC_Os03g15020;LOC_Os03g20120;LOC_Os03g50480;LOC_Os03g59430;LOC_Os04g33450;LOC_Os04g39420;LOC_Os04g56930;LOC_Os05g44922;LOC_Os05g51670;LOC_Os06g07600;LOC_Os06g37560;LOC_Os06g46340;LOC_Os07g10840;LOC_Os07g48160;LOC_Os07g48830;LOC_Os08g28730;LOC_Os09g…	K00844+K00850+K01193+K12309+K00844+K01193+K12309+K00850+K12309+K12309+K12309+K18819+K01835+K06617+K00850+K00850+K01193+K00850+K01784+K06617+K12309+K01187+K06617+K07407+K18819+K01784+K01193+K00850+K00850+K01784+K00850+K01785+K00850+K12309+K07407+K01193+K01193+K12309
Ascorbate and aldarate metabolism	ko00053	22	118	2218	14073	LOC_Os02g34810;LOC_Os02g43280;LOC_Os02g49720;LOC_Os03g07600;LOC_Os03g55070;LOC_Os04g29090;LOC_Os04g35520;LOC_Os04g51300;LOC_Os05g02530;LOC_Os06g36560;LOC_Os06g37080;LOC_Os06g37150;LOC_Os07g39630;LOC_Os07g49400;LOC_Os08g02230;LOC_Os08g41090;LOC_Os09g20090;LOC_Os09g26880;LOC_Os09g39380;LOC_Os11g08300;LOC_Os12g08810;LOC_Os12g25690	K00434+K00128+K00128+K10047+K00012+K00103+K00434+K00434+K21888+K00469+K00423+K00423+K10047+K00434+K00103+K00434+K00423+K14085+K08232+K00128+K14190+K00012
Fatty acid biosynthesis	ko00061	14	63	2218	14073	LOC_Os01g48910;LOC_Os02g10320;LOC_Os02g43090;LOC_Os03g28420;LOC_Os03g30950;LOC_Os03g53010;LOC_Os04g31070;LOC_Os04g36800;LOC_Os06g05130;LOC_Os06g06350;LOC_Os08g09950;LOC_Os08g10010;LOC_Os12g04990;LOC_Os12g07110	K01897+K09458+K10781+K09458+K03921+K03921+K03921+K09458+K10781+K01897+K03921+K03921+K01897+K01897
Fatty acid elongation	ko00062	20	228	2218	14073	LOC_Os01g47370;LOC_Os02g11070;LOC_Os02g47744;LOC_Os03g06700;LOC_Os03g06705;LOC_Os03g12030;LOC_Os03g49480;LOC_Os03g53750;LOC_Os04g20280;LOC_Os04g40730;LOC_Os05g49240;LOC_Os05g49900;LOC_Os05g50340;LOC_Os06g14810;LOC_Os06g19590;LOC_Os08g30340;LOC_Os09g19650;LOC_Os10g07010;LOC_Os10g33370;LOC_Os11g24484	K15397+K15397+K15397+K15397+K15397+K15397+K10249+K15397+K10703+K10251+K15397+K15397+K15397+K15397+K10251+K10703+K15397+K15397+K15397+K10251
Fatty acid degradation	ko00071	21	67	2218	14073	LOC_Os01g02020;LOC_Os01g48910;LOC_Os02g17390;LOC_Os02g43280;LOC_Os02g49720;LOC_Os03g09020;LOC_Os05g45300;LOC_Os06g03930;LOC_Os06g06350;LOC_Os06g24704;LOC_Os09g26880;LOC_Os10g07229;LOC_Os10g31950;LOC_Os10g38110;LOC_Os10g38120;LOC_Os11g08300;LOC_Os11g10480;LOC_Os11g10520;LOC_Os11g39220;LOC_Os12g04990;LOC_Os12g07110	K00626+K01897+K10527+K00128+K00128+K00121+K07517+K20495+K01897+K00232+K14085+K00001+K07513+K20495+K20495+K00128+K18857+K18857+K00232+K01897+K01897
Synthesis and degradation of ketone bodies	ko00072	4	12	2218	14073	LOC_Os01g02020;LOC_Os01g16350;LOC_Os01g17390;LOC_Os03g02710	K00626+K01640+K01640+K01641
Cutin, suberine and wax biosynthesis	ko00073	28	90	2218	14073	LOC_Os01g01520;LOC_Os01g08810;LOC_Os01g48874;LOC_Os01g59000;LOC_Os01g59020;LOC_Os01g72270;LOC_Os02g56920;LOC_Os03g04660;LOC_Os03g04680;LOC_Os03g07140;LOC_Os03g12260;LOC_Os04g28520;LOC_Os04g33370;LOC_Os04g43170;LOC_Os04g43200;LOC_Os05g31740;LOC_Os06g03930;LOC_Os06g05790;LOC_Os06g14324;LOC_Os06g14370;LOC_Os07g23380;LOC_Os08g16260;LOC_Os08g20200;LOC_Os08g44360;LOC_Os09g39410;LOC_Os10g38110;LOC_Os10g…	K15400+K15405+K15406+K13407+K20769+K20769+K15404+K15402+K15402+K13356+K20769+K13356+K21995+K17991+K17991+K20769+K20495+K15400+K17991+K17991+K13356+K15405+K13356+K13356+K13356+K20495+K20495+K15400
Steroid biosynthesis	ko00100	14	52	2218	14073	LOC_Os01g11270;LOC_Os01g11340;LOC_Os02g04690;LOC_Os02g04710;LOC_Os03g01820;LOC_Os03g29150;LOC_Os03g59040;LOC_Os05g12040;LOC_Os07g01150;LOC_Os07g10600;LOC_Os08g41780;LOC_Os10g25780;LOC_Os11g32240;LOC_Os11g48020	K09832+K09832+K01853+K01853+K14423+K23558+K00801+K05917+K14424+K00559+K01052+K09828+K05917+K14424
Ubiquinone and other terpenoid-quinone biosynthesis	ko00130	15	81	2218	14073	LOC_Os01g67530;LOC_Os01g67550;LOC_Os02g07160;LOC_Os02g19924;LOC_Os02g47310;LOC_Os03g09060;LOC_Os05g25640;LOC_Os06g05910;LOC_Os06g23684;LOC_Os06g43800;LOC_Os07g08200;LOC_Os08g14760;LOC_Os08g34790;LOC_Os11g35040;LOC_Os11g42510	K01904+K06126+K00457+K00815+K05928+K23094+K00487+K00591+K00815+K23095+K12502+K01904+K01904+K00815+K00815
Oxidative phosphorylation	ko00190	47	211	2218	14073	LOC_Os01g22900;LOC_Os01g42430;LOC_Os01g46980;LOC_Os01g51380;LOC_Os01g58022;LOC_Os01g58024;LOC_Os01g64670;LOC_Os01g73130;LOC_Os02g07870;LOC_Os02g32120;LOC_Os02g47320;LOC_Os03g14690;LOC_Os03g20020;LOC_Os03g48310;LOC_Os03g55874;LOC_Os04g16740;LOC_Os04g16742;LOC_Os04g32660;LOC_Os04g33490;LOC_Os04g55040;LOC_Os04g59040;LOC_Os05g02310;LOC_Os05g51530;LOC_Os06g37180;LOC_Os06g45120;LOC_Os07g10500;LOC_Os07g…	K03884+K03661+K02150+K02147+K05582+K05581+K01507+K02155+K02145+K00411+K02152+K02154+K03884+K01535+K02112+K02111+K05573+K00411+K03884+K02149+K01507+K01507+K02148+K02147+K02145+K00417+K02144+K02144+K02154+K02108+K02109+K02111+K05581+K02112+K05577+K05574+K05581+K02109+K02108+K11352+K02155+K02155+K02112+K05582+K02256+K02128+K05572
Photosynthesis	ko00195	22	189	2218	14073	LOC_Os01g01160;LOC_Os01g59090;LOC_Os03g55874;LOC_Os04g16740;LOC_Os04g16866;LOC_Os04g59440;LOC_Os05g37140;LOC_Os06g01210;LOC_Os06g01850;LOC_Os06g39708;LOC_Os07g05365;LOC_Os07g05400;LOC_Os10g21236;LOC_Os10g21238;LOC_Os10g21240;LOC_Os10g21248;LOC_Os10g21266;LOC_Os10g38234;LOC_Os10g38272;LOC_Os10g38276;LOC_Os12g10570;LOC_Os12g23200	K02634+K02717+K02112+K02111+K02712+K03542+K02639+K02638+K02641+K02704+K03541+K02641+K02108+K02109+K02111+K02690+K02112+K02690+K02109+K02108+K02112+K02699
Photosynthesis - antenna proteins	ko00196	2	14	2218	14073	LOC_Os09g12540;LOC_Os09g17740	K14172+K08912
Arginine biosynthesis	ko00220	13	48	2218	14073	LOC_Os01g55540;LOC_Os02g43470;LOC_Os02g46520;LOC_Os02g57280;LOC_Os03g31690;LOC_Os03g58040;LOC_Os04g01590;LOC_Os04g05010;LOC_Os06g10770;LOC_Os07g01760;LOC_Os08g40110;LOC_Os10g25130;LOC_Os10g31820	K14454+K00261+K01438+K00611+K14682+K00261+K01476+K00611+K14677+K14272+K14677+K00814+K01915
Purine metabolism	ko00230	35	297	2218	14073	LOC_Os01g14810;LOC_Os02g40010;LOC_Os02g41590;LOC_Os03g17200;LOC_Os03g19930;LOC_Os03g25440;LOC_Os03g31550;LOC_Os03g50480;LOC_Os04g42520;LOC_Os04g58390;LOC_Os05g01440;LOC_Os05g06890;LOC_Os05g06940;LOC_Os05g35580;LOC_Os06g41360;LOC_Os07g30150;LOC_Os07g42160;LOC_Os07g46630;LOC_Os07g49270;LOC_Os08g01530;LOC_Os08g01770;LOC_Os08g33850;LOC_Os08g39760;LOC_Os09g27050;LOC_Os09g38040;LOC_Os10g42100;LOC_Os11g…	K01081+K00759+K00856+K01513+K01756+K01510+K00106+K01835+K00759+K01466+K01952+K00951+K00951+K00764+K00948+K00759+K00951+K01488+K01490+K01510+K00939+K01510+K01768+K00951+K18453+K00873+K14641+K00873+K14641+K14641+K00860+K00940+K01522+K00939+K18151
Caffeine metabolism	ko00232	1	2	2218	14073	LOC_Os03g31550	K00106
Pyrimidine metabolism	ko00240	20	103	2218	14073	LOC_Os01g14810;LOC_Os01g46570;LOC_Os01g51540;LOC_Os01g72250;LOC_Os02g50350;LOC_Os03g17200;LOC_Os03g25440;LOC_Os04g01530;LOC_Os04g33300;LOC_Os05g33630;LOC_Os07g30170;LOC_Os07g43170;LOC_Os08g01530;LOC_Os08g15030;LOC_Os08g33850;LOC_Os11g03230;LOC_Os11g25260;LOC_Os11g25330;LOC_Os12g06800;LOC_Os12g36950	K01081+K01937+K01489+K13421+K00207+K01513+K01510+K13800+K09903+K01240+K01431+K13800+K01510+K00609+K01510+K14641+K14641+K14641+K00940+K01937
Alanine, aspartate and glutamate metabolism	ko00250	19	154	2218	14073	LOC_Os01g55540;LOC_Os02g43470;LOC_Os03g18130;LOC_Os03g19930;LOC_Os03g58040;LOC_Os04g52440;LOC_Os04g52450;LOC_Os04g55710;LOC_Os05g35580;LOC_Os05g39770;LOC_Os05g48200;LOC_Os06g10420;LOC_Os07g01760;LOC_Os08g10510;LOC_Os08g15030;LOC_Os08g36320;LOC_Os10g25130;LOC_Os10g31820;LOC_Os11g03900	K14454+K00261+K01953+K01756+K00261+K16871+K16871+K13051+K00764+K00827+K00264+K13566+K14272+K16871+K00609+K01580+K00814+K01915+K00820
Glycine, serine and threonine metabolism	ko00260	24	113	2218	14073	LOC_Os01g48446;LOC_Os03g06200;LOC_Os03g21260;LOC_Os04g04950;LOC_Os04g39020;LOC_Os04g40040;LOC_Os04g53230;LOC_Os05g35440;LOC_Os05g39770;LOC_Os06g04630;LOC_Os06g23114;LOC_Os06g40940;LOC_Os06g44460;LOC_Os06g44500;LOC_Os07g01760;LOC_Os07g11070;LOC_Os08g04180;LOC_Os09g26880;LOC_Os09g32290;LOC_Os09g36550;LOC_Os10g37180;LOC_Os11g04300;LOC_Os12g04120;LOC_Os12g35890	K00928+K00831+K15633+K00276+K00130+K00276+K00605+K00600+K00827+K01620+K00276+K00281+K00058+K00058+K14272+K01834+K01696+K14085+K00306+K00276+K02437+K15634+K15634+K00306
Monobactam biosynthesis	ko00261	2	19	2218	14073	LOC_Os01g48446;LOC_Os02g24020	K00928+K00215
Cysteine and methionine metabolism	ko00270	50	185	2218	14073	LOC_Os01g09700;LOC_Os01g18640;LOC_Os01g18860;LOC_Os01g39860;LOC_Os01g48446;LOC_Os01g52260;LOC_Os01g55540;LOC_Os01g61380;LOC_Os02g01510;LOC_Os02g12900;LOC_Os02g15550;LOC_Os02g19924;LOC_Os02g39790;LOC_Os02g40900;LOC_Os02g53180;LOC_Os03g04140;LOC_Os03g06200;LOC_Os03g10050;LOC_Os03g12110;LOC_Os03g12890;LOC_Os03g20850;LOC_Os03g29350;LOC_Os03g53650;LOC_Os04g08350;LOC_Os04g48850;LOC_Os05g04510;LOC_Os05g…	K01762+K22207+K00789+K05933+K00928+K00640+K14454+K00026+K00016+K01738+K00797+K00815+K01611+K00025+K05933+K00640+K00831+K00640+K00547+K00826+K22846+K00789+K01738+K13034+K20772+K00789+K05933+K05933+K17398+K00827+K00640+K00815+K00797+K00058+K00058+K00789+K00026+K22846+K05933+K23977+K08967+K01761+K00826+K01251+K16054+K00815+K00815+K21456+K00549+K00026
Valine, leucine and isoleucine degradation	ko00280	24	90	2218	14073	LOC_Os01g01740;LOC_Os01g02020;LOC_Os01g10450;LOC_Os01g16350;LOC_Os01g17390;LOC_Os02g43280;LOC_Os02g49720;LOC_Os02g52040;LOC_Os03g02710;LOC_Os03g12890;LOC_Os05g03480;LOC_Os05g39770;LOC_Os05g44290;LOC_Os05g49070;LOC_Os05g50190;LOC_Os06g11660;LOC_Os08g32850;LOC_Os09g26880;LOC_Os10g31950;LOC_Os10g40200;LOC_Os10g42210;LOC_Os11g08300;LOC_Os12g08260;LOC_Os12g41250	K01968+K00626+K01968+K01640+K01640+K00128+K00128+K00020+K01641+K00826+K00253+K00827+K01968+K00020+K01968+K00020+K01969+K14085+K07513+K00826+K05605+K00128+K00166+K01968
Valine, leucine and isoleucine biosynthesis	ko00290	4	27	2218	14073	LOC_Os01g46380;LOC_Os03g12890;LOC_Os04g32010;LOC_Os10g40200	K00053+K00826+K01652+K00826
Lysine biosynthesis	ko00300	2	24	2218	14073	LOC_Os01g48446;LOC_Os02g24020	K00928+K00215
Lysine degradation	ko00310	11	64	2218	14073	LOC_Os01g02020;LOC_Os01g56540;LOC_Os02g43280;LOC_Os02g49720;LOC_Os02g54254;LOC_Os04g34610;LOC_Os09g26880;LOC_Os09g32290;LOC_Os11g08300;LOC_Os11g38900;LOC_Os12g35890	K00626+K11433+K00128+K00128+K14157+K11426+K14085+K00306+K00128+K11420+K00306
Arginine and proline metabolism	ko00330	21	114	2218	14073	LOC_Os01g51320;LOC_Os01g55540;LOC_Os01g62900;LOC_Os02g15550;LOC_Os02g28110;LOC_Os02g39790;LOC_Os02g43280;LOC_Os02g49720;LOC_Os03g44150;LOC_Os03g58880;LOC_Os04g01590;LOC_Os04g10530;LOC_Os04g39210;LOC_Os04g53195;LOC_Os05g38150;LOC_Os05g43830;LOC_Os06g33710;LOC_Os09g26880;LOC_Os10g27340;LOC_Os10g40360;LOC_Os11g08300	K12259+K14454+K12657+K00797+K01581+K01611+K00128+K00128+K00819+K00472+K01476+K01426+K10536+K17839+K12657+K01259+K00797+K14085+K00472+K00318+K00128
Histidine metabolism	ko00340	4	30	2218	14073	LOC_Os02g43280;LOC_Os02g49720;LOC_Os09g26880;LOC_Os11g08300	K00128+K00128+K14085+K00128
Tyrosine metabolism	ko00350	19	72	2218	14073	LOC_Os01g55540;LOC_Os02g07160;LOC_Os02g10310;LOC_Os02g19924;LOC_Os03g09020;LOC_Os03g22970;LOC_Os03g61330;LOC_Os04g04950;LOC_Os04g40040;LOC_Os06g01360;LOC_Os06g23114;LOC_Os06g23684;LOC_Os08g04540;LOC_Os09g36550;LOC_Os10g07229;LOC_Os11g10480;LOC_Os11g10520;LOC_Os11g35040;LOC_Os11g42510	K14454+K00457+K01555+K00815+K00121+K01593+K01557+K00276+K00276+K00451+K00276+K00815+K01593+K00276+K00001+K18857+K18857+K00815+K00815
Phenylalanine metabolism	ko00360	16	84	2218	14073	LOC_Os01g55540;LOC_Os01g58380;LOC_Os02g07160;LOC_Os02g19924;LOC_Os02g41680;LOC_Os03g22970;LOC_Os04g04950;LOC_Os04g10530;LOC_Os04g40040;LOC_Os04g43760;LOC_Os06g23114;LOC_Os06g23684;LOC_Os08g04540;LOC_Os09g36550;LOC_Os11g35040;LOC_Os11g42510	K14454+K00074+K00457+K00815+K10775+K01593+K00276+K01426+K00276+K13064+K00276+K00815+K01593+K00276+K00815+K00815
Tryptophan metabolism	ko00380	25	227	2218	14073	LOC_Os01g02020;LOC_Os01g07350;LOC_Os01g07500;LOC_Os01g16714;LOC_Os01g48220;LOC_Os02g37890;LOC_Os02g43280;LOC_Os02g49720;LOC_Os03g22970;LOC_Os03g57680;LOC_Os03g57720;LOC_Os04g03980;LOC_Os04g10530;LOC_Os04g39980;LOC_Os05g48760;LOC_Os06g10170;LOC_Os06g51150;LOC_Os08g04540;LOC_Os08g43230;LOC_Os09g17560;LOC_Os09g26880;LOC_Os10g02880;LOC_Os10g04860;LOC_Os11g08300;LOC_Os12g25490	K00626+K11816+K16903+K11816+K16903+K23947+K00128+K00128+K01593+K11817+K11817+K11816+K01426+K23947+K16903+K11816+K03781+K01593+K03781+K22588+K14085+K22588+K11817+K00128+K22588
Phenylalanine, tyrosine and tryptophan biosynthesis	ko00400	20	75	2218	14073	LOC_Os01g15460;LOC_Os01g55540;LOC_Os02g08410;LOC_Os02g19924;LOC_Os03g05800;LOC_Os03g15780;LOC_Os03g50880;LOC_Os03g61120;LOC_Os04g33390;LOC_Os04g38950;LOC_Os04g39270;LOC_Os06g23684;LOC_Os07g42960;LOC_Os07g49390;LOC_Os08g04180;LOC_Os09g08130;LOC_Os10g37980;LOC_Os10g41480;LOC_Os11g35040;LOC_Os11g42510	K13832+K14454+K01850+K00815+K01657+K01657+K01658+K01657+K05359+K01658+K01609+K00815+K01626+K05359+K01696+K01609+K05359+K01626+K00815+K00815
Benzoxazinoid biosynthesis	ko00402	7	37	2218	14073	LOC_Os01g36350;LOC_Os03g48430;LOC_Os03g58300;LOC_Os07g13810;LOC_Os08g01480;LOC_Os08g30100;LOC_Os11g25454	K13223+K13229+K13222+K13227+K13223+K13229+K13227
beta-Alanine metabolism	ko00410	16	60	2218	14073	LOC_Os01g51320;LOC_Os02g43280;LOC_Os02g49720;LOC_Os02g50350;LOC_Os04g04950;LOC_Os04g40040;LOC_Os04g53195;LOC_Os06g23114;LOC_Os06g24704;LOC_Os07g30170;LOC_Os08g36320;LOC_Os09g26880;LOC_Os09g36550;LOC_Os10g42210;LOC_Os11g08300;LOC_Os11g39220	K12259+K00128+K00128+K00207+K00276+K00276+K17839+K00276+K00232+K01431+K01580+K14085+K00276+K05605+K00128+K00232
Taurine and hypotaurine metabolism	ko00430	2	9	2218	14073	LOC_Os04g38450;LOC_Os08g36320	K18592+K01580
Phosphonate and phosphinate metabolism	ko00440	4	13	2218	14073	LOC_Os02g02750;LOC_Os06g10280;LOC_Os08g12830;LOC_Os08g31860	K00993+K00993+K00967+K00993
Selenocompound metabolism	ko00450	2	30	2218	14073	LOC_Os10g37340;LOC_Os12g42876	K01761+K00549
Cyanoamino acid metabolism	ko00460	36	176	2218	14073	LOC_Os01g25360;LOC_Os01g32110;LOC_Os01g55950;LOC_Os01g59819;LOC_Os01g59840;LOC_Os01g67220;LOC_Os01g70830;LOC_Os01g70850;LOC_Os01g70860;LOC_Os03g11420;LOC_Os03g41180;LOC_Os03g53860;LOC_Os03g63310;LOC_Os04g08350;LOC_Os04g37820;LOC_Os04g38450;LOC_Os04g39814;LOC_Os04g39880;LOC_Os04g43360;LOC_Os04g43390;LOC_Os04g51840;LOC_Os04g55710;LOC_Os05g01370;LOC_Os05g01380;LOC_Os05g01444;LOC_Os05g30350;LOC_Os05g…	K20802+K12153+K01455+K01188+K01188+K01188+K20802+K20802+K20802+K01188+K12153+K01188+K13029+K13034+K22706+K18592+K01188+K01188+K05350+K05350+K12153+K13051+K01188+K01188+K01188+K01188+K20802+K00600+K01188+K05350+K01188+K12153+K01188+K01188+K01188+K16266
Glutathione metabolism	ko00480	46	162	2218	14073	LOC_Os01g27360;LOC_Os01g27480;LOC_Os01g37750;LOC_Os01g49710;LOC_Os01g49720;LOC_Os01g55830;LOC_Os01g72120;LOC_Os01g72130;LOC_Os01g72140;LOC_Os01g72150;LOC_Os01g72170;LOC_Os02g15550;LOC_Os02g28110;LOC_Os02g34810;LOC_Os02g43550;LOC_Os02g44500;LOC_Os02g55140;LOC_Os02g56850;LOC_Os03g24380;LOC_Os04g35520;LOC_Os04g37580;LOC_Os04g38450;LOC_Os04g46000;LOC_Os04g51300;LOC_Os05g02530;LOC_Os05g05620;LOC_Os05g…	K00799+K00799+K00799+K00799+K00799+K00799+K00799+K00799+K00799+K00799+K00799+K00797+K01581+K00434+K01255+K00432+K01255+K00383+K00432+K00434+K22596+K18592+K01255+K00434+K21888+K00799+K00799+K00799+K00797+K00799+K11188+K11188+K00434+K00434+K00799+K00799+K00799+K00799+K00799+K00799+K00799+K00799+K00799+K21456+K01255+K00432
Starch and sucrose metabolism	ko00500	124	464	2218	14073	LOC_Os01g04200;LOC_Os01g09460;LOC_Os01g13550;LOC_Os01g38190;LOC_Os01g44090;LOC_Os01g51570;LOC_Os01g59819;LOC_Os01g59840;LOC_Os01g67220;LOC_Os01g69030;LOC_Os01g71320;LOC_Os01g71340;LOC_Os01g71380;LOC_Os01g71474;LOC_Os01g71670;LOC_Os01g71930;LOC_Os02g04670;LOC_Os02g05744;LOC_Os02g06160;LOC_Os02g19530;LOC_Os02g32660;LOC_Os02g33110;LOC_Os02g34990;LOC_Os02g47880;LOC_Os02g48200;LOC_Os02g54820;LOC_Os03g…	K01810+K00844+K01177+K01193+K19891+K19891+K01188+K01188+K01188+K00696+K00844+K19893+K19891+K19893+K19891+K19891+K19893+K01179+K01176+K01176+K00700+K01193+K00688+K01087+K01176+K16055+K01177+K01188+K19891+K01513+K01177+K19892+K19893+K19891+K01835+K19891+K01188+K01176+K01176+K00695+K01176+K00695+K01176+K19891+K01188+K01188+K01179+K05350+K05350+K01176+K00703+K01193+K01188+K01188+K01188+K07024+K00847+…
N-Glycan biosynthesis	ko00510	8	66	2218	14073	LOC_Os03g02530;LOC_Os03g40100;LOC_Os04g40150;LOC_Os04g48750;LOC_Os07g07010;LOC_Os08g35110;LOC_Os11g36420;LOC_Os12g05650	K00729+K03844+K00737+K12345+K03848+K07441+K00779+K03844
Other glycan degradation	ko00511	26	109	2218	14073	LOC_Os01g11650;LOC_Os01g11710;LOC_Os01g11730;LOC_Os01g11750;LOC_Os01g22640;LOC_Os01g39830;LOC_Os01g46080;LOC_Os03g06940;LOC_Os03g10140;LOC_Os03g13400;LOC_Os03g15020;LOC_Os05g06720;LOC_Os05g11910;LOC_Os06g03890;LOC_Os06g03900;LOC_Os06g06250;LOC_Os06g06520;LOC_Os06g34070;LOC_Os06g34120;LOC_Os06g37560;LOC_Os07g38790;LOC_Os10g25400;LOC_Os10g28330;LOC_Os10g33420;LOC_Os11g13810;LOC_Os12g24170	K01206+K01206+K01206+K01206+K01206+K12309+K01206+K12309+K12309+K12309+K12309+K01206+K01206+K01206+K01206+K01206+K01206+K01206+K01206+K12309+K12373+K01206+K12309+K17108+K17108+K12309
Various types of N-glycan biosynthesis	ko00513	7	57	2218	14073	LOC_Os03g40100;LOC_Os04g35270;LOC_Os06g12390;LOC_Os07g38790;LOC_Os08g35110;LOC_Os12g05650;LOC_Os12g07280	K03844+K14412+K14413+K12373+K07441+K03844+K14412
Other types of O-glycan biosynthesis	ko00514	5	27	2218	14073	LOC_Os01g13560;LOC_Os01g31370;LOC_Os01g72610;LOC_Os02g52410;LOC_Os11g36420	K09667+K18134+K18134+K20782+K00779
Mannose type O-glycan biosynthesis	ko00515	5	18	2218	14073	LOC_Os01g02910;LOC_Os01g02930;LOC_Os02g22480;LOC_Os06g28124;LOC_Os12g13640	K18207+K18207+K18207+K18207+K18207
Amino sugar and nucleotide sugar metabolism	ko00520	66	342	2218	14073	LOC_Os01g04200;LOC_Os01g07890;LOC_Os01g09460;LOC_Os01g19220;LOC_Os01g49320;LOC_Os01g50870;LOC_Os01g64100;LOC_Os01g64110;LOC_Os01g71320;LOC_Os02g04840;LOC_Os02g12130;LOC_Os02g29530;LOC_Os02g39330;LOC_Os02g51620;LOC_Os03g02410;LOC_Os03g04060;LOC_Os03g17230;LOC_Os03g30000;LOC_Os03g50480;LOC_Os03g55070;LOC_Os04g41620;LOC_Os04g41680;LOC_Os04g54810;LOC_Os05g04690;LOC_Os05g06500;LOC_Os05g15770;LOC_Os05g…	K01810+K00326+K00844+K15920+K01183+K00326+K01183+K01183+K00844+K12446+K01183+K13648+K01183+K15920+K05305+K20547+K08678+K13648+K01835+K00012+K01183+K01183+K15920+K20547+K00847+K01183+K01183+K13648+K00326+K00975+K01784+K01711+K13648+K01810+K01183+K01183+K02377+K12446+K20547+K13648+K12448+K01183+K12373+K01097+K08678+K01209+K01183+K00966+K01784+K01183+K00975+K08678+K20547+K01784+K20547+K20547+K13648+…
Glycosaminoglycan degradation	ko00531	14	51	2218	14073	LOC_Os01g39830;LOC_Os02g32504;LOC_Os02g55870;LOC_Os03g06940;LOC_Os03g10140;LOC_Os03g13400;LOC_Os03g15020;LOC_Os06g08090;LOC_Os06g37560;LOC_Os07g38790;LOC_Os10g28330;LOC_Os11g34110;LOC_Os12g24170;LOC_Os12g38920	K12309+K10532+K07964+K12309+K12309+K12309+K12309+K07964+K12309+K12373+K12309+K10532+K12309+K07964
Glycerolipid metabolism	ko00561	46	157	2218	14073	LOC_Os01g10250;LOC_Os01g14900;LOC_Os01g19390;LOC_Os01g22570;LOC_Os01g45020;LOC_Os01g47580;LOC_Os01g49820;LOC_Os01g58510;LOC_Os01g62860;LOC_Os01g62870;LOC_Os01g63580;LOC_Os01g71950;LOC_Os02g02340;LOC_Os02g33580;LOC_Os02g43280;LOC_Os02g48350;LOC_Os02g49720;LOC_Os02g50690;LOC_Os02g54650;LOC_Os03g15840;LOC_Os03g38470;LOC_Os03g51000;LOC_Os03g51010;LOC_Os03g64170;LOC_Os04g53370;LOC_Os04g54200;LOC_Os05g…	K01054+K13508+K13508+K13508+K15728+K18693+K18693+K00901+K00002+K00002+K13508+K00901+K13508+K09480+K00128+K22848+K00128+K00679+K00901+K06119+K00679+K00863+K01054+K00679+K13509+K00901+K13508+K13508+K00002+K15728+K00002+K00679+K00679+K07407+K00655+K00901+K01054+K14085+K00679+K07407+K09480+K00128+K16816+K13523+K21362+K00679
Inositol phosphate metabolism	ko00562	34	163	2218	14073	LOC_Os01g51890;LOC_Os01g59880;LOC_Os01g62430;LOC_Os01g65330;LOC_Os02g26720;LOC_Os02g32370;LOC_Os03g07600;LOC_Os03g09250;LOC_Os03g16390;LOC_Os03g18010;LOC_Os03g24160;LOC_Os03g42810;LOC_Os03g51610;LOC_Os03g57950;LOC_Os03g60370;LOC_Os03g61130;LOC_Os03g63580;LOC_Os03g64130;LOC_Os04g44870;LOC_Os04g58570;LOC_Os04g59540;LOC_Os05g03610;LOC_Os05g45900;LOC_Os06g35060;LOC_Os06g36560;LOC_Os07g31070;LOC_Os07g…	K20279+K24221+K01803+K18081+K00913+K00915+K10047+K01858+K18081+K05857+K00889+K20279+K00913+K24221+K03103+K01114+K01114+K18081+K01803+K01803+K00921+K05857+K20279+K18081+K00469+K00889+K10047+K00889+K05857+K19801+K00921+K00889+K18081+K15422
Glycerophospholipid metabolism	ko00564	63	211	2218	14073	LOC_Os01g14900;LOC_Os01g19390;LOC_Os01g20860;LOC_Os01g22570;LOC_Os01g42690;LOC_Os01g45020;LOC_Os01g46370;LOC_Os01g47580;LOC_Os01g49820;LOC_Os01g50030;LOC_Os01g50032;LOC_Os01g52230;LOC_Os01g55780;LOC_Os01g58510;LOC_Os01g63580;LOC_Os01g71950;LOC_Os01g72940;LOC_Os01g74000;LOC_Os02g02340;LOC_Os02g02750;LOC_Os02g31030;LOC_Os02g37590;LOC_Os02g37700;LOC_Os02g43700;LOC_Os02g54650;LOC_Os03g13030;LOC_Os03g…	K13508+K13508+K01115+K13508+K06130+K15728+K16818+K18693+K18693+K05929+K05929+K06124+K01126+K00901+K13508+K00901+K01613+K00006+K13508+K00993+K18696+K01126+K06129+K16818+K00901+K06129+K01047+K00995+K01115+K01126+K01047+K06129+K01114+K01114+K18696+K01126+K22389+K13509+K00901+K06130+K13508+K16818+K13508+K15728+K00006+K05929+K08730+K00993+K01115+K01115+K13510+K01115+K16818+K00655+K16818+K00967+K00901+…
Ether lipid metabolism	ko00565	13	49	2218	14073	LOC_Os01g20860;LOC_Os02g02750;LOC_Os03g15460;LOC_Os03g27370;LOC_Os03g50030;LOC_Os03g61130;LOC_Os03g63580;LOC_Os06g10280;LOC_Os06g40170;LOC_Os06g40180;LOC_Os06g49790;LOC_Os07g15680;LOC_Os08g31860	K01115+K00993+K01047+K01115+K01047+K01114+K01114+K00993+K01115+K01115+K13510+K01115+K00993
Arachidonic acid metabolism	ko00590	11	40	2218	14073	LOC_Os02g19650;LOC_Os02g44500;LOC_Os03g15460;LOC_Os03g24380;LOC_Os03g26460;LOC_Os03g50030;LOC_Os03g61360;LOC_Os04g38450;LOC_Os05g46460;LOC_Os12g43970;Oryza_sativa_newGene_1645	K08726+K00432+K01047+K00432+K15730+K01047+K08726+K18592+K08726+K08726+K00432
Linoleic acid metabolism	ko00591	9	29	2218	14073	LOC_Os02g10120;LOC_Os03g15460;LOC_Os03g49350;LOC_Os03g50030;LOC_Os04g37430;LOC_Os05g23880;LOC_Os05g28770;LOC_Os08g39840;LOC_Os08g39850	K00454+K01047+K15718+K01047+K00454+K00454+K00454+K00454+K00454
alpha-Linolenic acid metabolism	ko00592	28	110	2218	14073	LOC_Os01g27230;LOC_Os01g44950;LOC_Os01g46370;LOC_Os02g10120;LOC_Os02g17390;LOC_Os02g43700;LOC_Os03g12500;LOC_Os03g15460;LOC_Os03g50030;LOC_Os03g55800;LOC_Os03g55820;LOC_Os04g37430;LOC_Os04g52500;LOC_Os05g23880;LOC_Os05g28770;LOC_Os05g32380;LOC_Os06g11210;LOC_Os06g11290;LOC_Os06g24704;LOC_Os07g47250;LOC_Os08g04800;LOC_Os08g39840;LOC_Os08g39850;LOC_Os09g33820;LOC_Os10g31950;LOC_Os11g10480;LOC_Os11g…	K05894+K10526+K16818+K00454+K10527+K16818+K01723+K01047+K01047+K01723+K01723+K00454+K22389+K00454+K00454+K16818+K05894+K05894+K00232+K16818+K16818+K00454+K00454+K22389+K07513+K18857+K18857+K00232
Sphingolipid metabolism	ko00600	20	240	2218	14073	LOC_Os01g01080;LOC_Os01g39830;LOC_Os01g45290;LOC_Os03g06940;LOC_Os03g10140;LOC_Os03g13400;LOC_Os03g15020;LOC_Os04g33060;LOC_Os05g06610;LOC_Os06g12250;LOC_Os06g37560;LOC_Os07g48160;LOC_Os10g11200;LOC_Os10g28330;LOC_Os10g33420;LOC_Os10g35070;LOC_Os11g02150;LOC_Os11g13810;LOC_Os12g02094;LOC_Os12g24170	K01634+K12309+K12349+K12309+K12309+K12309+K12309+K04708+K12349+K04713+K12309+K07407+K00654+K12309+K17108+K07407+K12382+K17108+K12382+K12309
Glycosphingolipid biosynthesis - globo and isoglobo series	ko00603	3	14	2218	14073	LOC_Os07g38790;LOC_Os07g48160;LOC_Os10g35070	K12373+K07407+K07407
Glycosphingolipid biosynthesis - ganglio series	ko00604	9	35	2218	14073	LOC_Os01g39830;LOC_Os03g06940;LOC_Os03g10140;LOC_Os03g13400;LOC_Os03g15020;LOC_Os06g37560;LOC_Os07g38790;LOC_Os10g28330;LOC_Os12g24170	K12309+K12309+K12309+K12309+K12309+K12309+K12373+K12309+K12309
Pyruvate metabolism	ko00620	28	118	2218	14073	LOC_Os01g02020;LOC_Os01g11054;LOC_Os01g54030;LOC_Os01g61120;LOC_Os01g61380;LOC_Os02g01510;LOC_Os02g14770;LOC_Os02g17920;LOC_Os02g40900;LOC_Os02g43280;LOC_Os02g49720;LOC_Os03g15050;LOC_Os03g19250;LOC_Os03g31750;LOC_Os04g40990;LOC_Os05g33570;LOC_Os06g01630;LOC_Os06g13720;LOC_Os07g43700;LOC_Os07g49140;LOC_Os08g09250;LOC_Os09g14670;LOC_Os09g26880;LOC_Os10g42100;LOC_Os11g08300;LOC_Os11g10980;LOC_Os11g…	K00626+K01595+K00029+K01595+K00026+K00016+K01595+K01759+K00025+K00128+K00128+K01610+K01913+K01006+K01638+K01006+K00627+K00161+K00026+K01595+K01759+K01595+K14085+K00873+K00128+K00873+K18881+K00026
Glyoxylate and dicarboxylate metabolism	ko00630	37	137	2218	14073	LOC_Os01g02020;LOC_Os01g55950;LOC_Os01g58020;LOC_Os01g61380;LOC_Os02g05830;LOC_Os02g13840;LOC_Os02g26160;LOC_Os02g40900;LOC_Os03g04410;LOC_Os03g19250;LOC_Os03g56160;LOC_Os04g40990;LOC_Os04g41340;LOC_Os04g49460;LOC_Os04g53210;LOC_Os04g53230;LOC_Os04g58710;LOC_Os05g35440;LOC_Os06g29180;LOC_Os06g29220;LOC_Os06g40940;LOC_Os06g51150;LOC_Os07g01760;LOC_Os07g03870;LOC_Os07g05820;LOC_Os07g34520;LOC_Os07g…	K00626+K01455+K01601+K00026+K01602+K01647+K22133+K00025+K01681+K01913+K22133+K01638+K19269+K22133+K11517+K00605+K22133+K00600+K00122+K00122+K00281+K03781+K14272+K22133+K11517+K01637+K00026+K22133+K03781+K01601+K01915+K02437+K01637+K01601+K01602+K01602+K00026
Propanoate metabolism	ko00640	6	40	2218	14073	LOC_Os01g02020;LOC_Os02g01510;LOC_Os06g24704;LOC_Os10g42210;LOC_Os11g39220;LOC_Os12g08260	K00626+K00016+K00232+K05605+K00232+K00166
Butanoate metabolism	ko00650	12	46	2218	14073	LOC_Os01g02020;LOC_Os01g16350;LOC_Os01g17250;LOC_Os01g17390;LOC_Os01g58380;LOC_Os03g02710;LOC_Os03g19250;LOC_Os04g32010;LOC_Os04g52440;LOC_Os04g52450;LOC_Os08g10510;LOC_Os08g36320	K00626+K01640+K00109+K01640+K00074+K01641+K01913+K01652+K16871+K16871+K16871+K01580
C5-Branched dibasic acid metabolism	ko00660	1	12	2218	14073	LOC_Os04g32010	K01652
One carbon pool by folate	ko00670	2	22	2218	14073	LOC_Os04g53230;LOC_Os05g35440	K00605+K00600
Carbon fixation in photosynthetic organisms	ko00710	38	103	2218	14073	LOC_Os01g11054;LOC_Os01g54030;LOC_Os01g55540;LOC_Os01g58020;LOC_Os01g61120;LOC_Os01g61380;LOC_Os01g62430;LOC_Os01g74510;LOC_Os02g05830;LOC_Os02g07260;LOC_Os02g14770;LOC_Os02g38920;LOC_Os02g40900;LOC_Os03g15050;LOC_Os03g31750;LOC_Os04g19740;LOC_Os04g44870;LOC_Os04g58570;LOC_Os05g33570;LOC_Os05g36270;LOC_Os05g39000;LOC_Os05g41640;LOC_Os06g40640;LOC_Os06g45370;LOC_Os06g45710;LOC_Os07g01760;LOC_Os07g…	K01595+K00029+K14454+K01601+K01595+K00026+K01803+K03841+K01602+K00927+K01595+K00134+K00025+K01610+K01006+K00615+K01803+K01803+K01006+K03841+K03841+K00927+K01623+K03841+K00927+K14272+K00026+K01595+K01623+K00134+K01595+K01601+K00814+K00927+K01601+K01602+K01602+K00026
Thiamine metabolism	ko00730	8	32	2218	14073	LOC_Os01g25440;LOC_Os03g47610;LOC_Os05g30454;LOC_Os07g09190;LOC_Os08g01770;LOC_Os09g16910;LOC_Os12g13380;Oryza_sativa_newGene_765	K00949+K03147+K00949+K01662+K00939+K04487+K00939+K00878
Riboflavin metabolism	ko00740	10	42	2218	14073	LOC_Os01g55310;LOC_Os03g13540;LOC_Os03g17200;LOC_Os03g36750;LOC_Os05g07632;LOC_Os08g37940;LOC_Os09g38040;LOC_Os09g39560;LOC_Os11g19460;LOC_Os12g35580	K20884+K14379+K01513+K20884+K22912+K20884+K18453+K22912+K20860+K00793
Vitamin B6 metabolism	ko00750	5	19	2218	14073	LOC_Os01g39280;LOC_Os02g13290;LOC_Os03g06200;LOC_Os07g04990;LOC_Os10g01080	K06215+K13248+K00831+K05275+K06215
Nicotinate and nicotinamide metabolism	ko00760	5	37	2218	14073	LOC_Os01g14810;LOC_Os03g17200;LOC_Os03g61829;LOC_Os05g33630;LOC_Os11g08670	K01081+K01513+K18551+K01240+K00858
Pantothenate and CoA biosynthesis	ko00770	13	57	2218	14073	LOC_Os01g12560;LOC_Os01g46380;LOC_Os02g04120;LOC_Os02g43280;LOC_Os02g49720;LOC_Os02g50350;LOC_Os03g12890;LOC_Os03g17200;LOC_Os04g32010;LOC_Os04g53195;LOC_Os07g30170;LOC_Os10g40200;LOC_Os11g08300	K00606+K00053+K02201+K00128+K00128+K00207+K00826+K01513+K01652+K17839+K01431+K00826+K00128
Biotin metabolism	ko00780	4	28	2218	14073	LOC_Os01g21410;LOC_Os02g10320;LOC_Os03g28420;LOC_Os04g36800	K19562+K09458+K09458+K09458
Folate biosynthesis	ko00790	5	49	2218	14073	LOC_Os01g47420;LOC_Os02g15870;LOC_Os02g37910;LOC_Os05g15530;LOC_Os09g38772	K01724+K03639+K01113+K18482+K15631
Porphyrin and chlorophyll metabolism	ko00860	18	67	2218	14073	LOC_Os01g16020;LOC_Os01g43390;LOC_Os02g51080;LOC_Os02g54980;LOC_Os03g05310;LOC_Os03g59090;LOC_Os05g29760;LOC_Os06g40080;LOC_Os06g49110;LOC_Os06g49120;LOC_Os09g36200;LOC_Os10g25020;LOC_Os10g25030;LOC_Os10g25040;LOC_Os10g41760;LOC_Os10g41780;LOC_Os11g02570;LOC_Os12g02500	K10960+K01599+K10960+K13071+K13071+K13071+K01772+K21480+K01698+K01845+K22013+K13545+K13545+K13545+K13600+K13600+K13544+K13544
Terpenoid backbone biosynthesis	ko00900	22	65	2218	14073	LOC_Os01g02020;LOC_Os01g14630;LOC_Os01g16020;LOC_Os01g45460;LOC_Os01g50050;LOC_Os02g10400;LOC_Os02g48330;LOC_Os02g51080;LOC_Os03g02710;LOC_Os03g08624;LOC_Os03g10080;LOC_Os03g52180;LOC_Os04g56230;LOC_Os05g46580;LOC_Os05g50550;LOC_Os06g07120;LOC_Os07g09190;LOC_Os07g39270;LOC_Os08g09370;LOC_Os09g31970;LOC_Os12g01480;LOC_Os12g17320	K00626+K13789+K10960+K15889+K00787+K11778+K00021+K10960+K01641+K15891+K11778+K03527+K00787+K00787+K05356+K11778+K01662+K13789+K14066+K00021+K15892+K05356
Indole alkaloid biosynthesis	ko00901	5	22	2218	14073	LOC_Os03g53950;LOC_Os04g59300;LOC_Os07g42250;LOC_Os09g20684;LOC_Os10g39710	K01757+K01757+K01757+K01757+K01757
Monoterpenoid biosynthesis	ko00902	4	16	2218	14073	LOC_Os02g02930;LOC_Os03g14400;LOC_Os04g44924;LOC_Os07g48640	K15086+K23810+K15095+K15095
Limonene and pinene degradation	ko00903	3	9	2218	14073	LOC_Os02g43280;LOC_Os02g49720;LOC_Os11g08300	K00128+K00128+K00128
Diterpenoid biosynthesis	ko00904	41	171	2218	14073	LOC_Os01g03610;LOC_Os01g09300;LOC_Os01g11150;LOC_Os02g09320;LOC_Os02g09400;LOC_Os02g17780;LOC_Os02g36020;LOC_Os02g36070;LOC_Os02g36110;LOC_Os02g36140;LOC_Os02g36150;LOC_Os02g36190;LOC_Os02g36210;LOC_Os02g36280;LOC_Os04g09900;LOC_Os04g09920;LOC_Os04g10000;LOC_Os04g10010;LOC_Os04g10060;LOC_Os04g10160;LOC_Os04g27020;LOC_Os04g33240;LOC_Os05g11810;LOC_Os05g34854;LOC_Os05g43880;LOC_Os05g48700;LOC_Os06g…	K04125+K04124+K04125+K16083+K16083+K04120+K04121+K16084+K16084+K14036+K16083+K21291+K04120+K21718+K14043+K16085+K13070+K13070+K14046+K16085+K21291+K13070+K04125+K05282+K04125+K04125+K04123+K16084+K04122+K21719+K16083+K21291+K13070+K13070+K13070+K13070+K16084+K21718+K04123+K14044+K04125
Brassinosteroid biosynthesis	ko00905	10	26	2218	14073	LOC_Os01g29150;LOC_Os01g63260;LOC_Os03g12660;LOC_Os03g40540;LOC_Os05g33590;LOC_Os07g06800;LOC_Os09g26960;LOC_Os09g26980;LOC_Os11g04710;LOC_Os12g04480	K15639+K09591+K09587+K09590+K15639+K09591+K20623+K20623+K09588+K09588
Carotenoid biosynthesis	ko00906	22	61	2218	14073	LOC_Os02g07680;LOC_Os02g47470;LOC_Os02g57290;LOC_Os03g05880;LOC_Os03g05900;LOC_Os03g05910;LOC_Os03g05920;LOC_Os03g18740;LOC_Os03g61740;LOC_Os04g37619;LOC_Os04g46470;LOC_Os06g51290;LOC_Os07g05940;LOC_Os07g18120;LOC_Os07g18158;LOC_Os07g18162;LOC_Os07g30960;LOC_Os08g02210;LOC_Os10g38940;LOC_Os10g39930;LOC_Os12g42280;LOC_Os12g43130	K15747+K09843+K15747+K09838+K09838+K09838+K09838+K09841+K09841+K09838+K17912+K02291+K09840+K09842+K09842+K09842+K09838+K17911+K15746+K09837+K09840+K02291
Zeatin biosynthesis	ko00908	24	85	2218	14073	LOC_Os01g10110;LOC_Os01g71310;LOC_Os02g11640;LOC_Os02g11680;LOC_Os02g11700;LOC_Os02g36830;LOC_Os02g51900;LOC_Os02g51930;LOC_Os04g20474;LOC_Os04g24850;LOC_Os04g25440;LOC_Os04g44354;LOC_Os04g46970;LOC_Os04g46980;LOC_Os04g46990;LOC_Os04g47720;LOC_Os04g47770;LOC_Os05g08480;LOC_Os05g24660;LOC_Os07g30610;LOC_Os07g30760;LOC_Os07g42970;LOC_Os08g35860;LOC_Os10g09990	K00279+K00279+K13496+K13496+K13496+K23452+K23452+K23452+K13496+K23452+K23452+K23452+K13495+K13495+K13495+K13495+K13495+K13496+K10760+K23452+K23452+K23452+K00279+K13496
Sesquiterpenoid and triterpenoid biosynthesis	ko00909	14	265	2218	14073	LOC_Os02g09390;LOC_Os03g08624;LOC_Os03g22620;LOC_Os03g59040;LOC_Os04g01810;LOC_Os04g27430;LOC_Os04g27670;LOC_Os04g27790;LOC_Os05g24500;LOC_Os05g24520;LOC_Os08g09160;LOC_Os09g10340;LOC_Os11g08569;LOC_Os11g35710	K15472+K15891+K15803+K00801+K15803+K15803+K15803+K15803+K15803+K15803+K14175+K15472+K19010+K19011
Nitrogen metabolism	ko00910	13	49	2218	14073	LOC_Os01g45274;LOC_Os01g55950;LOC_Os02g43470;LOC_Os03g58040;LOC_Os05g48200;LOC_Os08g06530;LOC_Os08g32750;LOC_Os08g32780;LOC_Os08g36480;LOC_Os08g36630;LOC_Os08g36680;LOC_Os09g28910;LOC_Os10g31820	K01673+K01455+K00261+K00261+K00264+K00366+K01674+K01674+K10534+K01674+K01674+K01673+K01915
Sulfur metabolism	ko00920	12	51	2218	14073	LOC_Os01g47690;LOC_Os01g52260;LOC_Os01g68770;LOC_Os02g12900;LOC_Os03g04140;LOC_Os03g10050;LOC_Os03g53650;LOC_Os04g08350;LOC_Os05g45710;LOC_Os07g37230;LOC_Os11g41650;LOC_Os12g08270	K17725+K00640+K17285+K01738+K00640+K00640+K01738+K13034+K00640+K01082+K00860+K15422
Phenylpropanoid biosynthesis	ko00940	109	410	2218	14073	LOC_Os01g15830;LOC_Os01g16450;LOC_Os01g19020;LOC_Os01g22249;LOC_Os01g22352;LOC_Os01g28030;LOC_Os01g36240;LOC_Os01g40860;LOC_Os01g40870;LOC_Os01g41430;LOC_Os01g45140;LOC_Os01g45200;LOC_Os01g59819;LOC_Os01g59840;LOC_Os01g67220;LOC_Os01g67530;LOC_Os01g73200;LOC_Os01g73220;LOC_Os02g06610;LOC_Os02g06630;LOC_Os02g08420;LOC_Os02g09490;LOC_Os02g14160;LOC_Os02g14430;LOC_Os02g14440;LOC_Os02g41680;LOC_Os02g…	K00430+K00430+K00430+K00430+K00430+K00430+K00430+K12355+K12355+K23260+K23260+K09753+K01188+K01188+K01188+K01904+K00430+K00430+K00430+K00430+K09753+K00083+K00430+K00430+K00430+K10775+K00430+K00430+K01188+K00430+K00430+K13065+K23260+K01188+K09753+K00083+K00430+K01188+K01188+K05350+K05350+K13064+K13065+K00430+K13065+K00430+K00430+K01188+K01188+K01188+K00430+K00430+K00430+K00487+K01188+K00430+K00430+…
Flavonoid biosynthesis	ko00941	46	160	2218	14073	LOC_Os01g53330;LOC_Os01g53350;LOC_Os01g53420;LOC_Os01g53430;LOC_Os01g61610;LOC_Os03g25150;LOC_Os03g47860;LOC_Os03g62480;LOC_Os04g01140;LOC_Os04g51990;LOC_Os04g52190;LOC_Os04g53860;LOC_Os04g56700;LOC_Os04g56910;LOC_Os05g25640;LOC_Os05g45080;LOC_Os05g45090;LOC_Os05g45100;LOC_Os05g45120;LOC_Os05g45140;LOC_Os05g45180;LOC_Os06g08640;LOC_Os06g44170;LOC_Os06g44180;LOC_Os06g46920;LOC_Os07g22850;LOC_Os07g…	K22845+K22845+K22845+K22845+K05278+K13083+K13065+K22845+K23180+K13065+K01859+K08695+K00475+K13065+K00487+K22845+K22845+K22845+K22845+K22845+K22845+K13065+K13082+K08695+K13082+K00660+K22845+K00660+K00660+K08695+K13082+K13082+K13080+K13082+K05278+K13065+K09754+K05280+K13065+K01859+K01859+K00660+K00660+K13065+K01859+K22440
Isoflavonoid biosynthesis	ko00943	8	22	2218	14073	LOC_Os02g28200;LOC_Os02g30100;LOC_Os02g30110;LOC_Os03g55230;LOC_Os03g55250;LOC_Os04g51660;LOC_Os06g05320;LOC_Os12g39310	K13264+K13260+K13260+K13260+K22932+K13264+K13264+K13260
Flavone and flavonol biosynthesis	ko00944	13	27	2218	14073	LOC_Os01g08090;LOC_Os01g08100;LOC_Os01g08110;LOC_Os02g28200;LOC_Os03g25150;LOC_Os04g44240;LOC_Os04g44250;LOC_Os04g51660;LOC_Os06g05320;LOC_Os07g47550;LOC_Os10g16974;LOC_Os11g26920;LOC_Os11g27370	K22771+K22771+K22771+K13264+K13083+K22771+K22771+K13264+K13264+K13080+K05280+K22772+K22772
Stilbenoid, diarylheptanoid and gingerol biosynthesis	ko00945	13	90	2218	14073	LOC_Os03g47860;LOC_Os04g11970;LOC_Os04g51990;LOC_Os04g56910;LOC_Os05g25640;LOC_Os06g08640;LOC_Os07g28040;LOC_Os09g37200;LOC_Os10g12050;LOC_Os10g23310;LOC_Os11g19840;LOC_Os11g20160;LOC_Os11g42370	K13065+K16040+K13065+K13065+K00487+K13065+K16040+K13065+K09754+K13065+K16040+K16040+K13065
Isoquinoline alkaloid biosynthesis	ko00950	14	56	2218	14073	LOC_Os01g55540;LOC_Os02g19924;LOC_Os03g14730;LOC_Os03g22970;LOC_Os04g04950;LOC_Os04g40040;LOC_Os06g23114;LOC_Os06g23684;LOC_Os08g04540;LOC_Os08g43430;LOC_Os09g36550;LOC_Os10g40990;LOC_Os11g35040;LOC_Os11g42510	K14454+K00815+K22097+K01593+K00276+K00276+K00276+K00815+K01593+K22097+K00276+K14975+K00815+K00815
Tropane, piperidine and pyridine alkaloid biosynthesis	ko00960	11	291	2218	14073	LOC_Os01g55540;LOC_Os02g19924;LOC_Os04g04950;LOC_Os04g40040;LOC_Os06g23114;LOC_Os06g23684;LOC_Os09g18090;LOC_Os09g36550;LOC_Os11g25160;LOC_Os11g35040;LOC_Os11g42510	K14454+K00815+K00276+K00276+K00276+K00815+K08081+K00276+K08081+K00815+K00815
Betalain biosynthesis	ko00965	4	29	2218	14073	LOC_Os01g65680;LOC_Os03g22970;LOC_Os05g50310;LOC_Os08g04540	K15777+K01593+K15777+K01593
Glucosinolate biosynthesis	ko00966	6	61	2218	14073	LOC_Os01g32110;LOC_Os03g12890;LOC_Os03g41180;LOC_Os04g51840;LOC_Os09g25340;LOC_Os10g40200	K12153+K00826+K12153+K12153+K12153+K00826
Aminoacyl-tRNA biosynthesis	ko00970	16	215	2218	14073	LOC_Os01g08500;LOC_Os01g50616;LOC_Os01g72350;LOC_Os02g09100;LOC_Os03g10190;LOC_Os05g32740;LOC_Os06g08390;LOC_Os07g10750;LOC_Os09g21110;LOC_Os10g36210;LOC_Os10g42190;LOC_Os11g07830;LOC_Os11g14150;LOC_Os11g42500;LOC_Os11g42550;LOC_Os12g22600	K22503+K02433+K01880+K01870+K01875+K22503+K04567+K22503+K01869+K01873+K01866+K01870+K22503+K01870+K01870+K01893
Biosynthesis of unsaturated fatty acids	ko01040	17	50	2218	14073	LOC_Os02g48560;LOC_Os03g30950;LOC_Os03g49480;LOC_Os03g53010;LOC_Os04g20280;LOC_Os04g31070;LOC_Os04g40730;LOC_Os06g19590;LOC_Os06g24704;LOC_Os07g23410;LOC_Os07g23430;LOC_Os08g09950;LOC_Os08g10010;LOC_Os08g30340;LOC_Os10g31950;LOC_Os11g24484;LOC_Os11g39220	K10256+K03921+K10249+K03921+K10703+K03921+K10251+K10251+K00232+K10256+K10256+K03921+K03921+K10703+K07513+K10251+K00232
Carbon metabolism	ko01200	105	379	2218	14073	LOC_Os01g02020;LOC_Os01g04200;LOC_Os01g09460;LOC_Os01g09570;LOC_Os01g11054;LOC_Os01g52260;LOC_Os01g54030;LOC_Os01g55540;LOC_Os01g55950;LOC_Os01g58020;LOC_Os01g58380;LOC_Os01g61120;LOC_Os01g61380;LOC_Os01g62430;LOC_Os01g70170;LOC_Os01g71320;LOC_Os01g74510;LOC_Os02g05830;LOC_Os02g07260;LOC_Os02g12900;LOC_Os02g13840;LOC_Os02g14770;LOC_Os02g38920;LOC_Os02g40900;LOC_Os02g43470;LOC_Os03g04140;LOC_Os03g…	K00626+K01810+K00844+K00850+K01595+K00640+K00029+K14454+K01455+K01601+K00074+K01595+K00026+K01803+K00616+K00844+K03841+K01602+K00927+K01738+K01647+K01595+K00134+K00025+K00261+K00640+K01681+K00831+K00850+K00121+K00640+K01610+K01913+K15633+K01006+K00863+K01738+K00261+K13034+K00615+K01689+K00850+K00850+K00030+K01638+K19269+K01803+K11517+K00605+K01803+K01006+K00600+K03841+K03841+K00927+K00850+K00640+…
2-Oxocarboxylic acid metabolism	ko01210	19	135	2218	14073	LOC_Os01g32110;LOC_Os01g46380;LOC_Os01g48446;LOC_Os01g55540;LOC_Os02g13840;LOC_Os02g46520;LOC_Os03g04410;LOC_Os03g12890;LOC_Os03g31690;LOC_Os03g41180;LOC_Os04g32010;LOC_Os04g40310;LOC_Os04g51840;LOC_Os06g10770;LOC_Os07g01760;LOC_Os08g40110;LOC_Os09g25340;LOC_Os10g25130;LOC_Os10g40200	K12153+K00053+K00928+K14454+K01647+K01438+K01681+K00826+K14682+K12153+K01652+K00030+K12153+K14677+K14272+K14677+K12153+K00814+K00826
Fatty acid metabolism	ko01212	28	110	2218	14073	LOC_Os01g02020;LOC_Os01g48910;LOC_Os02g10320;LOC_Os02g17390;LOC_Os02g43090;LOC_Os02g48560;LOC_Os03g28420;LOC_Os03g30950;LOC_Os03g49480;LOC_Os03g53010;LOC_Os04g20280;LOC_Os04g31070;LOC_Os04g36800;LOC_Os04g40730;LOC_Os06g05130;LOC_Os06g06350;LOC_Os06g19590;LOC_Os06g24704;LOC_Os07g23410;LOC_Os07g23430;LOC_Os08g09950;LOC_Os08g10010;LOC_Os08g30340;LOC_Os10g31950;LOC_Os11g24484;LOC_Os11g39220;LOC_Os12g…	K00626+K01897+K09458+K10527+K10781+K10256+K09458+K03921+K10249+K03921+K10703+K03921+K09458+K10251+K10781+K01897+K10251+K00232+K10256+K10256+K03921+K03921+K10703+K07513+K10251+K00232+K01897+K01897
Biosynthesis of amino acids	ko01230	91	349	2218	14073	LOC_Os01g09570;LOC_Os01g15460;LOC_Os01g18860;LOC_Os01g46380;LOC_Os01g48446;LOC_Os01g52260;LOC_Os01g55540;LOC_Os01g62430;LOC_Os01g62900;LOC_Os01g70170;LOC_Os02g07260;LOC_Os02g08410;LOC_Os02g12900;LOC_Os02g13840;LOC_Os02g24020;LOC_Os02g38920;LOC_Os02g46520;LOC_Os02g57280;LOC_Os03g04140;LOC_Os03g04410;LOC_Os03g05800;LOC_Os03g06200;LOC_Os03g08880;LOC_Os03g10050;LOC_Os03g12890;LOC_Os03g15780;LOC_Os03g…	K00850+K13832+K00789+K00053+K00928+K00640+K14454+K01803+K12657+K00616+K00927+K01850+K01738+K01647+K00215+K00134+K01438+K00611+K00640+K01681+K01657+K00831+K00850+K00640+K00826+K01657+K01953+K22846+K15633+K00789+K14682+K01658+K01738+K01657+K01476+K00611+K13034+K00615+K01689+K01652+K05359+K00850+K01658+K01609+K00850+K00030+K01803+K01803+K00789+K00600+K12657+K00927+K00850+K00640+K00264+K01689+K01620+…
ABC transporters	ko02010	57	1219	2218	14073	LOC_Os01g07870;LOC_Os01g08260;LOC_Os01g24010;LOC_Os01g25010;LOC_Os01g45330;LOC_Os01g50080;LOC_Os01g50100;LOC_Os01g61270;LOC_Os01g67580;LOC_Os01g68330;LOC_Os01g68410;LOC_Os01g70930;LOC_Os01g73320;LOC_Os02g11760;LOC_Os02g17940;LOC_Os02g21340;LOC_Os02g21750;LOC_Os02g46680;LOC_Os02g57930;LOC_Os03g04920;LOC_Os03g06600;LOC_Os03g17350;LOC_Os03g64200;LOC_Os04g38570;LOC_Os04g49890;LOC_Os05g01700;LOC_Os05g…	K05665+K08712+K08712+K05658+K05665+K05658+K05658+K05665+K05666+K05658+K05665+K05658+K05665+K08712+K05658+K08711+K05658+K05658+K05665+K05666+K05658+K05681+K05681+K05658+K05665+K05677+K05681+K05658+K05665+K05681+K05665+K05665+K05666+K05658+K05658+K05665+K08712+K05643+K05658+K05681+K08712+K05658+K08712+K08712+K05658+K08712+K05681+K05681+K05665+K05658+K05666+K05681+K08712+K05665+K05681+K05666+K05665
Ribosome biogenesis in eukaryotes	ko03008	19	149	2218	14073	LOC_Os01g17330;LOC_Os01g51980;LOC_Os02g28074;LOC_Os02g50760;LOC_Os03g02070;LOC_Os03g10940;LOC_Os03g18840;LOC_Os03g22320;LOC_Os03g25450;LOC_Os03g28270;LOC_Os04g40560;LOC_Os04g45130;LOC_Os04g57300;LOC_Os06g39875;LOC_Os07g41190;LOC_Os07g44190;LOC_Os08g01620;LOC_Os10g31864;LOC_Os10g36200	K03264+K14548+K12619+K14566+K11883+K03097+K14546+K14567+K11131+K14565+K14555+K11883+K14544+K07936+K14553+K11131+K14574+K14572+K11883
Ribosome	ko03010	23	399	2218	14073	LOC_Os01g59730;LOC_Os02g32970;LOC_Os02g45490;LOC_Os02g58230;LOC_Os03g08350;LOC_Os04g16772;LOC_Os04g16782;LOC_Os04g16812;LOC_Os04g16818;LOC_Os04g16886;LOC_Os04g33590;LOC_Os05g30530;LOC_Os06g43900;LOC_Os07g25014;LOC_Os07g42450;LOC_Os08g08700;LOC_Os08g15306;LOC_Os09g02300;LOC_Os09g24690;LOC_Os09g31031;LOC_Os10g21196;LOC_Os10g38238;Oryza_sativa_newGene_1158	K02908+K02952+K02953+K02934+K02885+K02965+K02892+K02892+K02965+K02992+K02952+K02987+K02916+K02892+K02998+K02927+K02887+K02953+K02915+K02927+K02959+K02954+K02976
RNA transport	ko03013	36	569	2218	14073	LOC_Os01g07070;LOC_Os01g12660;LOC_Os01g44394;LOC_Os01g73880;LOC_Os01g74490;LOC_Os02g11060;LOC_Os02g19770;LOC_Os02g32814;LOC_Os02g34130;LOC_Os03g05020;LOC_Os03g17790;LOC_Os03g55660;LOC_Os03g60480;LOC_Os04g16080;LOC_Os04g42600;LOC_Os04g53606;LOC_Os05g04700;LOC_Os05g16620;LOC_Os05g49470;LOC_Os06g23440;LOC_Os06g24200;LOC_Os06g36030;LOC_Os06g39875;LOC_Os06g48350;LOC_Os07g34589;LOC_Os07g35240;LOC_Os07g…	K13098+K03231+K14298+K03259+K14292+K13137+K03236+K14292+K14300+K05749+K03260+K14307+K14292+K14300+K13126+K03113+K03260+K14300+K13176+K03236+K14300+K14313+K07936+K03262+K03113+K14300+K12875+K14300+K14300+K14300+K10577+K14300+K03239+K14300+K14297+K14297
mRNA surveillance pathway	ko03015	16	229	2218	14073	LOC_Os01g07070;LOC_Os01g08310;LOC_Os01g70210;LOC_Os02g40454;LOC_Os02g48980;LOC_Os02g52140;LOC_Os03g04780;LOC_Os03g51520;LOC_Os04g38240;LOC_Os04g39629;LOC_Os04g42600;LOC_Os05g31020;LOC_Os06g11620;LOC_Os07g43316;LOC_Os07g48890;LOC_Os08g30820	K13098+K11584+K14399+K04354+K11584+K14396+K14411+K14405+K14400+K14396+K13126+K03265+K14396+K12875+K14376+K14397
RNA degradation	ko03018	27	198	2218	14073	LOC_Os01g01790;LOC_Os01g09570;LOC_Os01g66730;LOC_Os02g01280;LOC_Os02g28074;LOC_Os02g31220;LOC_Os02g40460;LOC_Os03g02260;LOC_Os03g08880;LOC_Os03g64210;LOC_Os04g31350;LOC_Os04g33450;LOC_Os04g37960;LOC_Os04g39420;LOC_Os04g42600;LOC_Os05g44922;LOC_Os05g47850;LOC_Os06g04510;LOC_Os07g14580;LOC_Os08g34170;LOC_Os08g42630;LOC_Os09g29210;LOC_Os09g29239;LOC_Os09g38510;LOC_Os10g26570;LOC_Os10g40040;LOC_Os11g…	K18681+K00850+K03681+K04077+K12619+K12617+K00962+K04043+K00850+K04077+K01689+K00850+K04077+K00850+K13126+K00850+K01148+K01689+K12611+K12581+K01689+K00850+K00850+K00850+K00850+K12600+K12611
RNA polymerase	ko03020	39	739	2218	14073	LOC_Os01g03830;LOC_Os01g26240;LOC_Os01g37410;LOC_Os01g58810;LOC_Os01g59140;LOC_Os02g18310;LOC_Os02g20200;LOC_Os02g20470;LOC_Os03g01684;LOC_Os03g02500;LOC_Os03g13260;LOC_Os03g21419;LOC_Os03g31200;LOC_Os03g63124;LOC_Os04g02960;LOC_Os04g16842;LOC_Os04g35870;LOC_Os04g49290;LOC_Os04g57570;LOC_Os05g27060;LOC_Os05g30610;LOC_Os06g23860;LOC_Os06g28330;LOC_Os06g47810;LOC_Os07g34410;LOC_Os07g35100;LOC_Os07g…	K03006+K03006+K03006+K03006+K03013+K03006+K03006+K03006+K03006+K03006+K03006+K03006+K03006+K03006+K03006+K03040+K03006+K03006+K03006+K03006+K03006+K03006+K03006+K03006+K03006+K03006+K03006+K03006+K03006+K03006+K03006+K03006+K03006+K03006+K03007+K03006+K03006+K03017+K03006
Basal transcription factors	ko03022	2	64	2218	14073	LOC_Os03g49490;LOC_Os09g36440	K03143+K03124
DNA replication	ko03030	12	106	2218	14073	LOC_Os01g36390;LOC_Os02g30800;LOC_Os02g55410;LOC_Os03g08400;LOC_Os04g40050;LOC_Os04g51490;LOC_Os05g14590;LOC_Os05g39850;LOC_Os07g22400;LOC_Os11g01460;LOC_Os11g29380;LOC_Os12g37400	K02212+K02324+K02209+K07466+K10744+K07466+K02542+K02541+K02685+K07466+K02540+K02210
Spliceosome	ko03040	50	381	2218	14073	LOC_Os01g07070;LOC_Os01g12430;LOC_Os01g16090;LOC_Os01g17214;LOC_Os01g21420;LOC_Os01g43650;LOC_Os01g62290;LOC_Os01g65530;LOC_Os01g65550;LOC_Os01g68460;LOC_Os01g68470;LOC_Os02g03040;LOC_Os02g32140;LOC_Os02g48340;LOC_Os02g50880;LOC_Os02g51890;LOC_Os03g15890;LOC_Os03g16920;LOC_Os03g25770;LOC_Os03g49430;LOC_Os03g53220;LOC_Os03g61990;LOC_Os04g31820;LOC_Os04g32620;LOC_Os04g52330;LOC_Os05g30140;LOC_Os05g…	K13098+K03283+K12741+K12818+K12890+K12835+K03283+K12831+K12741+K03283+K03283+K12893+K12900+K12741+K12862+K12741+K12897+K03283+K12900+K12817+K12854+K12885+K11094+K12900+K12842+K12890+K12900+K03283+K03283+K12835+K11094+K12741+K12818+K12885+K12872+K12875+K12900+K03283+K12733+K12836+K03283+K03283+K12869+K12818+K12818+K12835+K11098+K12818+K12818+K03283
Proteasome	ko03050	5	85	2218	14073	LOC_Os01g40330;LOC_Os02g21970;LOC_Os02g44900;LOC_Os03g17810;LOC_Os07g40040	K03029+K03063+K03029+K02725+K03038
Protein export	ko03060	6	111	2218	14073	LOC_Os01g07700;LOC_Os01g38510;LOC_Os01g56180;LOC_Os03g11440;LOC_Os03g18910;LOC_Os07g49080	K09648+K09481+K03100+K10956+K10956+K10956
Base excision repair	ko03410	9	82	2218	14073	LOC_Os01g58550;LOC_Os01g58680;LOC_Os02g30800;LOC_Os02g32860;LOC_Os02g53530;LOC_Os04g40900;LOC_Os05g49250;LOC_Os06g44050;LOC_Os08g38170	K01246+K01142+K02324+K10798+K10773+K03648+K01247+K01246+K01246
Nucleotide excision repair	ko03420	6	129	2218	14073	LOC_Os02g30800;LOC_Os03g08400;LOC_Os03g49490;LOC_Os04g51410;LOC_Os04g51490;LOC_Os11g01460	K02324+K07466+K03143+K10839+K07466+K07466
Mismatch repair	ko03430	6	92	2218	14073	LOC_Os02g08330;LOC_Os03g08400;LOC_Os04g42784;LOC_Os04g51490;LOC_Os09g24220;LOC_Os11g01460	K07456+K07466+K08737+K07466+K08737+K07466
Homologous recombination	ko03440	20	160	2218	14073	LOC_Os01g07110;LOC_Os01g15530;LOC_Os01g58114;LOC_Os01g62260;LOC_Os01g71690;LOC_Os03g06920;LOC_Os03g08400;LOC_Os03g14030;LOC_Os03g14050;LOC_Os03g19190;LOC_Os03g45960;LOC_Os03g46060;LOC_Os04g51490;LOC_Os05g46490;LOC_Os06g47920;LOC_Os06g50240;LOC_Os10g05660;LOC_Os11g01460;LOC_Os12g38120;LOC_Os12g44130	K08775+K10683+K10875+K12173+K03553+K10875+K07466+K12173+K12173+K10728+K12173+K12173+K07466+K11864+K10683+K12173+K12173+K07466+K12173+K04728
Non-homologous end-joining	ko03450	1	9	2218	14073	LOC_Os03g53000	K10886
MAPK signaling pathway - plant	ko04016	154	619	2218	14073	LOC_Os01g02570;LOC_Os01g02730;LOC_Os01g04580;LOC_Os01g09080;LOC_Os01g09990;LOC_Os01g12410;LOC_Os01g25820;LOC_Os01g28450;LOC_Os01g28500;LOC_Os01g36790;LOC_Os01g40094;LOC_Os01g40430;LOC_Os01g49910;LOC_Os01g50370;LOC_Os01g50400;LOC_Os01g50410;LOC_Os01g59570;LOC_Os01g61210;LOC_Os01g61880;LOC_Os01g62760;LOC_Os01g64970;LOC_Os01g66250;LOC_Os02g06260;LOC_Os02g10290;LOC_Os02g10700;LOC_Os02g26430;LOC_Os02g…	K13416+K13416+K13416+K13424+K13422+K13416+K13447+K13449+K13449+K13416+K14497+K13424+K13420+K20716+K20716+K20716+K16224+K14496+K13447+K14497+K14498+K13420+K13420+K17686+K14515+K13425+K13449+K14514+K13416+K20558+K13424+K14509+K20547+K13422+K20604+K14497+K20716+K02183+K02183+K20557+K17686+K14498+K13416+K13420+K14516+K13420+K13416+K13416+K13416+K13420+K13416+K13422+K13420+K20725+K13416+K13416+K13416+…
Phosphatidylinositol signaling system	ko04070	38	173	2218	14073	LOC_Os01g51890;LOC_Os01g56980;LOC_Os01g58510;LOC_Os01g65330;LOC_Os01g71950;LOC_Os02g26720;LOC_Os02g32370;LOC_Os02g54650;LOC_Os03g07600;LOC_Os03g16390;LOC_Os03g18010;LOC_Os03g19720;LOC_Os03g20370;LOC_Os03g24160;LOC_Os03g42810;LOC_Os03g48300;LOC_Os03g51610;LOC_Os03g64130;LOC_Os04g54200;LOC_Os04g59540;LOC_Os05g03610;LOC_Os05g41210;LOC_Os05g45900;LOC_Os06g35060;LOC_Os07g31070;LOC_Os07g39630;LOC_Os07g…	K20279+K13024+K00901+K18081+K00901+K00913+K00915+K00901+K10047+K18081+K05857+K02183+K02183+K00889+K20279+K13024+K00913+K18081+K00901+K00921+K05857+K02183+K20279+K18081+K00889+K10047+K02183+K02183+K00889+K02183+K05857+K19801+K00901+K00921+K02183+K00889+K18081+K15422
Plant hormone signal transduction	ko04075	204	900	2218	14073	LOC_Os01g02570;LOC_Os01g02730;LOC_Os01g04580;LOC_Os01g06220;LOC_Os01g06560;LOC_Os01g09800;LOC_Os01g09990;LOC_Os01g12160;LOC_Os01g12410;LOC_Os01g13030;LOC_Os01g18360;LOC_Os01g28450;LOC_Os01g28500;LOC_Os01g33110;LOC_Os01g36790;LOC_Os01g38610;LOC_Os01g40094;LOC_Os01g45860;LOC_Os01g49920;LOC_Os01g51140;LOC_Os01g52290;LOC_Os01g55940;LOC_Os01g61210;LOC_Os01g62760;LOC_Os01g64730;LOC_Os01g64970;LOC_Os01g…	K13416+K13416+K13416+K14493+K14431+K14508+K13422+K14487+K13416+K14484+K14484+K13449+K13449+K13415+K13416+K12126+K14497+K14494+K13415+K12126+K14489+K14487+K14496+K14497+K14432+K14498+K13415+K14486+K14494+K14491+K13415+K14491+K14491+K14515+K14484+K14503+K13415+K13449+K13415+K14492+K14514+K12126+K14486+K13416+K14494+K14486+K14491+K13415+K14484+K14489+K12126+K14491+K14484+K12126+K14509+K14500+K13422+…
Ubiquitin mediated proteolysis	ko04120	40	286	2218	14073	LOC_Os01g13280;LOC_Os01g48610;LOC_Os01g48620;LOC_Os01g48640;LOC_Os01g52110;LOC_Os01g56990;LOC_Os01g62810;LOC_Os01g64570;LOC_Os01g65920;LOC_Os02g02830;LOC_Os02g06640;LOC_Os02g38350;LOC_Os02g49950;LOC_Os02g50460;LOC_Os03g05270;LOC_Os03g13010;LOC_Os03g13740;LOC_Os03g22680;LOC_Os04g48380;LOC_Os04g53620;LOC_Os05g01610;LOC_Os05g35110;LOC_Os05g36360;LOC_Os05g38270;LOC_Os05g38550;LOC_Os05g38830;LOC_Os06g…	K10581+K10581+K10581+K10581+K10144+K10614+K10615+K10260+K03875+K06689+K08770+K10615+K10260+K10260+K10144+K10260+K10260+K10144+K03363+K08770+K10615+K03875+K10260+K10615+K10575+K10590+K10260+K06689+K02927+K10260+K10260+K03354+K03094+K10579+K10260+K02927+K10260+K10577+K03094+K04506
Sulfur relay system	ko04122	4	14	2218	14073	LOC_Os02g15870;LOC_Os02g56050;LOC_Os02g56080;LOC_Os09g16910	K03639+K11996+K11996+K04487
SNARE interactions in vesicular transport	ko04130	6	51	2218	14073	LOC_Os01g73300;LOC_Os04g44810;LOC_Os06g07200;LOC_Os08g01920;LOC_Os08g17600;LOC_Os12g44250	K08516+K08492+K08486+K08486+K08503+K08515
Autophagy - other	ko04136	5	53	2218	14073	LOC_Os02g43040;LOC_Os04g45570;LOC_Os07g32800;LOC_Os08g09240;LOC_Os11g01010	K08331+K08331+K08341+K08341+K08341
Protein processing in endoplasmic reticulum	ko04141	61	421	2218	14073	LOC_Os01g04350;LOC_Os01g04370;LOC_Os01g12430;LOC_Os01g15010;LOC_Os01g38510;LOC_Os01g43090;LOC_Os01g50700;LOC_Os01g56070;LOC_Os01g62290;LOC_Os01g63250;LOC_Os01g68460;LOC_Os01g68470;LOC_Os02g02830;LOC_Os02g10710;LOC_Os02g35820;LOC_Os02g52150;LOC_Os02g54140;LOC_Os03g06170;LOC_Os03g11440;LOC_Os03g15960;LOC_Os03g16020;LOC_Os03g16030;LOC_Os03g16040;LOC_Os03g16920;LOC_Os03g18910;LOC_Os03g44620;LOC_Os03g…	K13993+K13993+K03283+K07953+K09481+K01456+K09503+K10666+K03283+K11863+K03283+K03283+K06689+K13993+K16196+K13993+K13993+K13993+K10956+K13993+K13993+K13993+K13993+K03283+K10956+K09503+K13993+K10950+K14003+K04079+K01456+K01456+K01456+K13993+K16196+K16196+K10839+K14007+K03283+K10575+K08057+K03283+K13993+K13993+K13993+K06689+K14007+K09487+K13993+K16196+K10956+K03283+K04079+K03094+K03283+K03283+K13993+…
Endocytosis	ko04144	48	325	2218	14073	LOC_Os01g12430;LOC_Os01g20860;LOC_Os01g46580;LOC_Os01g62290;LOC_Os01g62370;LOC_Os01g68460;LOC_Os01g68470;LOC_Os01g72230;LOC_Os02g03610;LOC_Os02g10040;LOC_Os02g38300;LOC_Os02g58170;LOC_Os03g13840;LOC_Os03g15230;LOC_Os03g16920;LOC_Os03g24160;LOC_Os03g27370;LOC_Os03g50210;LOC_Os03g55850;LOC_Os04g47420;LOC_Os04g57350;LOC_Os05g38530;LOC_Os05g39680;LOC_Os05g44050;LOC_Os05g47750;LOC_Os06g07370;LOC_Os06g…	K03283+K01115+K05758+K03283+K12471+K03283+K03283+K12486+K07937+K18442+K12195+K11866+K19366+K19476+K03283+K00889+K01115+K19476+K12189+K19476+K12483+K03283+K17917+K07897+K03283+K11866+K12486+K07904+K07897+K01115+K01115+K07904+K07901+K01115+K00889+K12486+K00889+K10396+K03283+K12486+K07897+K03283+K03283+K07904+K00889+K05754+K11866+K03283
Phagosome	ko04145	32	111	2218	14073	LOC_Os01g12900;LOC_Os01g38510;LOC_Os01g42430;LOC_Os01g46980;LOC_Os01g51380;LOC_Os01g73130;LOC_Os02g02730;LOC_Os02g02840;LOC_Os02g07870;LOC_Os02g47320;LOC_Os03g01530;LOC_Os03g11440;LOC_Os03g11970;LOC_Os03g14690;LOC_Os03g18910;LOC_Os04g44810;LOC_Os04g55040;LOC_Os04g59540;LOC_Os05g43170;LOC_Os05g44050;LOC_Os05g51530;LOC_Os06g37180;LOC_Os06g38320;LOC_Os06g45120;LOC_Os07g36465;LOC_Os07g36470;LOC_Os07g…	K04392+K09481+K03661+K02150+K02147+K02155+K07374+K04392+K02145+K02152+K07375+K10956+K07374+K02154+K10956+K08492+K02149+K00921+K08057+K07897+K02148+K02147+K07897+K02145+K02144+K02144+K10956+K00921+K07897+K02154+K02155+K02155
Peroxisome	ko04146	39	147	2218	14073	LOC_Os01g16350;LOC_Os01g17390;LOC_Os01g48910;LOC_Os01g70090;LOC_Os01g70160;LOC_Os02g19650;LOC_Os03g07140;LOC_Os03g22810;LOC_Os03g31550;LOC_Os03g38730;LOC_Os03g50040;LOC_Os03g61360;LOC_Os04g28520;LOC_Os04g53210;LOC_Os05g01700;LOC_Os05g25850;LOC_Os05g32630;LOC_Os05g46460;LOC_Os06g06350;LOC_Os06g24704;LOC_Os06g51150;LOC_Os07g05820;LOC_Os07g23380;LOC_Os07g46990;LOC_Os08g20200;LOC_Os08g39080;LOC_Os08g…	K01640+K01640+K01897+K12663+K04564+K08726+K13356+K04565+K00106+K13348+K00477+K08726+K13356+K11517+K05677+K04564+K13354+K08726+K01897+K00232+K03781+K11517+K13356+K04565+K13356+K13342+K03781+K13356+K13348+K00306+K13356+K07513+K13347+K00232+K13347+K01897+K01897+K00306+K08726
Plant-pathogen interaction	ko04626	296	1424	2218	14073	ChrUn.fgenesh.gene.26;LOC_Os01g02360;LOC_Os01g02570;LOC_Os01g02730;LOC_Os01g02750;LOC_Os01g04580;LOC_Os01g06280;LOC_Os01g06890;LOC_Os01g07280;LOC_Os01g09080;LOC_Os01g09100;LOC_Os01g12410;LOC_Os01g24820;LOC_Os01g25820;LOC_Os01g28450;LOC_Os01g28500;LOC_Os01g32660;LOC_Os01g36790;LOC_Os01g40260;LOC_Os01g40430;LOC_Os01g41750;LOC_Os01g41890;LOC_Os01g43410;LOC_Os01g46800;LOC_Os01g47370;LOC_Os01g47900;LO…	K13457+K13430+K13416+K13416+K13430+K13416+K13435+K13466+K13466+K13424+K18835+K13416+K13457+K13447+K13449+K13449+K04368+K13416+K18834+K13424+K13466+K13457+K13412+K13459+K15397+K13459+K13459+K13417+K13417+K13420+K13433+K13435+K13459+K13457+K16224+K13430+K13459+K13420+K18878+K13430+K13448+K13448+K13459+K13430+K13436+K13412+K13420+K13436+K13430+K13430+K13457+K13448+K15397+K13437+K13466+K13425+K01373+…
Circadian rhythm - plant	ko04712	34	128	2218	14073	LOC_Os01g15900;LOC_Os01g38610;LOC_Os01g51140;LOC_Os02g08150;LOC_Os02g10860;LOC_Os02g39140;LOC_Os02g39710;LOC_Os02g46030;LOC_Os02g55250;LOC_Os02g56140;LOC_Os03g10940;LOC_Os03g22770;LOC_Os04g49450;LOC_Os06g01670;LOC_Os06g15330;LOC_Os06g16370;LOC_Os06g35940;LOC_Os06g45840;LOC_Os06g51260;LOC_Os07g22850;LOC_Os07g34190;LOC_Os07g34260;LOC_Os07g49460;LOC_Os08g06110;LOC_Os08g13360;LOC_Os08g43160;LOC_Os09g…	K16222+K12126+K12126+K12135+K16241+K12126+K12135+K12133+K12126+K12126+K03097+K12135+K12133+K12133+K12135+K12135+K16223+K12133+K12133+K00660+K00660+K00660+K12129+K12133+K12115+K16221+K12135+K12116+K16222+K12126+K12135+K16221+K00660+K00660

## Sheet: I0-I6
#Pathway	ko_ID	DEgene	gene	DEgene_all	gene_all	Gene_id	KOs
Glycolysis / Gluconeogenesis	ko00010	61	204	2437	14073	LOC_Os01g04200;LOC_Os01g06660;LOC_Os01g09570;LOC_Os01g60190;LOC_Os01g62420;LOC_Os01g62430;LOC_Os01g62870;LOC_Os01g67860;LOC_Os01g71320;LOC_Os02g32490;LOC_Os02g38920;LOC_Os02g43194;LOC_Os02g43280;LOC_Os02g49720;LOC_Os02g51590;LOC_Os03g04130;LOC_Os03g08999;LOC_Os03g09020;LOC_Os03g09840;LOC_Os03g19250;LOC_Os03g21260;LOC_Os03g31750;LOC_Os03g60370;LOC_Os04g31350;LOC_Os04g33450;LOC_Os04g39420;LOC_Os04g…	K01810+K01568+K00850+K15633+K01803+K01803+K00002+K01623+K00844+K01895+K00134+K00128+K00128+K00128+K01834+K01913+K00121+K00121+K00895+K01913+K15633+K01006+K03103+K01689+K00850+K00850+K01792+K00844+K01006+K00002+K00002+K00927+K00850+K00627+K01689+K00850+K00161+K01810+K00128+K03841+K00927+K00873+K01623+K00134+K00131+K01689+K14085+K00850+K01803+K00850+K00850+K00927+K00873+K15634+K00873+K18857+K18857+…
Citrate cycle (TCA cycle)	ko00020	15	80	2437	14073	LOC_Os01g16900;LOC_Os02g10070;LOC_Os02g13840;LOC_Os02g40900;LOC_Os03g04410;LOC_Os04g40310;LOC_Os05g05950;LOC_Os05g49760;LOC_Os05g49880;LOC_Os06g01630;LOC_Os06g13720;LOC_Os07g43700;LOC_Os08g33720;LOC_Os11g47330;LOC_Os12g43630	K00030+K01647+K01647+K00025+K01681+K00030+K00031+K00031+K00026+K00627+K00161+K00026+K00026+K01648+K00026
Pentose phosphate pathway	ko00030	21	78	2437	14073	LOC_Os01g04200;LOC_Os01g09570;LOC_Os01g67860;LOC_Os03g09840;LOC_Os03g29950;LOC_Os03g30300;LOC_Os03g56869;LOC_Os04g19740;LOC_Os04g33450;LOC_Os04g39420;LOC_Os04g40874;LOC_Os05g44922;LOC_Os06g05860;LOC_Os06g14510;LOC_Os06g45370;LOC_Os07g08030;LOC_Os08g02700;LOC_Os08g34210;LOC_Os09g29210;LOC_Os09g38510;LOC_Os10g26570	K01810+K00850+K01623+K00895+K00036+K01057+K01807+K00615+K00850+K00850+K00036+K00850+K00850+K01810+K03841+K01807+K01623+K00131+K00850+K00850+K00850
Pentose and glucuronate interconversions	ko00040	34	229	2437	14073	LOC_Os01g13320;LOC_Os01g20980;LOC_Os01g43160;LOC_Os01g57854;LOC_Os01g62870;LOC_Os01g70310;LOC_Os02g02820;LOC_Os02g43300;LOC_Os02g54030;LOC_Os03g03350;LOC_Os03g43420;LOC_Os04g05050;LOC_Os04g07110;LOC_Os05g29790;LOC_Os05g38230;LOC_Os05g39690;LOC_Os05g44600;LOC_Os05g46510;LOC_Os05g46520;LOC_Os05g50260;LOC_Os06g06080;LOC_Os07g26560;LOC_Os07g49100;LOC_Os08g04810;LOC_Os08g16050;LOC_Os09g31270;LOC_Os09g…	K01051+K01051+K01184+K01051+K00002+K16190+K16190+K01051+K01184+K01184+K01051+K01728+K01728+K01051+K00002+K00002+K01051+K01213+K01213+K01184+K01805+K01728+K01051+K01805+K01184+K01184+K01051+K01728+K01051+K01728+K01184+K01213+K01728+K01728
Fructose and mannose metabolism	ko00051	29	103	2437	14073	LOC_Os01g09570;LOC_Os01g54300;LOC_Os01g62420;LOC_Os01g62430;LOC_Os01g67860;LOC_Os01g71320;LOC_Os03g02410;LOC_Os03g09840;LOC_Os03g16150;LOC_Os03g40550;LOC_Os03g61270;LOC_Os04g33450;LOC_Os04g39420;LOC_Os05g06500;LOC_Os05g07130;LOC_Os05g09500;LOC_Os05g44922;LOC_Os06g05860;LOC_Os06g06080;LOC_Os06g12600;LOC_Os06g44260;LOC_Os06g45370;LOC_Os08g02700;LOC_Os08g04810;LOC_Os09g29210;LOC_Os09g36450;LOC_Os09g…	K00850+K19355+K01803+K01803+K01623+K00844+K05305+K00895+K00966+K00847+K19355+K00850+K00850+K00847+K01103+K00844+K00850+K00850+K01805+K00847+K02377+K03841+K01623+K01805+K00850+K01803+K00850+K00850+K01809
Galactose metabolism	ko00052	29	178	2437	14073	LOC_Os01g07530;LOC_Os01g09570;LOC_Os01g71320;LOC_Os03g06940;LOC_Os03g15020;LOC_Os03g20120;LOC_Os03g56070;LOC_Os04g33450;LOC_Os04g39420;LOC_Os04g40520;LOC_Os05g09500;LOC_Os05g44922;LOC_Os05g51670;LOC_Os06g05860;LOC_Os06g37560;LOC_Os06g46340;LOC_Os07g10840;LOC_Os07g48160;LOC_Os07g48830;LOC_Os08g25030;LOC_Os08g36390;LOC_Os09g15420;LOC_Os09g29210;LOC_Os09g35800;LOC_Os09g38510;LOC_Os10g26570;LOC_Os10g…	K06617+K00850+K00844+K12309+K12309+K18819+K07407+K00850+K00850+K06617+K00844+K00850+K01784+K00850+K12309+K01187+K06617+K07407+K18819+K01193+K12309+K01784+K00850+K01784+K00850+K00850+K07407+K07407+K01193
Ascorbate and aldarate metabolism	ko00053	22	118	2437	14073	LOC_Os01g49360;LOC_Os01g70310;LOC_Os02g02820;LOC_Os02g43194;LOC_Os02g43280;LOC_Os02g49720;LOC_Os04g29090;LOC_Os04g51300;LOC_Os06g15990;LOC_Os06g36560;LOC_Os06g37080;LOC_Os07g26000;LOC_Os07g45280;LOC_Os08g02230;LOC_Os08g41090;LOC_Os08g44340;LOC_Os09g20090;LOC_Os09g26880;LOC_Os10g36390;LOC_Os11g10400;LOC_Os11g37890;LOC_Os12g07810	K00103+K16190+K16190+K00128+K00128+K00128+K00103+K00434+K00128+K00469+K00423+K00423+K10047+K00103+K00434+K08232+K00423+K14085+K00423+K00423+K10046+K00128
Fatty acid biosynthesis	ko00061	16	63	2437	14073	LOC_Os01g48910;LOC_Os01g62660;LOC_Os01g74020;LOC_Os03g53010;LOC_Os04g36800;LOC_Os05g04170;LOC_Os05g04870;LOC_Os07g07450;LOC_Os07g42420;LOC_Os08g10010;LOC_Os09g10600;LOC_Os09g12500;LOC_Os10g31780;LOC_Os12g01160;LOC_Os12g04990;LOC_Os12g07110	K01897+K03921+K03921+K03921+K09458+K01897+K00059+K00059+K09458+K03921+K00208+K10781+K00059+K07512+K01897+K01897
Fatty acid elongation	ko00062	20	228	2437	14073	LOC_Os01g05744;LOC_Os01g34560;LOC_Os01g47370;LOC_Os03g01150;LOC_Os03g06700;LOC_Os03g06705;LOC_Os04g02640;LOC_Os04g20280;LOC_Os04g40730;LOC_Os05g49240;LOC_Os05g49900;LOC_Os05g50340;LOC_Os06g14810;LOC_Os06g15170;LOC_Os06g19530;LOC_Os08g30340;LOC_Os09g19650;LOC_Os09g34930;LOC_Os10g33370;LOC_Os12g01160	K10703+K15397+K15397+K01074+K15397+K15397+K15397+K10703+K10251+K15397+K15397+K15397+K15397+K15397+K10251+K10703+K15397+K15397+K15397+K07512
Fatty acid degradation	ko00071	25	67	2437	14073	LOC_Os01g02020;LOC_Os01g48910;LOC_Os02g17390;LOC_Os02g43194;LOC_Os02g43280;LOC_Os02g49720;LOC_Os03g08999;LOC_Os03g09020;LOC_Os03g19680;LOC_Os05g04170;LOC_Os05g07090;LOC_Os05g45300;LOC_Os06g03930;LOC_Os06g15990;LOC_Os06g24704;LOC_Os09g26880;LOC_Os10g38090;LOC_Os10g38110;LOC_Os11g10480;LOC_Os11g10510;LOC_Os11g10520;LOC_Os11g39220;LOC_Os12g04990;LOC_Os12g07110;LOC_Os12g07810	K00626+K01897+K10527+K00128+K00128+K00128+K00121+K00121+K01692+K01897+K00232+K07517+K20495+K00128+K00232+K14085+K20495+K20495+K18857+K18857+K18857+K00232+K01897+K01897+K00128
Synthesis and degradation of ketone bodies	ko00072	4	12	2437	14073	LOC_Os01g02020;LOC_Os01g16350;LOC_Os08g43170;LOC_Os09g34960	K00626+K01640+K01641+K01641
Cutin, suberine and wax biosynthesis	ko00073	31	90	2437	14073	LOC_Os01g28474;LOC_Os01g48874;LOC_Os01g56360;LOC_Os01g56370;LOC_Os01g59000;LOC_Os01g59020;LOC_Os01g72270;LOC_Os02g40784;LOC_Os02g56920;LOC_Os03g04660;LOC_Os03g04680;LOC_Os03g07140;LOC_Os03g12230;LOC_Os04g28520;LOC_Os04g28620;LOC_Os04g33370;LOC_Os04g43170;LOC_Os04g43200;LOC_Os06g03930;LOC_Os06g05790;LOC_Os06g44300;LOC_Os06g46680;LOC_Os07g23380;LOC_Os08g16260;LOC_Os08g20200;LOC_Os09g25850;LOC_Os10g…	K15400+K15406+K15406+K15406+K13407+K20769+K20769+K15404+K15404+K15402+K15402+K13356+K17991+K13356+K13356+K21995+K17991+K17991+K20495+K15400+K15404+K21995+K13356+K15405+K13356+K15404+K15402+K20495+K20495+K15400+K13407
Steroid biosynthesis	ko00100	13	52	2437	14073	LOC_Os01g04260;LOC_Os01g11270;LOC_Os03g12900;LOC_Os03g29150;LOC_Os03g59040;LOC_Os04g57330;LOC_Os05g12040;LOC_Os07g10600;LOC_Os08g31750;LOC_Os08g41780;LOC_Os10g39810;LOC_Os11g32240;LOC_Os11g48020	K00227+K09832+K00511+K23558+K00801+K01052+K05917+K00559+K00559+K01052+K14423+K05917+K14424
Ubiquinone and other terpenoid-quinone biosynthesis	ko00130	20	81	2437	14073	LOC_Os01g67540;LOC_Os02g07160;LOC_Os02g08100;LOC_Os02g19924;LOC_Os02g19970;LOC_Os02g46970;LOC_Os03g09060;LOC_Os04g42870;LOC_Os05g25640;LOC_Os06g05910;LOC_Os06g23684;LOC_Os06g43800;LOC_Os06g44840;LOC_Os07g08200;LOC_Os07g38850;LOC_Os08g03630;LOC_Os08g14760;LOC_Os08g29910;LOC_Os10g10180;LOC_Os11g42510	K01904+K00457+K01904+K00815+K00815+K01904+K23094+K23095+K00487+K00591+K00815+K23095+K09833+K12502+K12501+K14760+K01904+K06125+K18534+K00815
Oxidative phosphorylation	ko00190	33	211	2437	14073	LOC_Os01g51380;LOC_Os01g64670;LOC_Os02g47320;LOC_Os02g52940;LOC_Os02g55134;LOC_Os03g01670;LOC_Os03g20020;LOC_Os03g48310;LOC_Os03g52660;LOC_Os04g05080;LOC_Os04g33490;LOC_Os04g35280;LOC_Os04g51270;LOC_Os04g55040;LOC_Os04g56540;LOC_Os05g33210;LOC_Os05g45740;LOC_Os06g37180;LOC_Os07g32880;LOC_Os07g36470;LOC_Os07g39710;LOC_Os07g42910;LOC_Os08g15170;LOC_Os08g43580;LOC_Os10g21238;LOC_Os10g42540;LOC_Os11g…	K02147+K01507+K02152+K01507+K02260+K01535+K03884+K01535+K02113+K02151+K03884+K03884+K02152+K02149+K02153+K00419+K02140+K02147+K02115+K02144+K03937+K02267+K02135+K03955+K02109+K03966+K00416+K03884+K03955+K02155+K02112+K03955+K01535
Photosynthesis	ko00195	37	189	2437	14073	LOC_Os01g01160;LOC_Os01g31690;LOC_Os01g56680;LOC_Os01g59090;LOC_Os01g64960;LOC_Os02g24598;LOC_Os02g42000;LOC_Os03g45710;LOC_Os03g48040;LOC_Os03g52660;LOC_Os03g56670;LOC_Os03g57120;LOC_Os04g33830;LOC_Os04g44190;LOC_Os05g37140;LOC_Os06g01210;LOC_Os06g01850;LOC_Os07g04840;LOC_Os07g05360;LOC_Os07g05365;LOC_Os07g05480;LOC_Os07g17390;LOC_Os07g25430;LOC_Os07g32880;LOC_Os07g36080;LOC_Os07g38000;LOC_Os08g…	K02634+K02716+K02721+K02717+K03542+K02634+K08901+K02639+K02639+K02113+K02694+K02641+K14332+K08901+K02639+K02638+K02641+K02717+K03541+K03541+K02698+K02717+K02693+K02115+K08901+K08906+K02639+K02723+K02703+K02109+K02691+K02717+K02717+K02701+K02112+K02699+K02717
Photosynthesis - antenna proteins	ko00196	10	14	2437	14073	LOC_Os01g52240;LOC_Os02g10390;LOC_Os03g39610;LOC_Os04g38410;LOC_Os06g21590;LOC_Os07g37550;LOC_Os07g38960;LOC_Os08g33820;LOC_Os09g17740;LOC_Os11g13890	K08912+K08909+K08913+K08917+K08907+K08914+K08908+K08910+K08912+K08916
Arginine biosynthesis	ko00220	12	48	2437	14073	LOC_Os01g55540;LOC_Os02g50240;LOC_Os02g57280;LOC_Os03g17120;LOC_Os03g31690;LOC_Os03g50490;LOC_Os03g58040;LOC_Os04g01590;LOC_Os07g27780;LOC_Os08g40110;LOC_Os10g25130;LOC_Os10g25140	K14454+K01915+K00611+K00620+K14682+K01915+K00261+K01476+K00818+K14677+K00814+K00814
Purine metabolism	ko00230	52	297	2437	14073	LOC_Os01g14810;LOC_Os01g64520;LOC_Os01g65260;LOC_Os01g66500;LOC_Os02g13910;LOC_Os02g40010;LOC_Os02g47120;LOC_Os02g56100;LOC_Os03g07840;LOC_Os03g17200;LOC_Os03g25440;LOC_Os03g49220;LOC_Os03g51930;LOC_Os03g56800;LOC_Os03g61600;LOC_Os04g57540;LOC_Os05g06890;LOC_Os05g06920;LOC_Os05g12170;LOC_Os05g28180;LOC_Os05g35580;LOC_Os05g48840;LOC_Os06g07210;LOC_Os06g14620;LOC_Os06g42770;LOC_Os07g08340;LOC_Os07g…	K01081+K00365+K00764+K01952+K01768+K00759+K00951+K10807+K01939+K01513+K01510+K01939+K00939+K00088+K01933+K00939+K00951+K00951+K01513+K01490+K00764+K01510+K10807+K10808+K00764+K00873+K00951+K01488+K01490+K01510+K00939+K00939+K01951+K00951+K01768+K00951+K00873+K14641+K00873+K00873+K14641+K14641+K00860+K14641+K00873+K00940+K01945+K01522+K00939+K01487+K00942+K00940
Caffeine metabolism	ko00232	1	2	2437	14073	LOC_Os01g64520	K00365
Pyrimidine metabolism	ko00240	32	103	2437	14073	LOC_Os01g14810;LOC_Os01g38970;LOC_Os01g51540;LOC_Os01g72240;LOC_Os01g72250;LOC_Os02g47850;LOC_Os02g50350;LOC_Os02g56100;LOC_Os03g17200;LOC_Os03g25440;LOC_Os04g27950;LOC_Os05g12170;LOC_Os05g33630;LOC_Os05g38170;LOC_Os05g48840;LOC_Os05g49770;LOC_Os06g02000;LOC_Os06g07210;LOC_Os06g14620;LOC_Os07g30170;LOC_Os07g43170;LOC_Os08g01530;LOC_Os08g15030;LOC_Os08g44370;LOC_Os11g03230;LOC_Os11g25260;LOC_Os11g…	K01081+K01955+K01489+K13421+K13421+K01956+K00207+K10807+K01513+K01510+K16904+K01513+K01240+K00761+K01510+K01937+K13800+K10807+K10808+K01431+K13800+K01510+K00609+K01240+K14641+K14641+K14641+K14641+K00940+K13998+K00940+K01937
Alanine, aspartate and glutamate metabolism	ko00250	23	154	2437	14073	LOC_Os01g38970;LOC_Os01g55540;LOC_Os01g65260;LOC_Os02g04170;LOC_Os02g47850;LOC_Os02g50240;LOC_Os03g07840;LOC_Os03g18130;LOC_Os03g49220;LOC_Os03g50490;LOC_Os03g58040;LOC_Os04g37500;LOC_Os04g52440;LOC_Os04g52450;LOC_Os04g55710;LOC_Os05g35580;LOC_Os05g39770;LOC_Os05g48200;LOC_Os06g42770;LOC_Os08g15030;LOC_Os08g36320;LOC_Os10g25130;LOC_Os10g25140	K01955+K14454+K00764+K00278+K01956+K01915+K01939+K01953+K01939+K01915+K00261+K01580+K16871+K16871+K13051+K00764+K00827+K00264+K00764+K00609+K01580+K00814+K00814
Glycine, serine and threonine metabolism	ko00260	32	113	2437	14073	LOC_Os01g37832;LOC_Os01g48446;LOC_Os01g60190;LOC_Os01g62780;LOC_Os02g02970;LOC_Os02g07410;LOC_Os02g51590;LOC_Os02g58510;LOC_Os03g21260;LOC_Os03g55280;LOC_Os04g01600;LOC_Os04g04950;LOC_Os04g39020;LOC_Os04g43650;LOC_Os04g53230;LOC_Os05g35440;LOC_Os05g39770;LOC_Os06g04630;LOC_Os06g23114;LOC_Os06g40940;LOC_Os06g44460;LOC_Os07g20544;LOC_Os08g25390;LOC_Os09g12290;LOC_Os09g26880;LOC_Os09g32290;LOC_Os09g…	K00600+K00928+K15633+K15919+K15919+K02437+K01834+K00872+K15633+K00133+K15919+K00276+K00130+K01620+K00605+K00600+K00827+K01620+K00276+K00281+K00058+K00928+K12524+K12524+K14085+K00306+K00276+K02437+K00108+K15893+K15634+K00306
Monobactam biosynthesis	ko00261	5	19	2437	14073	LOC_Os01g48446;LOC_Os03g55280;LOC_Os07g20544;LOC_Os08g25390;LOC_Os09g12290	K00928+K00133+K00928+K12524+K12524
Cysteine and methionine metabolism	ko00270	47	185	2437	14073	LOC_Os01g01120;LOC_Os01g09700;LOC_Os01g48446;LOC_Os01g52260;LOC_Os01g55540;LOC_Os01g59920;LOC_Os02g15550;LOC_Os02g19924;LOC_Os02g19970;LOC_Os02g39790;LOC_Os02g40900;LOC_Os02g53180;LOC_Os03g12890;LOC_Os03g55280;LOC_Os04g48850;LOC_Os04g57410;LOC_Os05g04510;LOC_Os05g05670;LOC_Os05g05680;LOC_Os05g39770;LOC_Os05g45710;LOC_Os05g49880;LOC_Os06g23684;LOC_Os06g36840;LOC_Os06g44460;LOC_Os07g08500;LOC_Os07g…	K09880+K01762+K00928+K00640+K14454+K22846+K00797+K00815+K00815+K01611+K00025+K05933+K00826+K00133+K20772+K00899+K00789+K05933+K05933+K00827+K00640+K00026+K00815+K01738+K00058+K00558+K00928+K00789+K00026+K12524+K00026+K22846+K12524+K01611+K00558+K08967+K08967+K01761+K00826+K08963+K01251+K21456+K00815+K21456+K00549+K00549+K00026
Valine, leucine and isoleucine degradation	ko00280	31	90	2437	14073	LOC_Os01g02020;LOC_Os01g16350;LOC_Os01g21160;LOC_Os01g45380;LOC_Os01g54350;LOC_Os02g43194;LOC_Os02g43280;LOC_Os02g43720;LOC_Os02g49720;LOC_Os02g52010;LOC_Os02g52040;LOC_Os03g12890;LOC_Os03g19680;LOC_Os05g03480;LOC_Os05g39770;LOC_Os05g50190;LOC_Os06g11660;LOC_Os06g15990;LOC_Os06g43030;LOC_Os07g07470;LOC_Os08g32850;LOC_Os08g43170;LOC_Os09g26880;LOC_Os09g34960;LOC_Os10g40200;LOC_Os10g42210;LOC_Os10g…	K00626+K01640+K09699+K01968+K01968+K00128+K00128+K05607+K00128+K00020+K00020+K00826+K01692+K00253+K00827+K01968+K00020+K00128+K01968+K00167+K01969+K01641+K14085+K01641+K00826+K05605+K05605+K00128+K00166+K05605+K01968
Valine, leucine and isoleucine biosynthesis	ko00290	10	27	2437	14073	LOC_Os01g46380;LOC_Os03g12890;LOC_Os04g32010;LOC_Os05g49800;LOC_Os08g44530;LOC_Os10g12354;LOC_Os10g40200;LOC_Os11g04670;LOC_Os12g04440;Oryza_sativa_newGene_2019	K00053+K00826+K01652+K00053+K01687+K00053+K00826+K01649+K01649+K00053
Lysine biosynthesis	ko00300	7	24	2437	14073	LOC_Os01g48446;LOC_Os03g09910;LOC_Os03g18810;LOC_Os03g55280;LOC_Os07g20544;LOC_Os08g25390;LOC_Os09g12290	K00928+K10206+K10206+K00133+K00928+K12524+K12524
Lysine degradation	ko00310	15	64	2437	14073	LOC_Os01g02020;LOC_Os02g43194;LOC_Os02g43280;LOC_Os02g49720;LOC_Os02g54254;LOC_Os03g19680;LOC_Os04g53700;LOC_Os06g15990;LOC_Os08g45130;LOC_Os09g26880;LOC_Os09g32290;LOC_Os09g38440;LOC_Os12g07810;LOC_Os12g35890;Oryza_sativa_newGene_4104	K00626+K00128+K00128+K00128+K14157+K01692+K11426+K00128+K11420+K14085+K00306+K11422+K00128+K00306+K11420
Arginine and proline metabolism	ko00330	31	114	2437	14073	LOC_Os01g02500;LOC_Os01g07920;LOC_Os01g55540;LOC_Os02g15550;LOC_Os02g28110;LOC_Os02g28470;LOC_Os02g39790;LOC_Os02g43194;LOC_Os02g43280;LOC_Os02g49720;LOC_Os02g51810;LOC_Os03g13750;LOC_Os03g44150;LOC_Os03g55380;LOC_Os04g01590;LOC_Os04g04980;LOC_Os04g10434;LOC_Os04g10460;LOC_Os04g27850;LOC_Os04g39210;LOC_Os04g53190;LOC_Os04g53195;LOC_Os04g57550;LOC_Os05g38150;LOC_Os06g15990;LOC_Os09g20260;LOC_Os09g…	K01426+K00472+K14454+K00797+K01581+K14329+K01611+K00128+K00128+K00128+K01426+K00472+K00819+K00472+K01476+K01581+K01426+K01426+K00472+K10536+K17839+K17839+K17839+K12657+K00128+K13366+K01611+K14085+K00472+K01426+K00128
Histidine metabolism	ko00340	11	30	2437	14073	LOC_Os01g16940;LOC_Os02g43194;LOC_Os02g43280;LOC_Os02g49720;LOC_Os03g04169;LOC_Os03g15120;LOC_Os04g04640;LOC_Os05g43040;LOC_Os06g15990;LOC_Os09g26880;LOC_Os12g07810	K11755+K00128+K00128+K00128+K00765+K01663+K01590+K14152+K00128+K14085+K00128
Tyrosine metabolism	ko00350	20	72	2437	14073	LOC_Os01g55540;LOC_Os01g56380;LOC_Os01g58100;LOC_Os02g07160;LOC_Os02g10310;LOC_Os02g19924;LOC_Os02g19970;LOC_Os03g08999;LOC_Os03g09020;LOC_Os03g61330;LOC_Os04g04950;LOC_Os06g01360;LOC_Os06g23114;LOC_Os06g23684;LOC_Os08g04560;LOC_Os09g36550;LOC_Os11g10480;LOC_Os11g10510;LOC_Os11g10520;LOC_Os11g42510	K14454+K01593+K00422+K00457+K01555+K00815+K00815+K00121+K00121+K01557+K00276+K00451+K00276+K00815+K01593+K00276+K18857+K18857+K18857+K00815
Phenylalanine metabolism	ko00360	21	84	2437	14073	LOC_Os01g02500;LOC_Os01g55540;LOC_Os01g56380;LOC_Os01g58380;LOC_Os02g07160;LOC_Os02g19924;LOC_Os02g19970;LOC_Os02g41630;LOC_Os02g41680;LOC_Os02g51810;LOC_Os03g19680;LOC_Os04g04950;LOC_Os04g10434;LOC_Os04g10460;LOC_Os04g43760;LOC_Os06g23114;LOC_Os06g23684;LOC_Os08g04560;LOC_Os09g36550;LOC_Os11g33090;LOC_Os11g42510	K01426+K14454+K01593+K00074+K00457+K00815+K00815+K13064+K10775+K01426+K01692+K00276+K01426+K01426+K13064+K00276+K00815+K01593+K00276+K01426+K00815
Tryptophan metabolism	ko00380	32	227	2437	14073	LOC_Os01g02020;LOC_Os01g02500;LOC_Os01g07350;LOC_Os01g07500;LOC_Os01g16714;LOC_Os01g48220;LOC_Os01g56380;LOC_Os02g02400;LOC_Os02g37890;LOC_Os02g43194;LOC_Os02g43280;LOC_Os02g49720;LOC_Os02g51810;LOC_Os03g19680;LOC_Os04g03980;LOC_Os04g10434;LOC_Os04g10460;LOC_Os04g14690;LOC_Os04g39980;LOC_Os05g40260;LOC_Os05g45240;LOC_Os05g48760;LOC_Os06g10170;LOC_Os06g15990;LOC_Os06g51150;LOC_Os08g04560;LOC_Os08g…	K00626+K01426+K11816+K16903+K11816+K16903+K01593+K03781+K23947+K00128+K00128+K00128+K01426+K01692+K11816+K01426+K01426+K11816+K23947+K22450+K11816+K16903+K11816+K00128+K03781+K01593+K03781+K14085+K22588+K11817+K01426+K00128
Phenylalanine, tyrosine and tryptophan biosynthesis	ko00400	14	75	2437	14073	LOC_Os01g01302;LOC_Os01g27750;LOC_Os01g55540;LOC_Os02g19924;LOC_Os02g19970;LOC_Os03g05800;LOC_Os03g27230;LOC_Os04g33390;LOC_Os04g39270;LOC_Os04g54800;LOC_Os06g23684;LOC_Os07g42960;LOC_Os08g34290;LOC_Os11g42510	K00891+K13832+K14454+K00815+K00815+K01657+K01626+K05359+K01609+K00891+K00815+K01626+K01850+K00815
Benzoxazinoid biosynthesis	ko00402	12	37	2437	14073	LOC_Os01g36294;LOC_Os01g36350;LOC_Os03g48430;LOC_Os03g58300;LOC_Os03g58320;LOC_Os06g14390;LOC_Os06g14400;LOC_Os07g13770;LOC_Os07g13810;LOC_Os08g01520;LOC_Os08g30210;LOC_Os11g25454	K13223+K13223+K13229+K13222+K13222+K13229+K13229+K13227+K13227+K13223+K13229+K13227
beta-Alanine metabolism	ko00410	24	60	2437	14073	LOC_Os02g43194;LOC_Os02g43280;LOC_Os02g49720;LOC_Os02g50350;LOC_Os03g19680;LOC_Os04g04950;LOC_Os04g37500;LOC_Os04g53190;LOC_Os04g53195;LOC_Os04g57550;LOC_Os05g07090;LOC_Os06g15990;LOC_Os06g23114;LOC_Os06g24704;LOC_Os07g30170;LOC_Os08g36320;LOC_Os09g20260;LOC_Os09g26880;LOC_Os09g36550;LOC_Os10g42210;LOC_Os10g42220;LOC_Os11g39220;LOC_Os12g07810;LOC_Os12g16350	K00128+K00128+K00128+K00207+K01692+K00276+K01580+K17839+K17839+K17839+K00232+K00128+K00276+K00232+K01431+K01580+K13366+K14085+K00276+K05605+K05605+K00232+K00128+K05605
Taurine and hypotaurine metabolism	ko00430	2	9	2437	14073	LOC_Os04g37500;LOC_Os08g36320	K01580+K01580
Phosphonate and phosphinate metabolism	ko00440	4	13	2437	14073	LOC_Os06g10280;LOC_Os08g31860;LOC_Os11g03050;LOC_Os12g02820	K00993+K00993+K00967+K00967
Selenocompound metabolism	ko00450	5	30	2437	14073	LOC_Os03g11120;LOC_Os05g01470;LOC_Os10g37340;LOC_Os12g42876;LOC_Os12g42884	K01874+K08247+K01761+K00549+K00549
Cyanoamino acid metabolism	ko00460	38	176	2437	14073	LOC_Os01g37832;LOC_Os01g55950;LOC_Os01g55960;LOC_Os01g57770;LOC_Os01g59819;LOC_Os01g59840;LOC_Os01g70830;LOC_Os01g70840;LOC_Os01g70860;LOC_Os02g28900;LOC_Os02g42350;LOC_Os03g07330;LOC_Os03g11420;LOC_Os03g49600;LOC_Os03g49610;LOC_Os03g53860;LOC_Os04g39864;LOC_Os04g43360;LOC_Os04g43390;LOC_Os04g51840;LOC_Os04g55710;LOC_Os05g01370;LOC_Os05g01444;LOC_Os05g30350;LOC_Os05g35440;LOC_Os05g37700;LOC_Os06g…	K00600+K01455+K01455+K20802+K01188+K01188+K20802+K20802+K20802+K22706+K13035+K01455+K01188+K05350+K05350+K01188+K01188+K05350+K05350+K12153+K13051+K01188+K01188+K01188+K00600+K05349+K12153+K01188+K08248+K05350+K05350+K01188+K01188+K01188+K01188+K01188+K16266+K16266
Glutathione metabolism	ko00480	43	162	2437	14073	LOC_Os01g49710;LOC_Os01g49720;LOC_Os02g03294;LOC_Os02g15550;LOC_Os02g28110;LOC_Os02g43550;LOC_Os02g44500;LOC_Os02g55140;LOC_Os02g56100;LOC_Os02g56850;LOC_Os03g24380;LOC_Os03g29950;LOC_Os04g04980;LOC_Os04g37580;LOC_Os04g40874;LOC_Os04g46960;LOC_Os04g51300;LOC_Os05g05620;LOC_Os05g05950;LOC_Os05g49760;LOC_Os06g07210;LOC_Os06g12290;LOC_Os06g14620;LOC_Os07g07320;LOC_Os07g44430;LOC_Os08g41090;LOC_Os09g…	K00799+K00799+K01255+K00797+K01581+K01255+K00432+K01255+K10807+K00383+K00432+K00036+K01581+K22596+K00036+K00432+K00434+K00799+K00031+K00031+K10807+K00799+K10808+K00799+K11188+K00434+K00799+K01256+K00383+K00799+K00799+K00799+K00799+K00799+K00799+K00799+K00799+K00799+K00799+K00799+K21456+K21456+K01255
Starch and sucrose metabolism	ko00500	119	464	2437	14073	LOC_Os01g04200;LOC_Os01g51570;LOC_Os01g52250;LOC_Os01g53000;LOC_Os01g57100;LOC_Os01g59819;LOC_Os01g59840;LOC_Os01g63270;LOC_Os01g69030;LOC_Os01g71320;LOC_Os01g71350;LOC_Os01g71474;LOC_Os01g71680;LOC_Os01g71820;LOC_Os01g71830;LOC_Os01g71860;LOC_Os02g05744;LOC_Os02g32660;LOC_Os02g44230;LOC_Os02g47880;LOC_Os02g48200;LOC_Os02g48210;LOC_Os02g51070;LOC_Os03g04770;LOC_Os03g11420;LOC_Os03g14710;LOC_Os03g…	K01810+K19891+K00703+K16055+K01176+K01188+K01188+K00688+K00696+K00844+K19891+K19893+K19891+K19891+K19891+K19891+K01179+K00700+K01087+K01087+K01176+K01176+K00703+K01177+K01188+K01176+K01513+K01179+K01177+K19892+K01087+K00695+K19891+K00847+K19891+K05350+K05350+K01179+K01188+K19891+K00688+K01176+K01176+K19891+K01176+K01176+K01188+K05350+K05350+K01179+K01188+K01188+K00847+K00844+K01513+K01188+K19891+…
N-Glycan biosynthesis	ko00510	11	66	2437	14073	LOC_Os02g38160;LOC_Os03g02530;LOC_Os03g40100;LOC_Os04g48750;LOC_Os06g13650;LOC_Os07g23880;LOC_Os08g35110;LOC_Os09g26590;LOC_Os10g30590;LOC_Os11g47840;LOC_Os12g05650	K00737+K00729+K03844+K12345+K01231+K05546+K07441+K07441+K03842+K00729+K03844
Other glycan degradation	ko00511	27	109	2437	14073	LOC_Os01g11650;LOC_Os01g11660;LOC_Os01g11700;LOC_Os01g11710;LOC_Os01g22640;LOC_Os01g22780;LOC_Os01g46080;LOC_Os01g46120;LOC_Os01g46130;LOC_Os02g05710;LOC_Os03g06940;LOC_Os03g15020;LOC_Os03g51150;LOC_Os05g06720;LOC_Os05g11910;LOC_Os06g03890;LOC_Os06g03900;LOC_Os06g34070;LOC_Os06g34120;LOC_Os06g37560;LOC_Os07g38790;LOC_Os07g39740;LOC_Os07g39750;LOC_Os08g36390;LOC_Os10g19334;LOC_Os10g25400;LOC_Os10g…	K01206+K01206+K01206+K01206+K01206+K01206+K01206+K01206+K01206+K01191+K12309+K12309+K01191+K01206+K01206+K01206+K01206+K01206+K01206+K12309+K12373+K01206+K01206+K12309+K15923+K01206+K01206
Various types of N-glycan biosynthesis	ko00513	9	57	2437	14073	LOC_Os02g36360;LOC_Os03g40100;LOC_Os04g35270;LOC_Os06g13650;LOC_Os07g38790;LOC_Os08g35110;LOC_Os09g26590;LOC_Os10g30590;LOC_Os12g05650	K14412+K03844+K14412+K01231+K12373+K07441+K07441+K03842+K03844
Other types of O-glycan biosynthesis	ko00514	3	27	2437	14073	LOC_Os01g03050;LOC_Os01g72610;LOC_Os02g22260	K20784+K18134+K20784
Mannose type O-glycan biosynthesis	ko00515	8	18	2437	14073	LOC_Os01g02900;LOC_Os01g02910;LOC_Os01g02920;LOC_Os01g02930;LOC_Os02g04250;LOC_Os02g22480;LOC_Os06g49320;LOC_Os12g13640	K18207+K18207+K18207+K18207+K18207+K18207+K18207+K18207
Amino sugar and nucleotide sugar metabolism	ko00520	71	342	2437	14073	LOC_Os01g04200;LOC_Os01g07890;LOC_Os01g19220;LOC_Os01g21320;LOC_Os01g59670;LOC_Os01g70310;LOC_Os01g71320;LOC_Os02g02820;LOC_Os02g04840;LOC_Os02g39330;LOC_Os02g51480;LOC_Os02g51620;LOC_Os03g02410;LOC_Os03g02430;LOC_Os03g14540;LOC_Os03g16150;LOC_Os03g17230;LOC_Os03g40550;LOC_Os04g54810;LOC_Os05g06500;LOC_Os05g09500;LOC_Os05g15770;LOC_Os05g15880;LOC_Os05g32140;LOC_Os05g33130;LOC_Os05g40720;LOC_Os05g…	K01810+K00326+K15920+K08678+K00770+K16190+K00844+K16190+K12446+K01183+K01183+K15920+K05305+K01183+K08679+K00966+K08678+K00847+K15920+K00847+K00844+K01183+K01183+K06118+K20547+K13648+K00770+K00326+K00975+K01784+K01183+K13648+K00847+K01810+K01183+K01183+K02377+K20547+K12448+K13648+K00770+K12373+K13379+K01097+K13648+K01209+K01183+K13648+K00975+K01183+K01183+K20547+K00975+K01784+K08678+K13648+K01784+…
Glycosaminoglycan degradation	ko00531	8	51	2437	14073	LOC_Os02g32504;LOC_Os02g55870;LOC_Os03g06940;LOC_Os03g15020;LOC_Os06g08090;LOC_Os06g37560;LOC_Os07g38790;LOC_Os08g36390	K10532+K07964+K12309+K12309+K07964+K12309+K12373+K12309
Glycerolipid metabolism	ko00561	53	157	2437	14073	LOC_Os01g10250;LOC_Os01g14900;LOC_Os01g19390;LOC_Os01g21520;LOC_Os01g22570;LOC_Os01g44069;LOC_Os01g47580;LOC_Os01g62870;LOC_Os02g02340;LOC_Os02g19950;LOC_Os02g33580;LOC_Os02g43194;LOC_Os02g43280;LOC_Os02g44860;LOC_Os02g48350;LOC_Os02g49720;LOC_Os02g50690;LOC_Os02g58270;LOC_Os03g31180;LOC_Os03g38470;LOC_Os03g51010;LOC_Os03g56070;LOC_Os03g61720;LOC_Os03g64170;LOC_Os04g51280;LOC_Os04g53370;LOC_Os05g…	K01054+K13508+K13508+K01054+K13508+K13508+K18693+K00002+K13508+K24189+K09480+K00128+K00128+K00679+K22848+K00128+K00679+K00901+K00901+K00679+K01054+K07407+K13508+K00679+K00655+K13509+K06118+K13508+K00002+K22920+K00002+K18693+K00679+K00679+K00128+K22848+K00679+K07407+K00655+K18693+K01054+K14085+K00679+K07407+K07407+K09480+K16816+K13523+K13508+K21362+K00128+K00901+K00679
Inositol phosphate metabolism	ko00562	40	163	2437	14073	LOC_Os01g03490;LOC_Os01g59880;LOC_Os01g62420;LOC_Os01g62430;LOC_Os01g62670;LOC_Os01g65330;LOC_Os01g72520;LOC_Os02g07350;LOC_Os02g26720;LOC_Os02g32370;LOC_Os02g49870;LOC_Os02g57660;LOC_Os03g02860;LOC_Os03g09250;LOC_Os03g18080;LOC_Os03g24160;LOC_Os03g46090;LOC_Os03g51610;LOC_Os03g52760;LOC_Os03g60370;LOC_Os03g61130;LOC_Os03g63580;LOC_Os04g56580;LOC_Os04g59540;LOC_Os05g03610;LOC_Os05g45900;LOC_Os06g…	K18081+K24221+K01803+K01803+K18081+K18081+K01114+K01092+K00913+K00915+K01092+K00889+K18081+K01858+K21797+K00889+K24221+K00913+K19517+K03103+K01114+K01114+K10572+K00921+K05857+K20279+K22913+K01092+K18081+K00469+K01092+K10047+K00889+K18081+K01099+K01765+K01803+K00889+K21797+K18081
Glycerophospholipid metabolism	ko00564	68	211	2437	14073	LOC_Os01g08760;LOC_Os01g14900;LOC_Os01g19390;LOC_Os01g20860;LOC_Os01g22570;LOC_Os01g42690;LOC_Os01g44069;LOC_Os01g46240;LOC_Os01g46290;LOC_Os01g46370;LOC_Os01g47580;LOC_Os01g50030;LOC_Os01g50032;LOC_Os01g51360;LOC_Os01g55780;LOC_Os01g58390;LOC_Os01g58740;LOC_Os01g70570;LOC_Os01g72520;LOC_Os02g02340;LOC_Os02g37700;LOC_Os02g37800;LOC_Os02g43700;LOC_Os02g58270;LOC_Os03g13030;LOC_Os03g15460;LOC_Os03g…	K14156+K13508+K13508+K01115+K13508+K06130+K13508+K16818+K16818+K16818+K18693+K05929+K05929+K16818+K01126+K01094+K00006+K13511+K01114+K13508+K06129+K06129+K16818+K00901+K06129+K01047+K00901+K01126+K01047+K01114+K13508+K01114+K06130+K18696+K01126+K00655+K22389+K13509+K06130+K01115+K16818+K13508+K00006+K05929+K18693+K08730+K00993+K01115+K01115+K01115+K13510+K01115+K16818+K08730+K00655+K00993+K18696+…
Ether lipid metabolism	ko00565	16	49	2437	14073	LOC_Os01g20860;LOC_Os01g72520;LOC_Os03g15460;LOC_Os03g50030;LOC_Os03g61130;LOC_Os03g63580;LOC_Os05g29050;LOC_Os06g10280;LOC_Os06g40170;LOC_Os06g40180;LOC_Os06g40190;LOC_Os06g49790;LOC_Os07g15680;LOC_Os08g31860;LOC_Os09g25390;LOC_Os09g37100	K01115+K01114+K01047+K01047+K01114+K01114+K01115+K00993+K01115+K01115+K01115+K13510+K01115+K00993+K01115+K01115
Arachidonic acid metabolism	ko00590	10	40	2437	14073	LOC_Os02g19650;LOC_Os02g39490;LOC_Os02g44500;LOC_Os03g15460;LOC_Os03g24380;LOC_Os03g50030;LOC_Os03g61360;LOC_Os04g46960;LOC_Os05g19150;LOC_Os05g46460	K08726+K00079+K00432+K01047+K00432+K01047+K08726+K00432+K08726+K08726
Linoleic acid metabolism	ko00591	6	29	2437	14073	LOC_Os03g15460;LOC_Os03g50030;LOC_Os05g28770;LOC_Os06g05390;LOC_Os12g37260;LOC_Os12g37350	K01047+K01047+K00454+K15718+K00454+K00454
alpha-Linolenic acid metabolism	ko00592	35	110	2437	14073	LOC_Os01g27230;LOC_Os01g46240;LOC_Os01g46290;LOC_Os01g46370;LOC_Os01g50610;LOC_Os01g51360;LOC_Os02g02000;LOC_Os02g12690;LOC_Os02g17390;LOC_Os02g43700;LOC_Os03g15460;LOC_Os03g32314;LOC_Os03g50030;LOC_Os03g55800;LOC_Os03g55820;LOC_Os04g28990;LOC_Os04g30420;LOC_Os04g52500;LOC_Os05g01140;LOC_Os05g07090;LOC_Os05g28770;LOC_Os05g32380;LOC_Os06g11210;LOC_Os06g11240;LOC_Os06g24704;LOC_Os07g47250;LOC_Os09g…	K05894+K16818+K16818+K16818+K08241+K16818+K10528+K01723+K10527+K16818+K01047+K10525+K01047+K01723+K01723+K00224+K00224+K22389+K08241+K00232+K00454+K16818+K05894+K05894+K00232+K16818+K00224+K22389+K16818+K18857+K18857+K18857+K00232+K00454+K00454
Sphingolipid metabolism	ko00600	19	240	2437	14073	LOC_Os01g01080;LOC_Os01g45290;LOC_Os01g57350;LOC_Os02g43906;LOC_Os03g06940;LOC_Os03g15020;LOC_Os03g56070;LOC_Os04g18570;LOC_Os06g12250;LOC_Os06g37560;LOC_Os07g48160;LOC_Os08g36390;LOC_Os09g04960;LOC_Os09g15250;LOC_Os10g11200;LOC_Os10g35070;LOC_Os10g35110;LOC_Os11g02150;LOC_Os12g02094	K01634+K12349+K04718+K04715+K12309+K12309+K07407+K12349+K04713+K12309+K07407+K12309+K12349+K12349+K00654+K07407+K07407+K12382+K12382
Glycosphingolipid biosynthesis - globo and isoglobo series	ko00603	5	14	2437	14073	LOC_Os03g56070;LOC_Os07g38790;LOC_Os07g48160;LOC_Os10g35070;LOC_Os10g35110	K07407+K12373+K07407+K07407+K07407
Glycosphingolipid biosynthesis - ganglio series	ko00604	5	35	2437	14073	LOC_Os03g06940;LOC_Os03g15020;LOC_Os06g37560;LOC_Os07g38790;LOC_Os08g36390	K12309+K12309+K12309+K12373+K12309
Pyruvate metabolism	ko00620	35	118	2437	14073	LOC_Os01g02020;LOC_Os01g52500;LOC_Os01g54030;LOC_Os02g17920;LOC_Os02g32490;LOC_Os02g40900;LOC_Os02g43194;LOC_Os02g43280;LOC_Os02g49720;LOC_Os03g04130;LOC_Os03g19250;LOC_Os03g31750;LOC_Os03g60240;LOC_Os04g40990;LOC_Os05g33570;LOC_Os05g49880;LOC_Os06g01630;LOC_Os06g13720;LOC_Os06g15380;LOC_Os06g15990;LOC_Os07g08340;LOC_Os07g43700;LOC_Os07g49140;LOC_Os08g33720;LOC_Os09g26880;LOC_Os10g35960;LOC_Os10g…	K00626+K00029+K00029+K01759+K01895+K00025+K00128+K00128+K00128+K01913+K01913+K01006+K01595+K01638+K01006+K00026+K00627+K00161+K01512+K00128+K00873+K00026+K01595+K00026+K14085+K00028+K00873+K01649+K00873+K00873+K18881+K01649+K00873+K00128+K00026
Glyoxylate and dicarboxylate metabolism	ko00630	44	137	2437	14073	LOC_Os01g02020;LOC_Os01g37832;LOC_Os01g55950;LOC_Os01g55960;LOC_Os01g58020;LOC_Os01g62780;LOC_Os02g02400;LOC_Os02g02970;LOC_Os02g07410;LOC_Os02g10070;LOC_Os02g13840;LOC_Os02g32490;LOC_Os02g40900;LOC_Os02g50240;LOC_Os03g04130;LOC_Os03g04410;LOC_Os03g07330;LOC_Os03g19250;LOC_Os03g50490;LOC_Os03g56160;LOC_Os04g01600;LOC_Os04g40990;LOC_Os04g49460;LOC_Os04g53210;LOC_Os04g53214;LOC_Os04g53230;LOC_Os04g…	K00626+K00600+K01455+K01455+K01601+K15919+K03781+K15919+K02437+K01647+K01647+K01895+K00025+K01915+K01913+K01681+K01455+K01913+K01915+K22133+K15919+K01638+K22133+K11517+K11517+K00605+K22133+K00600+K00026+K00281+K03781+K22133+K01637+K00026+K00026+K03781+K19269+K22133+K02437+K15893+K01602+K01602+K01602+K00026
Propanoate metabolism	ko00640	12	40	2437	14073	LOC_Os01g02020;LOC_Os01g21160;LOC_Os02g32490;LOC_Os03g19680;LOC_Os05g07090;LOC_Os06g24704;LOC_Os07g07470;LOC_Os10g42210;LOC_Os10g42220;LOC_Os11g39220;LOC_Os12g08260;LOC_Os12g16350	K00626+K09699+K01895+K01692+K00232+K00232+K00167+K05605+K05605+K00232+K00166+K05605
Butanoate metabolism	ko00650	13	46	2437	14073	LOC_Os01g02020;LOC_Os01g16350;LOC_Os01g58380;LOC_Os03g04130;LOC_Os03g19250;LOC_Os03g19680;LOC_Os04g32010;LOC_Os04g37500;LOC_Os04g52440;LOC_Os04g52450;LOC_Os08g36320;LOC_Os08g43170;LOC_Os09g34960	K00626+K01640+K00074+K01913+K01913+K01692+K01652+K01580+K16871+K16871+K01580+K01641+K01641
C5-Branched dibasic acid metabolism	ko00660	1	12	2437	14073	LOC_Os04g32010	K01652
One carbon pool by folate	ko00670	8	22	2437	14073	LOC_Os01g37832;LOC_Os01g49330;LOC_Os03g60090;LOC_Os04g53230;LOC_Os05g35440;LOC_Os09g15810;LOC_Os09g27420;LOC_Os12g26060	K00600+K00604+K00297+K00605+K00600+K00288+K01938+K13998
Carbon fixation in photosynthetic organisms	ko00710	36	103	2437	14073	LOC_Os01g52500;LOC_Os01g54030;LOC_Os01g55540;LOC_Os01g58020;LOC_Os01g62420;LOC_Os01g62430;LOC_Os01g67860;LOC_Os02g38920;LOC_Os02g40900;LOC_Os02g47020;LOC_Os03g03720;LOC_Os03g31750;LOC_Os03g56869;LOC_Os03g60240;LOC_Os04g19740;LOC_Os04g38600;LOC_Os05g33570;LOC_Os05g41640;LOC_Os05g49880;LOC_Os06g45370;LOC_Os06g45710;LOC_Os07g08030;LOC_Os07g43700;LOC_Os07g49140;LOC_Os08g02700;LOC_Os08g03290;LOC_Os08g…	K00029+K00029+K14454+K01601+K01803+K01803+K01623+K00134+K00025+K00855+K05298+K01006+K01807+K01595+K00615+K05298+K01006+K00927+K00026+K03841+K00927+K01807+K00026+K01595+K01623+K00134+K00026+K01803+K00814+K00814+K00927+K00028+K01602+K01602+K01602+K00026
Thiamine metabolism	ko00730	11	32	2437	14073	LOC_Os01g25440;LOC_Os02g25230;LOC_Os03g47610;LOC_Os03g51930;LOC_Os04g39650;LOC_Os04g57540;LOC_Os07g09190;LOC_Os08g01770;LOC_Os08g19140;LOC_Os12g13380;Oryza_sativa_newGene_765	K00949+K22911+K03147+K00939+K22911+K00939+K01662+K00939+K00939+K00939+K00878
Riboflavin metabolism	ko00740	8	42	2437	14073	LOC_Os03g13540;LOC_Os03g17200;LOC_Os03g36750;LOC_Os04g47020;LOC_Os05g07632;LOC_Os05g12170;LOC_Os08g37940;LOC_Os09g39560	K14379+K01513+K20884+K22912+K22912+K01513+K20884+K22912
Vitamin B6 metabolism	ko00750	3	19	2437	14073	LOC_Os02g13290;LOC_Os10g37330;LOC_Os11g48080	K13248+K05275+K06215
Nicotinate and nicotinamide metabolism	ko00760	9	37	2437	14073	LOC_Os01g14810;LOC_Os02g04170;LOC_Os03g17200;LOC_Os05g12170;LOC_Os05g32230;LOC_Os05g33630;LOC_Os08g44370;LOC_Os11g08670;LOC_Os12g19304	K01081+K00278+K01513+K01513+K00858+K01240+K01240+K00858+K03517
Pantothenate and CoA biosynthesis	ko00770	23	57	2437	14073	LOC_Os01g12560;LOC_Os01g46380;LOC_Os02g43194;LOC_Os02g43280;LOC_Os02g49720;LOC_Os02g50350;LOC_Os03g12890;LOC_Os03g17200;LOC_Os04g32010;LOC_Os04g53190;LOC_Os04g53195;LOC_Os04g57550;LOC_Os05g12170;LOC_Os05g49800;LOC_Os06g15990;LOC_Os06g21980;LOC_Os07g30170;LOC_Os08g14490;LOC_Os08g44530;LOC_Os10g12354;LOC_Os10g40200;LOC_Os12g07810;Oryza_sativa_newGene_2019	K00606+K00053+K00128+K00128+K00128+K00207+K00826+K01513+K01652+K17839+K17839+K17839+K01513+K00053+K00128+K09680+K01431+K06133+K01687+K00053+K00826+K00128+K00053
Biotin metabolism	ko00780	7	28	2437	14073	LOC_Os04g36800;LOC_Os05g04870;LOC_Os07g07450;LOC_Os07g42420;LOC_Os08g14770;LOC_Os09g10600;LOC_Os10g31780	K09458+K00059+K00059+K09458+K19562+K00208+K00059
Folate biosynthesis	ko00790	8	49	2437	14073	LOC_Os02g04740;LOC_Os02g17330;LOC_Os02g39490;LOC_Os04g56610;LOC_Os05g15530;LOC_Os05g44130;LOC_Os09g38772;LOC_Os12g26060	K03635+K18482+K00079+K15376+K18482+K01307+K15631+K13998
Porphyrin and chlorophyll metabolism	ko00860	31	67	2437	14073	LOC_Os01g17170;LOC_Os01g18320;LOC_Os01g43390;LOC_Os01g44050;LOC_Os01g57460;LOC_Os02g07230;LOC_Os02g35170;LOC_Os02g51080;LOC_Os02g54980;LOC_Os03g05310;LOC_Os03g20700;LOC_Os03g21900;LOC_Os03g22060;LOC_Os03g22780;LOC_Os03g36540;LOC_Os03g59640;LOC_Os04g52130;LOC_Os04g58200;LOC_Os05g28200;LOC_Os06g04150;LOC_Os06g40080;LOC_Os06g49120;LOC_Os08g41990;LOC_Os08g44000;LOC_Os09g36200;LOC_Os10g25020;LOC_Os10g…	K04035+K00231+K01599+K02303+K19054+K01749+K13606+K10960+K13071+K13071+K03403+K01599+K01599+K19073+K03405+K03404+K00228+K00218+K04040+K03428+K21480+K01845+K01845+K19073+K22013+K13545+K13545+K00218+K02492+K13600+K13544
Terpenoid backbone biosynthesis	ko00900	14	65	2437	14073	LOC_Os01g02020;LOC_Os01g14630;LOC_Os01g45460;LOC_Os01g50050;LOC_Os02g10400;LOC_Os02g48330;LOC_Os02g51080;LOC_Os03g10080;LOC_Os04g56230;LOC_Os05g46580;LOC_Os07g09190;LOC_Os08g09370;LOC_Os08g43170;LOC_Os09g34960	K00626+K13789+K15889+K00787+K11778+K00021+K10960+K11778+K00787+K00787+K01662+K14066+K01641+K01641
Indole alkaloid biosynthesis	ko00901	7	22	2437	14073	LOC_Os03g53950;LOC_Os04g59300;LOC_Os07g42250;LOC_Os09g20684;LOC_Os10g39710;LOC_Os11g04660;LOC_Os12g04424	K01757+K01757+K01757+K01757+K01757+K01757+K01757
Monoterpenoid biosynthesis	ko00902	5	16	2437	14073	LOC_Os02g02930;LOC_Os03g14400;LOC_Os03g14420;LOC_Os04g44924;LOC_Os04g44980	K15086+K23810+K23810+K15095+K15095
Limonene and pinene degradation	ko00903	6	9	2437	14073	LOC_Os02g43194;LOC_Os02g43280;LOC_Os02g49720;LOC_Os03g19680;LOC_Os06g15990;LOC_Os12g07810	K00128+K00128+K00128+K01692+K00128+K00128
Diterpenoid biosynthesis	ko00904	27	171	2437	14073	LOC_Os01g09300;LOC_Os01g11150;LOC_Os01g55240;LOC_Os02g17760;LOC_Os02g17780;LOC_Os02g36110;LOC_Os02g36220;LOC_Os02g36264;LOC_Os02g36280;LOC_Os02g41954;LOC_Os03g63970;LOC_Os04g09900;LOC_Os04g09920;LOC_Os04g44150;LOC_Os05g34854;LOC_Os06g02019;LOC_Os06g30640;LOC_Os06g37224;LOC_Os06g37330;LOC_Os06g37364;LOC_Os07g11739;LOC_Os07g40250;LOC_Os07g46846;LOC_Os08g39730;LOC_Os11g32030;LOC_Os12g02814;LOC_Os12g…	K04124+K04125+K04125+K16085+K04120+K16084+K14038+K16082+K21718+K04125+K05282+K14043+K16085+K04125+K05282+K04123+K16084+K04122+K04122+K04122+K21291+K13070+K13070+K16084+K13070+K04125+K14037
Brassinosteroid biosynthesis	ko00905	8	26	2437	14073	LOC_Os01g29150;LOC_Os02g11020;LOC_Os03g12660;LOC_Os03g40540;LOC_Os07g04410;LOC_Os09g26980;LOC_Os11g04710;LOC_Os12g04480	K15639+K15639+K09587+K09590+K09589+K20623+K09588+K09588
Carotenoid biosynthesis	ko00906	27	61	2437	14073	LOC_Os01g38580;LOC_Os01g39960;LOC_Os02g47510;LOC_Os02g57290;LOC_Os03g03370;LOC_Os03g05880;LOC_Os03g05900;LOC_Os03g18740;LOC_Os03g44380;LOC_Os03g59610;LOC_Os03g61740;LOC_Os04g31040;LOC_Os04g46470;LOC_Os07g05940;LOC_Os07g07050;LOC_Os07g18120;LOC_Os07g18154;LOC_Os07g18158;LOC_Os07g18162;LOC_Os07g46830;LOC_Os08g22149;LOC_Os08g36860;LOC_Os09g38320;LOC_Os10g38940;LOC_Os10g39930;LOC_Os11g03390;LOC_Os12g…	K17913+K06444+K09840+K15747+K15746+K09838+K09838+K09841+K09840+K09841+K09841+K09839+K17912+K09840+K09842+K09842+K09842+K09842+K09842+K09841+K14595+K09843+K02291+K15746+K09837+K09838+K02291
Zeatin biosynthesis	ko00908	21	85	2437	14073	LOC_Os02g11130;LOC_Os02g11700;LOC_Os02g36830;LOC_Os02g36840;LOC_Os02g51900;LOC_Os02g51930;LOC_Os04g20400;LOC_Os04g25440;LOC_Os04g44230;LOC_Os04g44354;LOC_Os04g46990;LOC_Os04g47720;LOC_Os05g08480;LOC_Os05g42070;LOC_Os06g51350;LOC_Os07g30330;LOC_Os07g30760;LOC_Os07g42970;LOC_Os08g35860;LOC_Os09g23820;LOC_Os10g09990	K13496+K13496+K23452+K23452+K23452+K23452+K13496+K23452+K00279+K23452+K13495+K13495+K13496+K13496+K00791+K23452+K23452+K23452+K00279+K10717+K13496
Sesquiterpenoid and triterpenoid biosynthesis	ko00909	15	265	2437	14073	LOC_Os03g12900;LOC_Os03g22620;LOC_Os03g22634;LOC_Os03g59040;LOC_Os03g61910;LOC_Os04g27430;LOC_Os04g27670;LOC_Os04g27790;LOC_Os06g28820;LOC_Os08g09160;LOC_Os09g10340;LOC_Os11g08569;LOC_Os11g18194;LOC_Os11g18366;LOC_Os11g35710	K00511+K15803+K15803+K00801+K15803+K15803+K15803+K15803+K19011+K14175+K15472+K19010+K19011+K19011+K19011
Nitrogen metabolism	ko00910	15	49	2437	14073	LOC_Os01g45274;LOC_Os01g55950;LOC_Os01g55960;LOC_Os02g33030;LOC_Os02g50240;LOC_Os03g07330;LOC_Os03g50490;LOC_Os03g58040;LOC_Os04g33660;LOC_Os05g48200;LOC_Os08g06530;LOC_Os08g32780;LOC_Os08g36480;LOC_Os08g36680;LOC_Os09g28910	K01673+K01455+K01455+K01674+K01915+K01455+K01915+K00261+K01674+K00264+K00366+K01674+K10534+K01674+K01673
Sulfur metabolism	ko00920	8	51	2437	14073	LOC_Os01g47690;LOC_Os01g52260;LOC_Os01g68770;LOC_Os05g42350;LOC_Os05g45710;LOC_Os06g36840;LOC_Os07g37230;LOC_Os11g41650	K17725+K00640+K17285+K00392+K00640+K01738+K01082+K00860
Phenylpropanoid biosynthesis	ko00940	111	410	2437	14073	LOC_Os01g07770;LOC_Os01g15830;LOC_Os01g16450;LOC_Os01g18230;LOC_Os01g19020;LOC_Os01g22352;LOC_Os01g22370;LOC_Os01g36240;LOC_Os01g40860;LOC_Os01g40870;LOC_Os01g42990;LOC_Os01g45140;LOC_Os01g59819;LOC_Os01g59840;LOC_Os01g67540;LOC_Os01g73220;LOC_Os02g06610;LOC_Os02g08100;LOC_Os02g11720;LOC_Os02g14160;LOC_Os02g14170;LOC_Os02g14440;LOC_Os02g41630;LOC_Os02g41680;LOC_Os02g43670;LOC_Os02g46970;LOC_Os02g…	K00430+K00430+K00430+K22395+K00430+K00430+K00430+K00430+K12355+K12355+K22395+K23260+K01188+K01188+K01904+K00430+K00430+K01904+K18368+K00430+K00430+K00430+K13064+K10775+K13065+K01904+K00430+K01188+K00430+K00430+K05350+K05350+K01188+K23260+K00430+K01188+K05350+K05350+K13064+K00430+K13065+K00430+K01188+K01188+K00430+K00487+K01188+K05349+K09754+K00430+K23260+K23260+K09753+K00430+K00430+K23260+K23260+…
Flavonoid biosynthesis	ko00941	46	160	2437	14073	LOC_Os01g53430;LOC_Os01g61610;LOC_Os02g43670;LOC_Os03g18030;LOC_Os03g25150;LOC_Os03g60509;LOC_Os04g01140;LOC_Os04g09604;LOC_Os04g52190;LOC_Os04g53850;LOC_Os04g53860;LOC_Os04g56910;LOC_Os05g25640;LOC_Os05g41440;LOC_Os05g45080;LOC_Os05g45090;LOC_Os05g45170;LOC_Os05g45180;LOC_Os06g07941;LOC_Os06g08041;LOC_Os06g23560;LOC_Os06g45380;LOC_Os06g46920;LOC_Os07g32010;LOC_Os07g32020;LOC_Os07g32630;LOC_Os07g…	K22845+K05278+K13065+K05278+K13083+K01859+K23180+K22440+K01859+K08695+K08695+K13065+K00487+K09754+K22845+K22845+K22845+K22845+K05278+K05278+K22845+K01859+K13082+K22845+K22845+K22845+K13082+K08695+K00588+K13082+K13065+K00588+K22845+K13065+K09754+K09754+K05280+K13065+K13065+K01859+K13065+K00660+K00660+K13065+K13065+K01859
Isoflavonoid biosynthesis	ko00943	9	22	2437	14073	LOC_Os02g28170;LOC_Os02g28200;LOC_Os02g30100;LOC_Os02g30110;LOC_Os03g55230;LOC_Os03g55260;LOC_Os04g51660;LOC_Os06g05320;LOC_Os07g23150	K13264+K13264+K13260+K13260+K13260+K13260+K13264+K13264+K13264
Flavone and flavonol biosynthesis	ko00944	13	27	2437	14073	LOC_Os01g08100;LOC_Os01g08110;LOC_Os02g28170;LOC_Os02g28200;LOC_Os03g25150;LOC_Os04g44240;LOC_Os04g51660;LOC_Os06g05320;LOC_Os07g23150;LOC_Os10g16974;LOC_Os11g26920;LOC_Os11g26950;LOC_Os11g27370	K22771+K22771+K13264+K13264+K13083+K22771+K13264+K13264+K13264+K05280+K22772+K22772+K22772
Stilbenoid, diarylheptanoid and gingerol biosynthesis	ko00945	20	90	2437	14073	LOC_Os02g43670;LOC_Os04g11970;LOC_Os04g56910;LOC_Os05g25640;LOC_Os05g41440;LOC_Os07g28040;LOC_Os08g19420;LOC_Os08g38920;LOC_Os09g25460;LOC_Os09g30360;LOC_Os09g37180;LOC_Os10g12050;LOC_Os10g12080;LOC_Os10g23310;LOC_Os10g23820;LOC_Os11g07960;LOC_Os11g19840;LOC_Os11g20160;LOC_Os11g42290;LOC_Os11g42370	K13065+K16040+K13065+K00487+K09754+K16040+K16040+K00588+K13065+K00588+K13065+K09754+K09754+K13065+K13065+K13065+K16040+K16040+K13065+K13065
Isoquinoline alkaloid biosynthesis	ko00950	13	56	2437	14073	LOC_Os01g55540;LOC_Os01g56380;LOC_Os01g58100;LOC_Os02g19924;LOC_Os02g19970;LOC_Os03g14730;LOC_Os03g32470;LOC_Os04g04950;LOC_Os06g23114;LOC_Os06g23684;LOC_Os08g04560;LOC_Os09g36550;LOC_Os11g42510	K14454+K01593+K00422+K00815+K00815+K22097+K14975+K00276+K00276+K00815+K01593+K00276+K00815
Tropane, piperidine and pyridine alkaloid biosynthesis	ko00960	13	291	2437	14073	LOC_Os01g55540;LOC_Os02g19924;LOC_Os02g19970;LOC_Os03g16220;LOC_Os04g04950;LOC_Os04g20070;LOC_Os06g23114;LOC_Os06g23684;LOC_Os09g36550;LOC_Os11g25160;LOC_Os11g42510;LOC_Os11g48000;Oryza_sativa_newGene_1335	K14454+K00815+K00815+K08081+K00276+K08081+K00276+K00815+K00276+K08081+K00815+K08081+K08081
Betalain biosynthesis	ko00965	7	29	2437	14073	LOC_Os01g44430;LOC_Os01g56380;LOC_Os01g65680;LOC_Os01g65690;LOC_Os08g04560;LOC_Os08g34010;LOC_Os09g24820	K15777+K01593+K15777+K15777+K01593+K15777+K15777
Glucosinolate biosynthesis	ko00966	4	61	2437	14073	LOC_Os03g12890;LOC_Os04g51840;LOC_Os06g10360;LOC_Os10g40200	K00826+K12153+K12153+K00826
Aminoacyl-tRNA biosynthesis	ko00970	34	215	2437	14073	LOC_Os01g08500;LOC_Os01g12690;LOC_Os01g31610;LOC_Os01g49330;LOC_Os01g50616;LOC_Os01g54020;LOC_Os01g60810;LOC_Os02g09100;LOC_Os02g10650;LOC_Os02g33500;LOC_Os02g53770;LOC_Os03g11120;LOC_Os04g55050;LOC_Os05g28100;LOC_Os05g32740;LOC_Os06g08390;LOC_Os06g40510;LOC_Os06g43760;LOC_Os07g01620;LOC_Os07g06940;LOC_Os07g10750;LOC_Os07g42520;LOC_Os08g14450;LOC_Os08g19850;LOC_Os08g38850;LOC_Os08g42560;LOC_Os09g…	K22503+K01870+K01866+K00604+K02433+K01867+K01870+K01870+K02433+K01868+K01870+K01874+K02433+K22503+K22503+K04567+K02433+K01870+K01870+K01873+K22503+K01870+K01872+K01868+K02433+K01880+K02433+K01883+K01866+K01870+K01870+K02434+K01870+K01870
Biosynthesis of various secondary metabolites - part 2	ko00998	3	5	2437	14073	LOC_Os12g16240;LOC_Os12g16250;LOC_Os12g16410	K21568+K21568+K21568
Biosynthesis of unsaturated fatty acids	ko01040	15	50	2437	14073	LOC_Os01g05744;LOC_Os01g62660;LOC_Os01g74020;LOC_Os02g48560;LOC_Os03g53010;LOC_Os04g20280;LOC_Os04g40730;LOC_Os05g07090;LOC_Os06g19530;LOC_Os06g24704;LOC_Os07g23410;LOC_Os07g23430;LOC_Os08g10010;LOC_Os08g30340;LOC_Os11g39220	K10703+K03921+K03921+K10256+K03921+K10703+K10251+K00232+K10251+K00232+K10256+K10256+K03921+K10703+K00232
Carbon metabolism	ko01200	114	379	2437	14073	LOC_Os01g02020;LOC_Os01g04200;LOC_Os01g09570;LOC_Os01g16900;LOC_Os01g37832;LOC_Os01g52260;LOC_Os01g52500;LOC_Os01g54030;LOC_Os01g55540;LOC_Os01g55950;LOC_Os01g55960;LOC_Os01g58020;LOC_Os01g58380;LOC_Os01g60190;LOC_Os01g62420;LOC_Os01g62430;LOC_Os01g62780;LOC_Os01g67860;LOC_Os01g71320;LOC_Os02g02400;LOC_Os02g02970;LOC_Os02g07410;LOC_Os02g10070;LOC_Os02g13840;LOC_Os02g32490;LOC_Os02g38920;LOC_Os02g…	K00626+K01810+K00850+K00030+K00600+K00640+K00029+K00029+K14454+K01455+K01455+K01601+K00074+K15633+K01803+K01803+K15919+K01623+K00844+K03781+K15919+K02437+K01647+K01647+K01895+K00134+K00025+K00855+K01834+K05298+K01913+K01681+K01455+K00121+K00121+K01913+K15633+K00036+K01057+K01006+K01807+K00261+K00297+K01595+K15919+K00615+K01689+K00850+K05298+K00850+K00030+K00036+K01638+K11517+K11517+K00605+K00031+…
2-Oxocarboxylic acid metabolism	ko01210	29	135	2437	14073	LOC_Os01g16900;LOC_Os01g46380;LOC_Os01g48446;LOC_Os01g55540;LOC_Os02g10070;LOC_Os02g13840;LOC_Os03g04410;LOC_Os03g12890;LOC_Os03g17120;LOC_Os03g31690;LOC_Os03g55280;LOC_Os04g32010;LOC_Os04g40310;LOC_Os04g51840;LOC_Os05g05950;LOC_Os05g49760;LOC_Os05g49800;LOC_Os06g10360;LOC_Os07g20544;LOC_Os07g27780;LOC_Os08g40110;LOC_Os08g44530;LOC_Os10g12354;LOC_Os10g25130;LOC_Os10g25140;LOC_Os10g40200;LOC_Os11g…	K00030+K00053+K00928+K14454+K01647+K01647+K01681+K00826+K00620+K14682+K00133+K01652+K00030+K12153+K00031+K00031+K00053+K12153+K00928+K00818+K14677+K01687+K00053+K00814+K00814+K00826+K01649+K01649+K00053
Fatty acid metabolism	ko01212	31	110	2437	14073	LOC_Os01g02020;LOC_Os01g05744;LOC_Os01g48910;LOC_Os01g62660;LOC_Os01g74020;LOC_Os02g17390;LOC_Os02g48560;LOC_Os03g01150;LOC_Os03g19680;LOC_Os03g53010;LOC_Os04g20280;LOC_Os04g36800;LOC_Os04g40730;LOC_Os05g04170;LOC_Os05g04870;LOC_Os05g07090;LOC_Os06g19530;LOC_Os06g24704;LOC_Os07g07450;LOC_Os07g23410;LOC_Os07g23430;LOC_Os07g42420;LOC_Os08g10010;LOC_Os08g30340;LOC_Os09g10600;LOC_Os09g12500;LOC_Os10g…	K00626+K10703+K01897+K03921+K03921+K10527+K10256+K01074+K01692+K03921+K10703+K09458+K10251+K01897+K00059+K00232+K10251+K00232+K00059+K10256+K10256+K09458+K03921+K10703+K00208+K10781+K00059+K00232+K07512+K01897+K01897
Biosynthesis of amino acids	ko01230	99	349	2437	14073	LOC_Os01g01302;LOC_Os01g09570;LOC_Os01g16900;LOC_Os01g16940;LOC_Os01g27750;LOC_Os01g37832;LOC_Os01g46380;LOC_Os01g48446;LOC_Os01g52260;LOC_Os01g55540;LOC_Os01g59920;LOC_Os01g60190;LOC_Os01g62420;LOC_Os01g62430;LOC_Os01g67860;LOC_Os02g10070;LOC_Os02g13840;LOC_Os02g38920;LOC_Os02g50240;LOC_Os02g51590;LOC_Os02g57280;LOC_Os02g58510;LOC_Os03g04169;LOC_Os03g04410;LOC_Os03g05800;LOC_Os03g09910;LOC_Os03g…	K00891+K00850+K00030+K11755+K13832+K00600+K00053+K00928+K00640+K14454+K22846+K15633+K01803+K01803+K01623+K01647+K01647+K00134+K01915+K01834+K00611+K00872+K00765+K01681+K01657+K10206+K00826+K01663+K00620+K01953+K10206+K15633+K01626+K14682+K01915+K00133+K01807+K01476+K00615+K01689+K01652+K05359+K00850+K01609+K00850+K00030+K01620+K00891+K00789+K00031+K00600+K12657+K00927+K14152+K00850+K00640+K00264+…
ABC transporters	ko02010	39	1219	2437	14073	LOC_Os01g34970;LOC_Os01g35030;LOC_Os01g42380;LOC_Os01g42900;LOC_Os01g50080;LOC_Os01g52550;LOC_Os01g68330;LOC_Os02g11760;LOC_Os02g21340;LOC_Os02g46680;LOC_Os03g04920;LOC_Os03g06600;LOC_Os03g54880;LOC_Os03g64200;LOC_Os04g49890;LOC_Os04g49900;LOC_Os05g10730;LOC_Os05g31910;LOC_Os06g03770;LOC_Os06g36090;LOC_Os06g36650;LOC_Os07g18874;LOC_Os07g28090;LOC_Os08g05690;LOC_Os08g07010;LOC_Os08g43120;LOC_Os08g…	K05658+K05658+K08712+K05681+K05658+K05658+K05658+K08712+K08711+K05658+K05666+K05658+K05658+K05681+K05665+K05665+K05665+K05681+K05663+K08712+K05665+K05681+K05657+K05658+K05681+K08712+K05658+K05681+K08712+K05681+K05681+K05658+K05666+K05681+K08712+K08712+K05681+K05681+K08711
Ribosome biogenesis in eukaryotes	ko03008	48	149	2437	14073	LOC_Os01g32870;LOC_Os01g51980;LOC_Os01g52010;LOC_Os01g65220;LOC_Os02g01350;LOC_Os03g02070;LOC_Os03g05720;LOC_Os03g06980;LOC_Os03g10940;LOC_Os03g18840;LOC_Os03g21530;LOC_Os03g22320;LOC_Os03g22730;LOC_Os03g22740;LOC_Os03g22880;LOC_Os03g25450;LOC_Os03g28270;LOC_Os03g41510;LOC_Os03g44530;LOC_Os03g55490;LOC_Os04g40560;LOC_Os04g45130;LOC_Os04g46310;LOC_Os04g50660;LOC_Os05g44320;LOC_Os05g51230;LOC_Os06g…	K14566+K14548+K14548+K12619+K14557+K11883+K14556+K14525+K03097+K14546+K14569+K14567+K14565+K14565+K14564+K11131+K14565+K14521+K14539+K03097+K14555+K11883+K14550+K14555+K14558+K14544+K06943+K14566+K14565+K07936+K14554+K07178+K14553+K11131+K14565+K14572+K14572+K11883+K14575+K11128+K14521+K01164+K14559+K14544+K14521+K14565+K14552+K14521
Ribosome	ko03010	41	399	2437	14073	LOC_Os01g06000;LOC_Os01g19840;LOC_Os01g48690;LOC_Os01g54540;LOC_Os01g59060;LOC_Os02g15900;LOC_Os02g32970;LOC_Os02g43600;LOC_Os02g46440;LOC_Os02g51790;LOC_Os02g55370;LOC_Os02g56014;LOC_Os02g57670;LOC_Os02g58230;LOC_Os03g03020;LOC_Os03g03360;LOC_Os03g10060;LOC_Os03g12020;LOC_Os03g15870;LOC_Os03g20100;LOC_Os03g24020;LOC_Os03g34040;LOC_Os03g49710;LOC_Os03g54040;LOC_Os03g55930;LOC_Os03g59720;LOC_Os03g…	K02957+K02905+K02968+K02871+K02914+K02888+K02952+K02884+K02881+K02904+K02924+K02983+K02939+K02934+K02867+K02931+K02946+K02876+K02926+K02945+K02933+K02988+K02952+K02933+K02996+K02919+K02879+K02881+K02945+K02899+K02905+K02945+K02888+K02863+K02916+K02927+K02902+K02927+K02953+K02881+K02980
RNA transport	ko03013	43	569	2437	14073	LOC_Os01g12660;LOC_Os01g44394;LOC_Os01g52160;LOC_Os01g58220;LOC_Os01g73880;LOC_Os01g74490;LOC_Os02g04660;LOC_Os02g04970;LOC_Os02g10794;LOC_Os02g19770;LOC_Os03g06980;LOC_Os03g17790;LOC_Os03g18350;LOC_Os04g49780;LOC_Os04g53606;LOC_Os05g04700;LOC_Os05g16620;LOC_Os05g28510;LOC_Os05g35100;LOC_Os05g40630;LOC_Os05g49170;LOC_Os06g23440;LOC_Os06g39875;LOC_Os06g48355;LOC_Os07g43316;LOC_Os07g48560;LOC_Os08g…	K03231+K14298+K14292+K03113+K03259+K14292+K02516+K14303+K14310+K03236+K14525+K03260+K14293+K14300+K03113+K03260+K14300+K14293+K14300+K03239+K03251+K03236+K07936+K03262+K12875+K14292+K14300+K13126+K00784+K03260+K14311+K03257+K03259+K14300+K14300+K01164+K03239+K14320+K14300+K14300+K14297+K14297+K14297
mRNA surveillance pathway	ko03015	10	229	2437	14073	LOC_Os02g25870;LOC_Os03g19570;LOC_Os03g63370;LOC_Os05g31020;LOC_Os06g11620;LOC_Os06g19990;LOC_Os07g43316;LOC_Os07g48890;LOC_Os08g30820;LOC_Os09g10760	K03267+K14405+K14399+K03265+K14396+K11584+K12875+K14376+K14397+K13126
RNA degradation	ko03018	40	198	2437	14073	ChrSy.fgenesh.gene.28;LOC_Os01g09570;LOC_Os01g65220;LOC_Os02g34570;LOC_Os02g40460;LOC_Os02g57030;LOC_Os03g01240;LOC_Os03g06190;LOC_Os03g20170;LOC_Os03g26870;LOC_Os04g29424;LOC_Os04g31350;LOC_Os04g33450;LOC_Os04g39060;LOC_Os04g39420;LOC_Os04g52340;LOC_Os05g05300;LOC_Os05g44922;LOC_Os05g47850;LOC_Os06g02380;LOC_Os06g04510;LOC_Os06g05860;LOC_Os06g07790;LOC_Os07g07310;LOC_Os07g37790;LOC_Os08g27150;LO…	K04077+K00850+K12619+K03678+K00962+K07573+K12604+K12591+K12608+K12602+K12598+K01689+K00850+K01148+K00850+K12606+K01148+K00850+K01148+K04077+K01689+K00850+K12598+K00962+K12606+K01148+K12603+K01689+K13126+K01148+K00850+K04043+K00850+K04077+K00850+K12591+K12600+K01148+K04077+K04077
RNA polymerase	ko03020	20	739	2437	14073	LOC_Os01g26240;LOC_Os01g37410;LOC_Os01g48720;LOC_Os01g58810;LOC_Os02g20200;LOC_Os03g21419;LOC_Os03g63124;LOC_Os04g02960;LOC_Os04g35870;LOC_Os04g54280;LOC_Os06g35550;LOC_Os08g15010;LOC_Os08g29980;LOC_Os09g14500;LOC_Os10g10380;LOC_Os10g34890;LOC_Os10g35290;LOC_Os11g17390;LOC_Os12g31920;LOC_Os12g34770	K03006+K03006+K03023+K03006+K03006+K03006+K03006+K03006+K03006+K03006+K03006+K03006+K03006+K03006+K03006+K03006+K03002+K03006+K03006+K03006
Basal transcription factors	ko03022	3	64	2437	14073	LOC_Os03g29730;LOC_Os03g49490;LOC_Os09g36440	K10844+K03143+K03124
DNA replication	ko03030	27	106	2437	14073	LOC_Os01g36390;LOC_Os01g64820;LOC_Os01g65400;LOC_Os01g73070;LOC_Os02g42230;LOC_Os02g55410;LOC_Os02g56130;LOC_Os03g08400;LOC_Os03g11540;LOC_Os04g48060;LOC_Os04g51490;LOC_Os04g54500;LOC_Os05g14590;LOC_Os05g39850;LOC_Os07g22400;LOC_Os08g02670;LOC_Os08g07840;LOC_Os09g39490;LOC_Os10g10750;LOC_Os10g11590;LOC_Os10g33790;LOC_Os11g29380;LOC_Os11g33100;LOC_Os12g13950;LOC_Os12g27370;LOC_Os12g37400;Oryza_sat…	K02212+K02320+K02335+K07466+K10739+K02209+K04802+K07466+K07466+K10755+K07466+K02335+K02542+K02541+K02685+K10755+K02335+K02326+K07466+K07466+K02327+K02540+K02540+K02321+K07466+K02210+K07466
Spliceosome	ko03040	55	381	2437	14073	LOC_Os01g08370;LOC_Os01g12420;LOC_Os01g12430;LOC_Os01g16260;LOC_Os01g17214;LOC_Os01g21420;LOC_Os01g43650;LOC_Os01g62290;LOC_Os01g65550;LOC_Os01g68460;LOC_Os01g72650;LOC_Os01g74030;LOC_Os02g01880;LOC_Os02g03040;LOC_Os02g32140;LOC_Os02g39060;LOC_Os02g42406;LOC_Os02g48340;LOC_Os02g51890;LOC_Os03g12000;LOC_Os03g13760;LOC_Os03g15890;LOC_Os03g16860;LOC_Os03g16920;LOC_Os03g25770;LOC_Os03g49430;LOC_Os03g…	K12818+K03283+K03283+K12818+K12818+K12890+K12835+K03283+K12741+K03283+K12837+K03283+K12854+K12893+K12900+K12741+K12858+K12741+K12741+K12858+K11088+K12897+K03283+K03283+K12900+K12817+K12885+K12900+K12872+K12842+K12862+K12813+K03283+K03283+K12835+K12835+K12818+K12741+K12875+K12900+K12811+K03283+K12733+K12836+K03283+K03283+K12818+K12818+K12900+K12835+K12818+K12818+K12823+K03283+K03283
Proteasome	ko03050	27	85	2437	14073	LOC_Os01g16190;LOC_Os01g16640;LOC_Os01g40330;LOC_Os01g59600;LOC_Os02g11050;LOC_Os02g42320;LOC_Os02g53060;LOC_Os02g54340;LOC_Os02g55640;LOC_Os03g08280;LOC_Os03g17810;LOC_Os03g26970;LOC_Os03g48930;LOC_Os04g40850;LOC_Os04g47480;LOC_Os04g56646;LOC_Os05g41180;LOC_Os06g04800;LOC_Os06g06030;LOC_Os06g43570;LOC_Os07g25420;LOC_Os07g40040;LOC_Os07g42260;LOC_Os08g43540;LOC_Os09g14590;LOC_Os09g33986;LOC_Os10g…	K03030+K10881+K03029+K02727+K03066+K02726+K02738+K03061+K11599+K02730+K02725+K02726+K02734+K03037+K03029+K03038+K02727+K02738+K02737+K02735+K03031+K03038+K02730+K02731+K11599+K02736+K03029
Protein export	ko03060	15	111	2437	14073	LOC_Os01g07700;LOC_Os01g56180;LOC_Os01g72800;LOC_Os02g03790;LOC_Os02g16709;LOC_Os03g43430;LOC_Os05g23260;LOC_Os06g47230;LOC_Os07g49080;LOC_Os08g15460;LOC_Os08g41250;LOC_Os11g05552;LOC_Os11g37130;LOC_Os12g07490;LOC_Os12g25210	K09648+K03100+K03110+K09648+K03100+K03116+K13280+K03116+K10956+K10956+K12272+K03106+K03116+K09481+K12946
Base excision repair	ko03410	20	82	2437	14073	LOC_Os01g04120;LOC_Os01g58550;LOC_Os01g58690;LOC_Os01g65400;LOC_Os02g29380;LOC_Os02g53530;LOC_Os02g56130;LOC_Os03g57260;LOC_Os04g54500;LOC_Os05g37350;LOC_Os05g37410;LOC_Os05g49250;LOC_Os06g13020;LOC_Os06g44050;LOC_Os08g07840;LOC_Os08g38170;LOC_Os09g25290;LOC_Os09g39490;LOC_Os10g33790;LOC_Os12g10830	K10773+K01246+K01142+K02335+K10773+K10773+K04802+K10569+K02335+K10773+K10773+K01247+K03512+K01246+K02335+K01246+K01246+K02326+K02327+K03575
Nucleotide excision repair	ko03420	22	129	2437	14073	LOC_Os01g65400;LOC_Os01g73070;LOC_Os02g42230;LOC_Os02g56130;LOC_Os03g08400;LOC_Os03g11540;LOC_Os03g29730;LOC_Os03g49490;LOC_Os04g48060;LOC_Os04g51410;LOC_Os04g51490;LOC_Os04g54500;LOC_Os04g56309;LOC_Os07g30980;LOC_Os08g02670;LOC_Os08g07840;LOC_Os09g39490;LOC_Os10g10750;LOC_Os10g11590;LOC_Os10g33790;LOC_Os12g27370;Oryza_sativa_newGene_1353	K02335+K07466+K10739+K04802+K07466+K07466+K10844+K03143+K10755+K10839+K07466+K02335+K10839+K03657+K10755+K02335+K02326+K07466+K07466+K02327+K07466+K07466
Mismatch repair	ko03430	17	92	2437	14073	LOC_Os01g73070;LOC_Os02g08330;LOC_Os02g42230;LOC_Os02g56130;LOC_Os03g08400;LOC_Os03g11540;LOC_Os04g42784;LOC_Os04g48060;LOC_Os04g51490;LOC_Os07g30980;LOC_Os08g02670;LOC_Os10g10750;LOC_Os10g11590;LOC_Os10g33790;LOC_Os10g36530;LOC_Os12g27370;Oryza_sativa_newGene_1353	K07466+K07456+K10739+K04802+K07466+K07466+K08737+K10755+K07466+K03657+K10755+K07466+K07466+K02327+K07456+K07466+K07466
Homologous recombination	ko03440	38	160	2437	14073	LOC_Os01g01689;LOC_Os01g07110;LOC_Os01g15530;LOC_Os01g16640;LOC_Os01g58114;LOC_Os01g65400;LOC_Os01g67510;LOC_Os01g73070;LOC_Os02g29464;LOC_Os02g42230;LOC_Os03g06920;LOC_Os03g08400;LOC_Os03g11540;LOC_Os03g14030;LOC_Os03g14050;LOC_Os03g58100;LOC_Os04g51490;LOC_Os04g54500;LOC_Os04g55500;LOC_Os05g32610;LOC_Os05g46490;LOC_Os06g47920;LOC_Os07g05560;LOC_Os07g09370;LOC_Os07g49010;LOC_Os08g07840;LOC_Os08g…	K04728+K08775+K10683+K10881+K10875+K02335+K03553+K07466+K10866+K10739+K10875+K07466+K07466+K12173+K12173+K10683+K07466+K02335+K10882+K10875+K11864+K10683+K10683+K10683+K10728+K02335+K12173+K12173+K15362+K12173+K07466+K07466+K02327+K03655+K07466+K12173+K10683+K07466
Non-homologous end-joining	ko03450	3	9	2437	14073	LOC_Os02g29464;LOC_Os03g53000;LOC_Os06g13020	K10866+K10886+K03512
MAPK signaling pathway - plant	ko04016	147	619	2437	14073	LOC_Os01g02570;LOC_Os01g02580;LOC_Os01g04580;LOC_Os01g09540;LOC_Os01g12290;LOC_Os01g17190;LOC_Os01g25820;LOC_Os01g36790;LOC_Os01g40094;LOC_Os01g40430;LOC_Os01g45520;LOC_Os01g46760;LOC_Os01g50370;LOC_Os01g50400;LOC_Os01g50410;LOC_Os01g50940;LOC_Os01g51430;LOC_Os01g59570;LOC_Os01g61880;LOC_Os01g62760;LOC_Os01g64970;LOC_Os01g65060;LOC_Os02g02400;LOC_Os02g05730;LOC_Os02g26430;LOC_Os02g32610;LOC_Os02g…	K13416+K13416+K13416+K20728+K13416+K02183+K13447+K13416+K14497+K13424+K13416+K14497+K20716+K20716+K20716+K13422+K20726+K16224+K13447+K14497+K14498+K13416+K03781+K16224+K13425+K14510+K13413+K13416+K20718+K13422+K14497+K20716+K20557+K14498+K14513+K13414+K02183+K02183+K14516+K13420+K13416+K13416+K13420+K13422+K13422+K13420+K20725+K13416+K13416+K13416+K20772+K13416+K20718+K20606+K13424+K20728+K20728+…
Phosphatidylinositol signaling system	ko04070	35	173	2437	14073	LOC_Os01g03490;LOC_Os01g17190;LOC_Os01g62670;LOC_Os01g65330;LOC_Os02g07350;LOC_Os02g26720;LOC_Os02g32370;LOC_Os02g49870;LOC_Os02g57660;LOC_Os02g58270;LOC_Os03g02860;LOC_Os03g18080;LOC_Os03g24160;LOC_Os03g31180;LOC_Os03g51610;LOC_Os03g53200;LOC_Os03g59770;LOC_Os04g56580;LOC_Os04g59540;LOC_Os05g03610;LOC_Os05g41200;LOC_Os05g41210;LOC_Os05g45900;LOC_Os06g15400;LOC_Os06g35060;LOC_Os07g28610;LOC_Os07g…	K18081+K02183+K18081+K18081+K01092+K00913+K00915+K01092+K00889+K00901+K18081+K21797+K00889+K00901+K00913+K02183+K02183+K10572+K00921+K05857+K02183+K02183+K20279+K01092+K18081+K01092+K02183+K10047+K00889+K18081+K01099+K00889+K21797+K18081+K00901
Plant hormone signal transduction	ko04075	199	900	2437	14073	LOC_Os01g02570;LOC_Os01g02580;LOC_Os01g04230;LOC_Os01g04580;LOC_Os01g09800;LOC_Os01g12160;LOC_Os01g12290;LOC_Os01g12790;LOC_Os01g14510;LOC_Os01g33110;LOC_Os01g36790;LOC_Os01g38610;LOC_Os01g40094;LOC_Os01g42330;LOC_Os01g45520;LOC_Os01g45860;LOC_Os01g46760;LOC_Os01g48444;LOC_Os01g50940;LOC_Os01g51140;LOC_Os01g52290;LOC_Os01g54990;LOC_Os01g57610;LOC_Os01g62760;LOC_Os01g63770;LOC_Os01g64000;LOC_Os01g…	K13416+K13416+K13415+K13416+K14508+K14487+K13416+K13415+K13415+K13415+K13416+K12126+K14497+K13415+K13416+K14494+K14497+K14484+K13422+K12126+K14489+K14486+K14487+K14497+K13946+K14432+K14432+K14498+K13416+K14431+K13415+K14489+K14508+K13415+K13415+K13415+K14491+K14503+K13415+K14491+K14510+K14492+K13413+K14486+K13416+K13415+K13415+K14484+K13415+K14432+K13422+K13464+K14493+K14497+K13415+K14498+K14494+…
Ubiquitin mediated proteolysis	ko04120	50	286	2437	14073	LOC_Os01g03180;LOC_Os01g03290;LOC_Os01g03300;LOC_Os01g13280;LOC_Os01g46926;LOC_Os01g48610;LOC_Os01g48620;LOC_Os01g48640;LOC_Os01g52110;LOC_Os01g52630;LOC_Os01g56990;LOC_Os01g60410;LOC_Os01g70920;LOC_Os01g74146;LOC_Os02g06640;LOC_Os02g16040;LOC_Os02g33590;LOC_Os02g34860;LOC_Os02g49950;LOC_Os03g05270;LOC_Os03g13010;LOC_Os03g22680;LOC_Os03g24040;LOC_Os03g47960;LOC_Os04g35680;LOC_Os04g48380;LOC_Os04g…	K04506+K04506+K04506+K10581+K06689+K10581+K10581+K10581+K10144+K10615+K10614+K06689+K03347+K03364+K08770+K06689+K10260+K10615+K10260+K10144+K10260+K10144+K04506+K10588+K10260+K03363+K10260+K09561+K10260+K10615+K10590+K10260+K03357+K06689+K10573+K10615+K02927+K03869+K02927+K10579+K10260+K03094+K10579+K10260+K04506+K03872+K10260+K04506+K10615+K08770
Sulfur relay system	ko04122	2	14	2437	14073	LOC_Os02g04740;LOC_Os02g56080	K03635+K11996
SNARE interactions in vesicular transport	ko04130	9	51	2437	14073	LOC_Os01g73300;LOC_Os02g02720;LOC_Os02g57510;LOC_Os03g58840;LOC_Os07g38990;LOC_Os08g01920;LOC_Os08g34140;LOC_Os12g05810;LOC_Os12g44250	K08516+K08503+K08504+K08515+K08505+K08486+K08495+K08492+K08515
Autophagy - other	ko04136	14	53	2437	14073	LOC_Os01g10290;LOC_Os01g42850;LOC_Os03g02980;LOC_Os03g14380;LOC_Os03g44200;LOC_Os04g41990;LOC_Os04g53240;LOC_Os06g10340;LOC_Os07g32800;LOC_Os08g09240;LOC_Os10g41110;LOC_Os11g01010;LOC_Os11g04520;LOC_Os12g04290	K08343+K08337+K08269+K17907+K08334+K17888+K08341+K08336+K08341+K08341+K08343+K08341+K17606+K17606
Protein processing in endoplasmic reticulum	ko04141	66	421	2437	14073	LOC_Os01g04350;LOC_Os01g08860;LOC_Os01g12420;LOC_Os01g12430;LOC_Os01g15010;LOC_Os01g27990;LOC_Os01g43090;LOC_Os01g46926;LOC_Os01g50700;LOC_Os01g56070;LOC_Os01g60410;LOC_Os01g62290;LOC_Os01g63250;LOC_Os01g68460;LOC_Os01g70920;LOC_Os01g74030;LOC_Os01g74580;LOC_Os02g10710;LOC_Os02g16040;LOC_Os02g36740;LOC_Os02g52150;LOC_Os02g54140;LOC_Os02g57240;LOC_Os03g15960;LOC_Os03g16020;LOC_Os03g16460;LOC_Os03g…	K13993+K13993+K03283+K03283+K07953+K14015+K01456+K06689+K09503+K10666+K06689+K03283+K11863+K03283+K03347+K03283+K09523+K13993+K06689+K10661+K13993+K13993+K01456+K13993+K13993+K09562+K03283+K03283+K09503+K08057+K09562+K08057+K01456+K01456+K16196+K16196+K13525+K10839+K10839+K13250+K09561+K14009+K03283+K03283+K08057+K09580+K13993+K13993+K06689+K05546+K13993+K10956+K10956+K03283+K09487+K04079+K03094+…
Endocytosis	ko04144	61	325	2437	14073	LOC_Os01g01340;LOC_Os01g01350;LOC_Os01g12420;LOC_Os01g12430;LOC_Os01g20860;LOC_Os01g46580;LOC_Os01g46932;LOC_Os01g53240;LOC_Os01g59790;LOC_Os01g62290;LOC_Os01g62950;LOC_Os01g68460;LOC_Os01g72230;LOC_Os01g74030;LOC_Os02g03610;LOC_Os02g14000;LOC_Os02g38300;LOC_Os02g57660;LOC_Os03g01810;LOC_Os03g01920;LOC_Os03g13840;LOC_Os03g16860;LOC_Os03g16920;LOC_Os03g24160;LOC_Os03g25760;LOC_Os03g55850;LOC_Os04g…	K12198+K12198+K03283+K03283+K01115+K05758+K12189+K12472+K07937+K03283+K07904+K03283+K12486+K03283+K07937+K05756+K12195+K00889+K12193+K12486+K19366+K03283+K03283+K00889+K12486+K12189+K05758+K19476+K12486+K12198+K12472+K01115+K03283+K03283+K07897+K07897+K07904+K07904+K07897+K01115+K01115+K01115+K07904+K07901+K01115+K00889+K03283+K12489+K07897+K01115+K03283+K03283+K07904+K01115+K07889+K00889+K11866+…
Phagosome	ko04145	33	111	2437	14073	LOC_Os01g12900;LOC_Os01g18050;LOC_Os01g51380;LOC_Os01g59150;LOC_Os02g02730;LOC_Os02g47320;LOC_Os02g50860;LOC_Os03g11970;LOC_Os03g45920;LOC_Os03g51600;LOC_Os03g59264;LOC_Os03g61670;LOC_Os04g05080;LOC_Os04g51270;LOC_Os04g55040;LOC_Os04g56540;LOC_Os04g59540;LOC_Os05g34170;LOC_Os05g43170;LOC_Os05g44050;LOC_Os05g46000;LOC_Os06g12790;LOC_Os06g37180;LOC_Os06g38320;LOC_Os07g36470;LOC_Os07g49080;LOC_Os08g…	K04392+K07375+K02147+K07375+K07374+K02152+K04392+K07374+K07375+K07374+K08057+K08057+K02151+K02152+K02149+K02153+K00921+K07375+K08057+K07897+K07897+K04392+K02147+K07897+K02144+K10956+K10956+K07897+K07889+K08492+K02155+K09481+K07889
Peroxisome	ko04146	38	147	2437	14073	LOC_Os01g16350;LOC_Os01g32080;LOC_Os01g48910;LOC_Os01g53060;LOC_Os01g59750;LOC_Os01g70160;LOC_Os02g02400;LOC_Os02g19650;LOC_Os03g07140;LOC_Os03g15860;LOC_Os03g50040;LOC_Os03g61360;LOC_Os03g64219;LOC_Os04g28520;LOC_Os04g28620;LOC_Os04g53210;LOC_Os04g53214;LOC_Os05g04170;LOC_Os05g05950;LOC_Os05g07090;LOC_Os05g19150;LOC_Os05g25850;LOC_Os05g32630;LOC_Os05g46460;LOC_Os05g49760;LOC_Os06g02500;LOC_Os06g…	K01640+K12261+K01897+K13348+K13342+K04564+K03781+K08726+K13356+K13354+K00477+K08726+K13343+K13356+K13356+K11517+K11517+K01897+K00031+K00232+K08726+K04564+K13354+K08726+K00031+K04564+K00232+K03781+K13356+K04565+K13356+K03781+K00306+K13347+K00232+K01897+K01897+K00306
Plant-pathogen interaction	ko04626	267	1424	2437	14073	LOC_Os01g02570;LOC_Os01g02580;LOC_Os01g02770;LOC_Os01g02780;LOC_Os01g04330;LOC_Os01g04580;LOC_Os01g06280;LOC_Os01g06730;LOC_Os01g06890;LOC_Os01g09100;LOC_Os01g09860;LOC_Os01g10900;LOC_Os01g12290;LOC_Os01g16230;LOC_Os01g17190;LOC_Os01g20880;LOC_Os01g23380;LOC_Os01g24820;LOC_Os01g25820;LOC_Os01g32120;LOC_Os01g34560;LOC_Os01g36790;LOC_Os01g40260;LOC_Os01g40430;LOC_Os01g41750;LOC_Os01g41890;LOC_Os01g…	K13416+K13416+K13430+K13459+K13448+K13416+K13435+K13466+K13466+K18835+K13430+K13430+K13416+K13436+K02183+K13436+K13457+K13457+K13447+K13448+K15397+K13416+K18834+K13424+K13466+K13457+K13412+K13416+K15397+K13436+K13429+K05391+K13457+K16224+K13430+K13459+K13416+K18878+K13430+K13448+K13430+K13436+K13412+K16224+K13456+K13448+K13437+K13457+K13425+K18875+K13456+K13430+K13436+K13459+K13428+K13413+K05391+…
Circadian rhythm - plant	ko04712	42	128	2437	14073	LOC_Os01g08700;LOC_Os01g17000;LOC_Os01g38610;LOC_Os01g51140;LOC_Os01g52640;LOC_Os02g05470;LOC_Os02g06210;LOC_Os02g08150;LOC_Os02g40510;LOC_Os02g45670;LOC_Os02g46030;LOC_Os02g49880;LOC_Os02g51280;LOC_Os03g07360;LOC_Os03g10940;LOC_Os03g17570;LOC_Os03g50310;LOC_Os03g55490;LOC_Os04g49450;LOC_Os05g04740;LOC_Os06g01670;LOC_Os06g09370;LOC_Os06g12230;LOC_Os06g15330;LOC_Os06g44450;LOC_Os06g51260;LOC_Os07g…	K12124+K16222+K12126+K12126+K16240+K12130+K12120+K12135+K12127+K12133+K12133+K12135+K16221+K16222+K03097+K12129+K12135+K03097+K12133+K12126+K12133+K12126+K16221+K12135+K12135+K12133+K16222+K12129+K12133+K12115+K12126+K12135+K16223+K12130+K16222+K12126+K12130+K16221+K00660+K12116+K00660+K12126

## Sheet: I0-I24
#Pathway	ko_ID	DEgene	gene	DEgene_all	gene_all	Gene_id	KOs
Glycolysis / Gluconeogenesis	ko00010	56	204	2014	14073	LOC_Os01g04200;LOC_Os01g06660;LOC_Os01g09460;LOC_Os01g62430;LOC_Os01g62870;LOC_Os01g71320;LOC_Os02g01510;LOC_Os02g07260;LOC_Os02g43194;LOC_Os02g43280;LOC_Os02g48360;LOC_Os02g49720;LOC_Os03g15050;LOC_Os03g19250;LOC_Os03g20880;LOC_Os03g21260;LOC_Os03g31750;LOC_Os03g46910;LOC_Os03g50480;LOC_Os03g60370;LOC_Os04g33190;LOC_Os04g33450;LOC_Os04g38540;LOC_Os04g39420;LOC_Os04g44870;LOC_Os04g58570;LOC_Os05g…	K01810+K01568+K00844+K01803+K00002+K00844+K00016+K00927+K00128+K00128+K00895+K00128+K01610+K01913+K00873+K15633+K01006+K00873+K01835+K03103+K01895+K00850+K01785+K00850+K01803+K01803+K01006+K00002+K01568+K00002+K00927+K00850+K00627+K01689+K00161+K01810+K03841+K00927+K01623+K00134+K01792+K00627+K00131+K01689+K14085+K00850+K00850+K00850+K01785+K00850+K15634+K00873+K18857+K18857+K00873+K15634
Citrate cycle (TCA cycle)	ko00020	18	80	2014	14073	LOC_Os01g61380;LOC_Os02g03240;LOC_Os02g10070;LOC_Os02g13840;LOC_Os02g40900;LOC_Os03g04410;LOC_Os03g15050;LOC_Os04g40310;LOC_Os04g46560;LOC_Os06g01630;LOC_Os06g13720;LOC_Os07g04240;LOC_Os08g02640;LOC_Os08g09200;LOC_Os08g33440;LOC_Os09g03180;LOC_Os11g47120;LOC_Os12g43630	K00026+K00030+K01647+K01647+K00025+K01681+K01610+K00030+K00025+K00627+K00161+K00234+K00235+K01681+K00627+K00030+K01648+K00026
Pentose phosphate pathway	ko00030	18	78	2014	14073	LOC_Os01g04200;LOC_Os02g48360;LOC_Os03g50480;LOC_Os04g19740;LOC_Os04g33450;LOC_Os04g39420;LOC_Os04g40874;LOC_Os05g44922;LOC_Os06g14510;LOC_Os06g41360;LOC_Os06g45370;LOC_Os07g41280;LOC_Os08g02700;LOC_Os08g34210;LOC_Os09g29210;LOC_Os09g29239;LOC_Os09g38510;LOC_Os10g26570	K01810+K00895+K01835+K00615+K00850+K00850+K00036+K00850+K01810+K00948+K03841+K01057+K01623+K00131+K00850+K00850+K00850+K00850
Pentose and glucuronate interconversions	ko00040	29	229	2014	14073	LOC_Os01g20980;LOC_Os01g57854;LOC_Os01g58500;LOC_Os01g62870;LOC_Os01g66710;LOC_Os01g72380;LOC_Os02g54030;LOC_Os03g03350;LOC_Os04g05050;LOC_Os04g07110;LOC_Os05g38230;LOC_Os05g39690;LOC_Os05g46510;LOC_Os05g46520;LOC_Os05g50260;LOC_Os06g06080;LOC_Os07g41650;LOC_Os07g47290;LOC_Os08g04810;LOC_Os08g16050;LOC_Os08g43190;LOC_Os09g31270;LOC_Os10g11310;LOC_Os10g26680;LOC_Os10g31910;LOC_Os11g14400;LOC_Os11g…	K01051+K01051+K01728+K00002+K01184+K01728+K01184+K01184+K01728+K01728+K00002+K00002+K01213+K01213+K01184+K01805+K01051+K01805+K01805+K01184+K00008+K01184+K01728+K01051+K01728+K01184+K01728+K00012+K01728
Fructose and mannose metabolism	ko00051	26	103	2014	14073	LOC_Os01g09460;LOC_Os01g47400;LOC_Os01g54300;LOC_Os01g62430;LOC_Os01g71320;LOC_Os02g48360;LOC_Os03g61270;LOC_Os04g33450;LOC_Os04g39420;LOC_Os04g44870;LOC_Os04g58570;LOC_Os05g06500;LOC_Os05g07130;LOC_Os05g44922;LOC_Os06g06080;LOC_Os06g44260;LOC_Os06g45370;LOC_Os07g47290;LOC_Os08g02700;LOC_Os08g04810;LOC_Os08g43190;LOC_Os09g29210;LOC_Os09g29239;LOC_Os09g38510;LOC_Os10g26570;LOC_Os11g38810	K00844+K19355+K19355+K01803+K00844+K00895+K19355+K00850+K00850+K01803+K01803+K00847+K01103+K00850+K01805+K02377+K03841+K01805+K01623+K01805+K00008+K00850+K00850+K00850+K00850+K01809
Galactose metabolism	ko00052	30	178	2014	14073	LOC_Os01g09460;LOC_Os01g65460;LOC_Os01g71320;LOC_Os02g33110;LOC_Os03g06940;LOC_Os03g15020;LOC_Os03g20120;LOC_Os03g50480;LOC_Os03g59430;LOC_Os04g33450;LOC_Os04g38540;LOC_Os04g39420;LOC_Os04g40520;LOC_Os04g56930;LOC_Os05g08890;LOC_Os05g44922;LOC_Os05g51670;LOC_Os06g46340;LOC_Os07g10840;LOC_Os07g48160;LOC_Os08g38710;LOC_Os09g29210;LOC_Os09g29239;LOC_Os09g35800;LOC_Os09g38510;LOC_Os10g06720;LOC_Os10g…	K00844+K12309+K00844+K01193+K12309+K12309+K18819+K01835+K06617+K00850+K01785+K00850+K06617+K01193+K01193+K00850+K01784+K01187+K06617+K07407+K06617+K00850+K00850+K01784+K00850+K01785+K00850+K07407+K07407+K01193
Ascorbate and aldarate metabolism	ko00053	20	118	2014	14073	LOC_Os01g49360;LOC_Os02g34810;LOC_Os02g43194;LOC_Os02g43280;LOC_Os02g49720;LOC_Os03g07600;LOC_Os04g29090;LOC_Os04g51300;LOC_Os05g02530;LOC_Os06g36560;LOC_Os06g37080;LOC_Os07g49400;LOC_Os08g05820;LOC_Os08g41090;LOC_Os08g44340;LOC_Os09g26880;LOC_Os10g36390;LOC_Os11g10400;LOC_Os12g08810;LOC_Os12g25690	K00103+K00434+K00128+K00128+K00128+K10047+K00103+K00434+K21888+K00469+K00423+K00434+K00423+K00434+K08232+K14085+K00423+K00423+K14190+K00012
Fatty acid biosynthesis	ko00061	11	63	2014	14073	LOC_Os01g48910;LOC_Os03g53010;LOC_Os04g36800;LOC_Os05g04870;LOC_Os06g05130;LOC_Os07g07450;LOC_Os07g42420;LOC_Os08g10010;LOC_Os10g31780;LOC_Os12g01160;LOC_Os12g04990	K01897+K03921+K09458+K00059+K10781+K00059+K09458+K03921+K00059+K07512+K01897
Fatty acid elongation	ko00062	17	228	2014	14073	LOC_Os01g47370;LOC_Os03g06700;LOC_Os03g06705;LOC_Os03g26530;LOC_Os03g53750;LOC_Os04g02620;LOC_Os04g20280;LOC_Os04g40730;LOC_Os05g49240;LOC_Os05g49900;LOC_Os05g50340;LOC_Os06g14810;LOC_Os06g19540;LOC_Os06g19590;LOC_Os08g30340;LOC_Os10g33370;LOC_Os12g01160	K15397+K15397+K15397+K15397+K15397+K10251+K10703+K10251+K15397+K15397+K15397+K15397+K10251+K10251+K10703+K15397+K07512
Fatty acid degradation	ko00071	18	67	2014	14073	LOC_Os01g02020;LOC_Os01g48910;LOC_Os02g17390;LOC_Os02g43194;LOC_Os02g43280;LOC_Os02g49720;LOC_Os05g07090;LOC_Os05g45300;LOC_Os06g03930;LOC_Os06g24704;LOC_Os09g07830;LOC_Os09g26880;LOC_Os10g38090;LOC_Os10g38110;LOC_Os11g10480;LOC_Os11g10520;LOC_Os11g39220;LOC_Os12g04990	K00626+K01897+K10527+K00128+K00128+K00128+K00232+K07517+K20495+K00232+K00626+K14085+K20495+K20495+K18857+K18857+K00232+K01897
Synthesis and degradation of ketone bodies	ko00072	4	12	2014	14073	LOC_Os01g02020;LOC_Os01g16350;LOC_Os09g07830;LOC_Os09g34960	K00626+K01640+K00626+K01641
Cutin, suberine and wax biosynthesis	ko00073	31	90	2014	14073	LOC_Os01g08810;LOC_Os01g28474;LOC_Os01g48874;LOC_Os01g59000;LOC_Os01g59020;LOC_Os01g72270;LOC_Os02g40784;LOC_Os02g56920;LOC_Os03g04660;LOC_Os03g04680;LOC_Os03g07140;LOC_Os04g28520;LOC_Os04g28620;LOC_Os04g33370;LOC_Os04g43170;LOC_Os04g43200;LOC_Os04g47250;LOC_Os06g03930;LOC_Os06g05790;LOC_Os06g14324;LOC_Os06g44300;LOC_Os08g16260;LOC_Os08g20200;LOC_Os08g44360;LOC_Os09g25850;LOC_Os09g39410;LOC_Os10g…	K15405+K15400+K15406+K13407+K20769+K20769+K15404+K15404+K15402+K15402+K13356+K13356+K13356+K21995+K17991+K17991+K15398+K20495+K15400+K17991+K15404+K15405+K13356+K13356+K15404+K13356+K15402+K20495+K20495+K15400+K13407
Steroid biosynthesis	ko00100	11	52	2014	14073	LOC_Os01g11270;LOC_Os03g01820;LOC_Os03g29150;LOC_Os03g59040;LOC_Os03g59620;LOC_Os05g12040;LOC_Os07g10600;LOC_Os10g25780;LOC_Os10g39810;LOC_Os11g32240;LOC_Os11g48020	K09832+K14423+K23558+K00801+K14674+K05917+K00559+K09828+K14423+K05917+K14424
Ubiquinone and other terpenoid-quinone biosynthesis	ko00130	17	81	2014	14073	LOC_Os01g67550;LOC_Os02g07160;LOC_Os02g08100;LOC_Os02g19924;LOC_Os02g26810;LOC_Os02g46970;LOC_Os02g47310;LOC_Os03g09060;LOC_Os03g62260;LOC_Os05g25640;LOC_Os06g23684;LOC_Os07g08200;LOC_Os08g03630;LOC_Os08g14760;LOC_Os08g34790;LOC_Os10g10180;LOC_Os11g42510	K06126+K00457+K01904+K00815+K00487+K01904+K05928+K23094+K06126+K00487+K00815+K12502+K14760+K01904+K01904+K18534+K00815
Oxidative phosphorylation	ko00190	36	211	2014	14073	LOC_Os01g22900;LOC_Os01g51380;LOC_Os01g64670;LOC_Os02g03320;LOC_Os02g32120;LOC_Os02g47320;LOC_Os02g47600;LOC_Os02g55134;LOC_Os03g01670;LOC_Os03g14690;LOC_Os03g20020;LOC_Os03g48310;LOC_Os03g55874;LOC_Os04g33490;LOC_Os04g55040;LOC_Os05g02310;LOC_Os05g51530;LOC_Os06g37180;LOC_Os06g45120;LOC_Os06g46435;LOC_Os07g04240;LOC_Os07g36465;LOC_Os07g36470;LOC_Os08g02640;LOC_Os10g10500;LOC_Os10g21236;LOC_Os10g…	K03884+K02147+K01507+K03884+K00411+K02152+K01507+K02260+K01535+K02154+K03884+K01535+K02112+K03884+K02149+K01507+K02148+K02147+K02145+K05575+K00234+K02144+K02144+K00235+K02154+K02108+K05581+K02112+K05577+K05574+K02109+K02108+K02155+K02155+K02112+K05582
Photosynthesis	ko00195	34	189	2014	14073	LOC_Os01g01160;LOC_Os01g56680;LOC_Os01g59090;LOC_Os02g24632;LOC_Os02g24634;LOC_Os02g24642;LOC_Os03g17174;LOC_Os03g48040;LOC_Os03g55874;LOC_Os03g56670;LOC_Os04g16866;LOC_Os04g33830;LOC_Os04g59440;LOC_Os05g37140;LOC_Os06g01210;LOC_Os06g01850;LOC_Os06g39708;LOC_Os07g05360;LOC_Os07g05365;LOC_Os07g05400;LOC_Os07g05480;LOC_Os07g17390;LOC_Os07g22498;LOC_Os07g25430;LOC_Os07g36080;LOC_Os07g38000;LOC_Os08g…	K02634+K02721+K02717+K02705+K02706+K02712+K02717+K02639+K02112+K02694+K02712+K14332+K03542+K02639+K02638+K02641+K02704+K03541+K03541+K02641+K02698+K02717+K02691+K02693+K08901+K08906+K02723+K02108+K02112+K02690+K02109+K02108+K02701+K02112
Photosynthesis - antenna proteins	ko00196	7	14	2014	14073	LOC_Os01g52240;LOC_Os03g39610;LOC_Os04g38410;LOC_Os09g12540;LOC_Os09g17740;LOC_Os09g26810;LOC_Os11g13890	K08912+K08913+K08917+K14172+K08912+K08908+K08916
Arginine biosynthesis	ko00220	11	48	2014	14073	LOC_Os01g55540;LOC_Os02g57280;LOC_Os03g31690;LOC_Os03g50490;LOC_Os03g58040;LOC_Os04g05010;LOC_Os04g56400;LOC_Os06g10770;LOC_Os07g27780;LOC_Os08g40110;LOC_Os10g25130	K14454+K00611+K14682+K01915+K00261+K00611+K01915+K14677+K00818+K14677+K00814
Purine metabolism	ko00230	35	297	2014	14073	LOC_Os01g14810;LOC_Os02g13910;LOC_Os02g40010;LOC_Os03g17200;LOC_Os03g20880;LOC_Os03g25440;LOC_Os03g31550;LOC_Os03g46910;LOC_Os03g50480;LOC_Os04g42520;LOC_Os04g57540;LOC_Os04g58390;LOC_Os05g06890;LOC_Os05g35580;LOC_Os05g48840;LOC_Os06g41360;LOC_Os07g49270;LOC_Os08g01530;LOC_Os08g01770;LOC_Os08g33850;LOC_Os08g39760;LOC_Os09g27050;LOC_Os09g38040;LOC_Os11g03230;LOC_Os11g05110;LOC_Os11g10980;LOC_Os11g…	K01081+K01768+K00759+K01513+K00873+K01510+K00106+K00873+K01835+K00759+K00939+K01466+K00951+K00764+K01510+K00948+K01490+K01510+K00939+K01510+K01768+K00951+K18453+K14641+K00873+K00873+K14641+K14641+K00860+K14641+K00940+K01522+K00939+K01487+K18151
Caffeine metabolism	ko00232	1	2	2014	14073	LOC_Os03g31550	K00106
Pyrimidine metabolism	ko00240	21	103	2014	14073	LOC_Os01g14810;LOC_Os01g46570;LOC_Os01g51540;LOC_Os01g72250;LOC_Os02g50350;LOC_Os03g17200;LOC_Os03g25440;LOC_Os05g33630;LOC_Os05g48840;LOC_Os06g02000;LOC_Os07g30170;LOC_Os08g01530;LOC_Os08g33850;LOC_Os08g44370;LOC_Os11g03230;LOC_Os11g25260;LOC_Os11g25330;LOC_Os12g02980;LOC_Os12g06800;LOC_Os12g26060;LOC_Os12g36950	K01081+K01937+K01489+K13421+K00207+K01513+K01510+K01240+K01510+K13800+K01431+K01510+K01510+K01240+K14641+K14641+K14641+K14641+K00940+K13998+K01937
Alanine, aspartate and glutamate metabolism	ko00250	15	154	2014	14073	LOC_Os01g55540;LOC_Os03g18130;LOC_Os03g50490;LOC_Os03g58040;LOC_Os04g37500;LOC_Os04g52440;LOC_Os04g52450;LOC_Os04g55710;LOC_Os04g56400;LOC_Os05g35580;LOC_Os05g39770;LOC_Os05g48200;LOC_Os08g10510;LOC_Os08g36320;LOC_Os10g25130	K14454+K01953+K01915+K00261+K01580+K16871+K16871+K13051+K01915+K00764+K00827+K00264+K16871+K01580+K00814
Glycine, serine and threonine metabolism	ko00260	22	113	2014	14073	LOC_Os01g48446;LOC_Os01g51410;LOC_Os02g07410;LOC_Os03g06200;LOC_Os03g21260;LOC_Os04g01650;LOC_Os04g04950;LOC_Os04g39020;LOC_Os04g53230;LOC_Os05g35440;LOC_Os05g39770;LOC_Os06g04630;LOC_Os06g23114;LOC_Os06g44500;LOC_Os07g48920;LOC_Os09g26880;LOC_Os09g32290;LOC_Os09g36550;LOC_Os10g37180;LOC_Os11g04300;LOC_Os12g04120;LOC_Os12g35890	K00928+K00281+K02437+K00831+K15633+K15919+K00276+K00130+K00605+K00600+K00827+K01620+K00276+K00058+K00130+K14085+K00306+K00276+K02437+K15634+K15634+K00306
Monobactam biosynthesis	ko00261	1	19	2014	14073	LOC_Os01g48446	K00928
Cysteine and methionine metabolism	ko00270	39	185	2014	14073	LOC_Os01g39860;LOC_Os01g48446;LOC_Os01g55540;LOC_Os01g61380;LOC_Os02g01510;LOC_Os02g15550;LOC_Os02g19924;LOC_Os02g39790;LOC_Os02g40900;LOC_Os02g53180;LOC_Os03g04140;LOC_Os03g06200;LOC_Os03g12110;LOC_Os03g12890;LOC_Os03g29350;LOC_Os04g46560;LOC_Os04g48850;LOC_Os05g04510;LOC_Os05g05670;LOC_Os05g05680;LOC_Os05g38800;LOC_Os05g39770;LOC_Os05g45710;LOC_Os06g23684;LOC_Os06g36880;LOC_Os06g44500;LOC_Os08g…	K05933+K00928+K14454+K00026+K00016+K00797+K00815+K01611+K00025+K05933+K00640+K00831+K00547+K00826+K00789+K00025+K20772+K00789+K05933+K05933+K17398+K00827+K00640+K00815+K01738+K00058+K22846+K05933+K23977+K00558+K08967+K08967+K01761+K00826+K01251+K00815+K21456+K00549+K00026
Valine, leucine and isoleucine degradation	ko00280	24	90	2014	14073	LOC_Os01g02020;LOC_Os01g16350;LOC_Os01g45380;LOC_Os01g54350;LOC_Os02g43194;LOC_Os02g43280;LOC_Os02g43720;LOC_Os02g49720;LOC_Os02g52040;LOC_Os03g12890;LOC_Os05g03480;LOC_Os05g39770;LOC_Os05g44290;LOC_Os05g49070;LOC_Os05g50190;LOC_Os06g11660;LOC_Os08g32850;LOC_Os09g07830;LOC_Os09g26880;LOC_Os09g34960;LOC_Os10g40200;LOC_Os12g08260;LOC_Os12g16350;LOC_Os12g41250	K00626+K01640+K01968+K01968+K00128+K00128+K05607+K00128+K00020+K00826+K00253+K00827+K01968+K00020+K01968+K00020+K01969+K00626+K14085+K01641+K00826+K00166+K05605+K01968
Valine, leucine and isoleucine biosynthesis	ko00290	5	27	2014	14073	LOC_Os03g12890;LOC_Os04g32010;LOC_Os05g49800;LOC_Os10g40200;Oryza_sativa_newGene_2019	K00826+K01652+K00053+K00826+K00053
Lysine biosynthesis	ko00300	2	24	2014	14073	LOC_Os01g48446;LOC_Os03g09910	K00928+K10206
Lysine degradation	ko00310	10	64	2014	14073	LOC_Os01g02020;LOC_Os02g43194;LOC_Os02g43280;LOC_Os02g49720;LOC_Os02g54254;LOC_Os09g07830;LOC_Os09g26880;LOC_Os09g32290;LOC_Os09g38440;LOC_Os12g35890	K00626+K00128+K00128+K00128+K14157+K00626+K14085+K00306+K11422+K00306
Arginine and proline metabolism	ko00330	23	114	2014	14073	LOC_Os01g51320;LOC_Os01g55540;LOC_Os01g62900;LOC_Os02g15550;LOC_Os02g28110;LOC_Os02g28470;LOC_Os02g39790;LOC_Os02g43194;LOC_Os02g43280;LOC_Os02g49720;LOC_Os03g44150;LOC_Os03g58890;LOC_Os04g04980;LOC_Os04g10434;LOC_Os04g39210;LOC_Os04g53190;LOC_Os04g53195;LOC_Os05g38150;LOC_Os05g43830;LOC_Os09g26880;LOC_Os10g06710;LOC_Os10g27340;LOC_Os10g40360	K12259+K14454+K12657+K00797+K01581+K14329+K01611+K00128+K00128+K00128+K00819+K00472+K01581+K01426+K10536+K17839+K17839+K12657+K01259+K14085+K01426+K00472+K00318
Histidine metabolism	ko00340	5	30	2014	14073	LOC_Os02g43194;LOC_Os02g43280;LOC_Os02g49720;LOC_Os04g04640;LOC_Os09g26880	K00128+K00128+K00128+K01590+K14085
Tyrosine metabolism	ko00350	15	72	2014	14073	LOC_Os01g55540;LOC_Os01g56380;LOC_Os01g58100;LOC_Os02g07160;LOC_Os02g10310;LOC_Os02g19924;LOC_Os03g61330;LOC_Os04g04950;LOC_Os06g01360;LOC_Os06g23114;LOC_Os06g23684;LOC_Os09g36550;LOC_Os11g10480;LOC_Os11g10520;LOC_Os11g42510	K14454+K01593+K00422+K00457+K01555+K00815+K01557+K00276+K00451+K00276+K00815+K00276+K18857+K18857+K00815
Phenylalanine metabolism	ko00360	17	84	2014	14073	LOC_Os01g55540;LOC_Os01g56380;LOC_Os01g58380;LOC_Os02g07160;LOC_Os02g19924;LOC_Os02g41630;LOC_Os02g41670;LOC_Os02g41680;LOC_Os04g04950;LOC_Os04g10434;LOC_Os04g43760;LOC_Os04g43800;LOC_Os06g23114;LOC_Os06g23684;LOC_Os09g36550;LOC_Os10g06710;LOC_Os11g42510	K14454+K01593+K00074+K00457+K00815+K13064+K10775+K10775+K00276+K01426+K13064+K10775+K00276+K00815+K00276+K01426+K00815
Tryptophan metabolism	ko00380	26	227	2014	14073	LOC_Os01g02020;LOC_Os01g07500;LOC_Os01g16714;LOC_Os01g48220;LOC_Os01g56380;LOC_Os02g02400;LOC_Os02g37890;LOC_Os02g43194;LOC_Os02g43280;LOC_Os02g49720;LOC_Os03g57690;LOC_Os04g03980;LOC_Os04g10434;LOC_Os04g39980;LOC_Os05g45240;LOC_Os05g48760;LOC_Os06g10170;LOC_Os06g51150;LOC_Os07g25540;LOC_Os08g43230;LOC_Os09g07830;LOC_Os09g17560;LOC_Os09g26880;LOC_Os10g02880;LOC_Os10g06710;LOC_Os12g25490	K00626+K16903+K11816+K16903+K01593+K03781+K23947+K00128+K00128+K00128+K11817+K11816+K01426+K23947+K11816+K16903+K11816+K03781+K11816+K03781+K00626+K22588+K14085+K22588+K01426+K22588
Phenylalanine, tyrosine and tryptophan biosynthesis	ko00400	16	75	2014	14073	LOC_Os01g27750;LOC_Os01g55540;LOC_Os02g16630;LOC_Os02g19924;LOC_Os03g05800;LOC_Os03g50880;LOC_Os04g39270;LOC_Os04g54800;LOC_Os06g23684;LOC_Os06g49520;LOC_Os07g42960;LOC_Os07g49390;LOC_Os08g27490;LOC_Os09g08130;LOC_Os10g37980;LOC_Os11g42510	K13832+K14454+K01817+K00815+K01657+K01658+K01609+K00891+K00815+K15227+K01626+K05359+K01626+K01609+K05359+K00815
Benzoxazinoid biosynthesis	ko00402	9	37	2014	14073	LOC_Os01g36350;LOC_Os03g58300;LOC_Os07g13770;LOC_Os07g13810;LOC_Os08g01480;LOC_Os08g01520;LOC_Os08g30100;LOC_Os08g30210;LOC_Os11g25454	K13223+K13222+K13227+K13227+K13223+K13223+K13229+K13229+K13227
beta-Alanine metabolism	ko00410	18	60	2014	14073	LOC_Os01g51320;LOC_Os02g43194;LOC_Os02g43280;LOC_Os02g49720;LOC_Os02g50350;LOC_Os04g04950;LOC_Os04g37500;LOC_Os04g53190;LOC_Os04g53195;LOC_Os05g07090;LOC_Os06g23114;LOC_Os06g24704;LOC_Os07g30170;LOC_Os08g36320;LOC_Os09g26880;LOC_Os09g36550;LOC_Os11g39220;LOC_Os12g16350	K12259+K00128+K00128+K00128+K00207+K00276+K01580+K17839+K17839+K00232+K00276+K00232+K01431+K01580+K14085+K00276+K00232+K05605
Taurine and hypotaurine metabolism	ko00430	2	9	2014	14073	LOC_Os04g37500;LOC_Os08g36320	K01580+K01580
Phosphonate and phosphinate metabolism	ko00440	2	13	2014	14073	LOC_Os06g10280;LOC_Os08g31860	K00993+K00993
Selenocompound metabolism	ko00450	2	30	2014	14073	LOC_Os10g37340;LOC_Os12g42876	K01761+K00549
Cyanoamino acid metabolism	ko00460	33	176	2014	14073	LOC_Os01g32110;LOC_Os01g55950;LOC_Os01g59819;LOC_Os01g59840;LOC_Os01g70830;LOC_Os01g70840;LOC_Os01g70850;LOC_Os03g11420;LOC_Os03g41180;LOC_Os04g37820;LOC_Os04g39814;LOC_Os04g39880;LOC_Os04g43360;LOC_Os04g43390;LOC_Os04g51840;LOC_Os04g55710;LOC_Os05g01370;LOC_Os05g01380;LOC_Os05g01444;LOC_Os05g30350;LOC_Os05g35440;LOC_Os06g10360;LOC_Os06g21570;LOC_Os07g06500;LOC_Os07g46280;LOC_Os08g39860;LOC_Os08g…	K12153+K01455+K01188+K01188+K20802+K20802+K20802+K01188+K12153+K22706+K01188+K01188+K05350+K05350+K12153+K13051+K01188+K01188+K01188+K01188+K00600+K12153+K01188+K05350+K05350+K01188+K01188+K12153+K12153+K01188+K01188+K01188+K01188
Glutathione metabolism	ko00480	45	162	2014	14073	LOC_Os01g27210;LOC_Os01g27480;LOC_Os01g37750;LOC_Os01g49710;LOC_Os01g49720;LOC_Os01g72140;LOC_Os01g72150;LOC_Os02g03294;LOC_Os02g15550;LOC_Os02g26700;LOC_Os02g28110;LOC_Os02g34810;LOC_Os02g43550;LOC_Os02g55140;LOC_Os02g56850;LOC_Os03g24380;LOC_Os04g04980;LOC_Os04g37580;LOC_Os04g40874;LOC_Os04g51300;LOC_Os05g02530;LOC_Os05g33040;LOC_Os05g34150;LOC_Os06g12290;LOC_Os07g07320;LOC_Os07g44430;LOC_Os07g…	K00799+K00799+K00799+K00799+K00799+K00799+K00799+K01255+K00797+K22596+K01581+K00434+K01255+K01255+K00383+K00432+K01581+K22596+K00036+K00434+K21888+K01255+K00799+K00799+K00799+K11188+K11188+K00434+K00434+K00799+K01256+K00799+K00799+K00799+K00799+K00799+K00799+K00799+K00799+K00799+K00799+K00799+K00799+K21456+K00432
Starch and sucrose metabolism	ko00500	114	464	2014	14073	LOC_Os01g02610;LOC_Os01g04200;LOC_Os01g09460;LOC_Os01g51570;LOC_Os01g52250;LOC_Os01g54560;LOC_Os01g59819;LOC_Os01g59840;LOC_Os01g69030;LOC_Os01g71320;LOC_Os01g71380;LOC_Os01g71670;LOC_Os01g71810;LOC_Os01g71830;LOC_Os02g04670;LOC_Os02g05744;LOC_Os02g32660;LOC_Os02g33110;LOC_Os02g34990;LOC_Os02g44230;LOC_Os02g47880;LOC_Os02g48200;LOC_Os02g48210;LOC_Os02g50490;LOC_Os02g51680;LOC_Os02g58480;LOC_Os03g…	K01176+K01810+K00844+K19891+K00703+K16055+K01188+K01188+K00696+K00844+K19891+K19891+K19891+K19891+K19893+K01179+K00700+K01193+K00688+K01087+K01087+K01176+K01176+K01179+K01087+K00695+K01177+K01188+K19891+K01176+K01513+K01177+K19892+K00695+K19893+K19891+K01835+K01179+K01176+K01176+K01176+K01176+K01176+K19891+K01188+K01188+K05350+K05350+K00703+K01193+K01188+K01188+K01188+K07024+K00847+K01193+K01188+…
N-Glycan biosynthesis	ko00510	6	66	2014	14073	LOC_Os03g02530;LOC_Os03g40100;LOC_Os04g48750;LOC_Os08g35110;LOC_Os11g47840;LOC_Os12g05650	K00729+K03844+K12345+K07441+K00729+K03844
Other glycan degradation	ko00511	23	109	2014	14073	LOC_Os01g11650;LOC_Os01g11700;LOC_Os01g11710;LOC_Os01g22640;LOC_Os01g22780;LOC_Os01g46080;LOC_Os01g46130;LOC_Os01g65460;LOC_Os03g06940;LOC_Os03g15020;LOC_Os03g51150;LOC_Os05g06720;LOC_Os05g11910;LOC_Os05g11950;LOC_Os06g03890;LOC_Os06g03900;LOC_Os06g06250;LOC_Os06g34120;LOC_Os07g38790;LOC_Os07g39740;LOC_Os07g39750;LOC_Os10g25400;LOC_Os11g13810	K01206+K01206+K01206+K01206+K01206+K01206+K01206+K12309+K12309+K12309+K01191+K01206+K01206+K01206+K01206+K01206+K01206+K01206+K12373+K01206+K01206+K01206+K17108
Various types of N-glycan biosynthesis	ko00513	6	57	2014	14073	LOC_Os03g40100;LOC_Os04g35270;LOC_Os06g12390;LOC_Os07g38790;LOC_Os08g35110;LOC_Os12g05650	K03844+K14412+K14413+K12373+K07441+K03844
Other types of O-glycan biosynthesis	ko00514	4	27	2014	14073	LOC_Os01g02940;LOC_Os01g13560;LOC_Os01g72610;LOC_Os05g32544	K18134+K09667+K18134+K18134
Mannose type O-glycan biosynthesis	ko00515	6	18	2014	14073	LOC_Os01g02910;LOC_Os01g02930;LOC_Os02g22480;LOC_Os06g28124;LOC_Os06g49320;LOC_Os12g13640	K18207+K18207+K18207+K18207+K18207+K18207
Amino sugar and nucleotide sugar metabolism	ko00520	63	342	2014	14073	LOC_Os01g04200;LOC_Os01g09460;LOC_Os01g18400;LOC_Os01g19220;LOC_Os01g21320;LOC_Os01g47070;LOC_Os01g49320;LOC_Os01g59670;LOC_Os01g64100;LOC_Os01g64110;LOC_Os01g71320;LOC_Os02g04840;LOC_Os02g51620;LOC_Os03g04060;LOC_Os03g17230;LOC_Os03g50480;LOC_Os04g41620;LOC_Os04g41680;LOC_Os04g52370;LOC_Os04g54810;LOC_Os05g04690;LOC_Os05g06500;LOC_Os05g15770;LOC_Os05g15880;LOC_Os05g33130;LOC_Os05g40720;LOC_Os05g…	K01810+K00844+K20547+K15920+K08678+K01183+K01183+K00770+K01183+K01183+K00844+K12446+K15920+K20547+K08678+K01835+K01183+K01183+K00972+K15920+K20547+K00847+K01183+K01183+K20547+K13648+K00770+K01784+K13648+K01810+K01183+K01183+K02377+K20547+K13648+K01183+K12373+K13379+K01097+K08678+K13648+K01209+K01183+K01183+K08678+K20547+K01784+K20547+K20547+K01209+K15920+K15920+K01809+K01183+K01183+K01183+K01183+…
Glycosaminoglycan degradation	ko00531	8	51	2014	14073	LOC_Os01g65460;LOC_Os02g55870;LOC_Os03g06940;LOC_Os03g15020;LOC_Os04g33200;LOC_Os06g08090;LOC_Os07g38790;LOC_Os12g38920	K12309+K07964+K12309+K12309+K10532+K07964+K12373+K07964
Glycerolipid metabolism	ko00561	37	157	2014	14073	LOC_Os01g04920;LOC_Os01g10250;LOC_Os01g21520;LOC_Os01g22560;LOC_Os01g22570;LOC_Os01g62870;LOC_Os01g63580;LOC_Os02g02340;LOC_Os02g43194;LOC_Os02g43280;LOC_Os02g48350;LOC_Os02g49720;LOC_Os02g50690;LOC_Os02g54650;LOC_Os02g58270;LOC_Os03g38470;LOC_Os03g51010;LOC_Os03g59620;LOC_Os03g61720;LOC_Os04g53370;LOC_Os05g20100;LOC_Os05g38230;LOC_Os05g38710;LOC_Os05g39690;LOC_Os06g12410;LOC_Os06g50950;LOC_Os07g…	K06119+K01054+K01054+K13508+K13508+K00002+K13508+K13508+K00128+K00128+K22848+K00128+K00679+K00901+K00901+K00679+K01054+K14674+K13508+K13509+K13508+K00002+K15728+K00002+K00679+K00679+K00679+K07407+K18693+K14085+K00679+K07407+K07407+K09480+K16816+K15728+K13523
Inositol phosphate metabolism	ko00562	32	163	2014	14073	LOC_Os01g51890;LOC_Os01g59880;LOC_Os01g62430;LOC_Os01g65330;LOC_Os02g26720;LOC_Os02g32370;LOC_Os02g49870;LOC_Os03g02860;LOC_Os03g07600;LOC_Os03g09250;LOC_Os03g16390;LOC_Os03g24160;LOC_Os03g42810;LOC_Os03g51610;LOC_Os03g60370;LOC_Os03g61130;LOC_Os03g63580;LOC_Os04g44870;LOC_Os04g56570;LOC_Os04g58570;LOC_Os04g59540;LOC_Os05g03610;LOC_Os05g45900;LOC_Os06g17290;LOC_Os06g35060;LOC_Os06g36560;LOC_Os07g…	K20279+K24221+K01803+K18081+K00913+K00915+K01092+K18081+K10047+K01858+K18081+K00889+K20279+K00913+K03103+K01114+K01114+K01803+K10572+K01803+K00921+K05857+K20279+K13711+K18081+K00469+K01092+K00889+K19801+K00889+K00889+K18081
Glycerophospholipid metabolism	ko00564	55	211	2014	14073	LOC_Os01g02890;LOC_Os01g20860;LOC_Os01g22560;LOC_Os01g22570;LOC_Os01g42690;LOC_Os01g46290;LOC_Os01g46370;LOC_Os01g50030;LOC_Os01g50032;LOC_Os01g52230;LOC_Os01g63580;LOC_Os01g71280;LOC_Os01g72940;LOC_Os02g02340;LOC_Os02g37700;LOC_Os02g37800;LOC_Os02g43700;LOC_Os02g54650;LOC_Os02g58270;LOC_Os03g13030;LOC_Os03g15460;LOC_Os03g40670;LOC_Os03g52010;LOC_Os03g59620;LOC_Os03g61130;LOC_Os03g61720;LOC_Os03g…	K08730+K01115+K13508+K13508+K06130+K16818+K16818+K05929+K05929+K06124+K13508+K00006+K01613+K13508+K06129+K06129+K16818+K00901+K00901+K06129+K01047+K01126+K06129+K14674+K01114+K13508+K01114+K18696+K01126+K22389+K13509+K06130+K01115+K13508+K01115+K16818+K15728+K00006+K05929+K00993+K01115+K01115+K13510+K16818+K08730+K16818+K00993+K18696+K18693+K01115+K22389+K06129+K16818+K15728+K13523
Ether lipid metabolism	ko00565	13	49	2014	14073	LOC_Os01g20860;LOC_Os03g15460;LOC_Os03g59620;LOC_Os03g61130;LOC_Os03g63580;LOC_Os05g07880;LOC_Os05g29050;LOC_Os06g10280;LOC_Os06g40170;LOC_Os06g40180;LOC_Os06g49790;LOC_Os08g31860;LOC_Os09g25390	K01115+K01047+K14674+K01114+K01114+K01115+K01115+K00993+K01115+K01115+K13510+K00993+K01115
Arachidonic acid metabolism	ko00590	10	40	2014	14073	LOC_Os02g19650;LOC_Os02g39490;LOC_Os03g15460;LOC_Os03g24380;LOC_Os03g26460;LOC_Os03g59620;LOC_Os03g61360;LOC_Os05g46460;LOC_Os10g35530;Oryza_sativa_newGene_1645	K08726+K00079+K01047+K00432+K15730+K14674+K08726+K08726+K08726+K00432
Linoleic acid metabolism	ko00591	8	29	2014	14073	LOC_Os02g10120;LOC_Os03g15460;LOC_Os03g59620;LOC_Os05g23880;LOC_Os05g28770;LOC_Os08g39840;LOC_Os12g37260;LOC_Os12g37350	K00454+K01047+K14674+K00454+K00454+K00454+K00454+K00454
alpha-Linolenic acid metabolism	ko00592	30	110	2014	14073	LOC_Os01g46290;LOC_Os01g46370;LOC_Os02g02000;LOC_Os02g10120;LOC_Os02g17390;LOC_Os02g43700;LOC_Os03g12500;LOC_Os03g15460;LOC_Os03g32314;LOC_Os03g55800;LOC_Os03g55820;LOC_Os03g59620;LOC_Os04g28990;LOC_Os04g52500;LOC_Os05g07090;LOC_Os05g23880;LOC_Os05g28770;LOC_Os05g32380;LOC_Os06g11210;LOC_Os06g24704;LOC_Os07g47250;LOC_Os08g04800;LOC_Os08g39840;LOC_Os09g33820;LOC_Os10g41270;LOC_Os11g10480;LOC_Os11g…	K16818+K16818+K10528+K00454+K10527+K16818+K01723+K01047+K10525+K01723+K01723+K14674+K00224+K22389+K00232+K00454+K00454+K16818+K05894+K00232+K16818+K16818+K00454+K22389+K16818+K18857+K18857+K00232+K00454+K00454
Sphingolipid metabolism	ko00600	12	240	2014	14073	LOC_Os01g01080;LOC_Os01g65460;LOC_Os03g06940;LOC_Os03g15020;LOC_Os04g33060;LOC_Os05g06610;LOC_Os07g48160;LOC_Os09g04960;LOC_Os10g35070;LOC_Os10g35110;LOC_Os11g13810;LOC_Os12g02094	K01634+K12309+K12309+K12309+K04708+K12349+K07407+K12349+K07407+K07407+K17108+K12382
Glycosphingolipid biosynthesis - globo and isoglobo series	ko00603	4	14	2014	14073	LOC_Os07g38790;LOC_Os07g48160;LOC_Os10g35070;LOC_Os10g35110	K12373+K07407+K07407+K07407
Glycosphingolipid biosynthesis - ganglio series	ko00604	4	35	2014	14073	LOC_Os01g65460;LOC_Os03g06940;LOC_Os03g15020;LOC_Os07g38790	K12309+K12309+K12309+K12373
Pyruvate metabolism	ko00620	32	118	2014	14073	LOC_Os01g02020;LOC_Os01g11054;LOC_Os01g54030;LOC_Os01g61120;LOC_Os01g61380;LOC_Os02g01510;LOC_Os02g14770;LOC_Os02g17920;LOC_Os02g40900;LOC_Os02g43194;LOC_Os02g43280;LOC_Os02g49720;LOC_Os03g15050;LOC_Os03g19250;LOC_Os03g20880;LOC_Os03g31750;LOC_Os03g46910;LOC_Os04g33190;LOC_Os04g40990;LOC_Os04g46560;LOC_Os05g33570;LOC_Os06g01630;LOC_Os06g13720;LOC_Os07g49140;LOC_Os08g09250;LOC_Os08g33440;LOC_Os09g…	K00626+K01595+K00029+K01595+K00026+K00016+K01595+K01759+K00025+K00128+K00128+K00128+K01610+K01913+K00873+K01006+K00873+K01895+K01638+K00025+K01006+K00627+K00161+K01595+K01759+K00627+K00626+K01595+K14085+K00873+K00873+K00026
Glyoxylate and dicarboxylate metabolism	ko00630	42	137	2014	14073	LOC_Os01g02020;LOC_Os01g51410;LOC_Os01g55950;LOC_Os01g58020;LOC_Os01g61380;LOC_Os02g02400;LOC_Os02g05830;LOC_Os02g07410;LOC_Os02g10070;LOC_Os02g13840;LOC_Os02g40900;LOC_Os03g04410;LOC_Os03g19250;LOC_Os03g50490;LOC_Os04g01650;LOC_Os04g33190;LOC_Os04g40990;LOC_Os04g41340;LOC_Os04g46560;LOC_Os04g49460;LOC_Os04g53210;LOC_Os04g53230;LOC_Os04g56400;LOC_Os04g58710;LOC_Os05g35440;LOC_Os06g29220;LOC_Os06g…	K00626+K00281+K01455+K01601+K00026+K03781+K01602+K02437+K01647+K01647+K00025+K01681+K01913+K01915+K15919+K01895+K01638+K19269+K00025+K22133+K11517+K00605+K01915+K22133+K00600+K00122+K03781+K22133+K01637+K01681+K03781+K00626+K19269+K22133+K01601+K02437+K01637+K01601+K01602+K01602+K01602+K00026
Propanoate metabolism	ko00640	9	40	2014	14073	LOC_Os01g02020;LOC_Os02g01510;LOC_Os04g33190;LOC_Os05g07090;LOC_Os06g24704;LOC_Os09g07830;LOC_Os11g39220;LOC_Os12g08260;LOC_Os12g16350	K00626+K00016+K01895+K00232+K00232+K00626+K00232+K00166+K05605
Butanoate metabolism	ko00650	12	46	2014	14073	LOC_Os01g02020;LOC_Os01g16350;LOC_Os01g58380;LOC_Os03g19250;LOC_Os04g32010;LOC_Os04g37500;LOC_Os04g52440;LOC_Os04g52450;LOC_Os08g10510;LOC_Os08g36320;LOC_Os09g07830;LOC_Os09g34960	K00626+K01640+K00074+K01913+K01652+K01580+K16871+K16871+K16871+K01580+K00626+K01641
C5-Branched dibasic acid metabolism	ko00660	1	12	2014	14073	LOC_Os04g32010	K01652
One carbon pool by folate	ko00670	4	22	2014	14073	LOC_Os01g49330;LOC_Os04g53230;LOC_Os05g35440;LOC_Os12g26060	K00604+K00605+K00600+K13998
Carbon fixation in photosynthetic organisms	ko00710	32	103	2014	14073	LOC_Os01g11054;LOC_Os01g54030;LOC_Os01g55540;LOC_Os01g58020;LOC_Os01g61120;LOC_Os01g61380;LOC_Os01g62430;LOC_Os02g05830;LOC_Os02g07260;LOC_Os02g14770;LOC_Os02g40900;LOC_Os03g15050;LOC_Os03g31750;LOC_Os04g19740;LOC_Os04g44870;LOC_Os04g46560;LOC_Os04g58570;LOC_Os05g33570;LOC_Os05g41640;LOC_Os06g45370;LOC_Os06g45710;LOC_Os07g49140;LOC_Os08g02700;LOC_Os08g03290;LOC_Os09g14670;LOC_Os10g21268;LOC_Os10g…	K01595+K00029+K14454+K01601+K01595+K00026+K01803+K01602+K00927+K01595+K00025+K01610+K01006+K00615+K01803+K00025+K01803+K01006+K00927+K03841+K00927+K01595+K01623+K00134+K01595+K01601+K00814+K01601+K01602+K01602+K01602+K00026
Thiamine metabolism	ko00730	7	32	2014	14073	LOC_Os02g25230;LOC_Os03g47610;LOC_Os04g57540;LOC_Os05g30454;LOC_Os07g09190;LOC_Os08g01770;LOC_Os12g13380	K22911+K03147+K00939+K00949+K01662+K00939+K00939
Riboflavin metabolism	ko00740	7	42	2014	14073	LOC_Os01g55310;LOC_Os03g13540;LOC_Os03g17200;LOC_Os05g07632;LOC_Os08g37940;LOC_Os09g38040;LOC_Os09g39560	K20884+K14379+K01513+K22912+K20884+K18453+K22912
Vitamin B6 metabolism	ko00750	6	19	2014	14073	LOC_Os02g13290;LOC_Os03g06200;LOC_Os07g01020;LOC_Os07g04990;LOC_Os10g01080;LOC_Os11g48080	K13248+K00831+K06215+K05275+K06215+K06215
Nicotinate and nicotinamide metabolism	ko00760	5	37	2014	14073	LOC_Os01g14810;LOC_Os03g17200;LOC_Os05g33630;LOC_Os08g44370;LOC_Os11g08670	K01081+K01513+K01240+K01240+K00858
Pantothenate and CoA biosynthesis	ko00770	14	57	2014	14073	LOC_Os01g12560;LOC_Os02g43194;LOC_Os02g43280;LOC_Os02g49720;LOC_Os02g50350;LOC_Os03g12890;LOC_Os03g17200;LOC_Os04g32010;LOC_Os04g53190;LOC_Os04g53195;LOC_Os05g49800;LOC_Os07g30170;LOC_Os10g40200;Oryza_sativa_newGene_2019	K00606+K00128+K00128+K00128+K00207+K00826+K01513+K01652+K17839+K17839+K00053+K01431+K00826+K00053
Biotin metabolism	ko00780	5	28	2014	14073	LOC_Os04g36800;LOC_Os05g04870;LOC_Os07g07450;LOC_Os07g42420;LOC_Os10g31780	K09458+K00059+K00059+K09458+K00059
Folate biosynthesis	ko00790	7	49	2014	14073	LOC_Os02g17330;LOC_Os02g37910;LOC_Os02g39490;LOC_Os05g15530;LOC_Os08g44210;LOC_Os09g38772;LOC_Os12g26060	K18482+K01113+K00079+K18482+K01633+K15631+K13998
Porphyrin and chlorophyll metabolism	ko00860	23	67	2014	14073	LOC_Os01g12710;LOC_Os01g16020;LOC_Os01g18320;LOC_Os01g43390;LOC_Os02g04510;LOC_Os02g54980;LOC_Os03g05310;LOC_Os03g22060;LOC_Os03g59640;LOC_Os04g58200;LOC_Os05g28200;LOC_Os06g04150;LOC_Os06g40080;LOC_Os06g49110;LOC_Os06g49120;LOC_Os09g36200;LOC_Os10g25020;LOC_Os10g25030;LOC_Os10g25040;LOC_Os10g28370;LOC_Os10g35840;LOC_Os11g02570;LOC_Os12g02500	K13606+K10960+K00231+K01599+K01845+K13071+K13071+K01599+K03404+K00218+K04040+K03428+K21480+K01698+K01845+K22013+K13545+K13545+K13545+K08099+K02492+K13544+K13544
Terpenoid backbone biosynthesis	ko00900	15	65	2014	14073	LOC_Os01g02020;LOC_Os01g14630;LOC_Os01g16020;LOC_Os01g45460;LOC_Os01g50050;LOC_Os01g63830;LOC_Os02g48330;LOC_Os03g10080;LOC_Os05g46580;LOC_Os05g50550;LOC_Os07g09190;LOC_Os09g07830;LOC_Os09g31970;LOC_Os09g34960;LOC_Os12g17320	K00626+K13789+K10960+K15889+K00787+K11778+K00021+K11778+K00787+K05356+K01662+K00626+K00021+K01641+K05356
Indole alkaloid biosynthesis	ko00901	5	22	2014	14073	LOC_Os03g53950;LOC_Os04g59300;LOC_Os07g42250;LOC_Os09g20684;LOC_Os10g39710	K01757+K01757+K01757+K01757+K01757
Monoterpenoid biosynthesis	ko00902	3	16	2014	14073	LOC_Os02g02930;LOC_Os03g14420;LOC_Os04g44924	K15086+K23810+K15095
Limonene and pinene degradation	ko00903	3	9	2014	14073	LOC_Os02g43194;LOC_Os02g43280;LOC_Os02g49720	K00128+K00128+K00128
Diterpenoid biosynthesis	ko00904	32	171	2014	14073	LOC_Os01g09300;LOC_Os02g09320;LOC_Os02g17780;LOC_Os02g36020;LOC_Os02g36110;LOC_Os02g36220;LOC_Os02g36264;LOC_Os02g36280;LOC_Os02g41954;LOC_Os04g09900;LOC_Os04g09920;LOC_Os04g10000;LOC_Os04g33240;LOC_Os05g34854;LOC_Os05g43880;LOC_Os06g02019;LOC_Os06g30640;LOC_Os06g37224;LOC_Os06g37330;LOC_Os07g40250;LOC_Os07g46846;LOC_Os07g46852;LOC_Os07g46860;LOC_Os07g46870;LOC_Os08g39640;LOC_Os08g39660;LOC_Os08g…	K04124+K16083+K04120+K04121+K16084+K14038+K16082+K21718+K04125+K14043+K16085+K13070+K13070+K05282+K04125+K04123+K16084+K04122+K04122+K13070+K13070+K13070+K13070+K13070+K16084+K21718+K16084+K21718+K16083+K14044+K13070+K14037
Brassinosteroid biosynthesis	ko00905	11	26	2014	14073	LOC_Os01g10040;LOC_Os01g29150;LOC_Os01g63260;LOC_Os03g12660;LOC_Os03g40540;LOC_Os05g11130;LOC_Os05g33590;LOC_Os07g06800;LOC_Os09g26980;LOC_Os11g04710;LOC_Os12g04480	K09589+K15639+K09591+K09587+K09590+K09589+K15639+K09591+K20623+K09588+K09588
Carotenoid biosynthesis	ko00906	22	61	2014	14073	LOC_Os01g38580;LOC_Os02g07680;LOC_Os02g47470;LOC_Os02g57290;LOC_Os03g05880;LOC_Os03g05900;LOC_Os03g05920;LOC_Os03g18740;LOC_Os03g61740;LOC_Os04g31040;LOC_Os04g37619;LOC_Os04g46470;LOC_Os07g05940;LOC_Os07g18120;LOC_Os07g18158;LOC_Os07g18162;LOC_Os07g30960;LOC_Os08g02210;LOC_Os08g36860;LOC_Os10g38940;LOC_Os10g39930;LOC_Os12g43130	K17913+K15747+K09843+K15747+K09838+K09838+K09838+K09841+K09841+K09839+K09838+K17912+K09840+K09842+K09842+K09842+K09838+K17911+K09843+K15746+K09837+K02291
Zeatin biosynthesis	ko00908	20	85	2014	14073	LOC_Os01g10110;LOC_Os01g56810;LOC_Os02g11640;LOC_Os02g11680;LOC_Os02g36830;LOC_Os02g36840;LOC_Os02g51900;LOC_Os02g51910;LOC_Os02g51930;LOC_Os04g25440;LOC_Os04g44230;LOC_Os04g44354;LOC_Os04g46980;LOC_Os04g46990;LOC_Os04g47720;LOC_Os05g24660;LOC_Os05g42070;LOC_Os07g30760;LOC_Os08g35860;LOC_Os10g09990	K00279+K00279+K13496+K13496+K23452+K23452+K23452+K23452+K23452+K23452+K00279+K23452+K13495+K13495+K13495+K10760+K13496+K23452+K00279+K13496
Sesquiterpenoid and triterpenoid biosynthesis	ko00909	19	265	2014	14073	LOC_Os02g09390;LOC_Os02g32880;LOC_Os03g59040;LOC_Os03g61910;LOC_Os04g01810;LOC_Os04g27190;LOC_Os04g27340;LOC_Os04g27430;LOC_Os04g27670;LOC_Os04g27790;LOC_Os05g24500;LOC_Os05g24520;LOC_Os06g28820;LOC_Os08g09160;LOC_Os09g10340;LOC_Os11g08569;LOC_Os11g18194;LOC_Os11g18366;LOC_Os11g35710	K15472+K14175+K00801+K15803+K15803+K15803+K15803+K15803+K15803+K15803+K15803+K15803+K19011+K14175+K15472+K19010+K19011+K19011+K19011
Nitrogen metabolism	ko00910	13	49	2014	14073	LOC_Os01g45274;LOC_Os01g55950;LOC_Os02g33030;LOC_Os02g53130;LOC_Os03g50490;LOC_Os03g58040;LOC_Os04g56400;LOC_Os05g48200;LOC_Os08g32750;LOC_Os08g32780;LOC_Os08g36480;LOC_Os08g36680;LOC_Os09g28910	K01673+K01455+K01674+K10534+K01915+K00261+K01915+K00264+K01674+K01674+K10534+K01674+K01673
Sulfur metabolism	ko00920	7	51	2014	14073	LOC_Os01g47690;LOC_Os01g68770;LOC_Os03g04140;LOC_Os05g45710;LOC_Os06g36880;LOC_Os07g37230;LOC_Os11g41650	K17725+K17285+K00640+K00640+K01738+K01082+K00860
Phenylpropanoid biosynthesis	ko00940	106	410	2014	14073	LOC_Os01g07770;LOC_Os01g15830;LOC_Os01g16450;LOC_Os01g18230;LOC_Os01g19020;LOC_Os01g22249;LOC_Os01g22352;LOC_Os01g28030;LOC_Os01g40860;LOC_Os01g40870;LOC_Os01g45110;LOC_Os01g45140;LOC_Os01g59819;LOC_Os01g59840;LOC_Os01g73200;LOC_Os02g06630;LOC_Os02g08100;LOC_Os02g09490;LOC_Os02g14170;LOC_Os02g14440;LOC_Os02g26810;LOC_Os02g41630;LOC_Os02g41670;LOC_Os02g41680;LOC_Os02g46970;LOC_Os02g57760;LOC_Os02g…	K00430+K00430+K00430+K22395+K00430+K00430+K00430+K00430+K12355+K12355+K23260+K23260+K01188+K01188+K00430+K00430+K01904+K00083+K00430+K00430+K00487+K13064+K10775+K10775+K01904+K13066+K00430+K01188+K00430+K00430+K00430+K00430+K00083+K23260+K23260+K01188+K01188+K05350+K05350+K13064+K10775+K13065+K00430+K13065+K00430+K00430+K01188+K01188+K01188+K00430+K00430+K00487+K01188+K00430+K23260+K09753+K00430+…
Flavonoid biosynthesis	ko00941	54	160	2014	14073	LOC_Os01g53330;LOC_Os01g53350;LOC_Os01g53430;LOC_Os01g53460;LOC_Os01g61610;LOC_Os02g21550;LOC_Os02g26810;LOC_Os03g18030;LOC_Os03g25150;LOC_Os03g60509;LOC_Os04g01140;LOC_Os04g09604;LOC_Os04g51990;LOC_Os04g52190;LOC_Os04g53860;LOC_Os04g56700;LOC_Os04g56910;LOC_Os05g25640;LOC_Os05g45080;LOC_Os05g45090;LOC_Os05g45120;LOC_Os05g45140;LOC_Os05g45170;LOC_Os05g45180;LOC_Os06g07914;LOC_Os06g07941;LOC_Os06g…	K22845+K22845+K22845+K22845+K05278+K05278+K00487+K05278+K13083+K01859+K23180+K22440+K13065+K01859+K08695+K00475+K13065+K00487+K22845+K22845+K22845+K22845+K22845+K22845+K05278+K05278+K05278+K05278+K13082+K22845+K22845+K22845+K00660+K00660+K13082+K13082+K13082+K13080+K13065+K05278+K13065+K09754+K09754+K05280+K13065+K13065+K01859+K01859+K13065+K00660+K00660+K13065+K01859+K01859
Isoflavonoid biosynthesis	ko00943	9	22	2014	14073	LOC_Os02g28170;LOC_Os02g28200;LOC_Os02g30080;LOC_Os02g30100;LOC_Os02g30110;LOC_Os03g55260;LOC_Os04g51660;LOC_Os06g05320;LOC_Os12g39310	K13264+K13264+K13260+K13260+K13260+K13260+K13264+K13264+K13260
Flavone and flavonol biosynthesis	ko00944	13	27	2014	14073	LOC_Os01g08110;LOC_Os02g28170;LOC_Os02g28200;LOC_Os03g25150;LOC_Os04g44240;LOC_Os04g44250;LOC_Os04g51660;LOC_Os06g05320;LOC_Os07g47550;LOC_Os10g16974;LOC_Os11g26920;LOC_Os11g26950;LOC_Os11g27370	K22771+K13264+K13264+K13083+K22771+K22771+K13264+K13264+K13080+K05280+K22772+K22772+K22772
Stilbenoid, diarylheptanoid and gingerol biosynthesis	ko00945	16	90	2014	14073	LOC_Os02g26810;LOC_Os04g11970;LOC_Os04g51990;LOC_Os04g56910;LOC_Os05g25640;LOC_Os07g28040;LOC_Os08g07730;LOC_Os09g37200;LOC_Os10g12050;LOC_Os10g12080;LOC_Os10g23310;LOC_Os10g23820;LOC_Os11g07960;LOC_Os11g19840;LOC_Os11g20160;LOC_Os11g42370	K00487+K16040+K13065+K13065+K00487+K16040+K13065+K13065+K09754+K09754+K13065+K13065+K13065+K16040+K16040+K13065
Isoquinoline alkaloid biosynthesis	ko00950	12	56	2014	14073	LOC_Os01g55540;LOC_Os01g56380;LOC_Os01g58100;LOC_Os02g19924;LOC_Os03g14730;LOC_Os03g32470;LOC_Os04g04950;LOC_Os06g23114;LOC_Os06g23684;LOC_Os08g43430;LOC_Os09g36550;LOC_Os11g42510	K14454+K01593+K00422+K00815+K22097+K14975+K00276+K00276+K00815+K22097+K00276+K00815
Tropane, piperidine and pyridine alkaloid biosynthesis	ko00960	9	291	2014	14073	LOC_Os01g55540;LOC_Os02g19924;LOC_Os04g04950;LOC_Os04g20070;LOC_Os06g23114;LOC_Os06g23684;LOC_Os09g36550;LOC_Os11g42510;Oryza_sativa_newGene_1335	K14454+K00815+K00276+K08081+K00276+K00815+K00276+K00815+K08081
Betalain biosynthesis	ko00965	3	29	2014	14073	LOC_Os01g56380;LOC_Os01g65680;LOC_Os01g65690	K01593+K15777+K15777
Glucosinolate biosynthesis	ko00966	8	61	2014	14073	LOC_Os01g32110;LOC_Os03g12890;LOC_Os03g41180;LOC_Os04g51840;LOC_Os06g10360;LOC_Os09g12190;LOC_Os09g25340;LOC_Os10g40200	K12153+K00826+K12153+K12153+K12153+K12153+K12153+K00826
Aminoacyl-tRNA biosynthesis	ko00970	15	215	2014	14073	LOC_Os01g08500;LOC_Os01g49330;LOC_Os01g50616;LOC_Os01g60810;LOC_Os01g72350;LOC_Os02g09100;LOC_Os05g32740;LOC_Os06g40510;LOC_Os07g10750;LOC_Os07g42520;LOC_Os08g38850;LOC_Os11g07830;LOC_Os11g10870;LOC_Os11g42500;LOC_Os11g42550	K22503+K00604+K02433+K01870+K01880+K01870+K22503+K02433+K22503+K01870+K02433+K01870+K01870+K01870+K01870
Biosynthesis of unsaturated fatty acids	ko01040	13	50	2014	14073	LOC_Os02g48560;LOC_Os03g53010;LOC_Os04g02620;LOC_Os04g20280;LOC_Os04g40730;LOC_Os05g07090;LOC_Os06g19540;LOC_Os06g19590;LOC_Os06g24704;LOC_Os07g23410;LOC_Os08g10010;LOC_Os08g30340;LOC_Os11g39220	K10256+K03921+K10251+K10703+K10251+K00232+K10251+K10251+K00232+K10256+K03921+K10703+K00232
Carbon metabolism	ko01200	100	379	2014	14073	LOC_Os01g02020;LOC_Os01g04200;LOC_Os01g09460;LOC_Os01g11054;LOC_Os01g51410;LOC_Os01g54030;LOC_Os01g55540;LOC_Os01g55950;LOC_Os01g58020;LOC_Os01g58380;LOC_Os01g61120;LOC_Os01g61380;LOC_Os01g62430;LOC_Os01g71320;LOC_Os02g02400;LOC_Os02g03240;LOC_Os02g05830;LOC_Os02g07260;LOC_Os02g07410;LOC_Os02g10070;LOC_Os02g13840;LOC_Os02g14770;LOC_Os02g40900;LOC_Os03g04140;LOC_Os03g04410;LOC_Os03g06200;LOC_Os03g…	K00626+K01810+K00844+K01595+K00281+K00029+K14454+K01455+K01601+K00074+K01595+K00026+K01803+K00844+K03781+K00030+K01602+K00927+K02437+K01647+K01647+K01595+K00025+K00640+K01681+K00831+K01610+K01913+K00873+K15633+K01006+K00873+K00261+K15919+K00615+K01895+K00850+K00850+K00030+K00036+K01638+K19269+K01803+K00025+K11517+K00605+K01803+K00232+K01006+K00600+K00927+K00850+K00640+K00627+K01689+K00161+K01810+…
2-Oxocarboxylic acid metabolism	ko01210	25	135	2014	14073	LOC_Os01g32110;LOC_Os01g48446;LOC_Os01g55540;LOC_Os02g03240;LOC_Os02g10070;LOC_Os02g13840;LOC_Os03g04410;LOC_Os03g12890;LOC_Os03g31690;LOC_Os03g41180;LOC_Os04g32010;LOC_Os04g40310;LOC_Os04g51840;LOC_Os05g49800;LOC_Os06g10360;LOC_Os06g10770;LOC_Os07g27780;LOC_Os08g09200;LOC_Os08g40110;LOC_Os09g03180;LOC_Os09g12190;LOC_Os09g25340;LOC_Os10g25130;LOC_Os10g40200;Oryza_sativa_newGene_2019	K12153+K00928+K14454+K00030+K01647+K01647+K01681+K00826+K14682+K12153+K01652+K00030+K12153+K00053+K12153+K14677+K00818+K01681+K14677+K00030+K12153+K12153+K00814+K00826+K00053
Fatty acid metabolism	ko01212	25	110	2014	14073	LOC_Os01g02020;LOC_Os01g48910;LOC_Os02g17390;LOC_Os02g48560;LOC_Os03g53010;LOC_Os04g02620;LOC_Os04g20280;LOC_Os04g36800;LOC_Os04g40730;LOC_Os05g04870;LOC_Os05g07090;LOC_Os06g05130;LOC_Os06g19540;LOC_Os06g19590;LOC_Os06g24704;LOC_Os07g07450;LOC_Os07g23410;LOC_Os07g42420;LOC_Os08g10010;LOC_Os08g30340;LOC_Os09g07830;LOC_Os10g31780;LOC_Os11g39220;LOC_Os12g01160;LOC_Os12g04990	K00626+K01897+K10527+K10256+K03921+K10251+K10703+K09458+K10251+K00059+K00232+K10781+K10251+K10251+K00232+K00059+K10256+K09458+K03921+K10703+K00626+K00059+K00232+K07512+K01897
Biosynthesis of amino acids	ko01230	77	349	2014	14073	LOC_Os01g27750;LOC_Os01g48446;LOC_Os01g55540;LOC_Os01g62430;LOC_Os01g62900;LOC_Os02g03240;LOC_Os02g07260;LOC_Os02g10070;LOC_Os02g13840;LOC_Os02g16630;LOC_Os02g57280;LOC_Os03g04140;LOC_Os03g04410;LOC_Os03g05800;LOC_Os03g06200;LOC_Os03g09910;LOC_Os03g12890;LOC_Os03g18130;LOC_Os03g20880;LOC_Os03g21260;LOC_Os03g29350;LOC_Os03g31690;LOC_Os03g46910;LOC_Os03g50490;LOC_Os03g50880;LOC_Os04g05010;LOC_Os04g…	K13832+K00928+K14454+K01803+K12657+K00030+K00927+K01647+K01647+K01817+K00611+K00640+K01681+K01657+K00831+K10206+K00826+K01953+K00873+K15633+K00789+K14682+K00873+K01915+K01658+K00611+K00615+K01652+K00850+K01609+K00850+K00030+K01803+K00891+K01915+K01803+K00789+K00600+K12657+K00927+K00850+K00640+K00264+K00053+K01689+K01620+K14677+K01738+K00948+K00058+K00927+K15227+K00818+K01626+K05359+K01623+K00134+…
ABC transporters	ko02010	34	1219	2014	14073	LOC_Os01g24010;LOC_Os01g24980;LOC_Os01g25010;LOC_Os01g42380;LOC_Os01g42410;LOC_Os01g50100;LOC_Os01g61940;LOC_Os01g68330;LOC_Os02g11760;LOC_Os02g17940;LOC_Os02g21340;LOC_Os03g04920;LOC_Os03g06600;LOC_Os03g17350;LOC_Os05g01700;LOC_Os05g04600;LOC_Os05g10730;LOC_Os05g31910;LOC_Os06g06440;LOC_Os06g36090;LOC_Os08g07010;LOC_Os08g29570;LOC_Os08g43120;LOC_Os08g45030;LOC_Os09g03939;LOC_Os09g16330;LOC_Os09g…	K08712+K05658+K05658+K08712+K08712+K05658+K05681+K05658+K08712+K05658+K08711+K05666+K05658+K05681+K05677+K05658+K05665+K05681+K05666+K08712+K05681+K08712+K08712+K05658+K05681+K08712+K08712+K05681+K05681+K05681+K05658+K05666+K05681+K08712
Ribosome biogenesis in eukaryotes	ko03008	13	149	2014	14073	LOC_Os01g51980;LOC_Os03g02070;LOC_Os03g10940;LOC_Os03g28270;LOC_Os03g41510;LOC_Os04g40560;LOC_Os04g45130;LOC_Os06g24920;LOC_Os06g39875;LOC_Os07g41190;LOC_Os08g01810;LOC_Os10g36200;LOC_Os12g20410	K14548+K11883+K03097+K14565+K14521+K14555+K11883+K14565+K07936+K14553+K14565+K11883+K14565
Ribosome	ko03010	28	399	2014	14073	LOC_Os01g54540;LOC_Os01g59060;LOC_Os01g59730;LOC_Os02g15900;LOC_Os02g32970;LOC_Os02g43600;LOC_Os02g45490;LOC_Os02g57670;LOC_Os02g58230;LOC_Os03g03020;LOC_Os03g15870;LOC_Os03g49710;LOC_Os03g54040;LOC_Os03g61260;LOC_Os04g16772;LOC_Os04g16812;LOC_Os04g16818;LOC_Os06g43900;LOC_Os06g46930;LOC_Os06g51530;LOC_Os07g31110;LOC_Os07g36090;LOC_Os08g08700;LOC_Os08g15306;LOC_Os09g02300;LOC_Os09g31031;LOC_Os10g…	K02871+K02914+K02908+K02888+K02952+K02884+K02953+K02939+K02934+K02867+K02926+K02952+K02933+K02881+K02965+K02892+K02965+K02916+K02895+K02918+K02927+K02902+K02927+K02887+K02953+K02927+K02954+K02976
RNA transport	ko03013	23	569	2014	14073	LOC_Os01g12660;LOC_Os01g44394;LOC_Os01g52160;LOC_Os01g73880;LOC_Os01g74490;LOC_Os03g17790;LOC_Os03g55660;LOC_Os03g60480;LOC_Os04g42600;LOC_Os04g49780;LOC_Os05g04700;LOC_Os05g16620;LOC_Os06g23440;LOC_Os06g39875;LOC_Os06g48350;LOC_Os11g02750;LOC_Os11g30270;LOC_Os12g02720;LOC_Os12g27780;LOC_Os12g31880;LOC_Os12g43380;LOC_Os12g43390;LOC_Os12g43490	K03231+K14298+K14292+K03259+K14292+K03260+K14307+K14292+K13126+K14300+K03260+K14300+K03236+K07936+K03262+K03239+K14300+K03239+K14300+K03243+K14297+K14297+K14297
mRNA surveillance pathway	ko03015	8	229	2014	14073	LOC_Os01g08310;LOC_Os02g48980;LOC_Os02g52140;LOC_Os03g19920;LOC_Os04g42600;LOC_Os05g31020;LOC_Os05g48150;LOC_Os07g48890	K11584+K11584+K14396+K14376+K13126+K03265+K11584+K14376
RNA degradation	ko03018	21	198	2014	14073	LOC_Os02g01280;LOC_Os02g31220;LOC_Os03g02260;LOC_Os03g64210;LOC_Os04g33450;LOC_Os04g39420;LOC_Os04g42600;LOC_Os04g58090;LOC_Os05g44922;LOC_Os06g04510;LOC_Os06g07790;LOC_Os07g07310;LOC_Os07g14580;LOC_Os08g42630;LOC_Os09g29210;LOC_Os09g29239;LOC_Os09g31486;LOC_Os09g38510;LOC_Os10g26570;LOC_Os10g40040;LOC_Os11g05650	K04077+K12617+K04043+K04077+K00850+K00850+K13126+K04077+K00850+K01689+K12598+K00962+K12611+K01689+K00850+K00850+K04043+K00850+K00850+K12600+K12611
RNA polymerase	ko03020	15	739	2014	14073	LOC_Os01g16160;LOC_Os01g26240;LOC_Os01g37410;LOC_Os01g58810;LOC_Os03g02500;LOC_Os03g21419;LOC_Os03g63124;LOC_Os04g02960;LOC_Os05g05860;LOC_Os08g03880;LOC_Os09g14500;LOC_Os11g17390;LOC_Os12g09260;LOC_Os12g31920;LOC_Os12g34770	K03006+K03006+K03006+K03006+K03006+K03006+K03006+K03006+K03006+K03006+K03006+K03006+K03006+K03006+K03006
DNA replication	ko03030	17	106	2014	14073	LOC_Os01g36390;LOC_Os01g64820;LOC_Os01g73070;LOC_Os02g30800;LOC_Os02g55410;LOC_Os03g11540;LOC_Os04g40050;LOC_Os04g48060;LOC_Os05g14590;LOC_Os05g29010;LOC_Os05g39850;LOC_Os07g22400;LOC_Os10g10750;LOC_Os10g11590;LOC_Os11g29380;LOC_Os12g13950;LOC_Os12g37400	K02212+K02320+K07466+K02324+K02209+K07466+K10744+K10755+K02542+K02684+K02541+K02685+K07466+K07466+K02540+K02321+K02210
Spliceosome	ko03040	42	381	2014	14073	LOC_Os01g12420;LOC_Os01g12430;LOC_Os01g17214;LOC_Os01g21420;LOC_Os01g47750;LOC_Os01g62290;LOC_Os01g65530;LOC_Os01g68460;LOC_Os01g68470;LOC_Os02g03040;LOC_Os02g32140;LOC_Os02g48340;LOC_Os02g51890;LOC_Os03g15890;LOC_Os03g16920;LOC_Os03g25770;LOC_Os03g49430;LOC_Os03g61990;LOC_Os04g32620;LOC_Os04g45170;LOC_Os04g52330;LOC_Os05g36100;LOC_Os05g38530;LOC_Os05g50610;LOC_Os06g29630;LOC_Os06g49390;LOC_Os07g…	K03283+K03283+K12818+K12890+K12836+K03283+K12831+K03283+K03283+K12893+K12900+K12741+K12741+K12897+K03283+K12900+K12817+K12885+K12900+K03283+K12842+K12900+K03283+K12835+K03283+K12818+K12835+K12900+K12733+K12836+K03283+K11093+K12818+K12818+K12818+K12900+K12835+K11094+K12818+K12818+K12823+K12818
Proteasome	ko03050	9	85	2014	14073	LOC_Os01g40330;LOC_Os02g21970;LOC_Os03g17810;LOC_Os04g47480;LOC_Os05g03160;LOC_Os07g40040;LOC_Os08g41730;LOC_Os09g14590;LOC_Os10g41310	K03029+K03063+K02725+K03029+K02725+K03038+K02732+K11599+K03029
Protein export	ko03060	7	111	2014	14073	LOC_Os01g07700;LOC_Os01g56180;LOC_Os03g11440;LOC_Os03g18910;LOC_Os05g23260;LOC_Os05g43390;LOC_Os07g49080	K09648+K03100+K10956+K10956+K13280+K03106+K10956
Base excision repair	ko03410	10	82	2014	14073	LOC_Os01g58550;LOC_Os02g30800;LOC_Os02g32860;LOC_Os02g53530;LOC_Os03g57260;LOC_Os04g40900;LOC_Os06g44050;LOC_Os06g51220;LOC_Os08g38170;LOC_Os09g25290	K01246+K02324+K10798+K10773+K10569+K03648+K01246+K10802+K01246+K01246
Nucleotide excision repair	ko03420	8	129	2014	14073	LOC_Os01g73070;LOC_Os02g30800;LOC_Os03g11540;LOC_Os04g48060;LOC_Os04g51410;LOC_Os04g56309;LOC_Os10g10750;LOC_Os10g11590	K07466+K02324+K07466+K10755+K10839+K10839+K07466+K07466
Mismatch repair	ko03430	6	92	2014	14073	LOC_Os01g73070;LOC_Os02g08330;LOC_Os03g11540;LOC_Os04g48060;LOC_Os10g10750;LOC_Os10g11590	K07466+K07456+K07466+K10755+K07466+K07466
Homologous recombination	ko03440	21	160	2014	14073	LOC_Os01g07110;LOC_Os01g58114;LOC_Os01g62260;LOC_Os01g71690;LOC_Os01g73070;LOC_Os03g06920;LOC_Os03g11540;LOC_Os03g14030;LOC_Os03g14050;LOC_Os03g19190;LOC_Os03g45960;LOC_Os03g46060;LOC_Os03g46070;LOC_Os04g55500;LOC_Os06g28780;LOC_Os06g50240;LOC_Os07g49010;LOC_Os10g05660;LOC_Os10g10750;LOC_Os10g11590;LOC_Os12g38120	K08775+K10875+K12173+K03553+K07466+K10875+K07466+K12173+K12173+K10728+K12173+K12173+K12173+K10882+K03165+K12173+K10728+K12173+K07466+K07466+K12173
Non-homologous end-joining	ko03450	1	9	2014	14073	LOC_Os03g53000	K10886
MAPK signaling pathway - plant	ko04016	144	619	2014	14073	LOC_Os01g02350;LOC_Os01g02400;LOC_Os01g02570;LOC_Os01g02600;LOC_Os01g04580;LOC_Os01g09080;LOC_Os01g10710;LOC_Os01g12410;LOC_Os01g18400;LOC_Os01g25820;LOC_Os01g29469;LOC_Os01g36790;LOC_Os01g40094;LOC_Os01g50370;LOC_Os01g50400;LOC_Os01g50410;LOC_Os01g50420;LOC_Os01g51430;LOC_Os01g59570;LOC_Os01g61880;LOC_Os01g62760;LOC_Os01g65010;LOC_Os01g65060;LOC_Os01g66680;LOC_Os02g02400;LOC_Os02g05730;LOC_Os02g…	K13416+K13416+K13416+K13416+K13416+K13424+K13416+K13416+K20547+K13447+K20551+K13416+K14497+K20716+K20716+K20716+K20716+K20726+K16224+K13447+K14497+K13416+K13416+K13416+K03781+K16224+K17686+K14515+K13425+K13449+K13413+K13416+K20558+K13424+K20718+K14509+K20547+K13422+K20604+K14497+K14498+K13414+K20725+K13420+K14516+K13420+K13416+K13416+K13420+K13422+K13422+K13420+K20725+K13416+K13416+K13416+K20772+…
Phosphatidylinositol signaling system	ko04070	28	173	2014	14073	LOC_Os01g51890;LOC_Os01g65330;LOC_Os02g26720;LOC_Os02g32370;LOC_Os02g49870;LOC_Os02g54650;LOC_Os02g58270;LOC_Os03g02860;LOC_Os03g07600;LOC_Os03g16390;LOC_Os03g24160;LOC_Os03g42810;LOC_Os03g51610;LOC_Os04g56570;LOC_Os04g59540;LOC_Os05g03610;LOC_Os05g45900;LOC_Os06g17290;LOC_Os06g35060;LOC_Os07g28610;LOC_Os07g42730;LOC_Os07g43800;LOC_Os07g46490;LOC_Os07g48780;LOC_Os08g02450;LOC_Os09g15950;LOC_Os11g…	K20279+K18081+K00913+K00915+K01092+K00901+K00901+K18081+K10047+K18081+K00889+K20279+K00913+K10572+K00921+K05857+K20279+K13711+K18081+K01092+K02183+K02183+K00889+K02183+K19801+K00889+K00889+K18081
Plant hormone signal transduction	ko04075	195	900	2014	14073	LOC_Os01g02350;LOC_Os01g02400;LOC_Os01g02570;LOC_Os01g02600;LOC_Os01g04230;LOC_Os01g04580;LOC_Os01g06220;LOC_Os01g06560;LOC_Os01g08320;LOC_Os01g09450;LOC_Os01g09800;LOC_Os01g10710;LOC_Os01g12160;LOC_Os01g12410;LOC_Os01g13030;LOC_Os01g18360;LOC_Os01g19160;LOC_Os01g33110;LOC_Os01g36790;LOC_Os01g38610;LOC_Os01g40094;LOC_Os01g45860;LOC_Os01g48444;LOC_Os01g52050;LOC_Os01g52290;LOC_Os01g54990;LOC_Os01g…	K13416+K13416+K13416+K13416+K13415+K13416+K14493+K14431+K14484+K14484+K14508+K13416+K14487+K13416+K14484+K14484+K13415+K13415+K13416+K12126+K14497+K14494+K14484+K13415+K14489+K14486+K14487+K14488+K14497+K13946+K14432+K13416+K13416+K14431+K13416+K13415+K14486+K14494+K14491+K13415+K14491+K14491+K14515+K14484+K13415+K13449+K13415+K14492+K12126+K13413+K14486+K13416+K13415+K14494+K13415+K14484+K14484+…
Ubiquitin mediated proteolysis	ko04120	37	286	2014	14073	LOC_Os01g03180;LOC_Os01g13280;LOC_Os01g48610;LOC_Os01g48620;LOC_Os01g52630;LOC_Os01g56990;LOC_Os01g62810;LOC_Os01g65920;LOC_Os02g06640;LOC_Os02g16040;LOC_Os02g34410;LOC_Os02g49950;LOC_Os02g50460;LOC_Os03g05270;LOC_Os03g13010;LOC_Os03g22680;LOC_Os03g24040;LOC_Os04g35680;LOC_Os04g48380;LOC_Os05g01610;LOC_Os05g33000;LOC_Os05g36360;LOC_Os05g38270;LOC_Os05g38830;LOC_Os05g50360;LOC_Os06g30970;LOC_Os06g…	K04506+K10581+K10581+K10581+K10615+K10614+K10615+K03875+K08770+K06689+K10260+K10260+K10260+K10144+K10260+K10144+K04506+K10260+K03363+K10615+K10604+K10260+K10615+K10590+K03357+K06689+K10583+K02927+K03869+K02927+K10260+K03354+K03094+K10579+K10260+K02927+K10144
Sulfur relay system	ko04122	2	14	2014	14073	LOC_Os02g56050;LOC_Os02g56080	K11996+K11996
SNARE interactions in vesicular transport	ko04130	2	51	2014	14073	LOC_Os01g73300;LOC_Os08g01920	K08516+K08486
Autophagy - other	ko04136	3	53	2014	14073	LOC_Os01g42850;LOC_Os02g43040;LOC_Os07g32800	K08337+K08331+K08341
Protein processing in endoplasmic reticulum	ko04141	46	421	2014	14073	LOC_Os01g04350;LOC_Os01g04370;LOC_Os01g12420;LOC_Os01g12430;LOC_Os01g15010;LOC_Os01g50700;LOC_Os01g56070;LOC_Os01g62290;LOC_Os01g68460;LOC_Os01g68470;LOC_Os02g10710;LOC_Os02g16040;LOC_Os02g35820;LOC_Os02g52150;LOC_Os02g54140;LOC_Os03g06170;LOC_Os03g11440;LOC_Os03g15960;LOC_Os03g16020;LOC_Os03g16920;LOC_Os03g18910;LOC_Os03g61670;LOC_Os04g26870;LOC_Os04g26920;LOC_Os04g27060;LOC_Os04g41510;LOC_Os04g…	K13993+K13993+K03283+K03283+K07953+K09503+K10666+K03283+K03283+K03283+K13993+K06689+K16196+K13993+K13993+K13993+K10956+K13993+K13993+K03283+K10956+K08057+K01456+K01456+K01456+K16196+K16196+K03283+K10839+K10839+K03283+K08057+K10661+K13993+K13993+K03283+K06689+K14007+K13993+K10956+K04079+K03094+K03283+K13993+K09487+K16196
Endocytosis	ko04144	44	325	2014	14073	LOC_Os01g12420;LOC_Os01g12430;LOC_Os01g16030;LOC_Os01g20860;LOC_Os01g46580;LOC_Os01g53240;LOC_Os01g62290;LOC_Os01g68460;LOC_Os01g68470;LOC_Os01g72230;LOC_Os02g03610;LOC_Os03g16920;LOC_Os03g24160;LOC_Os03g41675;LOC_Os03g50210;LOC_Os03g55850;LOC_Os04g43290;LOC_Os04g45170;LOC_Os04g47420;LOC_Os04g57350;LOC_Os05g07880;LOC_Os05g12410;LOC_Os05g12640;LOC_Os05g29050;LOC_Os05g38530;LOC_Os05g44050;LOC_Os05g…	K03283+K03283+K07937+K01115+K05758+K12472+K03283+K03283+K03283+K12486+K07937+K03283+K00889+K18443+K19476+K12189+K05758+K03283+K19476+K12483+K01115+K12472+K12472+K01115+K03283+K07897+K07897+K03283+K07904+K07897+K01115+K01115+K07904+K07901+K00889+K07904+K12486+K00889+K07897+K01115+K03283+K07904+K12194+K00889
Phagosome	ko04145	30	111	2014	14073	LOC_Os01g51380;LOC_Os01g59150;LOC_Os02g02730;LOC_Os02g02840;LOC_Os02g47320;LOC_Os03g01530;LOC_Os03g11440;LOC_Os03g14690;LOC_Os03g18910;LOC_Os03g45920;LOC_Os03g51600;LOC_Os03g61670;LOC_Os04g55040;LOC_Os04g59540;LOC_Os05g34170;LOC_Os05g43170;LOC_Os05g44050;LOC_Os05g46000;LOC_Os05g51530;LOC_Os06g12790;LOC_Os06g37180;LOC_Os06g38320;LOC_Os06g45120;LOC_Os07g36465;LOC_Os07g36470;LOC_Os07g49080;LOC_Os09g…	K02147+K07375+K07374+K04392+K02152+K07375+K10956+K02154+K10956+K07375+K07374+K08057+K02149+K00921+K07375+K08057+K07897+K07897+K02148+K04392+K02147+K07897+K02145+K02144+K02144+K10956+K07897+K02154+K02155+K02155
Peroxisome	ko04146	31	147	2014	14073	LOC_Os01g16350;LOC_Os01g48910;LOC_Os01g59750;LOC_Os01g70090;LOC_Os01g70160;LOC_Os02g02400;LOC_Os02g19650;LOC_Os03g07140;LOC_Os03g31550;LOC_Os03g61360;LOC_Os04g28520;LOC_Os04g28620;LOC_Os04g53210;LOC_Os05g01700;LOC_Os05g07090;LOC_Os05g25850;LOC_Os05g32630;LOC_Os05g46460;LOC_Os06g24704;LOC_Os06g51150;LOC_Os07g46990;LOC_Os08g20200;LOC_Os08g43230;LOC_Os08g44360;LOC_Os09g32290;LOC_Os09g39410;LOC_Os10g…	K01640+K01897+K13342+K12663+K04564+K03781+K08726+K13356+K00106+K08726+K13356+K13356+K11517+K05677+K00232+K04564+K13354+K08726+K00232+K03781+K04565+K13356+K03781+K13356+K00306+K13356+K08726+K13347+K00232+K01897+K00306
Plant-pathogen interaction	ko04626	258	1424	2014	14073	LOC_Os01g02350;LOC_Os01g02400;LOC_Os01g02570;LOC_Os01g02600;LOC_Os01g02750;LOC_Os01g02770;LOC_Os01g02780;LOC_Os01g04020;LOC_Os01g04580;LOC_Os01g06890;LOC_Os01g09080;LOC_Os01g09100;LOC_Os01g10710;LOC_Os01g12410;LOC_Os01g20880;LOC_Os01g24820;LOC_Os01g25820;LOC_Os01g32120;LOC_Os01g32660;LOC_Os01g36790;LOC_Os01g40260;LOC_Os01g41750;LOC_Os01g43410;LOC_Os01g46800;LOC_Os01g47370;LOC_Os01g47900;LOC_Os01g…	K13416+K13416+K13416+K13416+K13430+K13430+K13459+K13434+K13416+K13466+K13424+K18835+K13416+K13416+K13436+K13457+K13447+K13448+K04368+K13416+K18834+K13466+K13412+K13459+K15397+K13459+K13436+K13433+K13435+K05391+K13457+K16224+K13430+K13459+K13459+K13416+K13416+K13416+K18878+K13448+K13412+K16224+K13456+K13457+K13448+K13437+K13466+K13425+K01373+K13449+K18875+K13456+K13457+K13459+K13428+K13413+K13416+…
Circadian rhythm - plant	ko04712	35	128	2014	14073	LOC_Os01g15900;LOC_Os01g17000;LOC_Os01g38610;LOC_Os02g08150;LOC_Os02g39140;LOC_Os02g39710;LOC_Os02g45670;LOC_Os02g46030;LOC_Os02g51280;LOC_Os03g10940;LOC_Os03g50310;LOC_Os04g49450;LOC_Os05g04740;LOC_Os06g01670;LOC_Os06g06900;LOC_Os06g12230;LOC_Os06g15330;LOC_Os06g35940;LOC_Os06g45840;LOC_Os06g51260;LOC_Os07g34190;LOC_Os07g34260;LOC_Os07g49460;LOC_Os08g06110;LOC_Os08g13360;LOC_Os08g36740;LOC_Os08g…	K16222+K16222+K12126+K12135+K12126+K12135+K12133+K12133+K16221+K03097+K12135+K12133+K12126+K12133+K12126+K16221+K12135+K16223+K12133+K12133+K00660+K00660+K12129+K12133+K12115+K12126+K16221+K12135+K16222+K16222+K12126+K12135+K16221+K00660+K00660

## Sheet: I0-I48
Table S8 Statistical analysis of DEGs in KEGG pathway for comparisons of different groups for HH11 and IR29.
#Pathway	ko_ID	DEgene	gene	DEgene_all	gene_all	Gene_id	KOs
Glycolysis / Gluconeogenesis	ko00010	56	204	2025	14073	LOC_Os01g04200;LOC_Os01g06660;LOC_Os01g09460;LOC_Os01g09570;LOC_Os01g62430;LOC_Os01g62870;LOC_Os01g71320;LOC_Os02g01510;LOC_Os02g07260;LOC_Os02g07490;LOC_Os02g38920;LOC_Os02g49720;LOC_Os03g15050;LOC_Os03g18220;LOC_Os03g19250;LOC_Os03g21260;LOC_Os03g31750;LOC_Os03g50480;LOC_Os03g60370;LOC_Os04g31350;LOC_Os04g33450;LOC_Os04g38540;LOC_Os04g39420;LOC_Os04g44870;LOC_Os04g58570;LOC_Os05g06750;LOC_Os05g…	K01810+K01568+K00844+K00850+K01803+K00002+K00844+K00016+K00927+K00134+K00134+K00128+K01610+K01568+K01913+K15633+K01006+K01835+K03103+K01689+K00850+K01785+K00850+K01803+K01803+K00382+K01006+K00002+K03841+K01568+K00002+K00927+K00850+K00627+K01689+K00161+K01810+K03841+K00927+K01623+K00134+K01792+K00131+K01689+K14085+K00850+K01785+K01610+K00850+K00927+K00873+K15634+K18857+K18857+K00873+K15634
Citrate cycle (TCA cycle)	ko00020	12	80	2025	14073	LOC_Os02g03240;LOC_Os02g10070;LOC_Os02g40900;LOC_Os03g04410;LOC_Os03g15050;LOC_Os04g40310;LOC_Os05g06750;LOC_Os06g01630;LOC_Os06g13720;LOC_Os08g02640;LOC_Os10g13700;LOC_Os12g43630	K00030+K01647+K00025+K01681+K01610+K00030+K00382+K00627+K00161+K00235+K01610+K00026
Pentose phosphate pathway	ko00030	15	78	2025	14073	LOC_Os01g04200;LOC_Os01g09570;LOC_Os03g50480;LOC_Os04g19740;LOC_Os04g33450;LOC_Os04g39420;LOC_Os05g39000;LOC_Os05g44922;LOC_Os06g14510;LOC_Os06g45370;LOC_Os08g02700;LOC_Os08g05830;LOC_Os08g34210;LOC_Os09g29210;LOC_Os10g26570	K01810+K00850+K01835+K00615+K00850+K00850+K03841+K00850+K01810+K03841+K01623+K00616+K00131+K00850+K00850
Pentose and glucuronate interconversions	ko00040	29	229	2025	14073	LOC_Os01g20980;LOC_Os01g57854;LOC_Os01g58500;LOC_Os01g62870;LOC_Os01g66710;LOC_Os01g72380;LOC_Os02g43300;LOC_Os02g54030;LOC_Os03g18860;LOC_Os04g05050;LOC_Os04g07110;LOC_Os05g38230;LOC_Os05g39690;LOC_Os05g46510;LOC_Os05g46520;LOC_Os05g50260;LOC_Os06g06080;LOC_Os07g41650;LOC_Os07g47290;LOC_Os08g04810;LOC_Os08g16050;LOC_Os08g43190;LOC_Os09g31270;LOC_Os10g11310;LOC_Os10g26680;LOC_Os10g39570;LOC_Os11g…	K01051+K01051+K01728+K00002+K01184+K01728+K01051+K01184+K01051+K01728+K01728+K00002+K00002+K01213+K01213+K01184+K01805+K01051+K01805+K01805+K01184+K00008+K01184+K01728+K01051+K01728+K01728+K00012+K01728
Fructose and mannose metabolism	ko00051	30	103	2025	14073	LOC_Os01g03710;LOC_Os01g09460;LOC_Os01g09570;LOC_Os01g47400;LOC_Os01g54300;LOC_Os01g62430;LOC_Os01g71320;LOC_Os03g02410;LOC_Os03g18310;LOC_Os03g61270;LOC_Os03g61280;LOC_Os04g33450;LOC_Os04g39420;LOC_Os04g44870;LOC_Os04g58570;LOC_Os05g06500;LOC_Os05g07130;LOC_Os05g25480;LOC_Os05g39000;LOC_Os05g44922;LOC_Os06g06080;LOC_Os06g44260;LOC_Os06g45370;LOC_Os07g47290;LOC_Os08g02700;LOC_Os08g04810;LOC_Os08g…	K01809+K00844+K00850+K19355+K19355+K01803+K00844+K05305+K01103+K19355+K19355+K00850+K00850+K01803+K01803+K00847+K01103+K19355+K03841+K00850+K01805+K02377+K03841+K01805+K01623+K01805+K00008+K00850+K00850+K01809
Galactose metabolism	ko00052	34	178	2025	14073	LOC_Os01g07530;LOC_Os01g09460;LOC_Os01g09570;LOC_Os01g71320;LOC_Os02g12730;LOC_Os02g33110;LOC_Os03g15020;LOC_Os03g50480;LOC_Os03g59430;LOC_Os04g33450;LOC_Os04g38540;LOC_Os04g39420;LOC_Os04g40520;LOC_Os04g42650;LOC_Os04g56930;LOC_Os05g08890;LOC_Os05g44922;LOC_Os05g51670;LOC_Os06g46340;LOC_Os07g10840;LOC_Os07g48160;LOC_Os07g48830;LOC_Os08g25030;LOC_Os08g28730;LOC_Os08g38710;LOC_Os09g29210;LOC_Os09g…	K06617+K00844+K00850+K00844+K12309+K01193+K12309+K01835+K06617+K00850+K01785+K00850+K06617+K01193+K01193+K01193+K00850+K01784+K01187+K06617+K07407+K18819+K01193+K01784+K06617+K00850+K01784+K01785+K00850+K12309+K07407+K07407+K01193+K01193
Ascorbate and aldarate metabolism	ko00053	20	118	2025	14073	LOC_Os02g49720;LOC_Os03g07600;LOC_Os04g29090;LOC_Os04g35520;LOC_Os04g51300;LOC_Os05g02530;LOC_Os06g36560;LOC_Os06g37080;LOC_Os07g39630;LOC_Os07g49400;LOC_Os08g41090;LOC_Os08g44340;LOC_Os09g20090;LOC_Os09g26880;LOC_Os09g36750;LOC_Os09g39380;LOC_Os10g03780;LOC_Os10g36390;LOC_Os12g08810;LOC_Os12g25690	K00128+K10047+K00103+K00434+K00434+K21888+K00469+K00423+K10047+K00434+K00434+K08232+K00423+K14085+K00434+K08232+K00423+K00423+K14190+K00012
Fatty acid biosynthesis	ko00061	10	63	2025	14073	LOC_Os01g48910;LOC_Os02g43090;LOC_Os03g30950;LOC_Os03g53010;LOC_Os05g04870;LOC_Os06g05130;LOC_Os07g42420;LOC_Os08g10010;LOC_Os10g31780;LOC_Os12g04990	K01897+K10781+K03921+K03921+K00059+K10781+K09458+K03921+K00059+K01897
Fatty acid elongation	ko00062	13	228	2025	14073	LOC_Os01g47370;LOC_Os02g47744;LOC_Os03g06700;LOC_Os03g06705;LOC_Os03g26530;LOC_Os03g53750;LOC_Os04g20280;LOC_Os04g40730;LOC_Os05g49240;LOC_Os05g49900;LOC_Os05g50340;LOC_Os06g14810;LOC_Os06g19590	K15397+K15397+K15397+K15397+K15397+K15397+K10703+K10251+K15397+K15397+K15397+K15397+K10251
Fatty acid degradation	ko00071	16	67	2025	14073	LOC_Os01g02020;LOC_Os01g48910;LOC_Os02g17390;LOC_Os02g49720;LOC_Os05g07090;LOC_Os05g45300;LOC_Os06g03930;LOC_Os06g24704;LOC_Os09g07830;LOC_Os09g26880;LOC_Os10g38090;LOC_Os10g38110;LOC_Os11g10480;LOC_Os11g10520;LOC_Os11g39220;LOC_Os12g04990	K00626+K01897+K10527+K00128+K00232+K07517+K20495+K00232+K00626+K14085+K20495+K20495+K18857+K18857+K00232+K01897
Synthesis and degradation of ketone bodies	ko00072	4	12	2025	14073	LOC_Os01g02020;LOC_Os01g16350;LOC_Os09g07830;LOC_Os09g34960	K00626+K01640+K00626+K01641
Cutin, suberine and wax biosynthesis	ko00073	25	90	2025	14073	LOC_Os01g08810;LOC_Os01g28474;LOC_Os01g48874;LOC_Os01g59000;LOC_Os01g59020;LOC_Os01g72260;LOC_Os01g72270;LOC_Os02g40784;LOC_Os03g04660;LOC_Os03g04680;LOC_Os03g07140;LOC_Os04g28520;LOC_Os04g33370;LOC_Os04g43170;LOC_Os04g43200;LOC_Os06g03930;LOC_Os06g14324;LOC_Os08g16260;LOC_Os08g20200;LOC_Os08g44360;LOC_Os09g39410;LOC_Os10g38090;LOC_Os10g38110;LOC_Os11g31090;LOC_Os12g04110	K15405+K15400+K15406+K13407+K20769+K20769+K20769+K15404+K15402+K15402+K13356+K13356+K21995+K17991+K17991+K20495+K17991+K15405+K13356+K13356+K13356+K20495+K20495+K15400+K13407
Steroid biosynthesis	ko00100	10	52	2025	14073	LOC_Os01g11270;LOC_Os01g11340;LOC_Os02g02230;LOC_Os03g01820;LOC_Os03g29150;LOC_Os03g59040;LOC_Os05g12040;LOC_Os07g10600;LOC_Os11g32240;LOC_Os11g48020	K09832+K09832+K05917+K14423+K23558+K00801+K05917+K00559+K05917+K14424
Ubiquinone and other terpenoid-quinone biosynthesis	ko00130	13	81	2025	14073	LOC_Os01g67550;LOC_Os02g07160;LOC_Os02g08100;LOC_Os02g19924;LOC_Os03g62260;LOC_Os05g25640;LOC_Os06g23684;LOC_Os06g43800;LOC_Os07g08200;LOC_Os07g17970;LOC_Os08g14760;LOC_Os08g34790;LOC_Os11g42510	K06126+K00457+K01904+K00815+K06126+K00487+K00815+K23095+K12502+K01904+K01904+K01904+K00815
Oxidative phosphorylation	ko00190	49	211	2025	14073	LOC_Os01g42430;LOC_Os01g46980;LOC_Os01g51380;LOC_Os01g58022;LOC_Os01g58024;LOC_Os01g64670;LOC_Os01g73130;LOC_Os02g03320;LOC_Os02g07870;LOC_Os02g32120;LOC_Os02g47320;LOC_Os02g47600;LOC_Os02g55134;LOC_Os02g57854;LOC_Os03g14690;LOC_Os03g20020;LOC_Os03g48310;LOC_Os03g55874;LOC_Os04g16740;LOC_Os04g33490;LOC_Os04g51270;LOC_Os04g55040;LOC_Os04g56540;LOC_Os05g02310;LOC_Os05g51530;LOC_Os06g37180;LOC_Os06g…	K03661+K02150+K02147+K05582+K05581+K01507+K02155+K03884+K02145+K00411+K02152+K01507+K02260+K02151+K02154+K03884+K01535+K02112+K02111+K03884+K02152+K02149+K02153+K01507+K02148+K02147+K02145+K05575+K00417+K02144+K02144+K03937+K02267+K00235+K02135+K02154+K02108+K05577+K05574+K02108+K11352+K00416+K02155+K02155+K02112+K05582+K02256+K02109+K02128
Photosynthesis	ko00195	24	189	2025	14073	LOC_Os01g01160;LOC_Os01g57945;LOC_Os02g24596;LOC_Os03g55874;LOC_Os04g16740;LOC_Os04g59440;LOC_Os05g01675;LOC_Os05g37140;LOC_Os06g01850;LOC_Os06g39708;LOC_Os07g05360;LOC_Os07g05365;LOC_Os07g05400;LOC_Os07g36080;LOC_Os08g02630;LOC_Os08g35420;LOC_Os09g04680;LOC_Os10g21212;LOC_Os10g21236;LOC_Os10g38229;LOC_Os10g38234;LOC_Os10g38276;LOC_Os12g10570;LOC_Os12g34018	K02634+K02704+K02634+K02112+K02111+K03542+K02689+K02639+K02641+K02704+K03541+K03541+K02641+K08901+K02723+K02703+K02704+K02705+K02108+K02689+K02690+K02108+K02112+K02109
Photosynthesis - antenna proteins	ko00196	3	14	2025	14073	LOC_Os01g52240;LOC_Os09g12540;LOC_Os09g17740	K08912+K14172+K08912
Arginine biosynthesis	ko00220	13	48	2025	14073	LOC_Os01g55540;LOC_Os02g57280;LOC_Os03g17120;LOC_Os03g31690;LOC_Os03g50490;LOC_Os03g58040;LOC_Os04g05010;LOC_Os06g10770;LOC_Os07g01760;LOC_Os07g27780;LOC_Os08g40110;LOC_Os09g19980;LOC_Os10g25130	K14454+K00611+K00620+K14682+K01915+K00261+K00611+K14677+K14272+K00818+K14677+K13427+K00814
Purine metabolism	ko00230	28	297	2025	14073	LOC_Os01g14810;LOC_Os02g13910;LOC_Os02g40010;LOC_Os03g17200;LOC_Os03g19930;LOC_Os03g31550;LOC_Os03g50480;LOC_Os03g56310;LOC_Os04g42520;LOC_Os04g43750;LOC_Os04g58390;LOC_Os05g35580;LOC_Os07g49270;LOC_Os08g01530;LOC_Os08g01770;LOC_Os08g33850;LOC_Os08g39760;LOC_Os09g27050;LOC_Os09g38040;LOC_Os10g42100;LOC_Os11g03230;LOC_Os11g10980;LOC_Os11g25260;LOC_Os11g25330;LOC_Os12g06800;LOC_Os12g13120;LOC_Os12g…	K01081+K01768+K00759+K01513+K01756+K00106+K01835+K01081+K00759+K00856+K01466+K00764+K01490+K01510+K00939+K01510+K01768+K00951+K18453+K00873+K14641+K00873+K14641+K14641+K00940+K01522+K00939+K18151
Caffeine metabolism	ko00232	1	2	2025	14073	LOC_Os03g31550	K00106
Pyrimidine metabolism	ko00240	20	103	2025	14073	LOC_Os01g14810;LOC_Os01g46570;LOC_Os01g51540;LOC_Os01g72250;LOC_Os02g50350;LOC_Os03g17200;LOC_Os03g31170;LOC_Os03g56310;LOC_Os05g33630;LOC_Os07g30170;LOC_Os08g01530;LOC_Os08g15030;LOC_Os08g33850;LOC_Os08g44370;LOC_Os11g03230;LOC_Os11g25260;LOC_Os11g25330;LOC_Os12g06800;LOC_Os12g26060;LOC_Os12g36950	K01081+K01937+K01489+K13421+K00207+K01513+K01240+K01081+K01240+K01431+K01510+K00609+K01510+K01240+K14641+K14641+K14641+K00940+K13998+K01937
Alanine, aspartate and glutamate metabolism	ko00250	15	154	2025	14073	LOC_Os01g55540;LOC_Os02g02210;LOC_Os03g18130;LOC_Os03g19930;LOC_Os03g50490;LOC_Os03g58040;LOC_Os04g52440;LOC_Os04g52450;LOC_Os04g55710;LOC_Os05g35580;LOC_Os05g39770;LOC_Os05g48200;LOC_Os07g01760;LOC_Os08g15030;LOC_Os10g25130	K14454+K16871+K01953+K01756+K01915+K00261+K16871+K16871+K13051+K00764+K00827+K00264+K14272+K00609+K00814
Glycine, serine and threonine metabolism	ko00260	24	113	2025	14073	LOC_Os01g48446;LOC_Os03g06200;LOC_Os03g21260;LOC_Os04g01650;LOC_Os04g04950;LOC_Os04g53230;LOC_Os04g55720;LOC_Os05g06750;LOC_Os05g35440;LOC_Os05g39770;LOC_Os06g04630;LOC_Os06g23114;LOC_Os06g40940;LOC_Os06g44460;LOC_Os06g44500;LOC_Os07g01760;LOC_Os08g04180;LOC_Os09g12290;LOC_Os09g26880;LOC_Os09g32290;LOC_Os10g37180;LOC_Os11g04300;LOC_Os12g04120;LOC_Os12g35890	K00928+K00831+K15633+K15919+K00276+K00605+K00058+K00382+K00600+K00827+K01620+K00276+K00281+K00058+K00058+K14272+K01696+K12524+K14085+K00306+K02437+K15634+K15634+K00306
Monobactam biosynthesis	ko00261	2	19	2025	14073	LOC_Os01g48446;LOC_Os09g12290	K00928+K12524
Cysteine and methionine metabolism	ko00270	43	185	2025	14073	LOC_Os01g09700;LOC_Os01g18640;LOC_Os01g39860;LOC_Os01g48446;LOC_Os01g55540;LOC_Os02g01510;LOC_Os02g15550;LOC_Os02g19924;LOC_Os02g39790;LOC_Os02g40900;LOC_Os02g53180;LOC_Os03g04140;LOC_Os03g06200;LOC_Os03g10050;LOC_Os03g12110;LOC_Os03g12890;LOC_Os03g29350;LOC_Os04g55720;LOC_Os05g04510;LOC_Os05g05670;LOC_Os05g38800;LOC_Os05g39770;LOC_Os05g45710;LOC_Os06g05690;LOC_Os06g23684;LOC_Os06g36880;LOC_Os06g…	K01762+K22207+K05933+K00928+K14454+K00016+K00797+K00815+K01611+K00025+K05933+K00640+K00831+K00640+K00547+K00826+K00789+K00058+K00789+K05933+K17398+K00827+K00640+K01738+K00815+K01738+K00058+K00058+K00789+K22846+K12524+K05933+K05933+K00558+K08967+K01761+K00826+K01251+K00815+K21456+K00549+K00026+K01760
Valine, leucine and isoleucine degradation	ko00280	17	90	2025	14073	LOC_Os01g02020;LOC_Os01g16350;LOC_Os02g43720;LOC_Os02g49720;LOC_Os02g52040;LOC_Os03g12890;LOC_Os05g06750;LOC_Os05g39770;LOC_Os05g44290;LOC_Os05g49070;LOC_Os06g11660;LOC_Os08g32850;LOC_Os09g07830;LOC_Os09g26880;LOC_Os09g34960;LOC_Os10g40200;LOC_Os12g08260	K00626+K01640+K05607+K00128+K00020+K00826+K00382+K00827+K01968+K00020+K00020+K01969+K00626+K14085+K01641+K00826+K00166
Valine, leucine and isoleucine biosynthesis	ko00290	3	27	2025	14073	LOC_Os03g12890;LOC_Os04g32010;LOC_Os10g40200	K00826+K01652+K00826
Lysine biosynthesis	ko00300	3	24	2025	14073	LOC_Os01g48446;LOC_Os03g09910;LOC_Os09g12290	K00928+K10206+K12524
Lysine degradation	ko00310	9	64	2025	14073	LOC_Os01g02020;LOC_Os02g49720;LOC_Os02g54254;LOC_Os05g06750;LOC_Os09g07830;LOC_Os09g26880;LOC_Os09g32290;LOC_Os09g38440;LOC_Os12g35890	K00626+K00128+K14157+K00382+K00626+K14085+K00306+K11422+K00306
Arginine and proline metabolism	ko00330	23	114	2025	14073	LOC_Os01g02500;LOC_Os01g51320;LOC_Os01g55540;LOC_Os01g62900;LOC_Os02g15550;LOC_Os02g39790;LOC_Os02g49720;LOC_Os03g44150;LOC_Os03g58880;LOC_Os04g04980;LOC_Os04g10434;LOC_Os04g39210;LOC_Os04g53190;LOC_Os04g53195;LOC_Os04g57550;LOC_Os04g57560;LOC_Os05g38150;LOC_Os05g43830;LOC_Os09g19980;LOC_Os09g26880;LOC_Os10g06710;LOC_Os10g27340;LOC_Os10g40360	K01426+K12259+K14454+K12657+K00797+K01611+K00128+K00819+K00472+K01581+K01426+K10536+K17839+K17839+K17839+K17839+K12657+K01259+K13427+K14085+K01426+K00472+K00318
Histidine metabolism	ko00340	2	30	2025	14073	LOC_Os02g49720;LOC_Os09g26880	K00128+K14085
Tyrosine metabolism	ko00350	13	72	2025	14073	LOC_Os01g55540;LOC_Os01g58100;LOC_Os02g07160;LOC_Os02g10310;LOC_Os02g19924;LOC_Os03g61330;LOC_Os04g04950;LOC_Os06g01360;LOC_Os06g23114;LOC_Os06g23684;LOC_Os11g10480;LOC_Os11g10520;LOC_Os11g42510	K14454+K00422+K00457+K01555+K00815+K01557+K00276+K00451+K00276+K00815+K18857+K18857+K00815
Phenylalanine metabolism	ko00360	14	84	2025	14073	LOC_Os01g02500;LOC_Os01g55540;LOC_Os01g58380;LOC_Os02g07160;LOC_Os02g19924;LOC_Os02g41680;LOC_Os04g04950;LOC_Os04g10434;LOC_Os04g43760;LOC_Os04g43800;LOC_Os06g23114;LOC_Os06g23684;LOC_Os10g06710;LOC_Os11g42510	K01426+K14454+K00074+K00457+K00815+K10775+K00276+K01426+K13064+K10775+K00276+K00815+K01426+K00815
Tryptophan metabolism	ko00380	21	227	2025	14073	LOC_Os01g02020;LOC_Os01g02500;LOC_Os01g07500;LOC_Os01g16714;LOC_Os01g48220;LOC_Os02g37890;LOC_Os02g49720;LOC_Os03g57690;LOC_Os04g03980;LOC_Os04g10434;LOC_Os04g39980;LOC_Os05g06750;LOC_Os05g45240;LOC_Os05g48760;LOC_Os06g10170;LOC_Os06g51150;LOC_Os09g07830;LOC_Os09g26880;LOC_Os10g02880;LOC_Os10g06710;LOC_Os12g25490	K00626+K01426+K16903+K11816+K16903+K23947+K00128+K11817+K11816+K01426+K23947+K00382+K11816+K16903+K11816+K03781+K00626+K14085+K22588+K01426+K22588
Phenylalanine, tyrosine and tryptophan biosynthesis	ko00400	20	75	2025	14073	LOC_Os01g15460;LOC_Os01g55540;LOC_Os02g19924;LOC_Os03g05800;LOC_Os03g15780;LOC_Os03g50880;LOC_Os04g38950;LOC_Os04g39270;LOC_Os04g54800;LOC_Os06g04280;LOC_Os06g23684;LOC_Os07g42960;LOC_Os07g49390;LOC_Os08g04180;LOC_Os08g27490;LOC_Os09g08130;LOC_Os09g39230;LOC_Os09g39260;LOC_Os10g37980;LOC_Os11g42510	K13832+K14454+K00815+K01657+K01657+K01658+K01658+K01609+K00891+K00800+K00815+K01626+K05359+K01696+K01626+K01609+K05359+K05359+K05359+K00815
Benzoxazinoid biosynthesis	ko00402	12	37	2025	14073	LOC_Os01g36350;LOC_Os03g48430;LOC_Os03g58300;LOC_Os03g58320;LOC_Os06g14400;LOC_Os07g13770;LOC_Os08g01480;LOC_Os08g01510;LOC_Os08g01520;LOC_Os08g30100;LOC_Os08g30210;LOC_Os11g25454	K13223+K13229+K13222+K13222+K13229+K13227+K13223+K13223+K13223+K13229+K13229+K13227
beta-Alanine metabolism	ko00410	14	60	2025	14073	LOC_Os01g51320;LOC_Os02g49720;LOC_Os02g50350;LOC_Os04g04950;LOC_Os04g53190;LOC_Os04g53195;LOC_Os04g57550;LOC_Os04g57560;LOC_Os05g07090;LOC_Os06g23114;LOC_Os06g24704;LOC_Os07g30170;LOC_Os09g26880;LOC_Os11g39220	K12259+K00128+K00207+K00276+K17839+K17839+K17839+K17839+K00232+K00276+K00232+K01431+K14085+K00232
Phosphonate and phosphinate metabolism	ko00440	3	13	2025	14073	LOC_Os02g02750;LOC_Os08g12830;LOC_Os08g31860	K00993+K00967+K00993
Selenocompound metabolism	ko00450	3	30	2025	14073	LOC_Os10g37340;LOC_Os12g42876;Oryza_sativa_newGene_2084	K01761+K00549+K01760
Cyanoamino acid metabolism	ko00460	31	176	2025	14073	LOC_Os01g32110;LOC_Os01g55950;LOC_Os01g59819;LOC_Os01g59840;LOC_Os01g70850;LOC_Os03g11420;LOC_Os03g41180;LOC_Os04g37820;LOC_Os04g39880;LOC_Os04g43360;LOC_Os04g43390;LOC_Os04g43410;LOC_Os04g51840;LOC_Os04g55710;LOC_Os05g01370;LOC_Os05g01380;LOC_Os05g01444;LOC_Os05g30350;LOC_Os05g35440;LOC_Os06g10360;LOC_Os06g21570;LOC_Os07g06500;LOC_Os07g46280;LOC_Os08g39860;LOC_Os09g12190;LOC_Os09g25340;LOC_Os09g…	K12153+K01455+K01188+K01188+K20802+K01188+K12153+K22706+K01188+K05350+K05350+K05350+K12153+K13051+K01188+K01188+K01188+K01188+K00600+K12153+K01188+K05350+K05350+K01188+K12153+K12153+K01188+K01188+K01188+K01188+K16266
Glutathione metabolism	ko00480	44	162	2025	14073	LOC_Os01g27360;LOC_Os01g27480;LOC_Os01g37750;LOC_Os01g49710;LOC_Os01g49720;LOC_Os01g72140;LOC_Os01g72150;LOC_Os02g15550;LOC_Os02g26700;LOC_Os02g43550;LOC_Os02g44500;LOC_Os02g55140;LOC_Os02g56850;LOC_Os03g24380;LOC_Os03g57200;LOC_Os04g04980;LOC_Os04g35520;LOC_Os04g37580;LOC_Os04g46960;LOC_Os04g51300;LOC_Os05g02530;LOC_Os05g33040;LOC_Os05g34150;LOC_Os06g12290;LOC_Os07g07320;LOC_Os07g44430;LOC_Os07g…	K00799+K00799+K00799+K00799+K00799+K00799+K00799+K00797+K22596+K01255+K00432+K01255+K00383+K00432+K00799+K01581+K00434+K22596+K00432+K00434+K21888+K01255+K00799+K00799+K00799+K11188+K11188+K00434+K00434+K00799+K00434+K01256+K00383+K00799+K00799+K00799+K00799+K00799+K00799+K00799+K00799+K00799+K21456+K00432
Starch and sucrose metabolism	ko00500	117	464	2025	14073	LOC_Os01g02610;LOC_Os01g04200;LOC_Os01g09460;LOC_Os01g13550;LOC_Os01g51570;LOC_Os01g59819;LOC_Os01g59840;LOC_Os01g71320;LOC_Os01g71380;LOC_Os01g71474;LOC_Os01g71670;LOC_Os01g71680;LOC_Os01g71810;LOC_Os01g71820;LOC_Os01g71830;LOC_Os01g71930;LOC_Os02g04670;LOC_Os02g05744;LOC_Os02g32660;LOC_Os02g33110;LOC_Os02g34990;LOC_Os02g44230;LOC_Os02g47880;LOC_Os02g48200;LOC_Os02g48210;LOC_Os02g51680;LOC_Os03g…	K01176+K01810+K00844+K01177+K19891+K01188+K01188+K00844+K19891+K19893+K19891+K19891+K19891+K19891+K19891+K19891+K19893+K01179+K00700+K01193+K00688+K01087+K01087+K01176+K01176+K01087+K01177+K01188+K19891+K01513+K01177+K19892+K01087+K19893+K19891+K01835+K01176+K01176+K01176+K01176+K01176+K01176+K19891+K01188+K01193+K05350+K05350+K05350+K01176+K00703+K01193+K01188+K01188+K01188+K07024+K00847+K01193+…
N-Glycan biosynthesis	ko00510	7	66	2025	14073	LOC_Os03g02530;LOC_Os03g40100;LOC_Os04g48750;LOC_Os08g14440;LOC_Os08g35110;LOC_Os11g47840;LOC_Os12g05650	K00729+K03844+K12345+K03844+K07441+K00729+K03844
Other glycan degradation	ko00511	20	109	2025	14073	LOC_Os01g11660;LOC_Os01g11700;LOC_Os01g11710;LOC_Os01g12381;LOC_Os01g22640;LOC_Os01g46080;LOC_Os02g12730;LOC_Os03g15020;LOC_Os05g11910;LOC_Os06g03890;LOC_Os06g03900;LOC_Os06g06250;LOC_Os07g38790;LOC_Os07g39740;LOC_Os07g39750;LOC_Os10g05069;LOC_Os10g25400;LOC_Os10g28330;LOC_Os10g33420;LOC_Os11g13810	K01206+K01206+K01206+K01206+K01206+K01206+K12309+K12309+K01206+K01206+K01206+K01206+K12373+K01206+K01206+K01191+K01206+K12309+K17108+K17108
Various types of N-glycan biosynthesis	ko00513	7	57	2025	14073	LOC_Os03g40100;LOC_Os04g35270;LOC_Os06g12390;LOC_Os07g38790;LOC_Os08g14440;LOC_Os08g35110;LOC_Os12g05650	K03844+K14412+K14413+K12373+K03844+K07441+K03844
Other types of O-glycan biosynthesis	ko00514	5	27	2025	14073	LOC_Os01g03050;LOC_Os01g13560;LOC_Os01g72610;LOC_Os04g15550;LOC_Os05g32544	K20784+K09667+K18134+K20782+K18134
Mannose type O-glycan biosynthesis	ko00515	5	18	2025	14073	LOC_Os01g02930;LOC_Os02g22480;LOC_Os06g28124;LOC_Os06g49320;LOC_Os12g13640	K18207+K18207+K18207+K18207+K18207
Amino sugar and nucleotide sugar metabolism	ko00520	57	342	2025	14073	LOC_Os01g03710;LOC_Os01g04200;LOC_Os01g09460;LOC_Os01g18400;LOC_Os01g19220;LOC_Os01g21320;LOC_Os01g49320;LOC_Os01g64110;LOC_Os01g71320;LOC_Os02g29530;LOC_Os02g51620;LOC_Os03g02410;LOC_Os03g04060;LOC_Os03g17230;LOC_Os03g20420;LOC_Os03g50480;LOC_Os04g41620;LOC_Os04g41680;LOC_Os04g51880;LOC_Os04g52370;LOC_Os04g54810;LOC_Os05g04690;LOC_Os05g06500;LOC_Os05g15770;LOC_Os05g15880;LOC_Os05g33130;LOC_Os05g…	K01809+K01810+K00844+K20547+K15920+K08678+K01183+K01183+K00844+K13648+K15920+K05305+K20547+K08678+K01209+K01835+K01183+K01183+K18677+K00972+K15920+K20547+K00847+K01183+K01183+K20547+K13648+K00975+K01784+K13648+K01810+K01183+K01183+K02377+K20547+K13648+K00770+K01183+K12373+K01097+K08678+K01183+K01784+K01183+K08678+K01784+K01209+K15920+K01809+K01183+K01183+K01183+K01183+K01183+K13648+K00012+K00770
Glycosaminoglycan degradation	ko00531	9	51	2025	14073	LOC_Os01g70550;LOC_Os02g12730;LOC_Os02g32504;LOC_Os02g55870;LOC_Os03g15020;LOC_Os06g08090;LOC_Os07g38790;LOC_Os10g28330;LOC_Os12g38920	K10532+K12309+K10532+K07964+K12309+K07964+K12373+K12309+K07964
Glycerolipid metabolism	ko00561	30	157	2025	14073	LOC_Os01g10250;LOC_Os01g22560;LOC_Os01g22570;LOC_Os01g49820;LOC_Os01g58510;LOC_Os01g62870;LOC_Os01g63580;LOC_Os02g02340;LOC_Os02g33580;LOC_Os02g48350;LOC_Os02g49720;LOC_Os02g50690;LOC_Os02g54650;LOC_Os03g38470;LOC_Os03g51010;LOC_Os04g53370;LOC_Os04g54200;LOC_Os05g20100;LOC_Os05g38230;LOC_Os05g38710;LOC_Os05g39690;LOC_Os06g12410;LOC_Os06g50950;LOC_Os07g47210;LOC_Os07g48160;LOC_Os09g23150;LOC_Os09g…	K01054+K13508+K13508+K18693+K00901+K00002+K13508+K13508+K09480+K22848+K00128+K00679+K00901+K00679+K01054+K13509+K00901+K13508+K00002+K15728+K00002+K00679+K00679+K00679+K07407+K01054+K14085+K07407+K07407+K16816
Inositol phosphate metabolism	ko00562	35	163	2025	14073	LOC_Os01g51890;LOC_Os01g59880;LOC_Os01g62430;LOC_Os01g65330;LOC_Os02g26720;LOC_Os02g32370;LOC_Os02g52260;LOC_Os03g07600;LOC_Os03g09250;LOC_Os03g16390;LOC_Os03g24160;LOC_Os03g42810;LOC_Os03g49800;LOC_Os03g51610;LOC_Os03g60370;LOC_Os03g61130;LOC_Os03g63580;LOC_Os04g44870;LOC_Os04g56570;LOC_Os04g58570;LOC_Os04g59540;LOC_Os05g03610;LOC_Os05g45900;LOC_Os06g17290;LOC_Os06g35060;LOC_Os06g36560;LOC_Os07g…	K20279+K24221+K01803+K18081+K00913+K00915+K01092+K10047+K01858+K18081+K00889+K20279+K00889+K00913+K03103+K01114+K01114+K01803+K10572+K01803+K00921+K05857+K20279+K13711+K18081+K00469+K01092+K10047+K00889+K19801+K18081+K00889+K01099+K00889+K18081
Glycerophospholipid metabolism	ko00564	52	211	2025	14073	LOC_Os01g02890;LOC_Os01g20860;LOC_Os01g22560;LOC_Os01g22570;LOC_Os01g42690;LOC_Os01g46370;LOC_Os01g49820;LOC_Os01g50030;LOC_Os01g50032;LOC_Os01g52230;LOC_Os01g58510;LOC_Os01g63580;LOC_Os01g70790;LOC_Os01g72940;LOC_Os02g02340;LOC_Os02g02750;LOC_Os02g37590;LOC_Os02g37700;LOC_Os02g43700;LOC_Os02g54650;LOC_Os03g13030;LOC_Os03g15460;LOC_Os03g40670;LOC_Os03g52010;LOC_Os03g61130;LOC_Os03g63580;LOC_Os04g…	K08730+K01115+K13508+K13508+K06130+K16818+K18693+K05929+K05929+K06124+K00901+K13508+K08730+K01613+K13508+K00993+K01126+K06129+K16818+K00901+K06129+K01047+K01126+K06129+K01114+K01114+K06130+K18696+K01126+K22389+K13509+K00901+K06130+K13508+K16818+K15728+K00006+K05929+K01115+K01115+K13510+K01115+K16818+K16818+K00967+K00993+K01126+K18696+K01115+K22389+K06129+K16818
Ether lipid metabolism	ko00565	11	49	2025	14073	LOC_Os01g20860;LOC_Os02g02750;LOC_Os03g15460;LOC_Os03g61130;LOC_Os03g63580;LOC_Os06g40170;LOC_Os06g40180;LOC_Os06g49790;LOC_Os07g15680;LOC_Os08g31860;LOC_Os09g25390	K01115+K00993+K01047+K01114+K01114+K01115+K01115+K13510+K01115+K00993+K01115
Arachidonic acid metabolism	ko00590	11	40	2025	14073	LOC_Os02g19650;LOC_Os02g39490;LOC_Os02g44500;LOC_Os03g15460;LOC_Os03g24380;LOC_Os03g26460;LOC_Os03g61360;LOC_Os04g46960;LOC_Os05g46460;LOC_Os10g35530;Oryza_sativa_newGene_1645	K08726+K00079+K00432+K01047+K00432+K15730+K08726+K00432+K08726+K08726+K00432
Linoleic acid metabolism	ko00591	8	29	2025	14073	LOC_Os02g10120;LOC_Os03g15460;LOC_Os03g49380;LOC_Os05g23880;LOC_Os05g28770;LOC_Os08g39840;LOC_Os12g37260;LOC_Os12g37350	K00454+K01047+K15718+K00454+K00454+K00454+K00454+K00454
alpha-Linolenic acid metabolism	ko00592	30	110	2025	14073	LOC_Os01g44950;LOC_Os01g46370;LOC_Os02g10120;LOC_Os02g17390;LOC_Os02g43700;LOC_Os03g12500;LOC_Os03g15460;LOC_Os03g32314;LOC_Os03g55800;LOC_Os03g55820;LOC_Os04g28990;LOC_Os04g30420;LOC_Os04g52500;LOC_Os05g07090;LOC_Os05g23880;LOC_Os05g28770;LOC_Os05g32380;LOC_Os06g11200;LOC_Os06g11210;LOC_Os06g24704;LOC_Os07g47250;LOC_Os08g04800;LOC_Os08g39840;LOC_Os09g33820;LOC_Os10g41270;LOC_Os11g10480;LOC_Os11g…	K10526+K16818+K00454+K10527+K16818+K01723+K01047+K10525+K01723+K01723+K00224+K00224+K22389+K00232+K00454+K00454+K16818+K05894+K05894+K00232+K16818+K16818+K00454+K22389+K16818+K18857+K18857+K00232+K00454+K00454
Sphingolipid metabolism	ko00600	13	240	2025	14073	LOC_Os01g01080;LOC_Os02g12730;LOC_Os03g15020;LOC_Os04g33060;LOC_Os05g06610;LOC_Os07g48160;LOC_Os09g04960;LOC_Os10g28330;LOC_Os10g33420;LOC_Os10g35070;LOC_Os10g35110;LOC_Os11g13810;LOC_Os12g02094	K01634+K12309+K12309+K04708+K12349+K07407+K12349+K12309+K17108+K07407+K07407+K17108+K12382
Glycosphingolipid biosynthesis - globo and isoglobo series	ko00603	4	14	2025	14073	LOC_Os07g38790;LOC_Os07g48160;LOC_Os10g35070;LOC_Os10g35110	K12373+K07407+K07407+K07407
Glycosphingolipid biosynthesis - ganglio series	ko00604	4	35	2025	14073	LOC_Os02g12730;LOC_Os03g15020;LOC_Os07g38790;LOC_Os10g28330	K12309+K12309+K12373+K12309
Pyruvate metabolism	ko00620	25	118	2025	14073	LOC_Os01g02020;LOC_Os01g11054;LOC_Os01g54030;LOC_Os02g01510;LOC_Os02g14770;LOC_Os02g17920;LOC_Os02g40900;LOC_Os02g49720;LOC_Os03g15050;LOC_Os03g19250;LOC_Os03g31750;LOC_Os04g40990;LOC_Os05g06750;LOC_Os05g33570;LOC_Os06g01630;LOC_Os06g13720;LOC_Os06g15380;LOC_Os08g09250;LOC_Os09g07830;LOC_Os09g14670;LOC_Os09g26880;LOC_Os10g13700;LOC_Os10g42100;LOC_Os11g10980;LOC_Os12g43630	K00626+K01595+K00029+K00016+K01595+K01759+K00025+K00128+K01610+K01913+K01006+K01638+K00382+K01006+K00627+K00161+K01512+K01759+K00626+K01595+K14085+K01610+K00873+K00873+K00026
Glyoxylate and dicarboxylate metabolism	ko00630	36	137	2025	14073	LOC_Os01g02020;LOC_Os01g55950;LOC_Os01g58020;LOC_Os02g05830;LOC_Os02g10070;LOC_Os02g40900;LOC_Os03g04410;LOC_Os03g19250;LOC_Os03g50490;LOC_Os03g56160;LOC_Os04g01650;LOC_Os04g40990;LOC_Os04g41340;LOC_Os04g49460;LOC_Os04g53210;LOC_Os04g53230;LOC_Os04g58710;LOC_Os05g06750;LOC_Os05g35440;LOC_Os06g29180;LOC_Os06g29220;LOC_Os06g40940;LOC_Os06g51150;LOC_Os07g01760;LOC_Os07g03920;LOC_Os07g03930;LOC_Os07g…	K00626+K01455+K01601+K01602+K01647+K00025+K01681+K01913+K01915+K22133+K15919+K01638+K19269+K22133+K11517+K00605+K22133+K00382+K00600+K00122+K00122+K00281+K03781+K14272+K22133+K22133+K11517+K01637+K00626+K22133+K01601+K02437+K01601+K01602+K01602+K00026
Propanoate metabolism	ko00640	8	40	2025	14073	LOC_Os01g02020;LOC_Os02g01510;LOC_Os05g06750;LOC_Os05g07090;LOC_Os06g24704;LOC_Os09g07830;LOC_Os11g39220;LOC_Os12g08260	K00626+K00016+K00382+K00232+K00232+K00626+K00232+K00166
Butanoate metabolism	ko00650	10	46	2025	14073	LOC_Os01g02020;LOC_Os01g16350;LOC_Os01g58380;LOC_Os02g02210;LOC_Os03g19250;LOC_Os04g32010;LOC_Os04g52440;LOC_Os04g52450;LOC_Os09g07830;LOC_Os09g34960	K00626+K01640+K00074+K16871+K01913+K01652+K16871+K16871+K00626+K01641
C5-Branched dibasic acid metabolism	ko00660	1	12	2025	14073	LOC_Os04g32010	K01652
One carbon pool by folate	ko00670	4	22	2025	14073	LOC_Os01g49330;LOC_Os04g53230;LOC_Os05g35440;LOC_Os12g26060	K00604+K00605+K00600+K13998
Carbon fixation in photosynthetic organisms	ko00710	33	103	2025	14073	LOC_Os01g11054;LOC_Os01g54030;LOC_Os01g55540;LOC_Os01g58020;LOC_Os01g62430;LOC_Os02g05830;LOC_Os02g07260;LOC_Os02g07490;LOC_Os02g14770;LOC_Os02g38920;LOC_Os02g40900;LOC_Os03g15050;LOC_Os03g31750;LOC_Os04g19740;LOC_Os04g44870;LOC_Os04g58570;LOC_Os05g33570;LOC_Os05g39000;LOC_Os05g41640;LOC_Os06g45370;LOC_Os06g45710;LOC_Os07g01760;LOC_Os08g02700;LOC_Os08g03290;LOC_Os09g14670;LOC_Os10g13700;LOC_Os10g…	K01595+K00029+K14454+K01601+K01803+K01602+K00927+K00134+K01595+K00134+K00025+K01610+K01006+K00615+K01803+K01803+K01006+K03841+K00927+K03841+K00927+K14272+K01623+K00134+K01595+K01610+K01601+K00814+K00927+K01601+K01602+K01602+K00026
Thiamine metabolism	ko00730	8	32	2025	14073	LOC_Os02g25230;LOC_Os03g47610;LOC_Os05g30454;LOC_Os07g09190;LOC_Os08g01770;LOC_Os09g16910;LOC_Os12g13380;Oryza_sativa_newGene_765	K22911+K03147+K00949+K01662+K00939+K04487+K00939+K00878
Riboflavin metabolism	ko00740	7	42	2025	14073	LOC_Os01g55310;LOC_Os03g13540;LOC_Os03g17200;LOC_Os05g07632;LOC_Os09g38040;LOC_Os09g39560;LOC_Os12g35580	K20884+K14379+K01513+K22912+K18453+K22912+K00793
Vitamin B6 metabolism	ko00750	5	19	2025	14073	LOC_Os02g13290;LOC_Os03g06200;LOC_Os07g01020;LOC_Os07g04990;LOC_Os10g01080	K13248+K00831+K06215+K05275+K06215
Nicotinate and nicotinamide metabolism	ko00760	8	37	2025	14073	LOC_Os01g14810;LOC_Os03g17200;LOC_Os03g31170;LOC_Os03g56310;LOC_Os05g33630;LOC_Os08g44370;LOC_Os09g38060;LOC_Os11g08670	K01081+K01513+K01240+K01081+K01240+K01240+K00767+K00858
Pantothenate and CoA biosynthesis	ko00770	12	57	2025	14073	LOC_Os01g12560;LOC_Os02g49720;LOC_Os02g50350;LOC_Os03g12890;LOC_Os03g17200;LOC_Os04g32010;LOC_Os04g53190;LOC_Os04g53195;LOC_Os04g57550;LOC_Os04g57560;LOC_Os07g30170;LOC_Os10g40200	K00606+K00128+K00207+K00826+K01513+K01652+K17839+K17839+K17839+K17839+K01431+K00826
Biotin metabolism	ko00780	4	28	2025	14073	LOC_Os01g21410;LOC_Os05g04870;LOC_Os07g42420;LOC_Os10g31780	K19562+K00059+K09458+K00059
Folate biosynthesis	ko00790	9	49	2025	14073	LOC_Os01g47420;LOC_Os02g15870;LOC_Os02g37910;LOC_Os02g39490;LOC_Os03g62040;LOC_Os05g15530;LOC_Os08g44210;LOC_Os09g38772;LOC_Os12g26060	K01724+K03639+K01113+K00079+K18482+K18482+K01633+K15631+K13998
Porphyrin and chlorophyll metabolism	ko00860	19	67	2025	14073	LOC_Os01g16020;LOC_Os02g04510;LOC_Os02g54980;LOC_Os03g05310;LOC_Os03g22060;LOC_Os04g58200;LOC_Os05g29760;LOC_Os06g40080;LOC_Os06g49110;LOC_Os06g49120;LOC_Os09g36200;LOC_Os10g25020;LOC_Os10g25030;LOC_Os10g25040;LOC_Os10g28370;LOC_Os10g35840;LOC_Os10g41760;LOC_Os11g02570;LOC_Os12g02500	K10960+K01845+K13071+K13071+K01599+K00218+K01772+K21480+K01698+K01845+K22013+K13545+K13545+K13545+K08099+K02492+K13600+K13544+K13544
Terpenoid backbone biosynthesis	ko00900	18	65	2025	14073	LOC_Os01g02020;LOC_Os01g14630;LOC_Os01g16020;LOC_Os01g45460;LOC_Os01g50050;LOC_Os01g50760;LOC_Os01g63830;LOC_Os02g48330;LOC_Os03g10080;LOC_Os05g46580;LOC_Os05g50550;LOC_Os07g09190;LOC_Os08g09370;LOC_Os09g07830;LOC_Os09g31970;LOC_Os09g34960;LOC_Os12g01480;LOC_Os12g17320	K00626+K13789+K10960+K15889+K00787+K00787+K11778+K00021+K11778+K00787+K05356+K01662+K14066+K00626+K00021+K01641+K15892+K05356
Indole alkaloid biosynthesis	ko00901	4	22	2025	14073	LOC_Os04g59300;LOC_Os07g42250;LOC_Os09g20684;LOC_Os10g39710	K01757+K01757+K01757+K01757
Monoterpenoid biosynthesis	ko00902	5	16	2025	14073	LOC_Os02g02930;LOC_Os03g14400;LOC_Os04g44924;LOC_Os07g48640;LOC_Os10g34790	K15086+K23810+K15095+K15095+K15086
Limonene and pinene degradation	ko00903	1	9	2025	14073	LOC_Os02g49720	K00128
Diterpenoid biosynthesis	ko00904	35	171	2025	14073	LOC_Os01g03610;LOC_Os01g09300;LOC_Os01g11150;LOC_Os02g09320;LOC_Os02g17760;LOC_Os02g17780;LOC_Os02g36020;LOC_Os02g36110;LOC_Os02g36190;LOC_Os02g36210;LOC_Os02g36220;LOC_Os02g36264;LOC_Os02g36280;LOC_Os03g44740;LOC_Os04g09900;LOC_Os04g09920;LOC_Os04g10000;LOC_Os05g34854;LOC_Os05g43880;LOC_Os06g02019;LOC_Os06g30640;LOC_Os06g37224;LOC_Os06g37330;LOC_Os07g40250;LOC_Os07g46846;LOC_Os07g46852;LOC_Os07g…	K04125+K04124+K04125+K16083+K16085+K04120+K04121+K16084+K21291+K04120+K14038+K16082+K21718+K22639+K14043+K16085+K13070+K05282+K04125+K04123+K16084+K04122+K04122+K13070+K13070+K13070+K13070+K13070+K13070+K16084+K16084+K21718+K16083+K14044+K14037
Brassinosteroid biosynthesis	ko00905	9	26	2025	14073	LOC_Os01g29150;LOC_Os01g63260;LOC_Os02g11020;LOC_Os03g12660;LOC_Os03g40540;LOC_Os07g06800;LOC_Os09g26980;LOC_Os11g04710;LOC_Os12g04480	K15639+K09591+K15639+K09587+K09590+K09591+K20623+K09588+K09588
Carotenoid biosynthesis	ko00906	19	61	2025	14073	LOC_Os01g38580;LOC_Os02g07680;LOC_Os02g47470;LOC_Os02g57290;LOC_Os03g05880;LOC_Os03g05900;LOC_Os03g05920;LOC_Os03g18740;LOC_Os03g61740;LOC_Os04g46470;LOC_Os07g05940;LOC_Os07g18120;LOC_Os07g18158;LOC_Os07g18162;LOC_Os07g30960;LOC_Os08g02210;LOC_Os10g38940;LOC_Os10g39930;LOC_Os12g43130	K17913+K15747+K09843+K15747+K09838+K09838+K09838+K09841+K09841+K17912+K09840+K09842+K09842+K09842+K09838+K17911+K15746+K09837+K02291
Zeatin biosynthesis	ko00908	23	85	2025	14073	LOC_Os01g09260;LOC_Os01g10110;LOC_Os01g56810;LOC_Os02g11640;LOC_Os02g11680;LOC_Os02g11700;LOC_Os02g36830;LOC_Os02g36840;LOC_Os02g51900;LOC_Os02g51930;LOC_Os04g25440;LOC_Os04g44230;LOC_Os04g44354;LOC_Os04g46980;LOC_Os04g46990;LOC_Os04g47720;LOC_Os04g47770;LOC_Os05g08480;LOC_Os05g24660;LOC_Os05g42070;LOC_Os07g30620;LOC_Os07g30760;LOC_Os10g09990	K00279+K00279+K00279+K13496+K13496+K13496+K23452+K23452+K23452+K23452+K23452+K00279+K23452+K13495+K13495+K13495+K13495+K13496+K10760+K13496+K23452+K23452+K13496
Sesquiterpenoid and triterpenoid biosynthesis	ko00909	16	265	2025	14073	LOC_Os02g09390;LOC_Os03g22634;LOC_Os03g59040;LOC_Os03g61910;LOC_Os04g01810;LOC_Os04g27430;LOC_Os04g27670;LOC_Os04g27790;LOC_Os05g24500;LOC_Os05g24520;LOC_Os06g28820;LOC_Os08g09160;LOC_Os09g10340;LOC_Os11g08569;LOC_Os11g18366;LOC_Os11g35710	K15472+K15803+K00801+K15803+K15803+K15803+K15803+K15803+K15803+K15803+K19011+K14175+K15472+K19010+K19011+K19011
Nitrogen metabolism	ko00910	11	49	2025	14073	LOC_Os01g45274;LOC_Os01g55950;LOC_Os02g33030;LOC_Os02g53130;LOC_Os03g50490;LOC_Os03g58040;LOC_Os05g48200;LOC_Os08g32750;LOC_Os08g32780;LOC_Os08g36680;LOC_Os09g28910	K01673+K01455+K01674+K10534+K01915+K00261+K00264+K01674+K01674+K01674+K01673
Sulfur metabolism	ko00920	9	51	2025	14073	LOC_Os01g47690;LOC_Os01g68770;LOC_Os03g04140;LOC_Os03g10050;LOC_Os05g45710;LOC_Os06g05690;LOC_Os06g36880;LOC_Os07g37230;LOC_Os12g25630	K17725+K17285+K00640+K00640+K00640+K01738+K01738+K01082+K00387
Phenylpropanoid biosynthesis	ko00940	105	410	2025	14073	LOC_Os01g07770;LOC_Os01g15830;LOC_Os01g16450;LOC_Os01g19020;LOC_Os01g22249;LOC_Os01g22352;LOC_Os01g28030;LOC_Os01g36240;LOC_Os01g40860;LOC_Os01g40870;LOC_Os01g45110;LOC_Os01g45140;LOC_Os01g59819;LOC_Os01g59840;LOC_Os01g73200;LOC_Os01g73220;LOC_Os02g06610;LOC_Os02g06630;LOC_Os02g08100;LOC_Os02g09490;LOC_Os02g14170;LOC_Os02g14430;LOC_Os02g14440;LOC_Os02g41680;LOC_Os03g02920;LOC_Os03g11420;LOC_Os03g…	K00430+K00430+K00430+K00430+K00430+K00430+K00430+K00430+K12355+K12355+K23260+K23260+K01188+K01188+K00430+K00430+K00430+K00430+K01904+K00083+K00430+K00430+K00430+K10775+K00430+K01188+K00430+K00430+K23260+K09753+K01188+K05350+K05350+K05350+K13064+K10775+K13065+K00430+K13065+K00430+K00430+K01188+K01188+K01188+K00430+K00430+K00487+K01188+K00430+K23260+K09753+K00430+K00430+K23260+K00430+K23260+K23260+…
Flavonoid biosynthesis	ko00941	45	160	2025	14073	LOC_Os01g53330;LOC_Os01g53430;LOC_Os01g61610;LOC_Os02g21550;LOC_Os03g18030;LOC_Os03g25150;LOC_Os04g01140;LOC_Os04g09604;LOC_Os04g51990;LOC_Os04g52190;LOC_Os04g53860;LOC_Os04g56700;LOC_Os04g56910;LOC_Os05g25640;LOC_Os05g45080;LOC_Os05g45090;LOC_Os05g45120;LOC_Os05g45140;LOC_Os05g45180;LOC_Os05g45200;LOC_Os06g07941;LOC_Os06g08041;LOC_Os06g46920;LOC_Os07g32010;LOC_Os07g32020;LOC_Os07g32060;LOC_Os07g…	K22845+K22845+K05278+K05278+K05278+K13083+K23180+K22440+K13065+K01859+K08695+K00475+K13065+K00487+K22845+K22845+K22845+K22845+K22845+K22845+K05278+K05278+K13082+K22845+K22845+K22845+K00660+K00660+K13082+K13080+K13065+K13082+K05278+K13065+K13065+K05280+K13065+K13065+K01859+K01859+K13065+K00660+K00660+K13065+K01859
Isoflavonoid biosynthesis	ko00943	7	22	2025	14073	LOC_Os02g28170;LOC_Os02g30080;LOC_Os02g30100;LOC_Os03g55260;LOC_Os04g51660;LOC_Os06g05320;LOC_Os12g39310	K13264+K13260+K13260+K13260+K13264+K13264+K13260
Flavone and flavonol biosynthesis	ko00944	11	27	2025	14073	LOC_Os01g08110;LOC_Os02g28170;LOC_Os03g25150;LOC_Os04g44240;LOC_Os04g44250;LOC_Os04g51660;LOC_Os06g05320;LOC_Os07g47550;LOC_Os10g16974;LOC_Os11g26920;LOC_Os11g27370	K22771+K13264+K13083+K22771+K22771+K13264+K13264+K13080+K05280+K22772+K22772
Stilbenoid, diarylheptanoid and gingerol biosynthesis	ko00945	14	90	2025	14073	LOC_Os04g11970;LOC_Os04g51990;LOC_Os04g56910;LOC_Os05g25640;LOC_Os07g28040;LOC_Os08g07730;LOC_Os09g37180;LOC_Os09g37200;LOC_Os10g23310;LOC_Os10g23820;LOC_Os11g07960;LOC_Os11g19840;LOC_Os11g20160;LOC_Os11g42370	K16040+K13065+K13065+K00487+K16040+K13065+K13065+K13065+K13065+K13065+K13065+K16040+K16040+K13065
Isoquinoline alkaloid biosynthesis	ko00950	10	56	2025	14073	LOC_Os01g55540;LOC_Os01g58100;LOC_Os02g19924;LOC_Os03g14730;LOC_Os04g04950;LOC_Os06g23114;LOC_Os06g23684;LOC_Os08g43430;LOC_Os10g40990;LOC_Os11g42510	K14454+K00422+K00815+K22097+K00276+K00276+K00815+K22097+K14975+K00815
Tropane, piperidine and pyridine alkaloid biosynthesis	ko00960	8	291	2025	14073	LOC_Os01g55540;LOC_Os02g19924;LOC_Os04g04950;LOC_Os06g23114;LOC_Os06g23684;LOC_Os09g18090;LOC_Os11g42510;LOC_Os11g48000	K14454+K00815+K00276+K00276+K00815+K08081+K00815+K08081
Betalain biosynthesis	ko00965	3	29	2025	14073	LOC_Os01g65680;LOC_Os01g65690;LOC_Os09g29130	K15777+K15777+K15777
Glucosinolate biosynthesis	ko00966	8	61	2025	14073	LOC_Os01g32110;LOC_Os03g12890;LOC_Os03g41180;LOC_Os04g51840;LOC_Os06g10360;LOC_Os09g12190;LOC_Os09g25340;LOC_Os10g40200	K12153+K00826+K12153+K12153+K12153+K12153+K12153+K00826
Aminoacyl-tRNA biosynthesis	ko00970	16	215	2025	14073	LOC_Os01g08500;LOC_Os01g49330;LOC_Os01g50616;LOC_Os01g60810;LOC_Os01g72350;LOC_Os02g09100;LOC_Os05g32740;LOC_Os07g10750;LOC_Os07g42520;LOC_Os08g38850;LOC_Os09g21110;LOC_Os10g36210;LOC_Os11g07830;LOC_Os11g10870;LOC_Os11g42500;LOC_Os11g42550	K22503+K00604+K02433+K01870+K01880+K01870+K22503+K22503+K01870+K02433+K01869+K01873+K01870+K01870+K01870+K01870
Biosynthesis of unsaturated fatty acids	ko01040	11	50	2025	14073	LOC_Os03g30950;LOC_Os03g53010;LOC_Os04g20280;LOC_Os04g40730;LOC_Os05g07090;LOC_Os06g19590;LOC_Os06g24704;LOC_Os07g23410;LOC_Os07g23430;LOC_Os08g10010;LOC_Os11g39220	K03921+K03921+K10703+K10251+K00232+K10251+K00232+K10256+K10256+K03921+K00232
Carbon metabolism	ko01200	92	379	2025	14073	LOC_Os01g02020;LOC_Os01g04200;LOC_Os01g09460;LOC_Os01g09570;LOC_Os01g11054;LOC_Os01g54030;LOC_Os01g55540;LOC_Os01g55950;LOC_Os01g58020;LOC_Os01g58380;LOC_Os01g62430;LOC_Os01g71320;LOC_Os02g03240;LOC_Os02g05830;LOC_Os02g07260;LOC_Os02g07490;LOC_Os02g10070;LOC_Os02g14770;LOC_Os02g38920;LOC_Os02g40900;LOC_Os03g04140;LOC_Os03g04410;LOC_Os03g06200;LOC_Os03g10050;LOC_Os03g15050;LOC_Os03g19250;LOC_Os03g…	K00626+K01810+K00844+K00850+K01595+K00029+K14454+K01455+K01601+K00074+K01803+K00844+K00030+K01602+K00927+K00134+K01647+K01595+K00134+K00025+K00640+K01681+K00831+K00640+K01610+K01913+K15633+K01006+K00261+K15919+K00615+K01689+K00850+K00850+K00030+K01638+K19269+K01803+K11517+K00605+K00058+K01803+K00382+K00232+K01006+K00600+K03841+K00927+K00850+K00640+K00627+K01689+K01738+K00161+K01810+K00232+K00122+…
2-Oxocarboxylic acid metabolism	ko01210	22	135	2025	14073	LOC_Os01g32110;LOC_Os01g48446;LOC_Os01g55540;LOC_Os02g03240;LOC_Os02g10070;LOC_Os03g04410;LOC_Os03g12890;LOC_Os03g17120;LOC_Os03g31690;LOC_Os03g41180;LOC_Os04g32010;LOC_Os04g40310;LOC_Os04g51840;LOC_Os06g10360;LOC_Os06g10770;LOC_Os07g01760;LOC_Os07g27780;LOC_Os08g40110;LOC_Os09g12190;LOC_Os09g25340;LOC_Os10g25130;LOC_Os10g40200	K12153+K00928+K14454+K00030+K01647+K01681+K00826+K00620+K14682+K12153+K01652+K00030+K12153+K12153+K14677+K14272+K00818+K14677+K12153+K12153+K00814+K00826
Fatty acid metabolism	ko01212	21	110	2025	14073	LOC_Os01g02020;LOC_Os01g48910;LOC_Os02g17390;LOC_Os02g43090;LOC_Os03g30950;LOC_Os03g53010;LOC_Os04g20280;LOC_Os04g40730;LOC_Os05g04870;LOC_Os05g07090;LOC_Os06g05130;LOC_Os06g19590;LOC_Os06g24704;LOC_Os07g23410;LOC_Os07g23430;LOC_Os07g42420;LOC_Os08g10010;LOC_Os09g07830;LOC_Os10g31780;LOC_Os11g39220;LOC_Os12g04990	K00626+K01897+K10527+K10781+K03921+K03921+K10703+K10251+K00059+K00232+K10781+K10251+K00232+K10256+K10256+K09458+K03921+K00626+K00059+K00232+K01897
Biosynthesis of amino acids	ko01230	85	349	2025	14073	LOC_Os01g09570;LOC_Os01g15460;LOC_Os01g48446;LOC_Os01g55540;LOC_Os01g62430;LOC_Os01g62900;LOC_Os02g03240;LOC_Os02g07260;LOC_Os02g07490;LOC_Os02g10070;LOC_Os02g38920;LOC_Os02g57280;LOC_Os03g04140;LOC_Os03g04410;LOC_Os03g05800;LOC_Os03g06200;LOC_Os03g09910;LOC_Os03g10050;LOC_Os03g12890;LOC_Os03g15780;LOC_Os03g17120;LOC_Os03g18130;LOC_Os03g21260;LOC_Os03g29350;LOC_Os03g31690;LOC_Os03g50490;LOC_Os03g…	K00850+K13832+K00928+K14454+K01803+K12657+K00030+K00927+K00134+K01647+K00134+K00611+K00640+K01681+K01657+K00831+K10206+K00640+K00826+K01657+K00620+K01953+K15633+K00789+K14682+K01915+K01658+K00611+K00615+K01689+K01652+K00850+K01658+K01609+K00850+K00030+K01803+K00891+K00058+K01803+K00789+K00600+K12657+K00927+K00850+K00640+K00264+K00800+K01689+K01620+K01738+K14677+K01738+K00058+K00058+K00927+K14272+…
ABC transporters	ko02010	38	1219	2025	14073	LOC_Os01g07870;LOC_Os01g08260;LOC_Os01g18670;LOC_Os01g24010;LOC_Os01g24980;LOC_Os01g25010;LOC_Os01g34970;LOC_Os01g42380;LOC_Os01g42410;LOC_Os01g67580;LOC_Os01g68330;LOC_Os02g11760;LOC_Os02g21340;LOC_Os03g04920;LOC_Os03g06600;LOC_Os03g17350;LOC_Os05g01700;LOC_Os05g02890;LOC_Os05g10730;LOC_Os06g06440;LOC_Os06g07932;LOC_Os06g08032;LOC_Os06g08560;LOC_Os06g36090;LOC_Os07g18874;LOC_Os08g29570;LOC_Os08g…	K05665+K08712+K05658+K08712+K05658+K05658+K05658+K08712+K08712+K05666+K05658+K08712+K08711+K05666+K05658+K05681+K05677+K05681+K05665+K05666+K05658+K05658+K05674+K08712+K05681+K08712+K08712+K05658+K05681+K08712+K05681+K05681+K05681+K05681+K05658+K05666+K05681+K08712
Ribosome biogenesis in eukaryotes	ko03008	19	149	2025	14073	LOC_Os01g51980;LOC_Os02g50760;LOC_Os03g02070;LOC_Os03g10940;LOC_Os03g18840;LOC_Os03g22320;LOC_Os03g28270;LOC_Os04g40560;LOC_Os04g45130;LOC_Os04g57300;LOC_Os06g24920;LOC_Os06g39875;LOC_Os07g41190;LOC_Os10g31864;LOC_Os10g36200;LOC_Os12g01080;LOC_Os12g20410;Oryza_sativa_newGene_1713;Oryza_sativa_newGene_4126	K14548+K14566+K11883+K03097+K14546+K14567+K14565+K14555+K11883+K14544+K14565+K07936+K14553+K14572+K11883+K03539+K14565+K07936+K14521
Ribosome	ko03010	18	399	2025	14073	LOC_Os01g14070;LOC_Os02g32970;LOC_Os02g58230;LOC_Os03g59720;LOC_Os04g16745;LOC_Os04g16772;LOC_Os04g16812;LOC_Os04g25540;LOC_Os06g43900;LOC_Os06g51530;LOC_Os07g31110;LOC_Os08g08700;LOC_Os08g15306;LOC_Os08g15308;LOC_Os09g31031;LOC_Os09g33992;LOC_Os10g21196;LOC_Os10g38238	K02882+K02952+K02934+K02919+K02954+K02965+K02892+K02899+K02916+K02918+K02927+K02927+K02887+K02963+K02927+K02987+K02959+K02954
RNA transport	ko03013	35	569	2025	14073	LOC_Os01g07070;LOC_Os01g12660;LOC_Os01g44394;LOC_Os01g52160;LOC_Os01g58220;LOC_Os01g73880;LOC_Os01g74490;LOC_Os02g02990;LOC_Os02g32814;LOC_Os02g38250;LOC_Os03g17790;LOC_Os03g26350;LOC_Os03g55660;LOC_Os03g60480;LOC_Os04g49780;LOC_Os05g04700;LOC_Os05g16620;LOC_Os05g41630;LOC_Os05g41900;LOC_Os05g50750;LOC_Os06g23440;LOC_Os06g39875;LOC_Os06g48350;LOC_Os06g48355;LOC_Os08g11470;LOC_Os08g27980;LOC_Os11g…	K13098+K03231+K14298+K14292+K03113+K03259+K14292+K03245+K14292+K18723+K03260+K14300+K14307+K14292+K14300+K03260+K14300+K03245+K03113+K03231+K03236+K07936+K03262+K03262+K14300+K14300+K14300+K03539+K03239+K14300+K14300+K03243+K14297+K14297+K07936
mRNA surveillance pathway	ko03015	12	229	2025	14073	LOC_Os01g07070;LOC_Os01g70210;LOC_Os02g38250;LOC_Os02g48980;LOC_Os02g52140;LOC_Os03g04780;LOC_Os03g19920;LOC_Os03g51520;LOC_Os05g31020;LOC_Os06g11620;LOC_Os07g48890;LOC_Os08g30820	K13098+K14399+K18723+K11584+K14396+K14411+K14376+K14405+K03265+K14396+K14376+K14397
RNA degradation	ko03018	20	198	2025	14073	LOC_Os01g09570;LOC_Os02g01280;LOC_Os03g02260;LOC_Os03g64210;LOC_Os04g29424;LOC_Os04g31350;LOC_Os04g33450;LOC_Os04g39420;LOC_Os04g58090;LOC_Os05g44922;LOC_Os06g04510;LOC_Os07g14580;LOC_Os08g34170;LOC_Os08g42630;LOC_Os09g29210;LOC_Os09g31486;LOC_Os10g26570;LOC_Os10g40040;LOC_Os11g05650;LOC_Os12g06020	K00850+K04077+K04043+K04077+K12598+K01689+K00850+K00850+K04077+K00850+K01689+K12611+K12581+K01689+K00850+K04043+K00850+K12600+K12611+K12611
RNA polymerase	ko03020	17	739	2025	14073	LOC_Os01g26240;LOC_Os01g37410;LOC_Os01g58810;LOC_Os01g59140;LOC_Os02g25280;LOC_Os03g02500;LOC_Os03g21419;LOC_Os03g63124;LOC_Os04g02960;LOC_Os08g03880;LOC_Os09g14500;LOC_Os10g10380;LOC_Os10g34890;LOC_Os11g04730;LOC_Os11g17390;LOC_Os12g31920;LOC_Os12g34770	K03006+K03006+K03006+K03013+K03006+K03006+K03006+K03006+K03006+K03006+K03006+K03006+K03006+K03013+K03006+K03006+K03006
Basal transcription factors	ko03022	3	64	2025	14073	LOC_Os01g56550;LOC_Os06g07480;LOC_Os09g36440	K03139+K10842+K03124
DNA replication	ko03030	14	106	2025	14073	LOC_Os01g36390;LOC_Os01g64820;LOC_Os02g30800;LOC_Os02g55410;LOC_Os03g08400;LOC_Os03g11540;LOC_Os04g40050;LOC_Os04g51490;LOC_Os05g14590;LOC_Os05g29010;LOC_Os07g22400;LOC_Os11g29380;LOC_Os12g13950;LOC_Os12g37400	K02212+K02320+K02324+K02209+K07466+K07466+K10744+K07466+K02542+K02684+K02685+K02540+K02321+K02210
Spliceosome	ko03040	42	381	2025	14073	LOC_Os01g07070;LOC_Os01g12430;LOC_Os01g17214;LOC_Os01g21420;LOC_Os01g53260;LOC_Os01g62290;LOC_Os01g68460;LOC_Os01g68470;LOC_Os02g01880;LOC_Os02g03040;LOC_Os02g32140;LOC_Os02g48340;LOC_Os02g51890;LOC_Os03g15890;LOC_Os03g16860;LOC_Os03g16920;LOC_Os03g25770;LOC_Os03g27030;LOC_Os03g49430;LOC_Os03g61990;LOC_Os04g32620;LOC_Os04g52330;LOC_Os05g30140;LOC_Os05g32370;LOC_Os05g36100;LOC_Os05g38530;LOC_Os05g…	K13098+K03283+K12818+K12890+K12835+K03283+K03283+K03283+K12854+K12893+K12900+K12741+K12741+K12897+K03283+K03283+K12900+K12891+K12817+K12885+K12900+K12842+K12890+K12813+K12900+K03283+K12835+K12818+K12868+K12835+K12885+K12900+K12836+K03283+K11093+K12818+K12818+K12818+K12835+K12818+K12818+K12823
Proteasome	ko03050	15	85	2025	14073	LOC_Os01g16640;LOC_Os01g40330;LOC_Os01g72970;LOC_Os02g21970;LOC_Os02g44900;LOC_Os02g55640;LOC_Os03g17810;LOC_Os03g48930;LOC_Os04g47480;LOC_Os06g04800;LOC_Os06g06030;LOC_Os07g40040;LOC_Os08g41730;LOC_Os10g05180;LOC_Os10g41310	K10881+K03029+K03029+K03063+K03029+K11599+K02725+K02734+K03029+K02738+K02737+K03038+K02732+K03029+K03029
Protein export	ko03060	7	111	2025	14073	LOC_Os01g07700;LOC_Os01g56180;LOC_Os03g11440;LOC_Os03g18910;LOC_Os05g23260;LOC_Os05g43390;LOC_Os07g49080	K09648+K03100+K10956+K10956+K13280+K03106+K10956
Base excision repair	ko03410	8	82	2025	14073	LOC_Os01g58550;LOC_Os02g30800;LOC_Os02g32860;LOC_Os02g53530;LOC_Os04g40900;LOC_Os06g44050;LOC_Os08g38170;LOC_Os09g25290	K01246+K02324+K10798+K10773+K03648+K01246+K01246+K01246
Nucleotide excision repair	ko03420	6	129	2025	14073	LOC_Os02g30800;LOC_Os03g08400;LOC_Os03g11540;LOC_Os04g51410;LOC_Os04g51490;LOC_Os06g07480	K02324+K07466+K07466+K10839+K07466+K10842
Mismatch repair	ko03430	4	92	2025	14073	LOC_Os02g08330;LOC_Os03g08400;LOC_Os03g11540;LOC_Os04g51490	K07456+K07466+K07466+K07466
Homologous recombination	ko03440	23	160	2025	14073	LOC_Os01g07110;LOC_Os01g15530;LOC_Os01g16640;LOC_Os01g62260;LOC_Os01g71690;LOC_Os03g06920;LOC_Os03g08400;LOC_Os03g11540;LOC_Os03g14030;LOC_Os03g14050;LOC_Os03g19190;LOC_Os03g45960;LOC_Os03g46060;LOC_Os03g46070;LOC_Os04g51490;LOC_Os04g55500;LOC_Os06g14440;LOC_Os06g47920;LOC_Os06g50240;LOC_Os10g05660;LOC_Os11g08660;LOC_Os12g38120;LOC_Os12g44130	K08775+K10683+K10881+K12173+K03553+K10875+K07466+K07466+K12173+K12173+K10728+K12173+K12173+K12173+K07466+K10882+K10875+K10683+K12173+K12173+K10728+K12173+K04728
Non-homologous end-joining	ko03450	1	9	2025	14073	LOC_Os03g53000	K10886
MAPK signaling pathway - plant	ko04016	143	619	2025	14073	LOC_Os01g02570;LOC_Os01g02580;LOC_Os01g09080;LOC_Os01g10710;LOC_Os01g12410;LOC_Os01g18400;LOC_Os01g18584;LOC_Os01g25820;LOC_Os01g28450;LOC_Os01g28500;LOC_Os01g36790;LOC_Os01g40094;LOC_Os01g40430;LOC_Os01g46760;LOC_Os01g50370;LOC_Os01g50400;LOC_Os01g50410;LOC_Os01g50420;LOC_Os01g61880;LOC_Os01g62760;LOC_Os02g06250;LOC_Os02g10290;LOC_Os02g10700;LOC_Os02g26430;LOC_Os02g27310;LOC_Os02g41460;LOC_Os02g…	K13416+K13416+K13424+K13416+K13416+K20547+K13424+K13447+K13449+K13449+K13416+K14497+K13424+K14497+K20716+K20716+K20716+K20716+K13447+K14497+K20718+K17686+K14515+K13425+K13449+K13413+K13416+K20558+K13424+K20718+K14509+K20547+K13422+K20604+K14497+K20716+K20557+K14498+K14510+K13414+K02183+K14516+K13420+K13416+K13416+K13420+K13422+K13422+K13420+K20725+K13416+K13416+K13416+K13416+K20718+K20606+K13424+…
Phosphatidylinositol signaling system	ko04070	36	173	2025	14073	LOC_Os01g51890;LOC_Os01g56980;LOC_Os01g58510;LOC_Os01g65330;LOC_Os02g26720;LOC_Os02g32370;LOC_Os02g52260;LOC_Os02g54650;LOC_Os03g07600;LOC_Os03g16390;LOC_Os03g24160;LOC_Os03g42810;LOC_Os03g48300;LOC_Os03g49800;LOC_Os03g51610;LOC_Os03g59770;LOC_Os04g54200;LOC_Os04g56570;LOC_Os04g59540;LOC_Os05g03610;LOC_Os05g41210;LOC_Os05g45900;LOC_Os06g17290;LOC_Os06g35060;LOC_Os07g28610;LOC_Os07g39630;LOC_Os07g…	K20279+K13024+K00901+K18081+K00913+K00915+K01092+K00901+K10047+K18081+K00889+K20279+K13024+K00889+K00913+K02183+K00901+K10572+K00921+K05857+K02183+K20279+K13711+K18081+K01092+K10047+K02183+K00889+K02183+K19801+K18081+K00889+K01099+K02183+K00889+K18081
Plant hormone signal transduction	ko04075	192	900	2025	14073	LOC_Os01g02570;LOC_Os01g02580;LOC_Os01g04230;LOC_Os01g06220;LOC_Os01g06560;LOC_Os01g08320;LOC_Os01g09450;LOC_Os01g09800;LOC_Os01g10710;LOC_Os01g12160;LOC_Os01g12410;LOC_Os01g13030;LOC_Os01g18360;LOC_Os01g19160;LOC_Os01g28450;LOC_Os01g28500;LOC_Os01g33110;LOC_Os01g36790;LOC_Os01g38610;LOC_Os01g40094;LOC_Os01g42330;LOC_Os01g45860;LOC_Os01g46760;LOC_Os01g52050;LOC_Os01g55940;LOC_Os01g56240;LOC_Os01g…	K13416+K13416+K13415+K14493+K14431+K14484+K14484+K14508+K13416+K14487+K13416+K14484+K14484+K13415+K13449+K13449+K13415+K13416+K12126+K14497+K13415+K14494+K14497+K13415+K14487+K14488+K14497+K13946+K14432+K14432+K14486+K14508+K13415+K14491+K14486+K13415+K14491+K14491+K14515+K14484+K13415+K13449+K13415+K14492+K12126+K13413+K14486+K13416+K14486+K13415+K14484+K13415+K14484+K14509+K13422+K13464+K13464+…
Ubiquitin mediated proteolysis	ko04120	36	286	2025	14073	LOC_Os01g13280;LOC_Os01g48610;LOC_Os01g48620;LOC_Os01g52630;LOC_Os01g56990;LOC_Os01g62810;LOC_Os02g06640;LOC_Os02g16040;LOC_Os02g33590;LOC_Os02g34410;LOC_Os02g49950;LOC_Os03g05270;LOC_Os03g13010;LOC_Os03g22680;LOC_Os03g24040;LOC_Os04g35680;LOC_Os04g48380;LOC_Os05g36360;LOC_Os05g38270;LOC_Os05g38830;LOC_Os05g50360;LOC_Os06g30970;LOC_Os06g46770;LOC_Os07g31110;LOC_Os08g02904;LOC_Os08g08700;LOC_Os08g…	K10581+K10581+K10581+K10615+K10614+K10615+K08770+K06689+K10260+K10260+K10260+K10144+K10260+K10144+K04506+K10260+K03363+K10260+K10615+K10590+K03357+K06689+K08770+K02927+K03869+K02927+K10260+K03354+K03094+K10579+K10260+K02927+K10144+K03094+K04506+K03872
Sulfur relay system	ko04122	4	14	2025	14073	LOC_Os02g15870;LOC_Os02g56050;LOC_Os02g56080;LOC_Os09g16910	K03639+K11996+K11996+K04487
SNARE interactions in vesicular transport	ko04130	4	51	2025	14073	LOC_Os01g73300;LOC_Os03g57760;LOC_Os08g01920;LOC_Os08g44930	K08516+K08517+K08486+K08504
Autophagy - other	ko04136	3	53	2025	14073	LOC_Os02g43040;LOC_Os04g45570;LOC_Os07g32800	K08331+K08331+K08341
Protein processing in endoplasmic reticulum	ko04141	57	421	2025	14073	LOC_Os01g04350;LOC_Os01g04360;LOC_Os01g04370;LOC_Os01g08860;LOC_Os01g12430;LOC_Os01g15010;LOC_Os01g27990;LOC_Os01g50700;LOC_Os01g56070;LOC_Os01g62290;LOC_Os01g68460;LOC_Os01g68470;LOC_Os02g10710;LOC_Os02g16040;LOC_Os02g21650;LOC_Os02g34940;LOC_Os02g35820;LOC_Os02g52150;LOC_Os02g54140;LOC_Os03g11440;LOC_Os03g15960;LOC_Os03g16020;LOC_Os03g16030;LOC_Os03g16040;LOC_Os03g16860;LOC_Os03g16920;LOC_Os03g…	K13993+K13993+K13993+K13993+K03283+K07953+K14015+K09503+K10666+K03283+K03283+K03283+K13993+K06689+K14009+K09580+K16196+K13993+K13993+K10956+K13993+K13993+K13993+K13993+K03283+K03283+K10956+K09503+K09562+K08057+K04079+K01456+K01456+K01456+K13993+K16196+K16196+K10839+K14009+K13993+K03283+K08057+K08653+K13993+K13993+K06689+K14007+K13993+K10956+K04079+K03094+K04079+K03283+K13993+K03094+K09487+K16196
Endocytosis	ko04144	41	325	2025	14073	LOC_Os01g01350;LOC_Os01g12430;LOC_Os01g20860;LOC_Os01g46580;LOC_Os01g53240;LOC_Os01g62290;LOC_Os01g68460;LOC_Os01g68470;LOC_Os01g72230;LOC_Os02g03610;LOC_Os02g58170;LOC_Os03g13840;LOC_Os03g16860;LOC_Os03g16920;LOC_Os03g24160;LOC_Os03g49800;LOC_Os03g50210;LOC_Os03g55850;LOC_Os04g43290;LOC_Os04g47420;LOC_Os04g57350;LOC_Os05g38530;LOC_Os05g44050;LOC_Os05g46000;LOC_Os06g35814;LOC_Os06g38320;LOC_Os06g…	K12198+K03283+K01115+K05758+K12472+K03283+K03283+K03283+K12486+K07937+K11866+K19366+K03283+K03283+K00889+K00889+K19476+K12189+K05758+K19476+K12483+K03283+K07897+K07897+K07904+K07897+K01115+K01115+K07904+K07901+K01115+K00889+K12486+K00889+K07897+K01115+K03283+K07904+K12194+K00889+K07889
Phagosome	ko04145	35	111	2025	14073	LOC_Os01g42430;LOC_Os01g46980;LOC_Os01g51380;LOC_Os01g73130;LOC_Os02g02730;LOC_Os02g07870;LOC_Os02g47320;LOC_Os02g57854;LOC_Os03g01530;LOC_Os03g11440;LOC_Os03g14690;LOC_Os03g18910;LOC_Os03g45920;LOC_Os03g57760;LOC_Os03g61670;LOC_Os04g51270;LOC_Os04g55040;LOC_Os04g56540;LOC_Os04g59540;LOC_Os05g43170;LOC_Os05g44050;LOC_Os05g46000;LOC_Os05g51530;LOC_Os06g12790;LOC_Os06g37180;LOC_Os06g38320;LOC_Os06g…	K03661+K02150+K02147+K02155+K07374+K02145+K02152+K02151+K07375+K10956+K02154+K10956+K07375+K08517+K08057+K02152+K02149+K02153+K00921+K08057+K07897+K07897+K02148+K04392+K02147+K07897+K02145+K02144+K02144+K10956+K07897+K02154+K02155+K02155+K07889
Peroxisome	ko04146	31	147	2025	14073	LOC_Os01g16350;LOC_Os01g48910;LOC_Os01g59750;LOC_Os01g70090;LOC_Os01g70160;LOC_Os02g19650;LOC_Os03g07140;LOC_Os03g22810;LOC_Os03g31550;LOC_Os03g61360;LOC_Os04g28520;LOC_Os04g48410;LOC_Os04g53210;LOC_Os05g01700;LOC_Os05g07090;LOC_Os05g25850;LOC_Os05g32630;LOC_Os05g46460;LOC_Os06g24704;LOC_Os06g51150;LOC_Os07g05820;LOC_Os07g46990;LOC_Os08g20200;LOC_Os08g44360;LOC_Os09g32290;LOC_Os09g39410;LOC_Os10g…	K01640+K01897+K13342+K12663+K04564+K08726+K13356+K04565+K00106+K08726+K13356+K04565+K11517+K05677+K00232+K04564+K13354+K08726+K00232+K03781+K11517+K04565+K13356+K13356+K00306+K13356+K08726+K13347+K00232+K01897+K00306
Plant-pathogen interaction	ko04626	275	1424	2025	14073	LOC_Os01g02290;LOC_Os01g02300;LOC_Os01g02570;LOC_Os01g02580;LOC_Os01g02750;LOC_Os01g02770;LOC_Os01g02780;LOC_Os01g04020;LOC_Os01g06890;LOC_Os01g09080;LOC_Os01g09100;LOC_Os01g10710;LOC_Os01g12410;LOC_Os01g18584;LOC_Os01g20880;LOC_Os01g24820;LOC_Os01g25820;LOC_Os01g28450;LOC_Os01g28500;LOC_Os01g32660;LOC_Os01g36790;LOC_Os01g40430;LOC_Os01g41750;LOC_Os01g41930;LOC_Os01g43410;LOC_Os01g47370;LOC_Os01g…	K13430+K13430+K13416+K13416+K13430+K13430+K13459+K13434+K13466+K13424+K18835+K13416+K13416+K13424+K13436+K13457+K13447+K13449+K13449+K04368+K13416+K13424+K13466+K13466+K13412+K15397+K13459+K13436+K13435+K05391+K13457+K13430+K13459+K18878+K13430+K13448+K13430+K13412+K13456+K13457+K13448+K13437+K13466+K13457+K13425+K01373+K13449+K13456+K13457+K13459+K13459+K13457+K13428+K13413+K13416+K13429+K13412+…
Circadian rhythm - plant	ko04712	32	128	2025	14073	LOC_Os01g15900;LOC_Os01g17000;LOC_Os01g38610;LOC_Os02g08150;LOC_Os02g39140;LOC_Os02g39710;LOC_Os02g46030;LOC_Os02g49880;LOC_Os03g10940;LOC_Os03g50310;LOC_Os04g49450;LOC_Os06g01670;LOC_Os06g06900;LOC_Os06g12230;LOC_Os06g15330;LOC_Os06g45840;LOC_Os06g51260;LOC_Os07g34190;LOC_Os07g34260;LOC_Os07g49460;LOC_Os08g06110;LOC_Os08g13360;LOC_Os08g36740;LOC_Os08g43160;LOC_Os09g06464;LOC_Os09g33850;LOC_Os10g…	K16222+K16222+K12126+K12135+K12126+K12135+K12133+K12135+K03097+K12135+K12133+K12133+K12126+K16221+K12135+K12133+K12133+K00660+K00660+K12129+K12133+K12115+K12126+K16221+K12135+K16223+K16222+K12126+K12135+K16221+K00660+K00660
